# Supplementary material for: Mitochondrial membrane hyperpolarization modulates nuclear DNA methylation and gene expression through phospholipid remodeling
Source: Nat Commun. 2025 Apr 29;16:4029. doi: 10.1038/s41467-025-59427-5 (PMC12041266; doi:10.1038/s41467-025-59427-5)
Supplement: Supplementary file 4 — Supplementary Data 1 [file 41467_2025_59427_MOESM4_ESM.xlsx]

## Sheet: KOvWT
Gene symbol	Gene name	Mean WT	Mean KO	log2(KO/WT)	q_value
A4GALT	alpha 1,4-galactosyltransferase (P blood group)	1465.13	2167.4	0.564647	0.00696294
AACS	acetoacetyl-CoA synthetase	8541.27	15707.8	0.878953	4.37087e-12
AADAT	aminoadipate aminotransferase	8924.88	5808.11	-0.61996	0.000127069
AAR2	AAR2 splicing factor	15739.5	21359.1	0.440496	0.0327925
AARS1	alanyl-tRNA synthetase 1	69739.6	102283	0.552529	0.000576824
AARSD1	alanyl-tRNA synthetase domain containing 1	974.023	425.315	-1.19597	1.64007e-06
AASDHPPT	aminoadipate-semialdehyde dehydrogenase-phosphopantetheinyl transferase	41734.4	28493.4	-0.550636	0.000548767
AATBC	apoptosis associated transcript in bladder cancer	634.56	1096.93	0.790176	0.00116393
AATK	apoptosis associated tyrosine kinase	6542.92	12281.3	0.908243	1.55526e-10
ABCA2	ATP binding cassette subfamily A member 2	29951.6	62381.2	1.05849	2.01695e-08
ABCA3	ATP binding cassette subfamily A member 3	32555.2	83745.6	1.36309	5.58926e-26
ABCA4	ATP binding cassette subfamily A member 4	100.366	33.5726	-1.5776	0.00744638
ABCA5	ATP binding cassette subfamily A member 5	10538.2	6461.56	-0.705745	0.0409751
ABCA7	ATP binding cassette subfamily A member 7	4883.97	6630.08	0.441272	0.000555944
ABCB1	ATP binding cassette subfamily B member 1	8667.88	14638.6	0.755869	0.00680812
ABCB4	ATP binding cassette subfamily B member 4	2119.84	3970.48	0.905711	0.0205534
ABCB6	ATP binding cassette subfamily B member 6 (Langereis blood group)	765.489	462.41	-0.727254	0.00269885
ABCB8	ATP binding cassette subfamily B member 8	12812.1	21306.7	0.733753	0.000548878
ABCB9	ATP binding cassette subfamily B member 9	3694.93	5190.62	0.490284	0.0272734
ABCC6	ATP binding cassette subfamily C member 6	1903.59	1182.22	-0.687667	0.00800392
ABCD1	ATP binding cassette subfamily D member 1	3122.24	4667.29	0.580515	1.86909e-05
ABCD4	ATP binding cassette subfamily D member 4	23120	14746.6	-0.648786	6.42142e-05
ABCE1	ATP binding cassette subfamily E member 1	57509.8	35365.2	-0.701495	0.000101704
ABCG4	ATP binding cassette subfamily G member 4	1545.31	2372.94	0.617842	0.0302727
ABHD10	abhydrolase domain containing 10, depalmitoylase	18096.3	13970.2	-0.37333	0.00989269
ABHD11	abhydrolase domain containing 11	6234.53	9746.82	0.644503	0.0274484
ABHD2	abhydrolase domain containing 2, acylglycerol lipase	9122.84	16849.5	0.885255	2.50165e-10
ABHD4	abhydrolase domain containing 4, N-acyl phospholipase B	4975.52	8329.38	0.743548	2.9586e-13
ABHD5	abhydrolase domain containing 5, lysophosphatidic acid acyltransferase	6239.3	4366.98	-0.515198	0.00034777
ABHD6	abhydrolase domain containing 6, acylglycerol lipase	3871.1	2914.24	-0.410033	0.00606301
ABHD8	abhydrolase domain containing 8	9704.1	16050.4	0.726061	0.000111875
ABITRAM	actin binding transcription modulator	8173.02	5703.08	-0.519179	1.9378e-05
ABL1	ABL proto-oncogene 1, non-receptor tyrosine kinase	31262.7	49232.5	0.655229	6.57952e-11
ABLIM2	actin binding LIM protein family member 2	542.289	1184.72	1.1272	8.88064e-06
ABR	ABR activator of RhoGEF and GTPase	30541.1	57031.1	0.900978	4.03467e-11
ABRACL	ABRA C-terminal like	20553.6	10112.1	-1.02328	1.04726e-28
ABRAXAS2	abraxas 2, BRISC complex subunit	16079	13671.6	-0.234081	0.0313093
ABT1	activator of basal transcription 1	21609.4	14696.8	-0.556139	0.00160414
ABTB2	ankyrin repeat and BTB domain containing 2	7466.47	16803.9	1.17052	2.87387e-15
ACAA2	acetyl-CoA acyltransferase 2	67525.4	57846.7	-0.223191	0.00369825
ACACA	acetyl-CoA carboxylase alpha	46151.9	57193.2	0.30944	0.0076504
ACACB	acetyl-CoA carboxylase beta	4666.28	7818.64	0.744814	0.000108928
ACAD10	acyl-CoA dehydrogenase family member 10	8541.23	11984.9	0.488774	0.00197892
ACADS	acyl-CoA dehydrogenase short chain	5793.78	9200.19	0.667034	1.69374e-05
ACADVL	acyl-CoA dehydrogenase very long chain	50573.1	66458	0.394096	0.000110402
ACAP2	ArfGAP with coiled-coil, ankyrin repeat and PH domains 2	9003.68	14048.6	0.641862	0.000166093
ACAT1	acetyl-CoA acetyltransferase 1	82696.6	68795.1	-0.265526	0.00931476
ACBD3	acyl-CoA binding domain containing 3	24585.3	28395.5	0.207957	0.0338192
ACBD4	acyl-CoA binding domain containing 4	5891.96	9739.22	0.725285	6.30859e-06
ACD	ACD shelterin complex subunit and telomerase recruitment factor	11782.7	17340.8	0.557678	3.63177e-05
ACE	angiotensin I converting enzyme	5146.6	10596.9	1.04183	2.65511e-10
ACER2	alkaline ceramidase 2	699.543	1576.15	1.17088	7.99916e-15
ACHE	acetylcholinesterase (Cartwright blood group)	3237.03	7639.49	1.23878	3.82015e-30
ACLY	ATP citrate lyase	135968	185621	0.449094	0.00557916
ACO1	aconitase 1	16134.8	18687.6	0.211946	0.0473646
ACO2	aconitase 2	16019.6	34790.3	1.11884	1.6818e-08
ACOT1	acyl-CoA thioesterase 1	1896.09	2696.92	0.507988	0.0316891
ACOT13	acyl-CoA thioesterase 13	17108.9	10011.2	-0.773095	1.2784e-09
ACOT7	acyl-CoA thioesterase 7	54743.9	69321.3	0.340622	0.0263877
ACOT8	acyl-CoA thioesterase 8	5924.22	8910.06	0.589015	0.000563013
ACOX3	acyl-CoA oxidase 3, pristanoyl	1500.25	2777.68	0.888363	0.00803575
ACP1	acid phosphatase 1	82674.8	58063.6	-0.50982	3.80405e-10
ACP6	acid phosphatase 6, lysophosphatidic	16691.1	13824.3	-0.272023	0.00761798
ACRV1	acrosomal vesicle protein 1	317.481	117.846	-1.43393	8.65992e-05
ACSF2	acyl-CoA synthetase family member 2	6912.22	13011.3	0.912597	0.00349639
ACSF3	acyl-CoA synthetase family member 3	7217.73	10196.7	0.498322	0.00933508
ACSL1	acyl-CoA synthetase long chain family member 1	13531.5	19430.3	0.521963	1.83091e-08
ACSL3	acyl-CoA synthetase long chain family member 3	49780.3	41677.1	-0.256348	0.00553285
ACSL6	acyl-CoA synthetase long chain family member 6	2386.34	4358.17	0.868295	0.00112835
ACSM3	acyl-CoA synthetase medium chain family member 3	832.046	327.017	-1.34729	0.000296527
ACSS1	acyl-CoA synthetase short chain family member 1	25291.5	46353.6	0.874081	3.68039e-14
ACSS2	acyl-CoA synthetase short chain family member 2	7304.98	9389.12	0.362047	0.00037094
ACTA1	actin alpha 1, skeletal muscle	417.115	120.993	-1.78619	6.80817e-08
ACTA2	actin alpha 2, smooth muscle	5015.44	13072.4	1.38239	1.18824e-17
ACTBL2	actin beta like 2	891.894	1683.08	0.915493	0.0185492
ACTL8	actin like 8	550.531	204.014	-1.43131	0.000780903
ACTN1	actinin alpha 1	55845.3	81303.7	0.541895	0.000586886
ACTN2	actinin alpha 2	3262.82	2283.3	-0.515165	0.026154
ACTR1B	actin related protein 1B	17420.2	24742	0.506287	2.99806e-06
ACTR2	actin related protein 2	107279	79632.8	-0.429921	0.000357689
ACTR3	actin related protein 3	68993.7	50811.8	-0.441325	8.8935e-05
ACTR3B	actin related protein 3B	7078.61	10748	0.602428	0.00163632
ACVR1B	activin A receptor type 1B	29500.7	24667.5	-0.258085	0.0138144
ACVR2A	activin A receptor type 2A	4410.73	2990.34	-0.561264	4.50582e-05
ACY1	aminoacylase 1	275.828	744.727	1.43567	7.9426e-07
ACYP2	acylphosphatase 2	3625.35	2512.6	-0.528401	0.0162698
ADAM11	ADAM metallopeptidase domain 11	8382.65	15706.3	0.905901	4.51772e-18
ADAM15	ADAM metallopeptidase domain 15	20396.9	44030.5	1.11021	2.24961e-19
ADAM17	ADAM metallopeptidase domain 17	8868.58	11108.2	0.3249	0.00360044
ADAM21	ADAM metallopeptidase domain 21	610.433	970.139	0.670168	0.0355386
ADAM22	ADAM metallopeptidase domain 22	9226.35	15570.1	0.755011	2.09687e-11
ADAM8	ADAM metallopeptidase domain 8	2231.2	1352.55	-0.72155	2.31745e-06
ADAMTS10	ADAM metallopeptidase with thrombospondin type 1 motif 10	5112.33	7968.85	0.64015	0.00834198
ADAMTS13	ADAM metallopeptidase with thrombospondin type 1 motif 13	5867.8	8399.28	0.517097	0.000766286
ADAMTS15	ADAM metallopeptidase with thrombospondin type 1 motif 15	2884.96	4383.2	0.603191	0.000154135
ADAMTS17	ADAM metallopeptidase with thrombospondin type 1 motif 17	2002.15	3009.82	0.587747	0.0152989
ADAMTS2	ADAM metallopeptidase with thrombospondin type 1 motif 2	6514.43	11117.1	0.771161	0.0221151
ADAMTS7	ADAM metallopeptidase with thrombospondin type 1 motif 7	2658.8	5548.54	1.06142	1.95827e-06
ADAMTS8	ADAM metallopeptidase with thrombospondin type 1 motif 8	9019.94	16644.1	0.883877	1.59134e-09
ADAP2	ArfGAP with dual PH domains 2	5424.65	7170.55	0.402579	0.000936497
ADAR	adenosine deaminase RNA specific	74344.8	118355	0.67082	1.37985e-07
ADAT2	adenosine deaminase tRNA specific 2	11069.5	8080.68	-0.454088	0.00144756
ADCK2	aarF domain containing kinase 2	13986.3	28311.7	1.01741	1.01169e-10
ADCY1	adenylate cyclase 1	15506.9	23992.9	0.629748	4.19842e-06
ADCY10	adenylate cyclase 10	238.941	70.1927	-1.77022	0.0152989
ADCY3	adenylate cyclase 3	12576.5	25129.3	0.998596	1.21933e-08
ADCY5	adenylate cyclase 5	1082.74	2446.48	1.17673	0.0141669
ADCY6	adenylate cyclase 6	10563.1	27456.7	1.37799	1.01689e-29
ADCY7	adenylate cyclase 7	1418.69	4705.14	1.73029	3.56348e-15
ADCY9	adenylate cyclase 9	16946.2	23909	0.496532	0.0497781
ADCYAP1R1	ADCYAP receptor type I	2741.7	5432.54	0.987196	2.24187e-15
ADD1	adducin 1	46971.4	63612	0.437522	0.00413974
ADD2	adducin 2	24528.4	35382.5	0.528652	2.61372e-08
ADGRA1	adhesion G protein-coupled receptor A1	218.723	530.693	1.28083	0.0116786
ADGRA2	adhesion G protein-coupled receptor A2	5755.7	11689.8	1.02235	2.3304e-14
ADGRB1	adhesion G protein-coupled receptor B1	24079.7	34647.6	0.524942	5.96611e-05
ADGRB2	adhesion G protein-coupled receptor B2	14964.3	22424.7	0.583619	8.33776e-05
ADGRE5	adhesion G protein-coupled receptor E5	5439.81	13306.6	1.29035	1.49821e-08
ADGRL1	adhesion G protein-coupled receptor L1	32183.2	48094.8	0.579578	5.05308e-07
ADH5	alcohol dehydrogenase 5 (class III), chi polypeptide	37868.5	26369.7	-0.522108	0.00132136
ADI1	acireductone dioxygenase 1	26499.6	10226.8	-1.37362	0.000286976
ADK	adenosine kinase	23540	16472.8	-0.515141	2.85303e-06
ADM5	adrenomedullin 5 (putative)	593.829	363.892	-0.707546	0.00128266
ADNP2	ADNP homeobox 2	19253.8	30824.4	0.67887	0.00155293
ADPGK	ADP dependent glucokinase	25008.8	19335.5	-0.371199	0.0206546
ADPRHL1	ADP-ribosylhydrolase like 1	4152	5201.71	0.325454	0.0192802
ADPRS	ADP-ribosylserine hydrolase	12796.9	16051.4	0.326955	0.0102645
ADSL	adenylosuccinate lyase	7474.02	4203.3	-0.830485	0.00337785
AEN	apoptosis enhancing nuclease	39488.9	57992.4	0.554412	0.000177457
AFF1	AF4/FMR2 family member 1	21765.2	28855.3	0.406768	7.09916e-07
AFF3	AF4/FMR2 family member 3	11322.2	19083.7	0.753203	1.64402e-07
AFF4	AF4/FMR2 family member 4	43314.8	65733.8	0.60177	2.71964e-09
AFG3L2	AFG3 like matrix AAA peptidase subunit 2	26136.4	40140.8	0.618999	0.000470845
AGA	aspartylglucosaminidase	5448.65	3760.94	-0.534703	0.00713348
AGAP1	ArfGAP with GTPase domain, ankyrin repeat and PH domain 1	23383.6	30082.8	0.363517	7.0263e-05
AGAP2	ArfGAP with GTPase domain, ankyrin repeat and PH domain 2	1529.01	4209.38	1.46212	3.42569e-22
AGAP4	ArfGAP with GTPase domain, ankyrin repeat and PH domain 4	58.2896	11.3586	-2.37446	0.0190234
AGAP6	ArfGAP with GTPase domain, ankyrin repeat and PH domain 6	11897.5	5183.45	-1.19892	1.08758e-13
AGBL3	AGBL carboxypeptidase 3	2028.92	1090.52	-0.8955	3.19935e-05
AGBL5	AGBL carboxypeptidase 5	19109.6	26204.1	0.455523	0.0262697
AGER	advanced glycosylation end-product specific receptor	3468.64	1692.14	-1.03596	5.67887e-12
AGFG2	ArfGAP with FG repeats 2	4035.7	6154.69	0.609349	0.00078532
AGGF1	angiogenic factor with G-patch and FHA domains 1	12293.4	9604.27	-0.356246	0.000592375
AGMAT	agmatinase	228.713	43.0537	-2.40924	0.00815462
AGO2	argonaute RISC catalytic component 2	43302.9	51640.4	0.254055	0.00894537
AGO4	argonaute RISC component 4	11705.1	19399.1	0.728857	6.02953e-05
AGRN	agrin	39230.5	79720.5	1.023	1.244e-13
AHCYL2	adenosylhomocysteinase like 2	18338	37688.7	1.03933	2.77735e-08
AHDC1	AT-hook DNA binding motif containing 1	6939.25	12958.2	0.901008	3.15172e-13
AHNAK	AHNAK nucleoprotein	56407.2	79121.9	0.488223	7.48499e-07
AHNAK2	AHNAK nucleoprotein 2	9523.83	23714	1.31602	1.59167e-18
AHR	aryl hydrocarbon receptor	6978.73	4491.17	-0.635784	0.00857378
AIFM3	apoptosis inducing factor mitochondria associated 3	388.125	142.831	-1.44231	0.0188929
AIG1	androgen induced 1	39307.1	23691.2	-0.730466	3.76532e-10
AIMP1	aminoacyl tRNA synthetase complex interacting multifunctional protein 1	33180.6	22753.2	-0.544351	9.57797e-08
AJM1	apical junction component 1 homolog	2265.63	4270.1	0.914481	0.00224204
AK4	adenylate kinase 4	29773.5	35312.6	0.246179	0.0171979
AK5	adenylate kinase 5	762.761	1680.02	1.14038	0.00701756
AK6	adenylate kinase 6	22733.7	8047.24	-1.4984	1.12725e-25
AK7	adenylate kinase 7	1919.41	3416.54	0.831472	6.38252e-07
AKAP1	A-kinase anchoring protein 1	38556.7	46690.9	0.276151	0.0372436
AKAP11	A-kinase anchoring protein 11	17604.2	21546.6	0.291454	0.0101617
AKAP12	A-kinase anchoring protein 12	56544.2	97501	0.786044	1.29356e-09
AKAP13	A-kinase anchoring protein 13	13579	17585.4	0.372951	1.87552e-05
AKAP3	A-kinase anchoring protein 3	1371.85	3122.14	1.18624	6.33096e-16
AKAP5	A-kinase anchoring protein 5	4190.46	2802.99	-0.580518	9.22132e-05
AKAP8L	A-kinase anchoring protein 8 like	22666.1	35467.8	0.646023	2.82644e-05
AKAP9	A-kinase anchoring protein 9	36258.8	49416.6	0.446617	0.00974846
AKIRIN1	akirin 1	44109.8	53627.5	0.281859	0.0420225
AKNA	AT-hook transcription factor	2895.64	4883.07	0.754326	0.0114863
AKR1B1	aldo-keto reductase family 1 member B	56155.3	75878.5	0.434276	0.000514648
AKT1	AKT serine/threonine kinase 1	59321.5	89771.7	0.597712	6.71222e-05
AKT2	AKT serine/threonine kinase 2	79241.6	98802.3	0.318291	0.00322369
AKT3	AKT serine/threonine kinase 3	28156.5	40876.1	0.537798	0.0136075
AKTIP	AKT interacting protein	4734.4	3528.13	-0.424413	0.000130141
ALAS1	5'-aminolevulinate synthase 1	9992.2	13026	0.382619	0.00833152
ALCAM	activated leukocyte cell adhesion molecule	24934	32237.6	0.370633	0.00696729
ALDH1A3	aldehyde dehydrogenase 1 family member A3	1265.96	5213.37	2.04255	2.32388e-21
ALDH1L2	aldehyde dehydrogenase 1 family member L2	1353.18	234.47	-2.53052	2.62916e-09
ALDH2	aldehyde dehydrogenase 2 family member	48719.7	32980.1	-0.562889	0.0435643
ALDH3A2	aldehyde dehydrogenase 3 family member A2	42033	34047.8	-0.303983	0.00110687
ALDH4A1	aldehyde dehydrogenase 4 family member A1	3308.56	4905.86	0.568322	0.00533949
ALDH6A1	aldehyde dehydrogenase 6 family member A1	20691.1	16785.7	-0.301714	0.037014
ALDH7A1	aldehyde dehydrogenase 7 family member A1	80357	62520.5	-0.362096	0.00126352
ALDH8A1	aldehyde dehydrogenase 8 family member A1	308.646	93.8319	-1.7164	0.00949214
ALDOA	aldolase, fructose-bisphosphate A	10879	25044.7	1.20306	8.69128e-07
ALG10	ALG10 alpha-1,2-glucosyltransferase	1564.64	2085.07	0.413827	0.03879
ALG12	ALG12 alpha-1,6-mannosyltransferase	3645.19	5895.79	0.693696	0.000194023
ALG14	ALG14 UDP-N-acetylglucosaminyltransferase subunit	6091.26	3208.82	-0.925068	2.19849e-08
ALG1L	ALG1 chitobiosyldiphosphodolichol beta-mannosyltransferase like	497.667	1115.6	1.16469	1.45131e-06
ALG2	ALG2 alpha-1,3/1,6-mannosyltransferase	7741.7	6501.02	-0.252173	0.0334271
ALG6	ALG6 alpha-1,3-glucosyltransferase	9302.53	5713.15	-0.703617	0.000191602
ALG8	ALG8 alpha-1,3-glucosyltransferase	33454.2	20478.5	-0.708108	1.85545e-05
ALG9	ALG9 alpha-1,2-mannosyltransferase	4425.24	5448.26	0.299985	0.00305563
ALKBH1	alkB homolog 1, histone H2A dioxygenase	10199.5	12411.1	0.282987	0.0129925
ALKBH4	alkB homolog 4, lysine demethylase	7314.11	10884.2	0.573494	0.0210656
ALKBH5	alkB homolog 5, RNA demethylase	50305.4	62059.8	0.302998	0.0258594
ALKBH7	alkB homolog 7	5532.32	9099.05	0.718192	1.14763e-05
ALMS1	ALMS1 centrosome and basal body associated protein	22631.8	28591.7	0.337175	0.000403926
ALOX5	arachidonate 5-lipoxygenase	1582.96	4604.17	1.54025	2.19955e-09
ALX1	ALX homeobox 1	6326.29	4478.64	-0.498037	0.000148719
AMACR	alpha-methylacyl-CoA racemase	580.18	1072.1	0.886252	0.00511381
AMBN	ameloblastin	6757.43	13028.8	0.946942	0.000206285
AMBRA1	autophagy and beclin 1 regulator 1	14478.4	20452.9	0.498484	0.000515078
AMER1	APC membrane recruitment protein 1	5209.42	7366.34	0.499949	0.0208615
AMIGO1	adhesion molecule with Ig like domain 1	217.56	695.538	1.67604	0.0309667
AMMECR1	AMMECR nuclear protein 1	8553.04	5795.27	-0.561395	3.83993e-05
AMOTL1	angiomotin like 1	50424	95432.2	0.920384	8.11841e-27
AMOTL2	angiomotin like 2	4294.16	8811.88	1.03744	1.78104e-12
AMPD2	adenosine monophosphate deaminase 2	11030.2	19292.5	0.806674	2.7208e-11
AMPD3	adenosine monophosphate deaminase 3	330.686	1162.96	1.81647	9.56723e-07
AMPH	amphiphysin	5253.62	8406.1	0.678285	8.93237e-10
AMY2B	amylase alpha 2B	405.526	94.9351	-2.09921	2.44832e-06
ANAPC1	anaphase promoting complex subunit 1	21002.8	29516.1	0.490838	1.12513e-06
ANAPC10	anaphase promoting complex subunit 10	4002.39	2100.71	-0.930072	0.000506294
ANAPC13	anaphase promoting complex subunit 13	12480.8	8507.26	-0.552973	0.00596123
ANAPC16	anaphase promoting complex subunit 16	45910.3	32241.4	-0.509891	0.00185696
ANAPC4	anaphase promoting complex subunit 4	12477.4	6776.48	-0.880851	1.26085e-09
ANAPC7	anaphase promoting complex subunit 7	37489.7	24384.4	-0.620555	0.00308981
ANGPT1	angiopoietin 1	309.528	120.025	-1.3667	0.00454779
ANGPTL7	angiopoietin like 7	125.513	26.2382	-2.2651	0.0199989
ANGPTL8	angiopoietin like 8	72.7015	17.0509	-2.0983	0.0366192
ANK1	ankyrin 1	5569.85	12344.6	1.14834	2.41708e-31
ANK2	ankyrin 2	13800.8	20040.3	0.538083	4.46263e-09
ANKAR	ankyrin and armadillo repeat containing	1102.92	701.628	-0.652046	0.00644274
ANKFY1	ankyrin repeat and FYVE domain containing 1	21948.1	28230	0.363074	5.44869e-05
ANKHD1	ankyrin repeat and KH domain containing 1	4533.15	1650.95	-1.45738	4.87987e-20
ANKHD1-EIF4EBP3	ANKHD1-EIF4EBP3 readthrough	177.306	35.4198	-2.33448	9.06341e-05
ANKRD1	ankyrin repeat domain 1	1836.5	1132.53	-0.696797	0.00404749
ANKRD10	ankyrin repeat domain 10	29307.2	15174.1	-0.949666	9.44781e-07
ANKRD11	ankyrin repeat domain 11	75006.9	97795.8	0.382743	0.0100708
ANKRD13B	ankyrin repeat domain 13B	39975.7	58745.4	0.555397	5.03022e-06
ANKRD17	ankyrin repeat domain 17	53063.9	64169.9	0.274147	0.00377686
ANKRD18B	ankyrin repeat domain 18B	14665.4	4702.31	-1.64109	9.15245e-21
ANKRD23	ankyrin repeat domain 23	206.936	110.657	-0.905156	0.0142962
ANKRD24	ankyrin repeat domain 24	644.31	1415.26	1.13716	5.03022e-06
ANKRD33B	ankyrin repeat domain 33B	10258.5	15755.4	0.619119	5.18969e-05
ANKRD34A	ankyrin repeat domain 34A	1526.16	2760.98	0.856102	0.000110683
ANKRD37	ankyrin repeat domain 37	434.827	808.761	0.896084	0.0443599
ANKRD39	ankyrin repeat domain 39	2940.5	1811.12	-0.699081	0.00455757
ANKRD49	ankyrin repeat domain 49	10196.5	7022.77	-0.538199	0.000131286
ANKRD52	ankyrin repeat domain 52	28120.9	40538.7	0.527654	0.026153
ANKRD63	ankyrin repeat domain 63	100.606	333.288	1.73333	0.00531414
ANKS1B	ankyrin repeat and sterile alpha motif domain containing 1B	2105.83	3740.62	0.829229	0.0127357
ANKZF1	ankyrin repeat and zinc finger peptidyl tRNA hydrolase 1	10383.8	16021.8	0.62589	6.7918e-07
ANO6	anoctamin 6	22445.5	35564.1	0.664007	1.7643e-09
ANO8	anoctamin 8	10714.3	16185.4	0.595255	4.18571e-05
ANP32A	acidic nuclear phosphoprotein 32 family member A	164133	119568	-0.457037	0.000982744
ANP32E	acidic nuclear phosphoprotein 32 family member E	101839	62134.9	-0.712819	4.17323e-21
ANTXR1	ANTXR cell adhesion molecule 1	14009.1	20514.7	0.550258	2.73871e-09
ANTXR2	ANTXR cell adhesion molecule 2	4146.68	5628.96	0.440931	2.71577e-05
ANXA1	annexin A1	8899.36	3784.34	-1.23353	1.72415e-12
ANXA11	annexin A11	58683.9	73999.1	0.334554	0.0355047
ANXA5	annexin A5	83407.1	54745.3	-0.607428	1.76015e-07
ANXA6	annexin A6	36152.1	56661.4	0.648308	2.76515e-09
AOC3	amine oxidase copper containing 3	3067.06	1536.85	-0.996667	0.000484569
AOPEP	aminopeptidase O (putative)	3893.29	2869.62	-0.440306	0.0436571
AP1B1	adaptor related protein complex 1 subunit beta 1	48147.8	76234.1	0.662986	0.00147491
AP1M1	adaptor related protein complex 1 subunit mu 1	35798.1	53364.3	0.576013	0.000803307
AP1S1	adaptor related protein complex 1 subunit sigma 1	17710.2	33560.6	0.922263	7.51264e-13
AP1S3	adaptor related protein complex 1 subunit sigma 3	7393.09	3256.8	-1.18262	3.96261e-12
AP2A1	adaptor related protein complex 2 subunit alpha 1	12166.1	23690	0.961501	2.9463e-07
AP2A2	adaptor related protein complex 2 subunit alpha 2	33893.7	50822.9	0.584465	2.64027e-07
AP2B1	adaptor related protein complex 2 subunit beta 1	77875.4	124547	0.677465	8.71637e-12
AP3B2	adaptor related protein complex 3 subunit beta 2	2024.55	5847.42	1.52974	7.46977e-16
AP3M1	adaptor related protein complex 3 subunit mu 1	35237.5	46359.5	0.395732	0.00102567
AP3S1	adaptor related protein complex 3 subunit sigma 1	47874.6	35501.1	-0.431388	0.0230265
AP3S2	adaptor related protein complex 3 subunit sigma 2	6814.39	8375.63	0.297843	0.0338696
AP4B1	adaptor related protein complex 4 subunit beta 1	6111.77	4330.29	-0.497273	0.00268087
AP4M1	adaptor related protein complex 4 subunit mu 1	3431.82	4497.98	0.390273	0.00395565
AP4S1	adaptor related protein complex 4 subunit sigma 1	3878.21	2150.91	-0.850799	0.0020168
AP5B1	adaptor related protein complex 5 subunit beta 1	8285.23	9957.48	0.265164	0.00718103
APAF1	apoptotic peptidase activating factor 1	10006	20782.1	1.05456	2.83802e-18
APBA1	amyloid beta precursor protein binding family A member 1	1224.1	2258.44	0.88428	0.000253144
APBA2	amyloid beta precursor protein binding family A member 2	17927.5	23786.6	0.408099	0.00078651
APBA3	amyloid beta precursor protein binding family A member 3	3137.59	4471.48	0.510807	0.0102982
APBB1	amyloid beta precursor protein binding family B member 1	20302.8	38355.5	0.917773	7.46578e-08
APC2	APC regulator of WNT signaling pathway 2	1321.39	2980.26	1.17442	1.30956e-06
APCDD1	APC down-regulated 1	2312.85	3241.61	0.487356	0.0249193
APEH	acylaminoacyl-peptide hydrolase	27100	41489.2	0.614449	0.000316593
APH1B	aph-1 homolog B, gamma-secretase subunit	5885.71	8575.85	0.542787	4.39397e-07
API5	apoptosis inhibitor 5	87414.6	60800.3	-0.523816	6.06124e-08
APIP	APAF1 interacting protein	35620.1	18544.1	-0.941777	7.50442e-12
APLN	apelin	1149.5	2418.45	1.07412	2.66832e-05
APLP1	amyloid beta precursor like protein 1	20526	40860.6	0.993274	5.55121e-08
APOBEC3B	apolipoprotein B mRNA editing enzyme catalytic subunit 3B	157.389	967.032	2.61609	0.000207202
APOBEC3F	apolipoprotein B mRNA editing enzyme catalytic subunit 3F	5941.88	10250.5	0.78685	4.06503e-06
APOD	apolipoprotein D	266.67	119.862	-1.15399	0.0384239
APOE	apolipoprotein E	7123.18	13177.6	0.887501	3.78437e-11
APOL2	apolipoprotein L2	6679.42	8961.67	0.4241	0.00219634
APOLD1	apolipoprotein L domain containing 1	4718.73	9376.79	0.9909	1.55467e-09
APOO	apolipoprotein O	21936.1	12993	-0.755568	1.21651e-06
APP	amyloid beta precursor protein	142299	191263	0.426646	3.20182e-05
APPL2	adaptor protein, phosphotyrosine interacting with PH domain and leucine zipper 2	13308.5	17970.8	0.433257	3.79927e-05
APRG1	APRG1 tumor suppressor candidate	246.748	95.8774	-1.36542	0.0188979
APTX	aprataxin	18355.7	15778	-0.218304	0.020124
AQR	aquarius intron-binding spliceosomal factor	31387.6	25319.7	-0.309999	0.00251333
AR	androgen receptor	79.5541	16.5924	-2.26076	0.0386364
ARAF	A-Raf proto-oncogene, serine/threonine kinase	17539.4	32208.7	0.876892	3.0951e-07
ARAP1	ArfGAP with RhoGAP domain, ankyrin repeat and PH domain 1	15324.3	34008.8	1.1502	5.76434e-14
ARAP3	ArfGAP with RhoGAP domain, ankyrin repeat and PH domain 3	6488.45	14195.8	1.12945	4.87971e-05
ARC	activity regulated cytoskeleton associated protein	1541.84	2331.8	0.597311	0.0433769
ARF5	ADP ribosylation factor 5	29904.9	39607.9	0.405418	0.00563367
ARFGAP2	ADP ribosylation factor GTPase activating protein 2	23800.9	35207.8	0.564874	0.038949
ARFGEF1	ADP ribosylation factor guanine nucleotide exchange factor 1	14734.6	19184.8	0.380759	0.00167186
ARFGEF3	ARFGEF family member 3	20282.7	32912.7	0.698383	1.66066e-09
ARG1	arginase 1	116.485	30.4404	-1.93304	0.00188727
ARHGAP1	Rho GTPase activating protein 1	12298.6	20211.7	0.71668	0.00398707
ARHGAP10	Rho GTPase activating protein 10	8449.08	10439.6	0.305022	0.016227
ARHGAP11B	Rho GTPase activating protein 11B	161.385	20.0524	-3.01852	5.62216e-06
ARHGAP12	Rho GTPase activating protein 12	12451.8	8973.97	-0.472523	0.0102919
ARHGAP17	Rho GTPase activating protein 17	20407.5	29676.1	0.540216	0.00101492
ARHGAP20	Rho GTPase activating protein 20	4727.17	9572.89	1.01809	3.61404e-05
ARHGAP23	Rho GTPase activating protein 23	3666.38	5976.22	0.704634	6.88504e-06
ARHGAP27	Rho GTPase activating protein 27	5136.82	7439.37	0.534262	0.000545153
ARHGAP29	Rho GTPase activating protein 29	9519.36	12230.4	0.361421	0.00880409
ARHGAP31	Rho GTPase activating protein 31	2724.64	3792.56	0.47697	0.0421552
ARHGAP32	Rho GTPase activating protein 32	20127.1	28739.2	0.513889	0.00910018
ARHGAP33	Rho GTPase activating protein 33	20061.7	27852.3	0.473432	1.66021e-05
ARHGAP35	Rho GTPase activating protein 35	18313.2	30932	0.756255	4.74693e-06
ARHGAP39	Rho GTPase activating protein 39	7258.54	9611.82	0.405038	0.0340159
ARHGAP4	Rho GTPase activating protein 4	1079.25	2202.21	1.02783	6.52152e-07
ARHGAP42	Rho GTPase activating protein 42	4896.85	8011.22	0.710288	0.00111905
ARHGAP44	Rho GTPase activating protein 44	11741.3	16217.7	0.466018	0.00998669
ARHGAP8	Rho GTPase activating protein 8	437.326	809.664	0.887297	0.0167532
ARHGDIA	Rho GDP dissociation inhibitor alpha	86155.3	160194	0.894806	4.84452e-08
ARHGDIG	Rho GDP dissociation inhibitor gamma	5049.34	7519.07	0.574308	5.43062e-05
ARHGEF1	Rho guanine nucleotide exchange factor 1	16572.1	22918.7	0.467744	0.0384945
ARHGEF10	Rho guanine nucleotide exchange factor 10	1282.06	712.55	-0.847908	0.0471404
ARHGEF10L	Rho guanine nucleotide exchange factor 10 like	3689.86	6180.88	0.743917	2.1935e-10
ARHGEF11	Rho guanine nucleotide exchange factor 11	19898.3	26356.8	0.405564	0.00717791
ARHGEF12	Rho guanine nucleotide exchange factor 12	65770.3	90655.5	0.46295	3.78523e-11
ARHGEF16	Rho guanine nucleotide exchange factor 16	3714.43	5730.81	0.62555	5.20153e-06
ARHGEF17	Rho guanine nucleotide exchange factor 17	17018.7	26761.9	0.653106	3.64291e-09
ARHGEF2	Rho/Rac guanine nucleotide exchange factor 2	28372.5	38858.1	0.453782	0.00495242
ARHGEF25	Rho guanine nucleotide exchange factor 25	3845.19	8389.55	1.12532	4.29621e-12
ARHGEF26	Rho guanine nucleotide exchange factor 26	13620.3	16809.6	0.303631	0.00820295
ARHGEF28	Rho guanine nucleotide exchange factor 28	7585.47	10575.3	0.479389	0.0188486
ARHGEF37	Rho guanine nucleotide exchange factor 37	2447.49	4715.16	0.945482	6.18679e-16
ARHGEF38	Rho guanine nucleotide exchange factor 38	244.39	100.733	-1.28094	0.000345579
ARHGEF39	Rho guanine nucleotide exchange factor 39	11163.8	7018.43	-0.669537	3.40854e-09
ARHGEF40	Rho guanine nucleotide exchange factor 40	9456.61	21863.5	1.20913	8.62248e-22
ARHGEF5	Rho guanine nucleotide exchange factor 5	2976.48	5413.81	0.863078	1.02162e-11
ARHGEF6	Rac/Cdc42 guanine nucleotide exchange factor 6	14816.7	22704.3	0.61574	0.00368248
ARHGEF7	Rho guanine nucleotide exchange factor 7	34140.7	44314.2	0.376262	7.02441e-05
ARHGEF9	Cdc42 guanine nucleotide exchange factor 9	3942.76	6061.25	0.620618	3.99811e-06
ARID1A	AT-rich interaction domain 1A	46905.9	83965.1	0.840033	9.14022e-09
ARID1B	AT-rich interaction domain 1B	27713.1	44147.1	0.671742	5.12437e-09
ARID3B	AT-rich interaction domain 3B	19176.4	30596	0.674135	6.9293e-07
ARID4B	AT-rich interaction domain 4B	29939.3	23637.8	-0.340955	0.0213619
ARID5A	AT-rich interaction domain 5A	6075.47	9009.36	0.568402	0.000156966
ARID5B	AT-rich interaction domain 5B	14485.6	19277.5	0.412399	2.74312e-05
ARL1	ADP ribosylation factor like GTPase 1	49649.1	36430.6	-0.446664	1.545e-06
ARL14EP	ADP ribosylation factor like GTPase 14 effector protein	23574.4	16823.8	-0.486808	3.12887e-07
ARL2BP	ADP ribosylation factor like GTPase 2 binding protein	1487.19	3984.62	1.42193	0.000370212
ARL4A	ADP ribosylation factor like GTPase 4A	4921.22	2660.11	-0.88758	1.8982e-08
ARL5A	ADP ribosylation factor like GTPase 5A	9962.89	7425.33	-0.423999	0.0494165
ARL6IP1	ADP ribosylation factor like GTPase 6 interacting protein 1	71606.2	33460.7	-1.09762	1.3024e-08
ARL6IP5	ADP ribosylation factor like GTPase 6 interacting protein 5	18401.3	13000.5	-0.501329	1.35749e-05
ARL6IP6	ADP ribosylation factor like GTPase 6 interacting protein 6	7367.08	11242.1	0.609901	0.00359114
ARL9	ADP ribosylation factor like GTPase 9	98.598	27.5974	-1.84123	0.0168217
ARMC1	armadillo repeat containing 1	16001.5	11464.1	-0.481063	0.0327384
ARMCX1	armadillo repeat containing X-linked 1	84.6733	9.00732	-3.22351	0.000259248
ARMCX3	armadillo repeat containing X-linked 3	7188.53	9100.5	0.34033	0.0444444
ARMCX4	armadillo repeat containing X-linked 4	3967.68	2448.18	-0.696926	5.93908e-05
ARMCX5	armadillo repeat containing X-linked 5	4035.61	2581.85	-0.644822	1.7729e-07
ARMCX6	armadillo repeat containing X-linked 6	2100.89	2860.31	0.44566	0.0365394
ARMH4	armadillo like helical domain containing 4	3605.1	4740.44	0.395495	0.0145075
ARNT	aryl hydrocarbon receptor nuclear translocator	23507	29187.1	0.312289	0.0215627
ARNT2	aryl hydrocarbon receptor nuclear translocator 2	5295.15	9363.58	0.822309	0.00370014
ARNTL	aryl hydrocarbon receptor nuclear translocator like	4423.57	6765.78	0.613195	1.39713e-07
ARPC1A	actin related protein 2/3 complex subunit 1A	52612.2	30457.4	-0.788642	2.3414e-19
ARPC3	actin related protein 2/3 complex subunit 3	152392	66855.9	-1.18867	3.43801e-24
ARPC5	actin related protein 2/3 complex subunit 5	35026.9	39794.6	0.184132	0.0402222
ARPIN	actin related protein 2/3 complex inhibitor	15949.7	18221.3	0.192042	0.0419953
ARRB1	arrestin beta 1	3727.16	7565.15	1.02127	3.45872e-07
ARRB2	arrestin beta 2	52912.9	65953.9	0.317861	0.0238264
ARRDC4	arrestin domain containing 4	29960.7	59497.5	0.989765	0.012351
ARSA	arylsulfatase A	6384.46	10503.3	0.7182	7.718e-05
ARSG	arylsulfatase G	2180.68	3333.07	0.611933	0.0465054
ART5	ADP-ribosyltransferase 5	1511.3	2594	0.778815	0.0141717
ARTN	artemin	2167.43	4290.03	0.985307	0.00385139
ARV1	ARV1 homolog, fatty acid homeostasis modulator	26269.2	11740.6	-1.1619	1.69953e-15
ARVCF	ARVCF delta catenin family member	7214.36	10587.6	0.553194	0.00530319
ASAH1	N-acylsphingosine amidohydrolase 1	25629.6	21672.2	-0.241966	0.0436254
ASAH2	N-acylsphingosine amidohydrolase 2	603.091	250.158	-1.2724	0.000100807
ASAH2B	N-acylsphingosine amidohydrolase 2B	4067.87	2810.93	-0.533837	0.00426404
ASAP1	ArfGAP with SH3 domain, ankyrin repeat and PH domain 1	18715.8	29114	0.637375	2.31041e-14
ASAP2	ArfGAP with SH3 domain, ankyrin repeat and PH domain 2	7503.64	16163.3	1.10722	4.15752e-18
ASB16	ankyrin repeat and SOCS box containing 16	495.092	269.137	-0.882509	0.0332314
ASB6	ankyrin repeat and SOCS box containing 6	19487.5	26910.7	0.465616	0.00273783
ASCC1	activating signal cointegrator 1 complex subunit 1	19584.8	23659.6	0.272622	0.0162641
ASCC3	activating signal cointegrator 1 complex subunit 3	34707.8	45856.7	0.401842	0.000372408
ASF1A	anti-silencing function 1A histone chaperone	15874.1	7282.07	-1.12447	2.23103e-17
ASGR1	asialoglycoprotein receptor 1	1012.42	1753.51	0.79136	0.0120632
ASH2L	ASH2 like, histone lysine methyltransferase complex subunit	25717	31628.1	0.298581	0.00767105
ASIC1	acid sensing ion channel subunit 1	15098.6	19786.6	0.390106	0.0009391
ASNSD1	asparagine synthetase domain containing 1	12145.4	6318.86	-0.942776	1.59368e-07
ASPHD1	aspartate beta-hydroxylase domain containing 1	767.811	1854.68	1.27142	0.00367862
ASPHD2	aspartate beta-hydroxylase domain containing 2	2240.96	3075.9	0.456466	0.00939332
ASPN	asporin	144.347	26.6536	-2.44673	0.00870715
ASS1	argininosuccinate synthase 1	51570.7	81581.7	0.66171	0.0393631
ASTN1	astrotactin 1	5755.89	8801.15	0.612394	5.11011e-05
ASTN2	astrotactin 2	613.729	1278.87	1.06049	0.000100794
ASXL2	ASXL transcriptional regulator 2	10200.8	14288.2	0.486079	0.0483881
ATF7	activating transcription factor 7	12713.8	8364.6	-0.604009	8.48043e-09
ATF7-NPFF	ATF7-NPFF readthrough	57.3317	6.04746	-3.24729	0.0409558
ATF7IP2	activating transcription factor 7 interacting protein 2	9516.13	5732.62	-0.731288	4.8271e-06
ATG10	autophagy related 10	7544.38	6030.47	-0.323324	0.0276058
ATG101	autophagy related 101	2583.82	5505.44	1.09144	1.35894e-05
ATG12	autophagy related 12	26726.1	20729.2	-0.366553	0.0197024
ATG13	autophagy related 13	19941.1	27660.7	0.472098	0.00248125
ATG14	autophagy related 14	7453.34	6071.07	-0.296145	0.00545923
ATG16L2	autophagy related 16 like 2	6407.39	8862.68	0.467813	0.0484067
ATG2A	autophagy related 2A	8717.57	15396	0.820581	0.00132732
ATG2B	autophagy related 2B	26928.8	21611.2	-0.317418	0.0336549
ATG3	autophagy related 3	19846.1	12664.1	-0.648038	1.35067e-09
ATG4A	autophagy related 4A cysteine peptidase	5810.2	4720.82	-0.299521	0.0349766
ATG4C	autophagy related 4C cysteine peptidase	11071.3	7957.12	-0.47659	0.0419742
ATG4D	autophagy related 4D cysteine peptidase	6490.1	13597.4	1.06722	5.20072e-15
ATG9A	autophagy related 9A	4727.35	9513.44	1.00915	3.00123e-10
ATG9B	autophagy related 9B	187.613	600.684	1.67518	7.55488e-06
ATIC	5-aminoimidazole-4-carboxamide ribonucleotide formyltransferase/IMP cyclohydrolase	124823	80077.1	-0.64042	4.81439e-05
ATN1	atrophin 1	77627.7	144746	0.898896	2.79833e-08
ATOH8	atonal bHLH transcription factor 8	331.329	1137.88	1.78165	0.000315706
ATOX1	antioxidant 1 copper chaperone	14492.9	21226.7	0.550592	0.00192464
ATP11A	ATPase phospholipid transporting 11A	21551.4	33733.5	0.646484	1.66598e-10
ATP11B	ATPase phospholipid transporting 11B (putative)	22110.6	28763.9	0.379468	0.0133616
ATP11C	ATPase phospholipid transporting 11C	24761.8	31687	0.355801	0.0304057
ATP12A	ATPase H+/K+ transporting non-gastric alpha2 subunit	746.977	1556.04	1.05721	0.00194986
ATP13A2	ATPase cation transporting 13A2	27903.2	43391	0.636978	1.37425e-06
ATP1B3	ATPase Na+/K+ transporting subunit beta 3	65709	53992.6	-0.283308	0.0345692
ATP23	ATP23 metallopeptidase and ATP synthase assembly factor homolog	5290.17	3510.68	-0.591478	0.00803575
ATP2A1	ATPase sarcoplasmic/endoplasmic reticulum Ca2+ transporting 1	2451.67	3270.37	0.415281	0.00589229
ATP2A2	ATPase sarcoplasmic/endoplasmic reticulum Ca2+ transporting 2	104687	126885	0.277444	0.0199629
ATP2B3	ATPase plasma membrane Ca2+ transporting 3	936.453	3986.24	2.0898	7.91644e-10
ATP4A	ATPase H+/K+ transporting subunit alpha	140.688	451.307	1.68302	0.0290097
ATP5F1A	ATP synthase F1 subunit alpha	226684	288643	0.348607	0.0120733
ATP5F1C	ATP synthase F1 subunit gamma	112429	62282.4	-0.852112	4.76804e-11
ATP5F1E	ATP synthase F1 subunit epsilon	111090	73510.4	-0.595702	0.00619301
ATP5IF1	ATP synthase inhibitory factor subunit 1	118757	72238.4	-0.71716	6.62524e-08
ATP5MG	ATP synthase membrane subunit g	35323.8	20054.8	-0.816733	5.9271e-18
ATP5MJ	ATP synthase membrane subunit j	83571.1	61706.5	-0.437545	6.91094e-06
ATP5MK	ATP synthase membrane subunit k	72940.5	42965.2	-0.76358	1.93681e-20
ATP5PB	ATP synthase peripheral stalk-membrane subunit b	108777	66294.1	-0.714422	1.32553e-07
ATP5PD	ATP synthase peripheral stalk subunit d	63695.7	40337.4	-0.659071	2.19347e-17
ATP5PF	ATP synthase peripheral stalk subunit F6	116451	74343.1	-0.647452	1.21097e-11
ATP5PO	ATP synthase peripheral stalk subunit OSCP	43416.8	32045.4	-0.438128	0.000188051
ATP6	ATP synthase F0 subunit 6	1.25615e+06	445681	-1.49493	9.90437e-10
ATP6AP2	ATPase H+ transporting accessory protein 2	33933.2	25056.8	-0.43747	0.000375784
ATP6V0E1	ATPase H+ transporting V0 subunit e1	17712.9	12926.4	-0.454448	0.0288347
ATP6V0E2	ATPase H+ transporting V0 subunit e2	21713.1	34995.3	0.688597	0.00711131
ATP6V1B2	ATPase H+ transporting V1 subunit B2	27273.4	34642.7	0.345043	0.0372795
ATP6V1C1	ATPase H+ transporting V1 subunit C1	11850.1	8282.39	-0.516865	0.0126838
ATP6V1E1	ATPase H+ transporting V1 subunit E1	64142.8	45890.9	-0.483073	0.00120295
ATP6V1FNB	ATP6V1F neighbor	933.627	1301.88	0.478805	0.0482806
ATP6V1G1	ATPase H+ transporting V1 subunit G1	37023.5	27960.2	-0.405092	0.00805144
ATP7B	ATPase copper transporting beta	13839.2	18134.6	0.390055	2.31391e-05
ATP8	ATP synthase F0 subunit 8	112587	42123.8	-1.41835	6.76674e-07
ATP8A2	ATPase phospholipid transporting 8A2	1249.42	3122.11	1.32179	3.77663e-06
ATP8B2	ATPase phospholipid transporting 8B2	18184.9	22540.1	0.309815	0.000548767
ATP9A	ATPase phospholipid transporting 9A (putative)	30669.9	41028.8	0.419794	0.000793345
ATP9B	ATPase phospholipid transporting 9B (putative)	5473.34	8440.96	0.62492	0.0145461
ATPSCKMT	ATP synthase c subunit lysine N-methyltransferase	7642.05	4655.33	-0.715347	0.000257672
ATRN	attractin	19166.6	28480	0.571421	7.6859e-12
ATXN1	ataxin 1	12337.9	9210.13	-0.421813	0.000184945
ATXN1L	ataxin 1 like	9407.41	13006.9	0.467485	1.66899e-06
ATXN2L	ataxin 2 like	109239	188479	0.786923	7.43228e-11
ATXN3	ataxin 3	22558.8	17139.1	-0.39647	0.0183598
AUNIP	aurora kinase A and ninein interacting protein	17470	13661.3	-0.35487	0.00372485
AURKA	aurora kinase A	54359.1	41854	-0.377121	0.00038534
AURKC	aurora kinase C	1087.15	611.759	-0.829726	0.00267627
AUTS2	activator of transcription and developmental regulator AUTS2	43288.6	87163.3	1.00973	6.03137e-24
AVEN	apoptosis and caspase activation inhibitor	4901.53	2948.37	-0.733206	0.00873066
AVPI1	arginine vasopressin induced 1	6447.49	9780	0.601357	0.00261302
AXIN1	axin 1	31988.1	42752.2	0.418487	0.000694191
AXIN2	axin 2	6216.36	9007.3	0.535161	1.09204e-06
AXL	AXL receptor tyrosine kinase	228.459	602.023	1.39588	0.0288661
AZI2	5-azacytidine induced 2	9978.54	7000.24	-0.511439	0.000113343
B2M	beta-2-microglobulin	97170.9	77089.7	-0.33399	0.00205598
B3GALNT2	beta-1,3-N-acetylgalactosaminyltransferase 2	11757.5	10230.2	-0.20072	0.0442351
B3GALT1	beta-1,3-galactosyltransferase 1	312.366	1287.71	2.04497	1.83613e-36
B3GALT2	beta-1,3-galactosyltransferase 2	183.596	28.6077	-2.68808	0.000237371
B3GALT5	beta-1,3-galactosyltransferase 5	1005.44	540.542	-0.895783	0.000271963
B3GAT1	beta-1,3-glucuronyltransferase 1	7998	16455	1.04108	8.53603e-19
B3GAT3	beta-1,3-glucuronyltransferase 3	14811.5	21806.5	0.558023	0.0124754
B3GNT8	UDP-GlcNAc:betaGal beta-1,3-N-acetylglucosaminyltransferase 8	148.28	573.076	1.94962	0.0124188
B3GNT9	UDP-GlcNAc:betaGal beta-1,3-N-acetylglucosaminyltransferase 9	828.669	1557.54	0.90948	0.0426192
B3GNTL1	UDP-GlcNAc:betaGal beta-1,3-N-acetylglucosaminyltransferase like 1	2130.64	3147.3	0.563107	1.78511e-06
B4GALNT3	beta-1,4-N-acetyl-galactosaminyltransferase 3	21826.6	27862.6	0.352243	0.00577495
B4GALNT4	beta-1,4-N-acetyl-galactosaminyltransferase 4	25570.6	35774.7	0.484527	4.52945e-05
B4GALT2	beta-1,4-galactosyltransferase 2	40189.1	54384.9	0.436427	0.00150064
B4GALT4	beta-1,4-galactosyltransferase 4	8292.46	6584.29	-0.332923	0.0299091
B4GAT1	beta-1,4-glucuronyltransferase 1	66973.1	45809.3	-0.547916	4.44582e-06
BAALC	BAALC binder of MAP3K1 and KLF4	1348.95	2526.67	0.905226	0.0171974
BABAM1	BRISC and BRCA1 A complex member 1	19503.7	13920.2	-0.486501	0.0196155
BACE1	beta-secretase 1	8756.63	12356.2	0.497041	2.19151e-06
BACH1	BTB domain and CNC homolog 1	16754.7	23847	0.509286	0.00327011
BACH2	BTB domain and CNC homolog 2	9083.68	14538.6	0.678549	2.78379e-06
BAG2	BAG cochaperone 2	25598.9	13221	-0.953329	6.20023e-22
BAG3	BAG cochaperone 3	35386.8	45024.1	0.347495	0.0432659
BAHCC1	BAH domain and coiled-coil containing 1	30853.7	51573.6	0.741241	1.29344e-12
BAHD1	bromo adjacent homology domain containing 1	10976.9	15474.8	0.495525	0.00418089
BAIAP2	BAR/IMD domain containing adaptor protein 2	7714.81	10599.3	0.458505	0.00127284
BAIAP2L1	BAR/IMD domain containing adaptor protein 2 like 1	35644.9	57452	0.688712	3.17673e-07
BAIAP3	BAI1 associated protein 3	1676.07	3534.14	1.07643	1.72415e-12
BARHL2	BarH like homeobox 2	4453.72	5782.06	0.376985	0.0217687
BASP1	brain abundant membrane attached signal protein 1	100473	139229	0.470671	0.0179702
BAZ1A	bromodomain adjacent to zinc finger domain 1A	92951.1	59738.3	-0.637824	0.000149864
BAZ1B	bromodomain adjacent to zinc finger domain 1B	92419.1	163115	0.819617	1.50181e-15
BAZ2A	bromodomain adjacent to zinc finger domain 2A	57580	101795	0.822054	1.36054e-11
BBC3	BCL2 binding component 3	4301.82	9133.62	1.08658	2.30086e-08
BBIP1	BBSome interacting protein 1	12660	7587.07	-0.738706	0.000179901
BBS10	Bardet-Biedl syndrome 10	12563	9330.7	-0.429142	0.0443215
BBS5	Bardet-Biedl syndrome 5	1498.38	2099.94	0.488009	0.0378808
BBX	BBX high mobility group box domain containing	26305.3	36385.5	0.468029	0.00854646
BCAM	basal cell adhesion molecule (Lutheran blood group)	7925.68	13236.5	0.740127	1.14469e-08
BCAP29	B cell receptor associated protein 29	17856	11851.3	-0.591428	0.000402224
BCAR1	BCAR1 scaffold protein, Cas family member	11266.7	18181.4	0.690442	0.00730622
BCAR3	BCAR3 adaptor protein, NSP family member	3413.55	7292.92	1.09526	2.24252e-19
BCAS2	BCAS2 pre-mRNA processing factor	23394	17137.2	-0.449043	0.00111955
BCAS3	BCAS3 microtubule associated cell migration factor	16981.8	24394.6	0.522567	2.11056e-06
BCCIP	BRCA2 and CDKN1A interacting protein	92245.9	43726.5	-1.07698	7.39526e-10
BCDIN3D	BCDIN3 domain containing RNA methyltransferase	5103.09	3623.9	-0.493773	8.20439e-06
BCHE	butyrylcholinesterase	3347.83	2254.22	-0.57042	0.0320118
BCKDHA	branched chain keto acid dehydrogenase E1 subunit alpha	559.713	2257.32	2.00993	1.1787e-22
BCKDHB	branched chain keto acid dehydrogenase E1 subunit beta	9202.4	11034.4	0.261693	0.0492083
BCL3	BCL3 transcription coactivator	1765.5	3200.22	0.858687	0.00328036
BCL7A	BAF chromatin remodeling complex subunit BCL7A	30662.4	37203.2	0.279002	0.0112178
BCL7B	BAF chromatin remodeling complex subunit BCL7B	10472.5	19564.8	0.901697	1.8584e-05
BCL9	BCL9 transcription coactivator	11217.8	14919.8	0.411413	0.0228618
BCL9L	BCL9 like	4211.4	13196.9	1.64816	8.81385e-23
BCLAF1	BCL2 associated transcription factor 1	131839	96516.7	-0.449948	0.000427859
BCO2	beta-carotene oxygenase 2	309.544	127.735	-1.27742	0.0397711
BCOR	BCL6 corepressor	97868.3	177156	0.856126	5.77661e-17
BCORL1	BCL6 corepressor like 1	18992.8	36124.4	0.927566	3.0462e-18
BCR	BCR activator of RhoGEF and GTPase	24915.7	35976.3	0.530022	0.000254727
BCS1L	BCS1 homolog, ubiquinol-cytochrome c reductase complex chaperone	19424.2	14437.9	-0.428026	0.0445321
BDH2	3-hydroxybutyrate dehydrogenase 2	4233.11	3462.62	-0.289942	0.0227159
BDNF	brain derived neurotrophic factor	580.834	351.826	-0.722902	0.00823342
BDP1	B double prime 1, subunit of RNA polymerase III transcription initiation factor IIIB	46246.3	57043.8	0.302717	0.0473162
BEAN1	brain expressed associated with NEDD4 1	346.168	913.673	1.40103	6.63189e-06
BECN1	beclin 1	8995.39	17645.3	0.972115	3.98683e-07
BEGAIN	brain enriched guanylate kinase associated	9132.71	13952.3	0.611395	4.01132e-05
BEND5	BEN domain containing 5	930.299	1240.35	0.415747	0.016631
BEST4	bestrophin 4	70.5332	170.104	1.2682	0.00361581
BEX4	brain expressed X-linked 4	22501.6	18564.3	-0.277435	0.00418654
BEX5	brain expressed X-linked 5	271.348	84.1538	-1.68595	8.4691e-05
BFAR	bifunctional apoptosis regulator	36280.3	27933.3	-0.377149	3.44832e-06
BHLHA15	basic helix-loop-helix family member a15	263.803	1410.96	2.42065	5.54749e-23
BHLHE40	basic helix-loop-helix family member e40	21536.9	45300	1.07273	0.00600307
BICC1	BicC family RNA binding protein 1	6222.56	8456.42	0.442828	0.000316555
BICDL1	BICD family like cargo adaptor 1	3150.32	5536.79	0.813407	0.0287266
BIN3	bridging integrator 3	4134.06	6169.34	0.577658	0.00148333
BIVM	basic, immunoglobulin-like variable motif containing	15527.2	9681.73	-0.681537	0.000207929
BLOC1S1	biogenesis of lysosomal organelles complex 1 subunit 1	9378.35	6678.15	-0.489719	0.020146
BLOC1S3	biogenesis of lysosomal organelles complex 1 subunit 3	3593.84	4853.08	0.433733	0.00221905
BLOC1S4	biogenesis of lysosomal organelles complex 1 subunit 4	7923.73	5811.51	-0.447074	0.0435643
BLOC1S5	biogenesis of lysosomal organelles complex 1 subunit 5	8668.04	5792.26	-0.581571	0.00292387
BLVRA	biliverdin reductase A	46997.7	35510.8	-0.404301	0.00250851
BLVRB	biliverdin reductase B	15461.9	24994.1	0.692828	5.77536e-06
BLZF1	basic leucine zipper nuclear factor 1	9266.51	7559.26	-0.293892	0.0354771
BMERB1	bMERB domain containing 1	923.079	2610.08	1.50066	5.21954e-28
BMF	Bcl2 modifying factor	3032.28	4600.9	0.602062	0.00400341
BMI1	BMI1 proto-oncogene, polycomb ring finger	19274.9	9973.46	-0.950545	0.000180565
BMP1	bone morphogenetic protein 1	12274.4	14602.1	0.250677	0.024169
BMP2	bone morphogenetic protein 2	406.617	24.1099	-4.06933	7.03342e-08
BMP3	bone morphogenetic protein 3	3292.95	5020.73	0.608696	0.043856
BMP5	bone morphogenetic protein 5	61.5797	9.31182	-2.71479	0.0219011
BMP7	bone morphogenetic protein 7	27067.6	50179.8	0.890618	2.12874e-09
BMP8B	bone morphogenetic protein 8b	6230.29	8725.23	0.48615	0.00546975
BMPR2	bone morphogenetic protein receptor type 2	19020.2	21993.9	0.209537	0.028776
BMT2	base methyltransferase of 25S rRNA 2 homolog	5846.64	7911.55	0.436097	0.00184998
BNC2	basonuclin 2	2912.04	4134.6	0.505719	7.6853e-07
BOC	BOC cell adhesion associated, oncogene regulated	2976.69	5904.24	0.987928	1.29085e-13
BOK	BCL2 family apoptosis regulator BOK	371.074	796.512	1.09929	0.000777406
BORCS5	BLOC-1 related complex subunit 5	4475.74	6066.94	0.439268	0.00606318
BORCS8	BLOC-1 related complex subunit 8	3784.72	1792.08	-1.07843	0.00057264
BPGM	bisphosphoglycerate mutase	13758.9	10382.2	-0.406256	5.14391e-06
BPTF	bromodomain PHD finger transcription factor	64439.2	78604.1	0.286639	0.0220402
BRAF	B-Raf proto-oncogene, serine/threonine kinase	17330.6	20834.1	0.265548	0.00456654
BRCA1	BRCA1 DNA repair associated	45947	58820.2	0.356293	0.000419398
BRCC3	BRCA1/BRCA2-containing complex subunit 3	20589.2	14805	-0.475861	0.0265508
BRD3	bromodomain containing 3	39610.3	61094.2	0.625174	1.52351e-05
BRD3OS	BRD3 opposite strand	10756.1	14373.4	0.418438	0.0218702
BRD4	bromodomain containing 4	107381	141869	0.401829	0.00359403
BRD7	bromodomain containing 7	52207.6	37426.3	-0.480214	2.88563e-06
BRF1	BRF1 RNA polymerase III transcription initiation factor subunit	22150.6	29837.7	0.429851	3.11013e-05
BRF2	BRF2 RNA polymerase III transcription initiation factor subunit	1879.99	3844.54	1.03173	0.000127468
BRICD5	BRICHOS domain containing 5	1094.38	1557.07	0.508269	0.019285
BRIX1	biogenesis of ribosomes BRX1	58077.1	31299.7	-0.89185	1.88414e-07
BRME1	break repair meiotic recombinase recruitment factor 1	3491.48	9687.01	1.47178	2.66157e-10
BRS3	bombesin receptor subtype 3	56.7631	8.44298	-2.72676	0.00829653
BRSK1	BR serine/threonine kinase 1	10318.6	25255.9	1.29129	4.72319e-22
BRSK2	BR serine/threonine kinase 2	26171.3	36652.4	0.485892	0.000931217
BRWD3	bromodomain and WD repeat domain containing 3	18757.1	12535	-0.581445	0.00448906
BSCL2	BSCL2 lipid droplet biogenesis associated, seipin	553.724	748.307	0.434176	0.0291564
BSDC1	BSD domain containing 1	25831	39086.3	0.597646	3.98934e-09
BSN	bassoon presynaptic cytomatrix protein	4219.75	10075.5	1.25542	1.26682e-15
BSPRY	B-box and SPRY domain containing	1405.8	3139.84	1.15962	0.00559142
BST2	bone marrow stromal cell antigen 2	1854.5	4326.52	1.2225	0.000162514
BTBD11	BTB domain containing 11	11881.9	16600.5	0.482589	0.000996799
BTBD2	BTB domain containing 2	55133.9	72847.6	0.401979	0.00485156
BTF3	basic transcription factor 3	416241	301178	-0.466797	1.01675e-05
BTG2	BTG anti-proliferation factor 2	28508.6	45205.9	0.66517	0.00246524
BTG4	BTG anti-proliferation factor 4	79.7741	7.25144	-3.46331	0.00946729
BTN3A2	butyrophilin subfamily 3 member A2	12495.7	8755.04	-0.513201	0.0189474
BTNL9	butyrophilin like 9	10518.9	6244.76	-0.752311	0.000164678
BUD13	BUD13 homolog	10823.6	15336.2	0.502933	0.000127366
BUD31	BUD31 homolog	21873	25878.7	0.242684	0.0167092
BYSL	bystin like	26216.6	17475.7	-0.585116	0.0256853
BZW1	basic leucine zipper and W2 domains 1	33012.6	22282.4	-0.567162	0.00022885
BZW2	basic leucine zipper and W2 domains 2	26990	20130.6	-0.423041	0.000247123
C10orf82	chromosome 10 open reading frame 82	134.028	40.0999	-1.74367	0.00041276
C11orf1	chromosome 11 open reading frame 1	12848.6	9555.31	-0.427236	0.000298298
C11orf42	chromosome 11 open reading frame 42	51.4104	164.495	1.68116	0.000634238
C11orf45	chromosome 11 open reading frame 45	1859.69	2938.7	0.660835	0.012247
C11orf49	chromosome 11 open reading frame 49	15237.4	21206.2	0.476975	3.59368e-06
C11orf68	chromosome 11 open reading frame 68	7846.18	11754	0.583276	1.05057e-08
C11orf71	chromosome 11 open reading frame 71	3123.58	1184.85	-1.39929	7.4183e-14
C12orf29	chromosome 12 open reading frame 29	21169.4	15319.7	-0.466691	9.58559e-06
C12orf57	chromosome 12 open reading frame 57	17033.4	24135.2	0.502914	0.00109347
C14orf119	chromosome 14 open reading frame 119	12092.2	7824.4	-0.628087	5.09143e-06
C14orf132	chromosome 14 open reading frame 132	11010.1	18104.1	0.7175	3.12038e-10
C15orf39	chromosome 15 open reading frame 39	20659.2	39208.8	0.924398	0.00257601
C16orf74	chromosome 16 open reading frame 74	4046.12	3031.18	-0.416141	0.00411067
C16orf87	chromosome 16 open reading frame 87	18716.5	10951.6	-0.773172	0.000632939
C16orf95	chromosome 16 open reading frame 95	364.304	584.382	0.684068	0.0117017
C17orf107	chromosome 17 open reading frame 107	83.2347	25.1249	-1.72961	0.00244126
C17orf75	chromosome 17 open reading frame 75	17290.8	14314.8	-0.272556	0.00200902
C18orf21	chromosome 18 open reading frame 21	13447.7	9485.88	-0.5037	4.84461e-06
C18orf25	chromosome 18 open reading frame 25	17250.7	23681.1	0.457102	0.00022878
C19orf12	chromosome 19 open reading frame 12	16752.6	13666.5	-0.293824	0.0327565
C19orf18	chromosome 19 open reading frame 18	455.144	158.933	-1.51604	0.000541836
C19orf38	chromosome 19 open reading frame 38	589.241	1704.69	1.53127	4.60168e-05
C19orf44	chromosome 19 open reading frame 44	5045.03	7579.74	0.587251	5.42724e-09
C19orf48	multidrug resistance-related protein	60207.8	82437.3	0.453352	0.0239411
C19orf54	chromosome 19 open reading frame 54	39998	52822.9	0.401244	0.0132586
C1GALT1	core 1 synthase, glycoprotein-N-acetylgalactosamine 3-beta-galactosyltransferase 1	8809.62	5488.98	-0.682591	0.012427
C1orf100	chromosome 1 open reading frame 100	61.4861	6.65949	-3.2108	0.00418654
C1orf115	chromosome 1 open reading frame 115	19458.3	13961.6	-0.478855	0.0350628
C1orf116	chromosome 1 open reading frame 116	39.278	121.25	1.62489	0.00460797
C1orf122	chromosome 1 open reading frame 122	10771.5	22698.4	1.07555	4.74695e-14
C1orf131	chromosome 1 open reading frame 131	19364.9	12042.6	-0.685331	1.19455e-05
C1orf220	chromosome 1 putative open reading frame 220	610.819	382.839	-0.67545	0.0232451
C1orf226	chromosome 1 open reading frame 226	4254.07	7516.77	0.82138	3.85822e-18
C1orf43	chromosome 1 open reading frame 43	125661	100370	-0.324211	0.000653958
C1orf52	chromosome 1 open reading frame 52	16228.5	13379.8	-0.278496	0.0340335
C1orf53	chromosome 1 open reading frame 53	1229.52	579.837	-1.08421	0.0242443
C1QBP	complement C1q binding protein	284814	167901	-0.762405	4.73871e-05
C1QL1	complement C1q like 1	13197.8	19716.2	0.57919	0.0174139
C1QL4	complement C1q like 4	1305.87	2074.53	0.668213	0.00239466
C1QTNF1	C1q and TNF related 1	3403.1	8278.01	1.28279	1.42687e-20
C1QTNF3	C1q and TNF related 3	670.062	211.462	-1.66549	0.000290134
C1QTNF4	C1q and TNF related 4	343.361	136.685	-1.33038	0.043579
C20orf204	chromosome 20 open reading frame 204	1746.43	1020.44	-0.77517	0.0187327
C22orf15	chromosome 22 open reading frame 15	165.32	44.5976	-1.8934	0.00676309
C22orf23	chromosome 22 open reading frame 23	605.44	1177.85	0.958706	0.00117359
C2CD2L	C2CD2 like	7218.04	11708.4	0.697905	1.04884e-06
C2CD3	C2 domain containing 3 centriole elongation regulator	15853.3	23749.7	0.583114	2.87758e-05
C2CD4A	C2 calcium dependent domain containing 4A	981.112	558.721	-0.812729	0.000961154
C2CD4C	C2 calcium dependent domain containing 4C	1333.64	2715.57	1.02642	0.00479575
C2orf50	chromosome 2 open reading frame 50	69.1467	176.672	1.35331	0.0264728
C2orf69	chromosome 2 open reading frame 69	8969.2	4975.31	-0.850137	0.000913195
C2orf76	chromosome 2 open reading frame 76	6855.89	2857.38	-1.26296	6.88907e-25
C3	complement C3	99.3623	253.929	1.34958	0.0491689
C3orf49	chromosome 3 open reading frame 49	116.129	30.2146	-1.94836	0.00352043
C3orf52	chromosome 3 open reading frame 52	4706.65	6948.25	0.561875	0.000119682
C3orf62	chromosome 3 open reading frame 62	2868.72	1767.42	-0.698801	6.31576e-07
C4A	complement C4A (Rodgers blood group)	34.2084	164.392	2.27083	0.00145489
C4orf33	chromosome 4 open reading frame 33	6050.8	3639.23	-0.733627	0.0006152
C4orf36	chromosome 4 open reading frame 36	43.7991	174.452	1.99293	8.56947e-05
C5	complement C5	133.718	618.579	2.20411	5.13861e-07
C5orf49	chromosome 5 open reading frame 49	423.68	175.741	-1.26785	0.0203401
C5orf51	chromosome 5 open reading frame 51	26706.6	20935.2	-0.35133	0.00381591
C6orf136	chromosome 6 open reading frame 136	11663.8	8412.76	-0.471171	0.000803453
C6orf141	chromosome 6 open reading frame 141	8791.65	5797.19	-0.600753	0.00774126
C6orf163	chromosome 6 open reading frame 163	521.595	166.62	-1.64965	0.000124443
C6orf201	protein MGC87625	92.5854	30.2406	-1.61876	0.0447561
C6orf226	chromosome 6 open reading frame 226	1291.86	348.202	-1.89019	2.28062e-19
C6orf47	chromosome 6 open reading frame 47	5274.57	3911.56	-0.431076	0.0150485
C6orf52	chromosome 6 open reading frame 52	747.799	450.978	-0.729531	0.0116907
C6orf62	chromosome 6 open reading frame 62	23624.6	12461.8	-0.922897	2.41922e-13
C7orf25	chromosome 7 open reading frame 25	687.907	403.462	-0.768344	0.00750174
C7orf31	chromosome 7 open reading frame 31	5747.22	3541.13	-0.698672	0.00231582
C8orf48	chromosome 8 open reading frame 48	1368.24	751.628	-0.865372	5.4859e-06
C8orf76	chromosome 8 open reading frame 76	2366.26	1258.39	-0.911868	1.08132e-06
C8orf88	chromosome 8 open reading frame 88	2591.68	3932.14	0.601124	1.90713e-06
C8orf89	chromosome 8 open reading frame 89	52.7899	4.72203	-3.46338	0.0284405
C9orf64	chromosome 9 open reading frame 64	10412	16425	0.657848	2.25052e-10
C9orf78	chromosome 9 open reading frame 78	27710.2	20348.1	-0.445507	0.00357612
CA11	carbonic anhydrase 11	2843.09	4457.65	0.648866	0.000146376
CA12	carbonic anhydrase 12	8345.84	10632.5	0.349491	0.0328986
CABIN1	calcineurin binding protein 1	40292.8	72442.1	0.846344	1.31788e-18
CABLES2	Cdk5 and Abl enzyme substrate 2	13346.7	17593.8	0.398593	0.0263406
CABP1	calcium binding protein 1	3167.83	5992.67	0.91995	7.29559e-13
CABYR	calcium binding tyrosine phosphorylation regulated	3899.67	5430.82	0.477538	0.0155205
CACHD1	cache domain containing 1	18219.7	24502.5	0.427514	5.92665e-06
CACNA1B	calcium voltage-gated channel subunit alpha1 B	1794.06	5893.37	1.71668	3.87275e-21
CACNA1C	calcium voltage-gated channel subunit alpha1 C	3028.37	6327.8	1.06275	4.60005e-11
CACNA1G	calcium voltage-gated channel subunit alpha1 G	1568.76	3979.66	1.34357	2.10302e-05
CACNA1H	calcium voltage-gated channel subunit alpha1 H	6169.6	13257.4	1.1037	1.2536e-08
CACNA1I	calcium voltage-gated channel subunit alpha1 I	189.105	523.358	1.46626	0.0107103
CACNA2D1	calcium voltage-gated channel auxiliary subunit alpha2delta 1	7783.41	11309.1	0.539115	0.00408778
CACNA2D2	calcium voltage-gated channel auxiliary subunit alpha2delta 2	3974.75	5848.92	0.556993	0.0177865
CACNB3	calcium voltage-gated channel auxiliary subunit beta 3	6201.11	9352.16	0.592792	1.39383e-05
CACNB4	calcium voltage-gated channel auxiliary subunit beta 4	7231.56	3908.14	-0.887853	0.0150943
CACNG4	calcium voltage-gated channel auxiliary subunit gamma 4	1027.11	2605.68	1.34323	6.74063e-05
CACNG6	calcium voltage-gated channel auxiliary subunit gamma 6	622.129	1607.72	1.37068	0.00494043
CACNG7	calcium voltage-gated channel auxiliary subunit gamma 7	92.7996	454.519	2.28802	1.07025e-11
CACYBP	calcyclin binding protein	95954.2	54805.5	-0.808043	1.08679e-18
CAD	carbamoyl-phosphate synthetase 2, aspartate transcarbamylase, and dihydroorotase	45375.8	72600.6	0.678066	1.52351e-05
CADPS2	calcium dependent secretion activator 2	13693.7	22053.3	0.68759	2.184e-10
CALCB	calcitonin related polypeptide beta	5312.54	30490.6	2.52069	1.02816e-76
CALCOCO1	calcium binding and coiled-coil domain 1	11208.9	18259.2	0.704127	2.76744e-05
CALD1	caldesmon 1	52196.1	75760.5	0.537518	4.89498e-11
CALM1	calmodulin 1	163503	115846	-0.497111	1.90999e-06
CALM2	calmodulin 2	89187.5	56188.3	-0.666598	1.98936e-07
CALU	calumenin	98669	140026	0.505034	6.22516e-08
CAMK1	calcium/calmodulin dependent protein kinase I	4455.93	9602.34	1.10768	5.82699e-05
CAMK1D	calcium/calmodulin dependent protein kinase ID	11526.3	16520.4	0.519491	0.000346152
CAMK2N2	calcium/calmodulin dependent protein kinase II inhibitor 2	1165.13	2687.97	1.20659	7.07232e-12
CAMKK1	calcium/calmodulin dependent protein kinase kinase 1	13067.6	18796.5	0.524379	0.0171974
CAMKMT	calmodulin-lysine N-methyltransferase	4826.09	3607.26	-0.419932	0.000196675
CAMKV	CaM kinase like vesicle associated	2193.1	4067.88	0.890891	2.21551e-11
CAMSAP1	calmodulin regulated spectrin associated protein 1	25200.7	41458.4	0.718274	1.60114e-16
CAMSAP3	calmodulin regulated spectrin associated protein family member 3	14062.1	25222.3	0.84294	9.45589e-07
CAMTA1	calmodulin binding transcription activator 1	44420.8	32295.5	-0.459894	0.033942
CAMTA2	calmodulin binding transcription activator 2	16902.5	26562.5	0.652119	2.30252e-07
CAND1	cullin associated and neddylation dissociated 1	82652.7	101656	0.298535	0.00486917
CAND2	cullin associated and neddylation dissociated 2 (putative)	6994.11	10207.2	0.54528	0.00449985
CANT1	calcium activated nucleotidase 1	13571.4	25081.1	0.886072	1.6945e-05
CAP1	cyclase associated actin cytoskeleton regulatory protein 1	28310.5	46363.4	0.711677	0.000472474
CAPN1	calpain 1	38088.4	64435.4	0.758507	2.30045e-09
CAPN5	calpain 5	1944.72	3330.11	0.776511	1.1799e-09
CAPRIN1	cell cycle associated protein 1	149088	182777	0.293926	0.00187071
CAPRIN2	caprin family member 2	20001.2	15519.7	-0.366052	0.04715
CAPZA1	capping actin protein of muscle Z-line subunit alpha 1	64319.2	41323.4	-0.638305	2.95445e-08
CAPZA2	capping actin protein of muscle Z-line subunit alpha 2	24981.6	35872.6	0.522014	0.00205055
CAPZB	capping actin protein of muscle Z-line subunit beta	76361.3	63984.1	-0.255108	0.0348979
CARD10	caspase recruitment domain family member 10	7323.32	18029.8	1.29964	4.51248e-12
CARD16	caspase recruitment domain family member 16	34.1058	5.21562	-2.70354	0.0278327
CARHSP1	calcium regulated heat stable protein 1	21667.7	28909.8	0.416067	0.00327589
CARM1	coactivator associated arginine methyltransferase 1	41617.5	58019.8	0.479359	0.00202258
CARMIL1	capping protein regulator and myosin 1 linker 1	13177.6	10940.9	-0.268203	0.0104577
CARMIL2	capping protein regulator and myosin 1 linker 2	6378.02	9515.58	0.577161	3.31053e-05
CARMIL3	capping protein regulator and myosin 1 linker 3	1243.69	2578.69	1.05111	0.000138911
CARNMT1	carnosine N-methyltransferase 1	13589.3	10439.2	-0.380542	0.0375783
CARS2	cysteinyl-tRNA synthetase 2, mitochondrial	56320.7	44902.6	-0.326847	0.0452498
CASC2	cancer susceptibility 2	1538.73	2228.2	0.53313	0.00049954
CASC3	CASC3 exon junction complex subunit	65186.1	84925.5	0.381661	0.000210283
CASKIN1	CASK interacting protein 1	8326.27	16402.7	0.978295	3.06115e-08
CASKIN2	CASK interacting protein 2	9590.08	16845	0.812833	1.45044e-07
CASP10	caspase 10	1232.67	810.844	-0.603818	0.00838091
CASP3	caspase 3	30891.2	22069.7	-0.485104	0.00132455
CASP6	caspase 6	9978.65	6823.43	-0.548532	1.08279e-05
CASP8	caspase 8	10492.1	6931.19	-0.598275	1.06437e-06
CASZ1	castor zinc finger 1	4173.1	6496.81	0.638984	3.35171e-07
CATSPER2	cation channel sperm associated 2	2364.77	1015.56	-1.22039	0.000375648
CATSPERB	cation channel sperm associated auxiliary subunit beta	303.236	69.4638	-2.12448	0.000493407
CATSPERG	cation channel sperm associated auxiliary subunit gamma	1377.13	2328.09	0.75689	0.00128872
CAV1	caveolin 1	22607.7	30664.5	0.439774	0.000174554
CAVIN1	caveolae associated protein 1	21946.3	49753.8	1.18089	1.28887e-24
CAVIN4	caveolae associated protein 4	3358.01	1992.57	-0.753556	3.5051e-11
CBARP	CACN subunit beta associated regulatory protein	3746.54	7080.03	0.918318	1.70096e-07
CBL	Cbl proto-oncogene	30109.4	40406.3	0.424388	0.011604
CBLB	Cbl proto-oncogene B	5090.19	6106.45	0.262579	0.00774126
CBLL1	Cbl proto-oncogene like 1	30851.8	39169.5	0.344446	0.000620869
CBLN3	cerebellin 3 precursor	469.915	679.558	0.53078	0.040676
CBR1	carbonyl reductase 1	45537.9	25425.4	-0.840801	8.84064e-05
CBR3	carbonyl reductase 3	2027.46	1271.31	-0.672448	0.00399674
CBR4	carbonyl reductase 4	19682.4	13970.7	-0.494476	0.0275287
CBWD1	COBW domain containing 1	34637.1	18340.9	-0.917285	4.99877e-13
CBWD2	COBW domain containing 2	10771	7437.34	-0.53446	0.00158894
CBWD3	COBW domain containing 3	1364.33	532.334	-1.35993	3.94356e-11
CBX1	chromobox 1	67143.4	77843.2	0.213326	0.0383427
CBX2	chromobox 2	23917.4	34134.7	0.51322	0.00584894
CBX3	chromobox 3	113824	75874.6	-0.585115	6.26535e-09
CBX5	chromobox 5	98039.8	148497	0.598996	0.000101156
CBY1	chibby family member 1, beta catenin antagonist	10368.8	7827.92	-0.405418	0.00939332
CC2D1A	coiled-coil and C2 domain containing 1A	31817.5	43489.6	0.45083	0.000363666
CCAR1	cell division cycle and apoptosis regulator 1	100916	68171	-0.56595	3.04136e-06
CCBE1	collagen and calcium binding EGF domains 1	2017.25	5423.61	1.42729	6.10969e-18
CCDC102A	coiled-coil domain containing 102A	2624.78	3784.31	0.527626	0.00165465
CCDC103	coiled-coil domain containing 103	138.557	334.193	1.26926	0.000165149
CCDC107	coiled-coil domain containing 107	772.959	1475.79	0.932108	0.00188075
CCDC112	coiled-coil domain containing 112	22143.9	11487.3	-0.946915	2.03082e-12
CCDC113	coiled-coil domain containing 113	1823.7	3502.37	0.940841	1.30676e-05
CCDC120	coiled-coil domain containing 120	6292.53	11461	0.865077	1.59226e-09
CCDC125	coiled-coil domain containing 125	9814.58	7464.39	-0.395052	0.0406577
CCDC134	coiled-coil domain containing 134	1213.12	3341.09	1.4618	2.34193e-05
CCDC136	coiled-coil domain containing 136	10949.8	19559.2	0.836837	1.93161e-09
CCDC138	coiled-coil domain containing 138	13085	7667.36	-0.771369	3.68276e-06
CCDC14	coiled-coil domain containing 14	51284.3	27423.9	-0.903105	0.000183113
CCDC149	coiled-coil domain containing 149	143.42	21.0072	-2.7697	3.96066e-06
CCDC15	coiled-coil domain containing 15	3036.33	5025.13	0.72636	7.59674e-05
CCDC150	coiled-coil domain containing 150	10792.3	4644.26	-1.21673	8.41951e-29
CCDC170	coiled-coil domain containing 170	113.332	275.498	1.28424	0.0484887
CCDC171	coiled-coil domain containing 171	2022.31	2946.51	0.542994	0.00152994
CCDC18	coiled-coil domain containing 18	18583.3	8869.77	-1.06723	2.49971e-10
CCDC180	coiled-coil domain containing 180	728.376	374.544	-0.960546	0.00555501
CCDC181	coiled-coil domain containing 181	7315.48	5541.56	-0.40094	0.00137011
CCDC200	coiled-coil domain containing 200	524.485	255.635	-1.0396	0.0135166
CCDC22	coiled-coil domain containing 22	6343.42	9818.42	0.63015	0.00271659
CCDC27	coiled-coil domain containing 27	52.1246	191.865	1.88294	0.00580751
CCDC28B	coiled-coil domain containing 28B	5728.23	8918.84	0.638656	1.16634e-05
CCDC30	coiled-coil domain containing 30	1387.08	945.797	-0.552818	0.00620686
CCDC34	coiled-coil domain containing 34	52638.4	28930.5	-0.863531	9.00677e-14
CCDC43	coiled-coil domain containing 43	21940.4	14968.6	-0.551666	0.000292169
CCDC59	coiled-coil domain containing 59	65264.1	32888.6	-0.988705	8.74075e-13
CCDC66	coiled-coil domain containing 66	12044.5	7266.4	-0.729319	5.28955e-06
CCDC69	coiled-coil domain containing 69	2269.73	3571.03	0.653694	0.00199073
CCDC74B	coiled-coil domain containing 74B	4167.81	5533.27	0.409186	0.00915071
CCDC85C	coiled-coil domain containing 85C	13246.5	32877.8	1.31153	1.94914e-14
CCDC88C	coiled-coil domain containing 88C	25356.9	35888.9	0.501233	0.00010024
CCDC9	coiled-coil domain containing 9	4728.08	9354.98	0.984437	8.3109e-07
CCDC91	coiled-coil domain containing 91	13281.3	10210.8	-0.379364	0.0241396
CCDC93	coiled-coil domain containing 93	15769.8	18934.7	0.263749	0.0140516
CCDC97	coiled-coil domain containing 97	16499.5	25451.6	0.625322	0.0254928
CCDC9B	coiled-coil domain containing 9B	2499.49	5008.05	1.00265	3.93287e-09
CCM2	CCM2 scaffold protein	7707.29	12559.1	0.70468	9.00354e-08
CCN6	cellular communication network factor 6	319.78	113.267	-1.50038	0.0011472
CCNC	cyclin C	41206.5	19500	-1.07944	1.95568e-13
CCNDBP1	cyclin D1 binding protein 1	11492.9	15627.3	0.443401	2.76872e-05
CCNE1	cyclin E1	21589	15533.7	-0.474894	0.038127
CCNE2	cyclin E2	3634.52	4723.39	0.378146	0.0261224
CCNH	cyclin H	26366.1	14134	-0.899569	5.26594e-09
CCNI	cyclin I	64347	82794.2	0.363681	0.0413009
CCNI2	cyclin I family member 2	66.0852	243.671	1.88532	0.0207051
CCNJ	cyclin J	20731.2	12246.5	-0.759445	2.92211e-07
CCNL1	cyclin L1	35150.5	21765.8	-0.691478	3.20476e-05
CCNL2	cyclin L2	83504.7	58012.9	-0.525513	3.33835e-05
CCNO	cyclin O	3022.64	5294.36	0.809236	9.16773e-09
CCNT2	cyclin T2	17704.1	11196.9	-0.661121	1.16058e-05
CCNYL1	cyclin Y like 1	6618.72	4470.35	-0.566357	9.42467e-08
CCP110	centriolar coiled-coil protein 110	26164.1	32833.9	0.327566	0.0141256
CCS	copper chaperone for superoxide dismutase	8948.73	12223.3	0.450108	0.000633651
CCSER1	coiled-coil serine rich protein 1	775.505	1122.09	0.532825	0.00291445
CCT2	chaperonin containing TCP1 subunit 2	245751	128991	-0.929924	1.54549e-09
CCT6A	chaperonin containing TCP1 subunit 6A	167992	111328	-0.593577	0.00271113
CCT8	chaperonin containing TCP1 subunit 8	348487	225873	-0.625592	5.09196e-13
CCZ1	CCZ1 homolog, vacuolar protein trafficking and biogenesis associated	5397.46	3655.2	-0.562325	0.000448763
CCZ1B	CCZ1 homolog B, vacuolar protein trafficking and biogenesis associated	5131.07	3207.03	-0.677905	5.38294e-07
CD109	CD109 molecule	4701.47	6158.37	0.389027	0.0429678
CD164	CD164 molecule	47095.4	37635.3	-0.323516	0.0184227
CD1D	CD1d molecule	594.17	298.485	-0.991349	0.00717067
CD276	CD276 molecule	34255.4	46566.1	0.442957	0.00412392
CD2AP	CD2 associated protein	37706.6	29392.3	-0.359363	0.0053149
CD2BP2	CD2 cytoplasmic tail binding protein 2	32921.6	52748.4	0.680089	0.0177904
CD34	CD34 molecule	223.221	408.358	0.871672	0.00762848
CD37	CD37 molecule	409.182	825.36	1.00984	0.00864147
CD47	CD47 molecule	18848.1	15287.4	-0.302185	0.0453192
CD58	CD58 molecule	3522.9	1857.13	-0.923614	7.52572e-05
CD82	CD82 molecule	530.489	1072.45	1.01455	0.0141681
CD99L2	CD99 molecule like 2	18931.8	29330.5	0.631631	4.67147e-08
CDA	cytidine deaminase	197.914	20.5856	-3.26135	0.0020794
CDADC1	cytidine and dCMP deaminase domain containing 1	7375.93	5368.21	-0.458533	0.0159159
CDAN1	codanin 1	7375.98	10578.9	0.520529	5.26657e-06
CDC123	cell division cycle 123	66239.6	52027.2	-0.348426	0.0297038
CDC16	cell division cycle 16	58350.3	33914.6	-0.782893	1.61718e-16
CDC20B	cell division cycle 20B	160.617	507.687	1.6639	3.81398e-06
CDC25B	cell division cycle 25B	45714.2	70553.3	0.626084	0.000279949
CDC25C	cell division cycle 25C	15322.8	12867.8	-0.251837	0.0184312
CDC27	cell division cycle 27	47096.6	35010.3	-0.427905	0.000479481
CDC37L1	cell division cycle 37 like 1	3657.89	2684.52	-0.44703	0.008648
CDC40	cell division cycle 40	11608.4	15866.9	0.450809	4.87419e-06
CDC42	cell division cycle 42	97691.2	64100.2	-0.607922	2.71169e-11
CDC42BPA	CDC42 binding protein kinase alpha	26359.7	31091.5	0.238144	0.0112362
CDC42BPB	CDC42 binding protein kinase beta	34131.8	63745.2	0.901207	2.97109e-25
CDC42EP1	CDC42 effector protein 1	38480.6	79632.4	1.04923	6.28564e-15
CDC42EP3	CDC42 effector protein 3	10777.5	9002.19	-0.259578	0.018905
CDC42EP4	CDC42 effector protein 4	10291.3	19062.6	0.889496	4.62481e-09
CDC5L	cell division cycle 5 like	80200	62179.7	-0.36717	8.68919e-05
CDCA4	cell division cycle associated 4	63239.4	42568.9	-0.571005	2.93066e-05
CDCA5	cell division cycle associated 5	29463.3	49324.3	0.743444	7.59494e-08
CDCA7L	cell division cycle associated 7 like	22136.6	30181.1	0.447232	0.00107262
CDCA8	cell division cycle associated 8	27769.6	34616.7	0.317987	0.019533
CDH2	cadherin 2	39621.4	58144.3	0.553378	2.96692e-05
CDH22	cadherin 22	83.2763	398.17	2.25053	2.10644e-07
CDH23	cadherin related 23	5476.59	14851.8	1.43903	1.05315e-16
CDH24	cadherin 24	5170.07	6959.83	0.429012	0.0128825
CDH26	cadherin 26	321.835	146.895	-1.13012	0.0101675
CDH4	cadherin 4	13243.7	21064.1	0.669409	8.02079e-08
CDH7	cadherin 7	2659.75	3686.15	0.470205	0.0297437
CDHR1	cadherin related family member 1	9736.78	12743.1	0.38836	3.32806e-05
CDHR5	cadherin related family member 5	1001.32	2068.91	1.04746	0.00222959
CDIP1	cell death inducing p53 target 1	23186.9	49532.2	1.09512	6.03585e-12
CDK12	cyclin dependent kinase 12	40028.4	52471.6	0.3905	0.0239939
CDK14	cyclin dependent kinase 14	8099.41	16047.7	0.986583	3.11705e-16
CDK16	cyclin dependent kinase 16	78811.6	118398	0.587193	3.08821e-06
CDK18	cyclin dependent kinase 18	12895.7	21187.8	0.716332	0.000136723
CDK2AP1	cyclin dependent kinase 2 associated protein 1	51893.3	21444.8	-1.27496	9.6056e-35
CDK4	cyclin dependent kinase 4	17864.9	37698.1	1.07737	0.000109936
CDK5R2	cyclin dependent kinase 5 regulatory subunit 2	231.13	848.437	1.87467	0.0195055
CDK5RAP2	CDK5 regulatory subunit associated protein 2	33179.5	48879.3	0.558877	2.16293e-07
CDK6	cyclin dependent kinase 6	31079.3	43986.9	0.501151	0.000734794
CDK7	cyclin dependent kinase 7	18305.7	13065.6	-0.486455	6.67366e-05
CDKAL1	CDK5 regulatory subunit associated protein 1 like 1	13090.4	9667.26	-0.437255	0.00187213
CDKL5	cyclin dependent kinase like 5	3888.38	6167.06	0.665684	0.00220323
CDKN1A	cyclin dependent kinase inhibitor 1A	26653.4	56972.6	1.09603	2.89865e-14
CDKN1B	cyclin dependent kinase inhibitor 1B	26030.3	36196.3	0.475695	0.0476543
CDKN2D	cyclin dependent kinase inhibitor 2D	2443.48	4649.34	0.92808	1.17242e-10
CDKN3	cyclin dependent kinase inhibitor 3	33589.7	20687.6	-0.699225	1.1186e-08
CDO1	cysteine dioxygenase type 1	4268.11	2492.96	-0.77571	2.49269e-08
CDON	cell adhesion associated, oncogene regulated	9713.13	13923.6	0.519649	4.89596e-10
CDR2L	cerebellar degeneration related protein 2 like	16599.2	23287.6	0.488534	0.00253939
CDS2	CDP-diacylglycerol synthase 2	32346.7	41827.3	0.370889	5.48019e-05
CDT1	chromatin licensing and DNA replication factor 1	73670.6	128096	0.798082	0.000132435
CDX2	caudal type homeobox 2	11188.4	14843.9	0.407984	0.00692125
CDYL2	chromodomain Y like 2	3911.1	7090.09	0.857862	2.93264e-12
CEBPA	CCAAT enhancer binding protein alpha	7659.81	10242.2	0.419394	0.0465758
CEBPB	CCAAT enhancer binding protein beta	18062	9977.75	-0.856098	0.0159069
CEBPE	CCAAT enhancer binding protein epsilon	48884.4	29728	-0.717567	0.0136414
CEBPZOS	CEBPZ opposite strand	40594.5	16470.1	-1.30143	1.11598e-14
CECR2	CECR2 histone acetyl-lysine reader	13851.6	23456.3	0.760025	2.18135e-09
CELF2	CUGBP Elav-like family member 2	28696.1	32496.5	0.179404	0.045471
CELF5	CUGBP Elav-like family member 5	1052.48	1618.35	0.622187	0.00311291
CELSR1	cadherin EGF LAG seven-pass G-type receptor 1	25200.3	41215.1	0.709697	8.64775e-08
CELSR2	cadherin EGF LAG seven-pass G-type receptor 2	23772.5	55433.7	1.22145	2.37309e-29
CELSR3	cadherin EGF LAG seven-pass G-type receptor 3	19050	29423.7	0.627122	0.000138188
CENATAC	centrosomal AT-AC splicing factor	8734.84	3935.98	-1.1503	2.08167e-05
CEND1	cell cycle exit and neuronal differentiation 1	401.151	1626.5	2.01981	2.36824e-07
CENPE	centromere protein E	60454	42673.2	-0.502552	0.000847165
CENPF	centromere protein F	153130	120603	-0.344513	9.34584e-05
CENPI	centromere protein I	8088.11	4893.8	-0.725147	1.25745e-05
CENPJ	centromere protein J	30995.6	23058.4	-0.426784	0.00910018
CENPO	centromere protein O	7709.68	10682.5	0.470597	5.52338e-05
CENPS	centromere protein S	1801.43	594.539	-1.60072	2.01983e-12
CENPS-CORT	CENPS-CORT readthrough	404.191	110.605	-1.8735	2.30169e-11
CENPU	centromere protein U	49662.4	27594.3	-0.847851	1.14395e-09
CENPW	centromere protein W	47579.8	24905.4	-0.933847	2.31146e-25
CEP131	centrosomal protein 131	16434.5	21462.5	0.385068	0.0320519
CEP162	centrosomal protein 162	7052.16	4312.53	-0.709906	2.19051e-09
CEP164	centrosomal protein 164	15252.1	19162.6	0.329165	0.022578
CEP170B	centrosomal protein 170B	55844.6	99621.5	0.835036	0.000277231
CEP192	centrosomal protein 192	14998.8	26145.5	0.801637	1.32582e-15
CEP20	centrosomal protein 20	41755.4	28907.7	-0.530499	3.21895e-06
CEP250	centrosomal protein 250	44335.4	63717.8	0.523206	0.000213629
CEP290	centrosomal protein 290	61063	40895	-0.57839	0.0103404
CEP295	centrosomal protein 295	21951.9	28871.4	0.395181	0.00374848
CEP350	centrosomal protein 350	25683.3	32420.2	0.335974	0.00360234
CEP41	centrosomal protein 41	13768.9	18190.4	0.401693	0.000201472
CEP43	centrosomal protein 43	12401.5	5379.33	-1.20521	1.48314e-12
CEP63	centrosomal protein 63	7379.39	8941.41	0.276901	0.0137745
CEP68	centrosomal protein 68	8540.06	14315.3	0.745231	2.64025e-12
CEP72	centrosomal protein 72	8091.33	12979.7	0.681646	2.6673e-11
CEP76	centrosomal protein 76	4878.36	6045.49	0.309416	0.01897
CEP78	centrosomal protein 78	30587.4	22922.4	-0.416227	0.000139546
CEP83	centrosomal protein 83	18559.4	13009	-0.512704	0.0205986
CEP85	centrosomal protein 85	16134.4	25136	0.639561	8.36788e-13
CEP89	centrosomal protein 89	29703.4	35706.5	0.265599	0.00557492
CEP95	centrosomal protein 95	26710.3	14880.7	-0.844074	1.24365e-10
CERCAM	cerebral endothelial cell adhesion molecule	16041	21028.4	0.390551	0.0118827
CERK	ceramide kinase	24763.6	35657.7	0.526057	0.00280691
CERS1	ceramide synthase 1	8111.98	5091.31	-0.671891	0.000103182
CERS2	ceramide synthase 2	16677.4	27824.4	0.738446	1.92069e-05
CERS4	ceramide synthase 4	7022.5	9245.47	0.397015	0.000880528
CERS5	ceramide synthase 5	20904.1	15644.4	-0.418241	3.72059e-05
CERS6	ceramide synthase 6	9924.4	14964.2	0.592431	1.52006e-10
CETN2	centrin 2	23442.5	14432.3	-0.699854	0.00102268
CETN3	centrin 3	25635.5	16780	-0.611421	0.00134911
CFAP20	cilia and flagella associated protein 20	16052.4	13160.6	-0.286483	0.000732801
CFAP206	cilia and flagella associated protein 206	53.0432	15.4363	-1.78314	0.0349319
CFAP251	cilia and flagella associated protein 251	439.536	226.522	-0.957299	0.0406684
CFAP298	cilia and flagella associated protein 298	33166.8	19076.5	-0.797971	2.64415e-12
CFAP36	cilia and flagella associated protein 36	28885.1	19756.3	-0.54799	2.76745e-05
CFAP410	cilia and flagella associated protein 410	2983.67	4209.37	0.496379	0.00234907
CFAP418	cilia and flagella associated protein 418	2541.81	1856.91	-0.452618	0.0344688
CFAP44	cilia and flagella associated protein 44	1252.99	563.168	-1.15447	0.00969569
CFAP53	cilia and flagella associated protein 53	1389.7	2230.57	0.682667	0.0444324
CFDP1	craniofacial development protein 1	32519.9	26639.2	-0.287725	0.0019335
CFI	complement factor I	280.393	104.58	-1.42191	0.00801892
CFL2	cofilin 2	43655.7	32787.7	-0.413022	0.0127761
CGN	cingulin	8546.11	12357.9	0.531919	0.000167199
CGNL1	cingulin like 1	7405.32	15434.5	1.05956	1.19471e-20
CGREF1	cell growth regulator with EF-hand domain 1	7547.28	12790.6	0.761037	0.000433835
CHAC2	ChaC glutathione specific gamma-glutamylcyclotransferase 2	4530.46	3189.08	-0.506653	0.0132267
CHAF1A	chromatin assembly factor 1 subunit A	57742.2	84226.1	0.544636	0.00195311
CHCHD1	coiled-coil-helix-coiled-coil-helix domain containing 1	38216.1	19215.1	-0.991959	4.44594e-16
CHCHD4	coiled-coil-helix-coiled-coil-helix domain containing 4	19513.7	14888.3	-0.390358	0.0208571
CHCHD5	coiled-coil-helix-coiled-coil-helix domain containing 5	6081.33	9179.22	0.593997	0.0322675
CHCHD6	coiled-coil-helix-coiled-coil-helix domain containing 6	9007.03	13416.4	0.574853	2.63331e-05
CHCHD7	coiled-coil-helix-coiled-coil-helix domain containing 7	17085.2	9175.52	-0.896857	1.25281e-11
CHD1	chromodomain helicase DNA binding protein 1	75519.1	59007.6	-0.355961	0.0324441
CHD3	chromodomain helicase DNA binding protein 3	62902.2	100167	0.671232	3.62328e-09
CHD4	chromodomain helicase DNA binding protein 4	23822.2	10383.3	-1.19792	6.09766e-39
CHD5	chromodomain helicase DNA binding protein 5	3318.07	8033.09	1.27579	5.76048e-10
CHD6	chromodomain helicase DNA binding protein 6	33408.4	46023.1	0.462143	6.66897e-06
CHD7	chromodomain helicase DNA binding protein 7	41432.8	49864.9	0.267231	0.0145034
CHD8	chromodomain helicase DNA binding protein 8	57182.7	90538.3	0.662952	1.67062e-06
CHDH	choline dehydrogenase	7425.66	11013.3	0.56859	0.00296484
CHEK2	checkpoint kinase 2	48255.8	32414.8	-0.574061	2.16302e-06
CHERP	calcium homeostasis endoplasmic reticulum protein	42698.7	74695.1	0.806824	0.000895484
CHIC1	cysteine rich hydrophobic domain 1	3714.15	2017.07	-0.880831	0.0178833
CHIC2	cysteine rich hydrophobic domain 2	4168.2	5603.59	0.426862	0.000578225
CHID1	chitinase domain containing 1	21526.7	31061.7	0.529079	0.00332341
CHKA	choline kinase alpha	11540.9	7214.79	-0.677957	4.00505e-08
CHM	CHM Rab escort protein	6304.73	7955.7	0.335765	0.0379163
CHML	CHM like Rab escort protein	21819.8	15849.9	-0.461249	0.000862588
CHMP1B	charged multivesicular body protein 1B	10056	13790.9	0.455853	0.000283328
CHMP7	charged multivesicular body protein 7	23263.8	31033.6	0.415736	0.0218987
CHN1	chimerin 1	17684.5	13527.5	-0.386549	0.0150386
CHORDC1	cysteine and histidine rich domain containing 1	68019.4	31938.4	-1.09069	1.92433e-30
CHPF2	chondroitin polymerizing factor 2	5951.99	9859.86	0.728259	0.00209109
CHPT1	choline phosphotransferase 1	21946.1	15885.6	-0.466237	1.37985e-07
CHRDL1	chordin like 1	1021.84	228.263	-2.16028	1.35367e-23
CHRM3	cholinergic receptor muscarinic 3	896.402	357.115	-1.32818	0.000177128
CHRM4	cholinergic receptor muscarinic 4	90.2348	512.015	2.50591	2.80691e-17
CHRNA4	cholinergic receptor nicotinic alpha 4 subunit	1599.02	3455.07	1.11149	0.0158121
CHRNA5	cholinergic receptor nicotinic alpha 5 subunit	4270.27	2257.82	-0.918934	1.44204e-07
CHRNB2	cholinergic receptor nicotinic beta 2 subunit	111.342	48.4166	-1.19941	0.0443599
CHRNB4	cholinergic receptor nicotinic beta 4 subunit	462.653	752.911	0.701968	0.00187071
CHST1	carbohydrate sulfotransferase 1	656.142	1366.79	1.05956	0.00261155
CHST11	carbohydrate sulfotransferase 11	11000	14862.9	0.434284	0.00129782
CHST15	carbohydrate sulfotransferase 15	7349.83	11180.8	0.605491	2.03269e-06
CHST3	carbohydrate sulfotransferase 3	9415.04	20467.8	1.12052	2.19802e-15
CHST4	carbohydrate sulfotransferase 4	386.528	146.236	-1.40223	7.24884e-05
CHST7	carbohydrate sulfotransferase 7	2082.35	3393.03	0.70453	9.66083e-05
CHST8	carbohydrate sulfotransferase 8	6124.83	14117.8	1.2048	5.26009e-12
CHSY3	chondroitin sulfate synthase 3	920.055	1775.6	0.947394	6.70787e-06
CHTOP	chromatin target of PRMT1	50054.6	39251.1	-0.350778	0.000119606
CHURC1	churchill domain containing 1	8712.28	11207.8	0.363164	0.00206278
CIAO1	cytosolic iron-sulfur assembly component 1	53028.7	44109.3	-0.265672	0.0203166
CIAO2A	cytosolic iron-sulfur assembly component 2A	33441.9	24799.8	-0.431377	4.6328e-07
CIBAR1	CBY1 interacting BAR domain containing 1	18744.8	11411.9	-0.716	5.68752e-05
CIC	capicua transcriptional repressor	26935	48264.1	0.841474	0.000216586
CIDEC	cell death inducing DFFA like effector c	91.8448	19.9939	-2.19864	0.0208868
CILK1	ciliogenesis associated kinase 1	9530.41	7565.29	-0.333287	0.0162443
CILP2	cartilage intermediate layer protein 2	2039.78	3133.73	0.620142	1.18674e-05
CIR1	corepressor interacting with RBPJ, CIR1	23590.8	13465.4	-0.808959	4.13819e-09
CISD2	CDGSH iron sulfur domain 2	19568.4	13263.8	-0.561007	5.50322e-05
CISD3	CDGSH iron sulfur domain 3	8309.93	13071.8	0.653552	0.00949816
CIT	citron rho-interacting serine/threonine kinase	32750.3	42787	0.385696	0.0030786
CITED1	Cbp/p300 interacting transactivator with Glu/Asp rich carboxy-terminal domain 1	118.033	287.947	1.29144	0.0164954
CITED2	Cbp/p300 interacting transactivator with Glu/Asp rich carboxy-terminal domain 2	18654.2	30120.3	0.691317	0.014889
CKAP5	cytoskeleton associated protein 5	195056	239836	0.298165	0.000762034
CKB	creatine kinase B	788868	1.03959e+06	0.398166	0.0378976
CKMT1A	creatine kinase, mitochondrial 1A	3619.73	2662.37	-0.44362	0.027774
CKMT1B	creatine kinase, mitochondrial 1B	5480.38	3999.16	-0.45483	0.0195045
CKS1B	CDC28 protein kinase regulatory subunit 1B	23059.9	34425.3	0.578179	8.70698e-05
CLCC1	chloride channel CLIC like 1	12625.3	15027.6	0.251135	0.0113199
CLCN4	chloride voltage-gated channel 4	260.401	15.1239	-4.08769	3.83952e-06
CLCN5	chloride voltage-gated channel 5	5341.45	4310.45	-0.309681	0.0285058
CLCN7	chloride voltage-gated channel 7	7850.64	11867	0.596064	0.0097632
CLDN10	claudin 10	226.553	57.8686	-1.9718	0.000368022
CLDN4	claudin 4	423.142	844.764	0.997502	3.6725e-08
CLDND1	claudin domain containing 1	18999.4	12540.8	-0.599324	0.00858584
CLEC16A	C-type lectin domain containing 16A	12599.3	17440.1	0.469043	0.00967295
CLEC2D	C-type lectin domain family 2 member D	5657.43	2245.32	-1.33341	2.71577e-05
CLEC4F	C-type lectin domain family 4 member F	868.28	428.995	-1.01667	0.0408153
CLIC5	chloride intracellular channel 5	390.651	656.526	0.748044	0.0461903
CLIP2	CAP-Gly domain containing linker protein 2	3276.51	12206.3	1.89757	9.16911e-43
CLK3	CDC like kinase 3	33598.6	45732.1	0.444845	0.00806529
CLN5	CLN5 intracellular trafficking protein	5581.78	4545.55	-0.296216	0.00584953
CLNS1A	chloride nucleotide-sensitive channel 1A	125088	94551.9	-0.403766	3.25869e-07
CLPB	caseinolytic mitochondrial matrix peptidase chaperone subunit B	25378.2	34233.1	0.431895	0.000568367
CLPP	caseinolytic mitochondrial matrix peptidase proteolytic subunit	29071.1	39441.9	0.440181	0.0111252
CLPX	caseinolytic mitochondrial matrix peptidase chaperone subunit X	25956.4	30178	0.2174	0.0431721
CLSTN1	calsyntenin 1	44103.7	72630.8	0.719705	7.29513e-09
CLSTN2	calsyntenin 2	1175.24	3346	1.50824	2.05359e-13
CLSTN3	calsyntenin 3	6077.45	14846.8	1.28886	7.12165e-15
CLTCL1	clathrin heavy chain like 1	7508.81	9669.63	0.364658	0.00143575
CLU	clusterin	47072.4	66594.3	0.500547	0.00210796
CLUH	clustered mitochondria homolog	54659.6	78352.1	0.519499	0.0224819
CMC1	C-X9-C motif containing 1	19449.7	15419.4	-0.335074	0.000113344
CMIP	c-Maf inducing protein	17112.4	24848.6	0.538218	0.00355459
CMKLR2	chemerin chemokine-like receptor 2	443.249	201.464	-1.13796	3.78993e-05
CMPK1	cytidine/uridine monophosphate kinase 1	36344.8	21434.6	-0.761851	1.7072e-11
CMPK2	cytidine/uridine monophosphate kinase 2	86.5768	3.01997	-4.89147	3.41465e-05
CMSS1	cms1 ribosomal small subunit homolog	32001.6	22875.3	-0.484343	0.000189975
CMTM1	CKLF like MARVEL transmembrane domain containing 1	333.33	1058.18	1.66935	2.96482e-12
CMTM4	CKLF like MARVEL transmembrane domain containing 4	35186.5	42319	0.266259	0.00158815
CMTM6	CKLF like MARVEL transmembrane domain containing 6	27206.6	18198.1	-0.580175	6.70534e-05
CMTM7	CKLF like MARVEL transmembrane domain containing 7	15687.2	12784.2	-0.295091	0.017142
CMYA5	cardiomyopathy associated 5	495.513	195.492	-1.34536	4.86241e-06
CNBP	CCHC-type zinc finger nucleic acid binding protein	187527	94298	-0.991793	1.01237e-09
CNDP2	carnosine dipeptidase 2	31595.9	42219.4	0.418161	0.00275395
CNEP1R1	CTD nuclear envelope phosphatase 1 regulatory subunit 1	3756.98	2763.87	-0.443228	0.00884915
CNFN	cornifelin	2751.58	4004.2	0.540752	0.00303858
CNIH4	cornichon family AMPA receptor auxiliary protein 4	49852.7	26538.4	-0.909613	2.55296e-27
CNN2	calponin 2	15058.4	19625.1	0.382288	0.00784875
CNN3	calponin 3	66090.2	81499.6	0.302384	0.00456074
CNNM4	cyclin and CBS domain divalent metal cation transport mediator 4	8573.02	14772.6	0.785054	1.11611e-08
CNOT1	CCR4-NOT transcription complex subunit 1	57927.9	125857	1.1195	8.26438e-31
CNOT2	CCR4-NOT transcription complex subunit 2	33142.7	24122.6	-0.458268	6.25371e-05
CNOT3	CCR4-NOT transcription complex subunit 3	52725.9	73260.4	0.474527	0.0481877
CNOT7	CCR4-NOT transcription complex subunit 7	52967.4	35373.5	-0.582463	1.10246e-07
CNP	2',3'-cyclic nucleotide 3' phosphodiesterase	38181.5	52004.4	0.445773	0.0252193
CNPY2	canopy FGF signaling regulator 2	8261.64	3209.25	-1.3644	1.93086e-14
CNTF	ciliary neurotrophic factor	286.003	144.054	-0.993678	0.0257899
CNTFR	ciliary neurotrophic factor receptor	2505.27	4346.56	0.795263	1.33554e-09
CNTN1	contactin 1	5021.22	11438	1.18801	5.76048e-10
CNTN2	contactin 2	234.296	69.9105	-1.74729	0.0413157
CNTNAP1	contactin associated protein 1	6571.87	8229.23	0.324204	0.0193914
CNTNAP2	contactin associated protein 2	12239.6	9416.27	-0.378305	1.17116e-05
CNTNAP3	contactin associated protein family member 3	1272.16	2237.6	0.813522	0.00451876
CNTROB	centrobin, centriole duplication and spindle assembly protein	16056	19541.4	0.283411	0.0310349
COA1	cytochrome c oxidase assembly factor 1	54731.9	41595.7	-0.395925	0.0168136
COA4	cytochrome c oxidase assembly factor 4 homolog	46671.9	28587.6	-0.707165	2.0921e-05
COA5	cytochrome c oxidase assembly factor 5	13045.2	8504.07	-0.617428	1.91095e-08
COA6	cytochrome c oxidase assembly factor 6	26995.1	10984.2	-1.29721	5.50059e-51
COA8	cytochrome c oxidase assembly factor 8	11045.9	7225.72	-0.612175	0.00299929
COASY	Coenzyme A synthase	44564.4	57056.7	0.356533	0.0231534
COBL	cordon-bleu WH2 repeat protein	10434	19563.5	0.907003	6.98154e-25
COCH	cochlin	31276.7	39168.9	0.324672	0.00662905
COG1	component of oligomeric golgi complex 1	9897.47	12607.1	0.349333	0.00277652
COG4	component of oligomeric golgi complex 4	18811.7	28465.7	0.597603	1.11568e-07
COG5	component of oligomeric golgi complex 5	15346.1	20903.3	0.445903	0.0251492
COIL	coilin	37671.4	29813.9	-0.337514	0.000156669
COL11A2	collagen type XI alpha 2 chain	2468.11	1691.83	-0.544757	0.00546975
COL14A1	collagen type XIV alpha 1 chain	20057.6	32575.7	0.699726	6.35171e-06
COL18A1	collagen type XVIII alpha 1 chain	23689.1	72495.8	1.61371	1.417e-49
COL21A1	collagen type XXI alpha 1 chain	4866.12	2968.38	-0.712871	0.00499172
COL24A1	collagen type XXIV alpha 1 chain	208.563	99.9125	-1.0654	0.0388161
COL25A1	collagen type XXV alpha 1 chain	10443.7	14212.5	0.444663	0.0150162
COL26A1	collagen type XXVI alpha 1 chain	1993.63	4703.77	1.23905	2.0901e-21
COL3A1	collagen type III alpha 1 chain	1948.01	999.393	-0.962046	1.32843e-12
COL4A1	collagen type IV alpha 1 chain	54534	90625.7	0.732807	1.77816e-09
COL4A2	collagen type IV alpha 2 chain	57701.4	137320	1.2509	2.6223e-29
COL4A4	collagen type IV alpha 4 chain	5648.53	10757.9	0.929704	9.24017e-07
COL4A5	collagen type IV alpha 5 chain	4431.23	5862.35	0.403394	0.00235608
COL4A6	collagen type IV alpha 6 chain	5604.71	9596.96	0.7762	6.5448e-13
COL5A1	collagen type V alpha 1 chain	14780.1	20123.9	0.445303	1.7876e-06
COL6A1	collagen type VI alpha 1 chain	92999	182217	0.970362	4.32766e-14
COL6A2	collagen type VI alpha 2 chain	20024.9	63397.8	1.66267	4.6846e-37
COL6A5	collagen type VI alpha 5 chain	153.211	494.532	1.68578	8.45705e-05
COL9A1	collagen type IX alpha 1 chain	266.561	72.8087	-1.87671	1.62782e-05
COL9A2	collagen type IX alpha 2 chain	195.111	82.902	-1.23722	0.0438088
COL9A3	collagen type IX alpha 3 chain	1275.03	648.593	-0.974545	0.000287121
COLGALT1	collagen beta(1-O)galactosyltransferase 1	34214.2	47864.5	0.484376	0.00272197
COLGALT2	collagen beta(1-O)galactosyltransferase 2	6719.26	9415.45	0.486874	0.000320473
COMMD1	copper metabolism domain containing 1	6116.02	4025.19	-0.603348	0.00176828
COMMD3	COMM domain containing 3	9744.6	4337.48	-1.16797	8.92177e-20
COMMD8	COMM domain containing 8	5300.01	3302.53	-0.682829	4.91229e-05
COMMD9	COMM domain containing 9	8550.11	5035.5	-0.763808	0.013258
COPB1	COPI coat complex subunit beta 1	60016.5	44737	-0.423886	0.000263952
COPB2	COPI coat complex subunit beta 2	66107.7	52744.1	-0.325825	0.00336095
COPG1	COPI coat complex subunit gamma 1	29246.8	41048.3	0.489031	0.000593973
COPS2	COP9 signalosome subunit 2	46138.1	34658.3	-0.412775	0.0127982
COPS8	COP9 signalosome subunit 8	26753.1	19233.3	-0.476054	3.69149e-05
COPS9	COP9 signalosome subunit 9	28156.2	13972.4	-1.01087	0.000103867
COPZ1	COPI coat complex subunit zeta 1	55922.1	46509.4	-0.265855	0.00970993
COQ10A	coenzyme Q10A	10787.7	7414.83	-0.541018	0.000358729
COQ10B	coenzyme Q10B	8884.91	5748.93	-0.627925	9.66033e-05
COQ2	coenzyme Q2, polyprenyltransferase	9843.62	6856.65	-0.521702	0.0188441
COQ3	coenzyme Q3, methyltransferase	14484.5	7465.33	-0.956365	4.49025e-29
COQ5	coenzyme Q5, methyltransferase	8795.43	11918.2	0.438587	0.000857953
COQ6	coenzyme Q6, monooxygenase	3147.87	2614.35	-0.267843	0.0307478
COQ7	coenzyme Q7, hydroxylase	24825.6	19651.6	-0.337121	0.0193398
COQ8B	coenzyme Q8B	11551.1	22062.7	0.933469	9.42157e-07
COQ9	coenzyme Q9	12699.5	15326.5	0.271413	0.0365271
CORO1A	coronin 1A	2535.7	3781.2	0.577117	0.0244763
CORO1B	coronin 1B	24989.9	33990.9	0.44385	0.0155699
CORO2A	coronin 2A	5043.29	7863.14	0.641076	7.81743e-06
CORO2B	coronin 2B	2720.93	4455.43	0.711931	0.00286138
CORO7	coronin 7	5079.51	3838.38	-0.403871	0.0146587
CORT	cortistatin	222.504	102.763	-1.11457	0.0267165
COTL1	coactosin like F-actin binding protein 1	41033.9	29996.4	-0.451963	0.000138434
COX1	cytochrome c oxidase subunit I	6.59466e+06	3.3301e+06	-0.985733	5.01699e-17
COX15	cytochrome c oxidase assembly homolog COX15	26125.1	19589.9	-0.415322	0.00569482
COX16	cytochrome c oxidase assembly factor COX16	2964.11	1208.81	-1.29442	1.89955e-21
COX17	cytochrome c oxidase copper chaperone COX17	32312.4	19147.7	-0.75492	3.7058e-09
COX19	cytochrome c oxidase assembly factor COX19	13834.2	9874.95	-0.486425	5.44075e-07
COX3	cytochrome c oxidase subunit III	1.79791e+06	893249	-1.00919	3.80364e-06
COX4I1	cytochrome c oxidase subunit 4I1	120032	98861	-0.279936	0.0328418
COX5B	cytochrome c oxidase subunit 5B	72831	53677	-0.440231	0.0020009
COX6A1	cytochrome c oxidase subunit 6A1	56696.2	43257.3	-0.390257	0.000180416
COX6C	cytochrome c oxidase subunit 6C	58099.5	28882.4	-1.00837	1.11819e-34
COX7B	cytochrome c oxidase subunit 7B	111262	65963.4	-0.754219	7.24482e-14
COX7C	cytochrome c oxidase subunit 7C	303318	162061	-0.904296	9.98406e-17
CPAMD8	C3 and PZP like alpha-2-macroglobulin domain containing 8	38.275	200.514	2.37752	0.00404857
CPD	carboxypeptidase D	44983.9	60966	0.438609	0.00793873
CPE	carboxypeptidase E	25222.9	31985.4	0.342775	0.00672522
CPLANE2	ciliogenesis and planar polarity effector 2	860.642	2350.53	1.44908	2.76503e-10
CPLX1	complexin 1	4628.2	7198.52	0.637096	0.0185608
CPLX2	complexin 2	617.042	2077.32	1.74954	2.55076e-09
CPM	carboxypeptidase M	2698.48	1187.96	-1.18413	5.92646e-19
CPN2	carboxypeptidase N subunit 2	56.9914	11.5969	-2.30761	0.0301009
CPNE1	copine 1	58830.3	38821.9	-0.599647	1.28032e-12
CPNE2	copine 2	6421.65	9521.23	0.568096	0.000107082
CPNE7	copine 7	75.4236	151.791	1.01437	0.0361152
CPPED1	calcineurin like phosphoesterase domain containing 1	4857.87	766.66	-2.66381	8.52211e-62
CPSF1	cleavage and polyadenylation specific factor 1	36008.9	55280.4	0.618446	4.19305e-07
CPSF3	cleavage and polyadenylation specific factor 3	47622.1	32862.2	-0.53523	4.76731e-06
CPSF4	cleavage and polyadenylation specific factor 4	18466.2	26053.1	0.496576	3.7168e-06
CPT1A	carnitine palmitoyltransferase 1A	7968.08	12310.6	0.627649	5.06539e-14
CPT1C	carnitine palmitoyltransferase 1C	1405.57	825.245	-0.767729	0.048827
CPT2	carnitine palmitoyltransferase 2	8334.28	12355.2	0.567974	0.00365633
CRACD	capping protein inhibiting regulator of actin dynamics	4970.55	15068.3	1.60036	1.31471e-23
CRACR2A	calcium release activated channel regulator 2A	1513.03	2811.94	0.894353	4.81207e-06
CRACR2B	calcium release activated channel regulator 2B	2024.94	3180.7	0.651339	0.000121064
CRADD	CASP2 and RIPK1 domain containing adaptor with death domain	1781.45	3203.3	0.845863	1.45468e-10
CRAT	carnitine O-acetyltransferase	4343.88	12015.3	1.468	2.76927e-15
CRB2	crumbs cell polarity complex component 2	226.93	101.233	-1.16172	0.0098021
CRBN	cereblon	17796.7	13555	-0.392795	0.00651525
CRCP	CGRP receptor component	12162.7	16191.9	0.412802	2.22185e-05
CREB1	cAMP responsive element binding protein 1	14249.7	10712.2	-0.411702	0.00435739
CREB3L2	cAMP responsive element binding protein 3 like 2	29722.8	71233.3	1.26099	3.53048e-57
CREBBP	CREB binding protein	42873	67135.6	0.64701	0.00119149
CREBL2	cAMP responsive element binding protein like 2	11641.7	15330.2	0.396966	0.00122467
CRELD1	cysteine rich with EGF like domains 1	6385.3	9233.69	0.532109	7.82646e-05
CRIM1	cysteine rich transmembrane BMP regulator 1	10091.3	14616.4	0.534634	9.11574e-08
CRIP2	cysteine rich protein 2	1755.05	4393.77	1.3241	6.86493e-13
CRIP3	cysteine rich protein 3	1722.99	885.95	-0.95858	4.92056e-07
CRIPT	CXXC repeat containing interactor of PDZ3 domain	8104.02	4845.16	-0.742234	2.26433e-05
CRLF1	cytokine receptor like factor 1	4549.36	8747.3	0.943314	0.00575768
CRLF3	cytokine receptor like factor 3	15843.5	11344.9	-0.481854	0.0149562
CRLS1	cardiolipin synthase 1	1294.34	2155.11	0.736197	1.76265e-05
CRMP1	collapsin response mediator protein 1	29159.3	52729.1	0.854633	6.95215e-18
CROCC	ciliary rootlet coiled-coil, rootletin	12227.9	15415.9	0.334247	0.0374748
CRTAC1	cartilage acidic protein 1	1548.56	5330.25	1.78407	1.14636e-35
CRTC1	CREB regulated transcription coactivator 1	10525.7	15797.4	0.585842	1.60746e-05
CRTC2	CREB regulated transcription coactivator 2	19648.1	28374.1	0.530207	0.00778745
CRY2	cryptochrome circadian regulator 2	4496.72	7256.94	0.690683	3.45958e-07
CRYBB3	crystallin beta B3	108.212	36.1007	-1.58666	0.0420334
CRYBG3	crystallin beta-gamma domain containing 3	7278.25	14701.9	1.01443	3.91085e-08
CRYM	crystallin mu	733.269	349.109	-1.06942	0.00563677
CRYZ	crystallin zeta	14225.6	10620.1	-0.421647	0.00224776
CSDC2	cold shock domain containing C2	869.984	1868.89	1.10363	0.000283814
CSE1L	chromosome segregation 1 like	216777	172800	-0.327121	0.00556226
CSF1	colony stimulating factor 1	6739.72	9221.03	0.45247	0.00654962
CSKMT	citrate synthase lysine methyltransferase	658.18	458.378	-0.52251	0.0354891
CSNK1A1	casein kinase 1 alpha 1	27933.3	56419.8	1.01423	1.83856e-09
CSNK1D	casein kinase 1 delta	40145.2	61015.7	0.603995	2.78877e-07
CSNK1G1	casein kinase 1 gamma 1	10189.9	14826.7	0.541239	0.000436822
CSNK1G2	casein kinase 1 gamma 2	26990.8	40823.4	0.596938	0.0029364
CSNK2A3	casein kinase 2 alpha 3	5686.9	7169.49	0.334538	0.0249829
CSNK2B	casein kinase 2 beta	34169.4	13302.8	-1.36094	4.16778e-30
CSPG4	chondroitin sulfate proteoglycan 4	2859.72	7616.55	1.41282	3.50131e-06
CSPG5	chondroitin sulfate proteoglycan 5	4550.34	8251.08	0.858717	1.86659e-07
CSPP1	centrosome and spindle pole associated protein 1	14441.6	9713.2	-0.572376	8.95671e-08
CSRNP1	cysteine and serine rich nuclear protein 1	2250.49	4544.56	1.0142	3.73572e-05
CSTF3	cleavage stimulation factor subunit 3	44221.6	26643	-0.731037	1.24601e-10
CTAGE1	cutaneous T cell lymphoma-associated antigen 1	19.2552	84.2169	2.12925	0.0294284
CTBP1	C-terminal binding protein 1	70894	50317	-0.494599	1.73159e-06
CTC1	CST telomere replication complex component 1	6657.16	8685.88	0.383843	0.0064515
CTDNEP1	CTD nuclear envelope phosphatase 1	27717.6	41518.2	0.582965	0.00339901
CTDP1	CTD phosphatase subunit 1	11365.9	17947.6	0.659084	0.000886854
CTDSP2	CTD small phosphatase 2	33101.8	53016.5	0.679601	7.58761e-06
CTIF	cap binding complex dependent translation initiation factor	11873.9	23814.4	1.00404	3.39721e-13
CTNNBIP1	catenin beta interacting protein 1	9555.5	15429.2	0.691418	6.38837e-07
CTNND1	catenin delta 1	41759.7	51710.1	0.308383	0.00133337
CTSC	cathepsin C	29582.8	17465.4	-0.760191	2.78788e-12
CTSH	cathepsin H	3544	6379.13	0.847991	0.00699401
CTSK	cathepsin K	431.179	193.049	-1.16203	0.000417338
CTSV	cathepsin V	15278.9	9568.84	-0.675098	7.36103e-05
CTTN	cortactin	72307.7	96147.4	0.411094	0.0428628
CTTNBP2	cortactin binding protein 2	8075	10541.1	0.384544	0.0338365
CTTNBP2NL	CTTNBP2 N-terminal like	9826.06	14674.9	0.578762	7.19505e-10
CUBN	cubilin	241.907	106.217	-1.19027	0.024296
CUEDC2	CUE domain containing 2	27005.7	47268.2	0.807644	2.04739e-11
CUL3	cullin 3	39411.6	28537.9	-0.465751	4.02698e-07
CUL4A	cullin 4A	45205.5	35597.9	-0.34474	0.047805
CUL7	cullin 7	11049.2	19780.8	0.840342	3.45371e-13
CUL9	cullin 9	6584.42	10061.6	0.611625	2.2372e-10
CUTA	cutA divalent cation tolerance homolog	37437.2	27514.7	-0.444229	0.0157613
CUTC	cutC copper transporter	15480	11790.1	-0.392802	0.000108797
CUX1	cut like homeobox 1	54491.1	93681.9	0.781784	9.66057e-22
CUX2	cut like homeobox 2	7264.28	10949.2	0.591849	6.49328e-06
CWC15	CWC15 spliceosome associated protein homolog	54626.8	27839.4	-0.972496	2.34623e-25
CWC22	CWC22 spliceosome associated protein homolog	27258.4	17033.8	-0.678415	7.69081e-10
CWC25	CWC25 spliceosome associated protein homolog	15615.4	11356	-0.459575	1.92123e-05
CWC27	CWC27 spliceosome associated cyclophilin	36543.7	26266.8	-0.476362	0.00119164
CWF19L2	CWF19 like cell cycle control factor 2	25110.1	18355.9	-0.452114	5.92763e-05
CXCL16	C-X-C motif chemokine ligand 16	9218	11537.4	0.323922	0.0282495
CXXC1	CXXC finger protein 1	19476.4	31040.8	0.672467	0.000206463
CYB561	cytochrome b561	3401.75	5305.56	0.640954	0.0042213
CYB561D1	cytochrome b561 family member D1	2964.2	4501.85	0.602861	1.69069e-05
CYB5B	cytochrome b5 type B	54234	36442.3	-0.573567	1.17274e-06
CYB5D2	cytochrome b5 domain containing 2	9871.71	12232.6	0.309298	0.0326483
CYB5R3	cytochrome b5 reductase 3	100612	164579	0.709985	0.00016779
CYB5RL	cytochrome b5 reductase like	2201.71	3885.01	0.819157	0.00135625
CYBC1	cytochrome b-245 chaperone 1	8964.12	13637.5	0.605465	0.000167749
CYC1	cytochrome c1	37469.4	53044.5	0.501538	0.00111425
CYCS	cytochrome c, somatic	90301.4	50278.5	-0.844811	1.08053e-25
CYFIP1	cytoplasmic FMR1 interacting protein 1	31861.9	51695.7	0.698287	1.71965e-11
CYFIP2	cytoplasmic FMR1 interacting protein 2	60343.7	110523	0.87308	4.8799e-10
CYHR1	cysteine and histidine rich 1	12803.4	17572.2	0.456887	0.000473849
CYP1A1	cytochrome P450 family 1 subfamily A member 1	534.701	1523.48	1.51104	2.43332e-08
CYP26B1	cytochrome P450 family 26 subfamily B member 1	874.667	230.876	-1.92079	5.95604e-13
CYP27C1	cytochrome P450 family 27 subfamily C member 1	1231.19	845.902	-0.54202	0.012721
CYP2A6	cytochrome P450 family 2 subfamily A member 6	193.252	91.8848	-1.07702	0.0433342
CYP2E1	cytochrome P450 family 2 subfamily E member 1	2408.59	546.338	-2.14066	3.29515e-17
CYP2J2	cytochrome P450 family 2 subfamily J member 2	1708.07	1258.37	-0.440686	0.00370781
CYP2U1	cytochrome P450 family 2 subfamily U member 1	3415.35	5115.28	0.582302	0.00388983
CYP39A1	cytochrome P450 family 39 subfamily A member 1	1387.75	776.415	-0.838768	1.13987e-06
CYP4V2	cytochrome P450 family 4 subfamily V member 2	4483.68	2244.3	-0.998828	5.20128e-07
CYP4Z1	cytochrome P450 family 4 subfamily Z member 1	58.8453	16.8	-1.80475	0.0316039
CYP51A1	cytochrome P450 family 51 subfamily A member 1	1620.01	5415.05	1.74014	3.3483e-34
CYREN	cell cycle regulator of NHEJ	5969.88	9451.48	0.662825	5.86866e-09
CYRIA	CYFIP related Rac1 interactor A	759.853	1378.84	0.857853	7.08235e-05
CYTB	cytochrome b	729476	342365	-1.09133	0.000375784
CYTH1	cytohesin 1	15122.1	18652.3	0.302751	0.0137041
CYTH3	cytohesin 3	9987.85	13026.9	0.383421	0.00042964
CZIB	CXXC motif containing zinc binding protein	16998	13015.5	-0.385207	0.00151288
DAAM2	dishevelled associated activator of morphogenesis 2	3286.14	5728.7	0.802314	9.34596e-10
DAB1	DAB adaptor protein 1	190.682	514.81	1.43518	0.0369331
DAB2	DAB adaptor protein 2	6972.49	4772.99	-0.546465	3.96029e-07
DAB2IP	DAB2 interacting protein	12956.1	23434.3	0.855075	2.07357e-08
DACH1	dachshund family transcription factor 1	9249.2	11697	0.338896	0.00933314
DACT1	dishevelled binding antagonist of beta catenin 1	5737.88	8264.48	0.526786	3.45552e-05
DAG1	dystroglycan 1	32941.8	51396.2	0.64175	0.00386081
DAGLA	diacylglycerol lipase alpha	4295.19	8541.48	0.991692	1.30271e-22
DALRD3	DALR anticodon binding domain containing 3	4129.02	6896.39	0.740364	0.000730908
DAP	death associated protein	24393.1	33776	0.469609	0.000482848
DAPK1	death associated protein kinase 1	15974.2	19859.4	0.314067	0.00224737
DAPK3	death associated protein kinase 3	8058.2	13804.5	0.776597	0.00021269
DARS1	aspartyl-tRNA synthetase 1	81077.9	54000.2	-0.586334	0.00137645
DAXX	death domain associated protein	36990.1	30532.9	-0.276701	0.0304957
DBI	diazepam binding inhibitor, acyl-CoA binding protein	44721.5	28349.5	-0.657633	0.000485736
DBNDD2	dysbindin domain containing 2	1578.73	3318.88	1.07226	6.21142e-07
DCAF11	DDB1 and CUL4 associated factor 11	10960.3	17039.6	0.636709	5.392e-05
DCAF12	DDB1 and CUL4 associated factor 12	24017	30506.3	0.345123	0.00133656
DCAF13	DDB1 and CUL4 associated factor 13	30843.7	20185.8	-0.611703	4.94901e-11
DCAF6	DDB1 and CUL4 associated factor 6	25929.1	22250.3	-0.220755	0.0133883
DCAF7	DDB1 and CUL4 associated factor 7	94776.1	133045	0.489333	9.56728e-05
DCAF8	DDB1 and CUL4 associated factor 8	21950.6	14833.1	-0.565478	6.91902e-05
DCAKD	dephospho-CoA kinase domain containing	20502.3	35676.4	0.799225	3.38431e-10
DCDC2	doublecortin domain containing 2	7296.86	4639.19	-0.653643	2.52188e-09
DCHS1	dachsous cadherin-related 1	387.247	1018.28	1.39572	2.50736e-05
DCHS2	dachsous cadherin-related 2	372.385	645.417	0.790633	0.00637503
DCLK1	doublecortin like kinase 1	11788.9	20969.4	0.830909	0.00165997
DCLRE1C	DNA cross-link repair 1C	12741.4	8383.41	-0.604179	1.15288e-06
DCTN1	dynactin subunit 1	28370.1	56098.2	0.983597	1.04583e-06
DCTN2	dynactin subunit 2	57161.1	82772.9	0.534155	1.55381e-05
DCTN6	dynactin subunit 6	14648.2	7770.07	-0.914968	3.52283e-16
DCUN1D1	defective in cullin neddylation 1 domain containing 1	12820.3	8673.01	-0.564049	3.23626e-07
DCUN1D2	defective in cullin neddylation 1 domain containing 2	14915.4	9334.6	-0.676216	6.16727e-06
DCUN1D3	defective in cullin neddylation 1 domain containing 3	3983.79	3080.58	-0.370863	0.00845423
DDB1	damage specific DNA binding protein 1	111860	164771	0.55877	0.000441019
DDB2	damage specific DNA binding protein 2	40997	66219.8	0.691772	0.00269711
DDIT4	DNA damage inducible transcript 4	10423.6	17928.3	0.782487	0.0168105
DDIT4L	DNA damage inducible transcript 4 like	450.729	32.2455	-3.79858	3.26297e-31
DDR1	discoidin domain receptor tyrosine kinase 1	16757.4	27022.5	0.689377	1.92362e-10
DDR2	discoidin domain receptor tyrosine kinase 2	1201.68	646.874	-0.893152	0.0060852
DDT	D-dopachrome tautomerase	185.933	56.6522	-1.71398	0.00448516
DDX10	DEAD-box helicase 10	43831.1	33946	-0.368763	0.00172641
DDX11	DEAD/H-box helicase 11	45401.4	58856.8	0.374442	0.00106295
DDX18	DEAD-box helicase 18	61230.5	44218.7	-0.469609	0.0103456
DDX19A	DEAD-box helicase 19A	10856.7	8283.37	-0.390293	0.0127378
DDX19B	DEAD-box helicase 19B	335.348	182.564	-0.878937	0.0354891
DDX23	DEAD-box helicase 23	46886.9	73562.1	0.649778	0.00322369
DDX39B	DExD-box helicase 39B	48717.7	27854.7	-0.806577	3.51544e-13
DDX47	DEAD-box helicase 47	529.104	270.375	-0.970498	0.0139028
DDX5	DEAD-box helicase 5	237883	156804	-0.601298	6.33756e-05
DDX50	DExD-box helicase 50	83194.8	66984.4	-0.312683	0.0131415
DDX52	DExD-box helicase 52	45841.6	35020.8	-0.388499	0.00343847
DDX54	DEAD-box helicase 54	52206.6	78075.5	0.580646	0.0141592
DDX55	DEAD-box helicase 55	31958.2	21046.6	-0.602656	7.45146e-12
DDX60	DExD/H-box helicase 60	2128.9	4646.94	1.12613	2.26843e-06
DDX60L	DExD/H-box 60 like	937.603	2313.03	1.30164	5.28032e-06
DEAF1	DEAF1 transcription factor	41904.7	61270	0.548121	8.35193e-05
DECR2	2,4-dienoyl-CoA reductase 2	7319.78	4693.64	-0.641205	0.0147129
DEDD2	death effector domain containing 2	10632.2	14689.5	0.466535	0.000931217
DEFA5	defensin alpha 5	147.993	45.3662	-1.7085	0.00877901
DEFB134	defensin beta 134	128.385	24.8621	-2.37798	0.000133994
DEGS1	delta 4-desaturase, sphingolipid 1	65367	33127.4	-0.980576	3.8231e-32
DENND10	DENN domain containing 10	11834.8	8907.22	-0.409994	9.95758e-05
DENND11	DENN domain containing 11	31146.6	44752.6	0.522893	1.91415e-07
DENND1A	DENN domain containing 1A	13531.8	25038.3	0.887824	1.92665e-19
DENND2A	DENN domain containing 2A	2219.35	7401.25	1.73723	7.33649e-23
DENND2B	DENN domain containing 2B	4820.4	9082.97	0.913986	1.28209e-14
DENND3	DENN domain containing 3	7682.07	10839.9	0.496885	0.0339497
DENND4B	DENN domain containing 4B	25472.5	32501.2	0.35158	0.00153414
DENND4C	DENN domain containing 4C	9656.67	15736	0.704435	4.12224e-07
DENND5A	DENN domain containing 5A	53196	78544.5	0.562201	0.00720769
DENND5B	DENN domain containing 5B	16177.2	18566.3	0.198664	0.0252384
DENND6B	DENN domain containing 6B	2428.52	4432.25	0.867785	0.00203631
DENR	density regulated re-initiation and release factor	57759.5	44035.2	-0.391434	0.00108819
DEPDC1B	DEP domain containing 1B	19668.8	15296.8	-0.362728	5.43119e-05
DEPDC7	DEP domain containing 7	7736.54	4616.81	-0.744837	0.00489803
DERA	deoxyribose-phosphate aldolase	18200.3	12961.9	-0.489787	1.80479e-05
DERL2	derlin 2	19805.8	11917.2	-0.732969	4.61533e-05
DERL3	derlin 3	1998.85	3244.02	0.699109	0.00450995
DES	desmin	107.764	42.6873	-1.33133	0.0351786
DESI1	desumoylating isopeptidase 1	39445.2	28731.5	-0.45721	0.00134721
DFFA	DNA fragmentation factor subunit alpha	65176.4	45375.4	-0.522407	1.79547e-10
DGKD	diacylglycerol kinase delta	18888.6	23879.4	0.338335	0.00195349
DGKQ	diacylglycerol kinase theta	4578.22	5899.83	0.365685	0.0455361
DHFR	dihydrofolate reductase	136074	96200.1	-0.500304	3.34186e-08
DHFR2	dihydrofolate reductase 2	4432.87	2663.73	-0.7352	0.000126338
DHRS13	dehydrogenase/reductase 13	2154.77	5118.18	1.24868	4.77957e-09
DHRS3	dehydrogenase/reductase 3	10478.3	14732.4	0.491811	6.74063e-05
DHRS4	dehydrogenase/reductase 4	2992.34	4293.66	0.520962	0.00393061
DHRS4L2	dehydrogenase/reductase 4 like 2	8418.2	5451.03	-0.626853	0.000807432
DHTKD1	dehydrogenase E1 and transketolase domain containing 1	41791.4	48636.9	0.218861	0.0343281
DHX15	DEAH-box helicase 15	70277.8	86420.3	0.298302	0.0103456
DHX16	DEAH-box helicase 16	18346.1	27207.9	0.568541	0.0134141
DHX30	DExH-box helicase 30	44334.2	69233.1	0.643047	0.00102626
DHX38	DEAH-box helicase 38	20485.8	32430.8	0.66276	5.66118e-05
DHX40	DEAH-box helicase 40	51127	62650.9	0.293275	0.0020414
DHX8	DEAH-box helicase 8	17631	32556.2	0.884804	2.55431e-06
DIAPH1	diaphanous related formin 1	58543.7	94518.1	0.691084	7.64665e-08
DIAPH3	diaphanous related formin 3	24812.3	41592.8	0.745274	4.0862e-12
DICER1	dicer 1, ribonuclease III	45601.6	36646.1	-0.315483	0.0140749
DIMT1	DIM1 rRNA methyltransferase and ribosome maturation factor	35421.5	24889.5	-0.509083	0.000138188
DIP2B	disco interacting protein 2 homolog B	22078	28416.9	0.364208	0.000306041
DIP2C	disco interacting protein 2 homolog C	12231.6	20799.7	0.766014	0.000225801
DIPK1A	divergent protein kinase domain 1A	8659.4	6270.93	-0.465811	0.00019284
DIRAS1	DIRAS family GTPase 1	11964.1	24195.4	1.01596	9.73769e-12
DIRAS3	DIRAS family GTPase 3	145.362	75.1316	-0.95302	0.0337978
DIS3L	DIS3 like exosome 3'-5' exoribonuclease	25331	18130.1	-0.482568	0.00015248
DISP2	dispatched RND transporter family member 2	1232.85	1749.82	0.504587	0.0458287
DISP3	dispatched RND transporter family member 3	324.824	856.621	1.39747	1.27867e-14
DIXDC1	DIX domain containing 1	8620.92	13592.3	0.656734	4.60726e-13
DKC1	dyskerin pseudouridine synthase 1	88788.4	68817.3	-0.367598	0.0129572
DKK3	dickkopf WNT signaling pathway inhibitor 3	809.986	1497.1	0.887394	9.67232e-05
DLC1	DLC1 Rho GTPase activating protein	25568.3	38613.3	0.594809	1.04907e-07
DLEU1	deleted in lymphocytic leukemia 1	10420.3	6608.2	-0.657055	0.000285836
DLEU2	deleted in lymphocytic leukemia 2	7884.62	3710.35	-1.08774	1.81723e-05
DLG4	discs large MAGUK scaffold protein 4	8250.05	14299.1	0.793538	0.00887323
DLG5	discs large MAGUK scaffold protein 5	17808.3	43528.5	1.2894	7.85512e-24
DLGAP1	DLG associated protein 1	185.534	23.976	-2.94446	8.52331e-07
DLGAP3	DLG associated protein 3	2595.29	5576.29	1.10399	4.27981e-19
DLGAP4	DLG associated protein 4	15588.3	22234.2	0.512464	0.00105465
DLST	dihydrolipoamide S-succinyltransferase	36809	54598.9	0.568836	1.32995e-05
DLX2	distal-less homeobox 2	27734.2	62395.2	1.16985	2.2516e-14
DLX4	distal-less homeobox 4	4414.8	6727.45	0.608166	0.00122467
DMAC2L	distal membrane arm assembly component 2 like	8128.99	6559.9	-0.309236	0.0230853
DMKN	dermokine	55894.6	43364.7	-0.366179	0.00101413
DMRT3	doublesex and mab-3 related transcription factor 3	5012.13	3901.46	-0.361138	0.00443618
DMRTA1	DMRT like family A1	602.856	172.76	-1.80252	5.16399e-07
DMTN	dematin actin binding protein	8805.96	20615.1	1.22713	6.22341e-16
DMWD	DM1 locus, WD repeat containing	8214.18	15053.9	0.874044	5.29047e-05
DMXL2	Dmx like 2	11992.4	27726.8	1.20922	8.92569e-10
DNAAF1	dynein axonemal assembly factor 1	551.354	205.655	-1.42122	0.0379204
DNAAF10	dynein axonemal assembly factor 10	4343.63	2728.61	-0.670902	1.16332e-07
DNAH10	dynein axonemal heavy chain 10	232.276	605.73	1.38029	0.000900811
DNAH12	dynein axonemal heavy chain 12	256.583	82.7158	-1.6372	0.00570376
DNAH14	dynein axonemal heavy chain 14	29744.1	21156.9	-0.491493	0.0210778
DNAH17	dynein axonemal heavy chain 17	3066.14	7907.97	1.36637	3.22318e-08
DNAH7	dynein axonemal heavy chain 7	594.45	407.742	-0.546304	0.0406378
DNAI3	dynein axonemal intermediate chain 3	1891.54	2674.03	0.49986	0.0023448
DNAI7	dynein axonemal intermediate chain 7	347.27	176.697	-0.976154	0.0136205
DNAJA2	DnaJ heat shock protein family (Hsp40) member A2	45551.3	31752.9	-0.520612	1.20859e-05
DNAJB4	DnaJ heat shock protein family (Hsp40) member B4	3668.2	2697.06	-0.44382	0.00707495
DNAJB5	DnaJ heat shock protein family (Hsp40) member B5	2337.91	4586.73	0.972333	9.53636e-07
DNAJB6	DnaJ heat shock protein family (Hsp40) member B6	29788.6	26132.7	-0.188895	0.048148
DNAJB7	DnaJ heat shock protein family (Hsp40) member B7	135.685	37.0034	-1.87842	0.043355
DNAJC1	DnaJ heat shock protein family (Hsp40) member C1	21314.5	18498.8	-0.20431	0.0456248
DNAJC10	DnaJ heat shock protein family (Hsp40) member C10	38844.3	25889.3	-0.58543	1.72163e-06
DNAJC12	DnaJ heat shock protein family (Hsp40) member C12	9222.56	7402.31	-0.317158	0.0311138
DNAJC14	DnaJ heat shock protein family (Hsp40) member C14	6194.21	9864.92	0.671393	0.0161929
DNAJC15	DnaJ heat shock protein family (Hsp40) member C15	2647.29	1240.21	-1.09461	0.00010024
DNAJC18	DnaJ heat shock protein family (Hsp40) member C18	17271.9	19723.1	0.191522	0.0299688
DNAJC19	DnaJ heat shock protein family (Hsp40) member C19	18232.7	10283.3	-0.826278	5.58212e-07
DNAJC2	DnaJ heat shock protein family (Hsp40) member C2	44072.4	32504.3	-0.439285	0.000180288
DNAJC22	DnaJ heat shock protein family (Hsp40) member C22	8014.44	9861.01	0.299189	0.01542
DNAJC24	DnaJ heat shock protein family (Hsp40) member C24	12449.8	8107.19	-0.618819	0.000397166
DNAJC25	DnaJ heat shock protein family (Hsp40) member C25	5764.18	2555.38	-1.17373	6.78766e-12
DNAJC6	DnaJ heat shock protein family (Hsp40) member C6	11297.7	20121.6	0.8328	7.21576e-10
DNAJC7	DnaJ heat shock protein family (Hsp40) member C7	62509.8	39591.9	-0.658891	1.83666e-07
DNAJC8	DnaJ heat shock protein family (Hsp40) member C8	86664.6	55864.8	-0.633508	0.000117145
DNAL1	dynein axonemal light chain 1	8821.09	7183.32	-0.296627	0.0384217
DNAL4	dynein axonemal light chain 4	5548.34	8279.86	0.577707	0.000523636
DNALI1	dynein axonemal light intermediate chain 1	192.058	91.82	-1.06958	0.0138849
DNASE1	deoxyribonuclease 1	7013.93	8566.18	0.288117	0.0427733
DNASE2	deoxyribonuclease 2, lysosomal	9707.56	12883.8	0.408545	0.00721266
DNER	delta/notch like EGF repeat containing	284.703	1554.71	2.45193	1.38677e-09
DNM1	dynamin 1	17556.6	24737	0.494579	0.00213717
DNM2	dynamin 2	60513.5	99041.5	0.710792	8.04802e-08
DNMBP	dynamin binding protein	14313.5	22196.9	0.632897	1.07887e-09
DNMT1	DNA methyltransferase 1	140135	214016	0.610905	6.37463e-07
DNMT3B	DNA methyltransferase 3 beta	18473.9	13327.3	-0.471108	0.00298654
DNPEP	aspartyl aminopeptidase	13152.7	18590.3	0.499201	4.85316e-05
DNTTIP2	deoxynucleotidyltransferase terminal interacting protein 2	55568	37962.5	-0.549721	0.000483717
DOCK11	dedicator of cytokinesis 11	16679.9	24163	0.534707	0.0484651
DOCK4	dedicator of cytokinesis 4	12193.3	22025.9	0.853114	1.88148e-22
DOCK6	dedicator of cytokinesis 6	7892.57	15926.7	1.0129	4.15134e-09
DOCK7	dedicator of cytokinesis 7	18800.8	26010.5	0.468164	0.000242954
DOCK8	dedicator of cytokinesis 8	3619.18	4357.84	0.267927	0.0418224
DOK1	docking protein 1	1633	3970.54	1.28255	6.68906e-10
DOK3	docking protein 3	2528.25	999.185	-1.33925	0.00960393
DOK4	docking protein 4	4144.13	6009.92	0.536699	0.0214235
DOP1B	DOP1 leucine zipper like protein B	20188.1	31207.4	0.628435	3.95873e-07
DOT1L	DOT1 like histone lysine methyltransferase	19381	34675.1	0.839338	1.47624e-14
DPF1	double PHD fingers 1	10091	17635.9	0.805401	4.3199e-05
DPF2	double PHD fingers 2	39602.1	55453	0.485742	0.00022878
DPH1	diphthamide biosynthesis 1	7370.39	11936.9	0.695685	0.00167623
DPH3	diphthamide biosynthesis 3	13402.3	9609.44	-0.480035	0.00069379
DPP3	dipeptidyl peptidase 3	19550.6	27491.4	0.491799	0.00191621
DPP8	dipeptidyl peptidase 8	28783.5	22612	-0.348255	0.00658144
DPY19L2	dpy-19 like 2	7262.92	2580.81	-1.49309	4.90598e-08
DPY19L3	dpy-19 like C-mannosyltransferase 3	33238.3	24614	-0.433458	0.000188806
DPY30	dpy-30 histone methyltransferase complex regulatory subunit	24423.1	14552.2	-0.747019	7.14691e-10
DPYSL2	dihydropyrimidinase like 2	26894.1	46515.4	0.7905	1.08059e-11
DPYSL3	dihydropyrimidinase like 3	52689.8	81689.7	0.632662	5.05034e-10
DPYSL4	dihydropyrimidinase like 4	13317.3	24131.8	0.857568	1.51335e-07
DPYSL5	dihydropyrimidinase like 5	30581.6	56457.2	0.884484	1.74504e-08
DRAP1	DR1 associated protein 1	53773.2	68456.2	0.348321	0.0291794
DRAXIN	dorsal inhibitory axon guidance protein	665.112	128.665	-2.37066	1.72666e-06
DRC1	dynein regulatory complex subunit 1	77.7946	183.057	1.23301	0.028106
DRC7	dynein regulatory complex subunit 7	69.4084	298.131	2.10352	3.38753e-09
DRD4	dopamine receptor D4	3472.08	1786.27	-0.958739	0.0107308
DRG1	developmentally regulated GTP binding protein 1	55619	40772	-0.448004	0.000850338
DSC2	desmocollin 2	15228.3	20459.7	0.426021	0.00321613
DSC3	desmocollin 3	23086.6	31832.5	0.463501	0.000152983
DSG2	desmoglein 2	44848.9	66650.4	0.571546	8.58318e-09
DSTN	destrin, actin depolymerizing factor	78512.7	59231.8	-0.406585	3.61046e-05
DTD2	D-aminoacyl-tRNA deacylase 2	3655	2732.94	-0.420003	0.00592107
DTNA	dystrobrevin alpha	14738.7	24261.2	0.719054	2.89802e-05
DTNB	dystrobrevin beta	8790.82	10682.5	0.281341	0.0436632
DTNBP1	dystrobrevin binding protein 1	12748.1	10348.7	-0.300633	0.0260245
DTWD2	DTW domain containing 2	10032.8	6443.78	-0.638873	2.485e-05
DTX1	deltex E3 ubiquitin ligase 1	1070.94	2468.73	1.2056	4.69964e-16
DTX2	deltex E3 ubiquitin ligase 2	2858.36	6632.3	1.21479	7.51639e-08
DTX3L	deltex E3 ubiquitin ligase 3L	6835.14	3745.79	-0.867848	4.74189e-18
DTX4	deltex E3 ubiquitin ligase 4	3910.16	8951.32	1.19477	8.11318e-08
DUOXA2	dual oxidase maturation factor 2	34.5169	119.059	1.78934	0.00592107
DUSP14	dual specificity phosphatase 14	24343.5	14118	-0.785954	2.44125e-17
DUSP15	dual specificity phosphatase 15	778.326	1367.74	0.812937	2.85537e-05
DUSP16	dual specificity phosphatase 16	23420.9	31577.7	0.431099	0.00622055
DUSP19	dual specificity phosphatase 19	3743.83	2263.95	-0.725826	0.00046499
DUSP28	dual specificity phosphatase 28	2394.78	1433.81	-0.740243	1.28892e-08
DUSP4	dual specificity phosphatase 4	6925.05	13484.1	0.961451	9.63081e-09
DUSP8	dual specificity phosphatase 8	10870.1	22887.6	1.07417	0.00128077
DUSP9	dual specificity phosphatase 9	3872.43	7222.18	0.899361	4.73871e-05
DVL1	dishevelled segment polarity protein 1	35019.3	46860.2	0.420282	0.0113136
DVL2	dishevelled segment polarity protein 2	31179.1	50651.4	0.700039	8.07961e-06
DVL3	dishevelled segment polarity protein 3	42599.2	58926.9	0.468116	0.00125964
DYM	dymeclin	32952.2	46367.3	0.492785	2.16303e-07
DYNC1H1	dynein cytoplasmic 1 heavy chain 1	158221	285250	0.850292	7.95825e-22
DYNC1I1	dynein cytoplasmic 1 intermediate chain 1	1124.28	1777.88	0.661322	0.000139322
DYNC1LI1	dynein cytoplasmic 1 light intermediate chain 1	36771.7	27551.6	-0.416473	0.00700099
DYNC2I1	dynein 2 intermediate chain 1	19779.8	25746.4	0.380222	0.00141137
DYNC2I2	dynein 2 intermediate chain 2	31698.3	46631.1	0.55688	0.00483069
DYNLL1	dynein light chain LC8-type 1	123433	79618.5	-0.632546	5.82122e-05
DYNLRB1	dynein light chain roadblock-type 1	17852	13126	-0.443505	0.000207382
DYNLT1	dynein light chain Tctex-type 1	42878.2	30912.2	-0.472054	1.34666e-09
DYNLT2	dynein light chain Tctex-type 2	1380.21	447.152	-1.62666	3.78075e-07
DYNLT3	dynein light chain Tctex-type 3	9642.99	5262.97	-0.873539	9.60275e-05
DYRK1A	dual specificity tyrosine phosphorylation regulated kinase 1A	31500.4	41051.9	0.382062	0.00145614
DYRK1B	dual specificity tyrosine phosphorylation regulated kinase 1B	21684.7	34743.7	0.680103	2.69945e-06
DYRK4	dual specificity tyrosine phosphorylation regulated kinase 4	13872	7687.16	-0.851518	1.01416e-08
DYSF	dysferlin	481.517	2357.99	2.28969	1.95319e-14
E2F1	E2F transcription factor 1	40850.6	49422.9	0.274874	0.0298124
E2F2	E2F transcription factor 2	15610.7	32324.7	1.05011	4.48979e-28
E2F3	E2F transcription factor 3	41307.3	28656.5	-0.527584	3.90542e-09
E2F5	E2F transcription factor 5	4769.8	3757.35	-0.344399	0.047635
E2F7	E2F transcription factor 7	18300.8	32854.1	0.844211	7.41001e-09
EAPP	E2F associated phosphoprotein	22908.2	15775.7	-0.538216	5.43475e-08
EBAG9	estrogen receptor binding site associated antigen 9	8046.42	4860.01	-0.727584	6.43331e-06
EBF4	EBF family member 4	9799.26	19103	0.963131	0.0084558
EBI3	Epstein-Barr virus induced 3	111.2	48.274	-1.20618	0.0427317
EBP	EBP cholestenol delta-isomerase	16446.4	12479.9	-0.398177	0.0482351
EBPL	EBP like	38141	24235.3	-0.654166	8.58971e-12
ECE1	endothelin converting enzyme 1	25332.2	37600.9	0.569822	0.0015703
ECEL1	endothelin converting enzyme like 1	3772.42	5939.77	0.655042	0.00423261
ECH1	enoyl-CoA hydratase 1	71140	51972.6	-0.452866	0.000179107
ECHDC1	ethylmalonyl-CoA decarboxylase 1	30507.8	21030.7	-0.536767	0.000179894
ECHS1	enoyl-CoA hydratase, short chain 1	59950.2	43024.1	-0.478616	0.045361
ECI1	enoyl-CoA delta isomerase 1	37797.4	47365.4	0.325596	0.0466548
ECI2	enoyl-CoA delta isomerase 2	24130	12530.6	-0.945318	2.73874e-26
ECSIT	ECSIT signaling integrator	20169.5	24997	0.309621	0.047837
ECT2	epithelial cell transforming 2	21252.9	28180.6	0.407023	0.000431233
EDA	ectodysplasin A	2418.78	4492.57	0.892655	2.16506e-09
EDA2R	ectodysplasin A2 receptor	6185.64	8544.32	0.466347	0.00411018
EDC3	enhancer of mRNA decapping 3	20946.5	26371.9	0.332342	0.0202841
EDC4	enhancer of mRNA decapping 4	11460.8	23686	1.04737	5.86093e-08
EDDM13	epididymal protein 13	270.418	104.609	-1.37606	0.00570587
EDEM1	ER degradation enhancing alpha-mannosidase like protein 1	16249.8	19463.7	0.260252	0.0152691
EDEM2	ER degradation enhancing alpha-mannosidase like protein 2	7891.21	11489.3	0.542242	4.52613e-05
EDRF1	erythroid differentiation regulatory factor 1	17571.2	14428	-0.28446	0.00165458
EEF1A1	eukaryotic translation elongation factor 1 alpha 1	1.00435e+06	1.35222e+06	0.429071	0.0150949
EEF1A2	eukaryotic translation elongation factor 1 alpha 2	29677	70698.2	1.25237	5.43281e-19
EEF1AKMT1	EEF1A lysine methyltransferase 1	4848.18	2765.99	-0.809493	6.59534e-16
EEF1B2	eukaryotic translation elongation factor 1 beta 2	115487	85709.6	-0.43019	0.00149372
EEF1D	eukaryotic translation elongation factor 1 delta	16267.2	25241.7	0.633813	0.00579414
EEF1E1	eukaryotic translation elongation factor 1 epsilon 1	7605.9	2282.04	-1.73714	5.99654e-28
EEF2	eukaryotic translation elongation factor 2	892632	1.39722e+06	0.646423	5.91061e-05
EEF2K	eukaryotic elongation factor 2 kinase	17447.1	27093.7	0.635011	3.65646e-11
EEF2KMT	eukaryotic elongation factor 2 lysine methyltransferase	4865.07	7066.84	0.538739	0.000384981
EEFSEC	eukaryotic elongation factor, selenocysteine-tRNA specific	5945.62	8561.35	0.525965	0.00805942
EFCAB13	EF-hand calcium binding domain 13	952.197	426.014	-1.16172	0.00865625
EFCAB14	EF-hand calcium binding domain 14	20679.2	30414.8	0.556687	4.24828e-06
EFCAB2	EF-hand calcium binding domain 2	1331.75	641.21	-1.05484	0.00133473
EFEMP1	EGF containing fibulin extracellular matrix protein 1	9108.49	4311.01	-1.07911	3.65326e-07
EFNA4	ephrin A4	2434.36	1460.15	-0.737372	4.04714e-11
EFNB1	ephrin B1	18876.9	31408.8	0.734574	6.44505e-06
EFNB3	ephrin B3	5970.42	9669.5	0.695921	2.17435e-11
EFR3B	EFR3 homolog B	5973.58	12704.9	1.08874	8.48884e-16
EGFL8	EGF like domain multiple 8	579.334	225.61	-1.36102	4.79117e-05
EGLN1	egl-9 family hypoxia inducible factor 1	4428.5	10627.7	1.26332	2.95457e-12
EGR4	early growth response 4	67.0778	204.016	1.60855	0.0162311
EHBP1L1	EH domain binding protein 1 like 1	2025.77	4795.76	1.24257	1.33178e-10
EHD3	EH domain containing 3	3237.99	4033.18	0.317051	0.0253979
EI24	EI24 autophagy associated transmembrane protein	79825.3	58765.1	-0.441885	0.0284277
EID1	EP300 interacting inhibitor of differentiation 1	62658.1	54152.5	-0.210466	0.0327521
EID2	EP300 interacting inhibitor of differentiation 2	35609.1	26299.3	-0.437222	0.00892178
EID2B	EP300 interacting inhibitor of differentiation 2B	6397.06	2578.54	-1.31114	1.95662e-10
EID3	EP300 interacting inhibitor of differentiation 3	213.931	35.4301	-2.59823	1.90099e-06
EIF1AX	eukaryotic translation initiation factor 1A X-linked	56819.1	38384.5	-0.565864	8.88805e-09
EIF2A	eukaryotic translation initiation factor 2A	38285	27249.6	-0.490567	0.000612237
EIF2AK2	eukaryotic translation initiation factor 2 alpha kinase 2	36642.9	44131.8	0.268268	0.03629
EIF2AK3	eukaryotic translation initiation factor 2 alpha kinase 3	2565.73	4606.83	0.843675	1.07893e-09
EIF2B1	eukaryotic translation initiation factor 2B subunit alpha	40842.6	25091	-0.702911	8.76686e-06
EIF2B3	eukaryotic translation initiation factor 2B subunit gamma	24624.9	16991.6	-0.535313	0.00749414
EIF2S1	eukaryotic translation initiation factor 2 subunit alpha	91615.3	73454.9	-0.318735	0.0113813
EIF2S2	eukaryotic translation initiation factor 2 subunit beta	135801	109708	-0.30782	0.000448763
EIF2S3B	eukaryotic translation initiation factor 2 subunit gamma B	10886.6	14742.3	0.437483	3.10706e-05
EIF3A	eukaryotic translation initiation factor 3 subunit A	243518	339394	0.47893	0.00151702
EIF3C	eukaryotic translation initiation factor 3 subunit C	5647.98	10518.9	0.897135	0.0371687
EIF3D	eukaryotic translation initiation factor 3 subunit D	105749	131837	0.318117	0.00700817
EIF3E	eukaryotic translation initiation factor 3 subunit E	178840	113543	-0.65543	0.0110594
EIF3F	eukaryotic translation initiation factor 3 subunit F	102824	131188	0.351484	0.00661229
EIF3G	eukaryotic translation initiation factor 3 subunit G	78399.6	118476	0.595677	0.00837372
EIF3J	eukaryotic translation initiation factor 3 subunit J	49196.5	33120.5	-0.570874	2.9743e-11
EIF3L	eukaryotic translation initiation factor 3 subunit L	38752.3	78542.5	1.01925	7.18685e-25
EIF3M	eukaryotic translation initiation factor 3 subunit M	132687	90926.9	-0.545254	1.09817e-14
EIF4E	eukaryotic translation initiation factor 4E	24559.4	18029.2	-0.445995	0.000337551
EIF4E2	eukaryotic translation initiation factor 4E family member 2	24817.7	18689.5	-0.409125	0.0473772
EIF4H	eukaryotic translation initiation factor 4H	89209.9	139617	0.646225	6.52152e-07
EIF5A	eukaryotic translation initiation factor 5A	336440	199994	-0.75039	0.000343464
EIF5AL1	eukaryotic translation initiation factor 5A like 1	27345.7	18008.9	-0.602587	0.0229192
EIF5B	eukaryotic translation initiation factor 5B	195088	94647.1	-1.04349	1.26046e-19
ELAPOR2	endosome-lysosome associated apoptosis and autophagy regulator family member 2	5606.2	11754.1	1.06817	6.05218e-05
ELF1	E74 like ETS transcription factor 1	12526.4	21512.8	0.780083	1.25907e-15
ELF4	E74 like ETS transcription factor 4	18466.2	31755.5	0.782178	1.31722e-12
ELK1	ETS transcription factor ELK1	16431.6	23968.9	0.54468	0.00397792
ELK3	ETS transcription factor ELK3	8803.8	12272.2	0.479006	0.000193976
ELL	elongation factor for RNA polymerase II	7670.43	11045.2	0.526301	6.0441e-05
ELOC	elongin C	30651.1	17905.5	-0.775502	1.01316e-10
ELOVL2	ELOVL fatty acid elongase 2	16340.7	10405.2	-0.651176	7.44873e-06
ELOVL4	ELOVL fatty acid elongase 4	14349.2	11812	-0.28082	0.0424702
ELOVL5	ELOVL fatty acid elongase 5	53145.3	42171.6	-0.333681	0.0103587
ELOVL6	ELOVL fatty acid elongase 6	17614.4	11672.1	-0.593648	2.81603e-07
ELP2	elongator acetyltransferase complex subunit 2	26724.1	35209.8	0.397755	1.14234e-05
ELP5	elongator acetyltransferase complex subunit 5	42420.7	33129.7	-0.356589	0.0122783
ELSPBP1	epididymal sperm binding protein 1	151.524	47.6848	-1.66335	0.0117847
EMC6	ER membrane protein complex subunit 6	962.381	1357.35	0.495661	0.0376089
EMC7	ER membrane protein complex subunit 7	31711	18722.7	-0.760243	2.5616e-11
EMD	emerin	44611.4	59773.6	0.422149	0.0033722
EMID1	EMI domain containing 1	3178.18	7872.19	1.30879	9.68124e-08
EMILIN2	elastin microfibril interfacer 2	1867.8	3343.91	0.840671	0.00383833
EMILIN3	elastin microfibril interfacer 3	5453.34	13085.7	1.26277	6.83462e-06
EML1	EMAP like 1	25097.2	32580.9	0.376501	0.00316372
EML3	EMAP like 3	10956.6	18410.1	0.748656	3.50121e-08
EML5	EMAP like 5	4856.58	7148.89	0.557818	0.0218446
EMP3	epithelial membrane protein 3	7903.72	11978.2	0.599944	0.000427859
ENDOD1	endonuclease domain containing 1	9076.77	12752.3	0.49041	4.05906e-06
ENDOU	endonuclease, poly(U) specific	304.79	142.931	-1.08974	0.0137298
ENDOV	endonuclease V	5912.1	7902.99	0.418595	0.00613152
ENGASE	endo-beta-N-acetylglucosaminidase	10441.4	12248.4	0.230214	0.0422521
ENHO	energy homeostasis associated	2040.12	3088.43	0.598871	0.000456549
ENO1	enolase 1	781973	1.0934e+06	0.483635	0.00273152
ENO2	enolase 2	33991.9	61559.1	0.856798	1.9706e-05
ENO3	enolase 3	4757.85	8838.3	0.893246	9.21047e-09
ENOPH1	enolase-phosphatase 1	46966	27451.4	-0.774737	8.73168e-08
ENOSF1	enolase superfamily member 1	11376.2	6921.54	-0.717073	1.12859e-06
ENPP2	ectonucleotide pyrophosphatase/phosphodiesterase 2	1033.62	2153.88	1.06041	9.59243e-11
ENSA	endosulfine alpha	82735.3	59479.7	-0.476105	0.0234281
ENTPD1	ectonucleoside triphosphate diphosphohydrolase 1	7037.74	4980.77	-0.499095	0.0119207
ENTPD6	ectonucleoside triphosphate diphosphohydrolase 6	21525.9	32020.6	0.5729	0.000135125
ENY2	ENY2 transcription and export complex 2 subunit	30015.1	18800.4	-0.674949	1.41769e-07
EOLA1	endothelium and lymphocyte associated ASCH domain 1	3588.68	5074.15	0.499655	0.00181961
EOLA2	endothelium and lymphocyte associated ASCH domain 2	5642.75	8414.12	0.576541	8.99605e-07
EP300	E1A binding protein p300	45213.8	65836.7	0.542133	0.00203794
EP400	E1A binding protein p400	47898.8	67192.9	0.488288	6.48339e-05
EPAS1	endothelial PAS domain protein 1	1491.22	1966.65	0.399516	0.0152455
EPB41	erythrocyte membrane protein band 4.1	42909.8	76487.9	0.833929	7.56882e-14
EPB41L1	erythrocyte membrane protein band 4.1 like 1	32975.8	42739	0.374188	0.000552244
EPB41L3	erythrocyte membrane protein band 4.1 like 3	44924.5	75057.3	0.740476	3.79152e-18
EPB41L5	erythrocyte membrane protein band 4.1 like 5	10877.2	14447.2	0.409392	0.0050476
EPCAM	epithelial cell adhesion molecule	38606.4	23664.9	-0.706103	2.28563e-05
EPG5	ectopic P-granules autophagy protein 5 homolog	5786.68	11771.5	1.02447	1.87649e-19
EPHA10	EPH receptor A10	2124.96	4213.13	0.987888	1.5712e-16
EPHA2	EPH receptor A2	24553.5	43525.9	0.826004	4.42164e-11
EPHA3	EPH receptor A3	4093.46	5487.03	0.423157	0.0146587
EPHA5	EPH receptor A5	922.945	1640.19	0.8284	0.00093907
EPHB1	EPH receptor B1	1222.28	3061.28	1.32349	2.40303e-07
EPHB2	EPH receptor B2	11201.9	19066	0.767183	8.29855e-08
EPHB4	EPH receptor B4	27653.3	49170.7	0.830373	1.25101e-12
EPHB6	EPH receptor B6	155.736	772.246	2.31486	6.10641e-14
EPHX2	epoxide hydrolase 2	6438.34	8601.08	0.41786	0.0386374
EPHX3	epoxide hydrolase 3	51.8265	9.89465	-2.3906	0.00604062
EPM2AIP1	EPM2A interacting protein 1	13247.4	7818.64	-0.760734	1.88037e-05
EPN1	epsin 1	88824.9	124458	0.486633	0.0330234
EPN2	epsin 2	5016.49	12143	1.27538	2.33822e-29
EPOP	elongin BC and polycomb repressive complex 2 associated protein	22064.3	17324.4	-0.348811	0.0317868
EPPK1	epiplakin 1	9335.88	16418.3	0.814639	1.17559e-09
EPRS1	glutamyl-prolyl-tRNA synthetase 1	123849	93891.9	-0.399509	0.000352686
EPS8	epidermal growth factor receptor pathway substrate 8	14352.3	21841.5	0.6058	4.1243e-10
EPSTI1	epithelial stromal interaction 1	788.573	1712.78	1.11749	5.92742e-06
ERAS	ES cell expressed Ras	55.713	11.0708	-2.31618	0.0152989
ERBB2	erb-b2 receptor tyrosine kinase 2	20144.9	30515.5	0.599181	1.0904e-06
ERBB4	erb-b2 receptor tyrosine kinase 4	6388.26	11421.8	0.838359	2.96669e-05
ERBIN	erbb2 interacting protein	45941.8	37170.9	-0.305671	0.00240351
ERC1	ELKS/RAB6-interacting/CAST family member 1	28125.1	37342.3	0.408926	0.000361384
ERCC1	ERCC excision repair 1, endonuclease non-catalytic subunit	14236.3	17904.5	0.330788	0.0225775
ERCC2	ERCC excision repair 2, TFIIH core complex helicase subunit	13880.2	20554	0.566377	1.47711e-06
ERCC3	ERCC excision repair 3, TFIIH core complex helicase subunit	23414.5	27455.9	0.229738	0.0411689
ERCC6	ERCC excision repair 6, chromatin remodeling factor	8681.89	11415.2	0.395073	0.000375784
ERF	ETS2 repressor factor	19229	28031.9	0.543799	9.16933e-05
ERG28	ergosterol biosynthesis 28 homolog	18130.8	11360	-0.674456	0.000138912
ERGIC3	ERGIC and golgi 3	58227	80824.6	0.473114	0.00464195
ERH	ERH mRNA splicing and mitosis factor	101351	53962.4	-0.909333	2.51712e-27
ERI2	ERI1 exoribonuclease family member 2	10493.3	13420.1	0.35477	0.0240772
ERICH1	glutamate rich 1	24123	29214.8	0.276233	0.0299091
ERICH5	glutamate rich 5	7374.91	5841.99	-0.336299	0.0293446
ERLIN1	ER lipid raft associated 1	15202.6	21577	0.505171	3.18905e-05
ERMARD	ER membrane associated RNA degradation	8393.52	6436.47	-0.383309	0.0472245
ERN1	endoplasmic reticulum to nucleus signaling 1	7920.56	11971.6	0.596087	0.0117603
ERP44	endoplasmic reticulum protein 44	30933.3	21760.6	-0.507436	0.000466435
ERVFRD-1	endogenous retrovirus group FRD member 1, envelope	82.1743	163.931	0.99316	0.0186632
ERVW-1	endogenous retrovirus group W member 1, envelope	267.462	519.189	0.960025	0.0260784
ESD	esterase D	74056.6	45925.1	-0.689348	2.77888e-05
ESF1	ESF1 nucleolar pre-rRNA processing protein homolog	34933.4	19808.8	-0.818527	6.9553e-10
ESPL1	extra spindle pole bodies like 1, separase	38597.7	61027	0.660934	0.000890937
ESPNL	espin like	159.02	17.7103	-3.1563	7.42615e-08
ESRRA	estrogen related receptor alpha	9000.03	13707.4	0.606922	0.00303068
ESYT1	extended synaptotagmin 1	27700.6	46652.9	0.752062	0.000928045
ESYT2	extended synaptotagmin 2	46530.5	77427	0.734656	7.63881e-11
ETAA1	ETAA1 activator of ATR kinase	9318.27	6678.56	-0.480766	0.019164
ETFA	electron transfer flavoprotein subunit alpha	40990.9	49015.2	0.257925	0.0050036
ETFDH	electron transfer flavoprotein dehydrogenase	17470.7	14713.9	-0.247887	0.0294142
ETFRF1	electron transfer flavoprotein regulatory factor 1	10846.3	5173.93	-1.06794	6.186e-11
ETNK2	ethanolamine kinase 2	6077.67	10049.7	0.725692	4.72396e-07
ETV4	ETS variant transcription factor 4	3609.89	4656	0.367723	0.0218375
ETV5	ETS variant transcription factor 5	2757.94	5405.32	0.970819	6.55338e-06
ETV7	ETS variant transcription factor 7	183.929	57.1304	-1.68802	0.0427183
EVA1C	eva-1 homolog C	2160.48	3653.45	0.757884	1.98099e-10
EVC	EvC ciliary complex subunit 1	6199.44	13075.9	1.07685	4.70868e-32
EVI2A	ecotropic viral integration site 2A	185.326	31.0855	-2.58685	0.00474056
EVI5L	ecotropic viral integration site 5 like	7577.19	15049.3	0.989934	1.90227e-07
EVL	Enah/Vasp-like	48892.9	75510.4	0.627062	1.32373e-07
EVX2	even-skipped homeobox 2	95.5345	22.1478	-2.10303	0.0158945
EXOC2	exocyst complex component 2	29731.1	34903.8	0.231378	0.0215025
EXOC3	exocyst complex component 3	12195.5	17688.6	0.536441	0.015235
EXOC4	exocyst complex component 4	28661.6	67800.6	1.24222	6.73593e-19
EXOC6B	exocyst complex component 6B	13257.5	17512.1	0.401389	0.00033577
EXOC7	exocyst complex component 7	12861.1	24663.1	0.939311	1.73856e-05
EXOSC1	exosome component 1	32219	19190.7	-0.747507	7.37645e-09
EXOSC3	exosome component 3	15166.3	9005.04	-0.752169	0.000111003
EXOSC6	exosome component 6	34643.3	25103.1	-0.46468	7.35436e-07
EXOSC8	exosome component 8	63461.2	36120.6	-0.813072	2.0931e-08
EXOSC9	exosome component 9	39393.5	20640.1	-0.932524	2.55708e-14
EXT2	exostosin glycosyltransferase 2	29022.9	41658.9	0.521404	0.00035698
EXTL2	exostosin like glycosyltransferase 2	5534.72	3733.56	-0.567838	0.0173094
EXTL3	exostosin like glycosyltransferase 3	22653.6	37321.4	0.720307	5.30124e-08
EYS	eyes shut homolog	382.835	177.698	-1.10876	0.020915
F10	coagulation factor X	227.61	80.134	-1.50575	0.0314375
F12	coagulation factor XII	3299.88	7565.96	1.19742	9.7332e-07
F8	coagulation factor VIII	2249.8	3739.52	0.733142	0.000202902
FA2H	fatty acid 2-hydroxylase	1671.26	3060.96	0.8737	2.30045e-09
FAAH	fatty acid amide hydrolase	7545.8	9687.57	0.360375	0.014889
FABP3	fatty acid binding protein 3	573.534	946.199	0.72213	0.0148411
FADD	Fas associated via death domain	2321.03	5747.81	1.30834	5.59585e-06
FADS2	fatty acid desaturase 2	58726	88094	0.58504	0.027129
FADS3	fatty acid desaturase 3	6671.15	8838.18	0.405769	0.00720863
FAH	fumarylacetoacetate hydrolase	7693	9728.81	0.338915	0.00506802
FAHD1	fumarylacetoacetate hydrolase domain containing 1	14539.6	8802.95	-0.723876	3.84644e-06
FAHD2B	fumarylacetoacetate hydrolase domain containing 2B	4366.23	7464.15	0.773681	1.26151e-06
FAIM	Fas apoptotic inhibitory molecule	16159.4	8268.86	-0.966657	9.03343e-06
FAM104B	family with sequence similarity 104 member B	20397.2	8040.87	-1.34294	1.66942e-65
FAM106A	family with sequence similarity 106 member A	1086.7	436.319	-1.31844	9.96686e-06
FAM107B	family with sequence similarity 107 member B	22457.3	16972.4	-0.403961	0.00225693
FAM110A	family with sequence similarity 110 member A	1789.12	3067.7	0.778639	0.00555975
FAM110B	family with sequence similarity 110 member B	3519.06	4695.37	0.416389	0.0211654
FAM114A1	family with sequence similarity 114 member A1	3988.25	6348.28	0.670595	0.00202527
FAM118A	family with sequence similarity 118 member A	18604.7	14990.1	-0.31173	0.00105597
FAM120A	family with sequence similarity 120A	34667	43277.3	0.320035	0.0127574
FAM120AOS	family with sequence similarity 120A opposite strand	27645.9	20712.7	-0.416589	0.00682204
FAM126B	family with sequence similarity 126 member B	5577.45	3944.58	-0.499737	0.0394254
FAM131A	family with sequence similarity 131 member A	4958.01	7814.88	0.656689	0.00533948
FAM131B	family with sequence similarity 131 member B	4118.75	16767.2	2.02544	0.00253037
FAM131C	family with sequence similarity 131 member C	4232.67	8696.47	1.03896	0.0125231
FAM133A	family with sequence similarity 133 member A	68.9915	11.5781	-2.56775	0.0156546
FAM133B	family with sequence similarity 133 member B	8034.49	4941.07	-0.701681	2.555e-05
FAM136A	family with sequence similarity 136 member A	61159.2	34486.9	-0.826533	2.63874e-06
FAM13B	family with sequence similarity 13 member B	8040.95	6188.86	-0.377881	0.00682619
FAM13C	family with sequence similarity 13 member C	1652.71	3144.57	0.928371	2.93079e-07
FAM153CP	protein FAM153C	117.346	34.7996	-1.75626	0.00712453
FAM156A	family with sequence similarity 156 member A	163.259	294.85	0.854595	0.00596212
FAM156B	family with sequence similarity 156 member B	778.115	1169.86	0.588627	0.00968924
FAM162A	family with sequence similarity 162 member A	26937.6	17672.2	-0.608074	0.00502882
FAM163B	family with sequence similarity 163 member B	247.358	673.302	1.44141	1.45807e-05
FAM168A	family with sequence similarity 168 member A	33942.5	43860.7	0.369882	8.4691e-05
FAM169A	family with sequence similarity 169 member A	9526.68	13455.5	0.497918	1.33317e-05
FAM174B	family with sequence similarity 174 member B	2339.31	3757.35	0.683649	0.00761277
FAM180B	family with sequence similarity 180 member B	33.2324	4.72824	-2.82914	0.00961892
FAM189B	family with sequence similarity 189 member B	48065.8	76928.7	0.678517	0.000704714
FAM200B	family with sequence similarity 200 member B	11011.7	6498.5	-0.760828	1.09172e-06
FAM204A	family with sequence similarity 204 member A	34204.3	22089.8	-0.630885	2.97352e-10
FAM20C	FAM20C golgi associated secretory pathway kinase	10639.1	13199.1	0.311074	0.0474789
FAM210A	family with sequence similarity 210 member A	9544.14	13624.8	0.513603	0.00406252
FAM214A	family with sequence similarity 214 member A	3573.98	4451.69	0.316434	0.0263954
FAM216A	family with sequence similarity 216 member A	41274.3	25484.1	-0.695647	0.000247501
FAM218A	family with sequence similarity 218 member A	906.787	397.424	-1.19005	6.14557e-05
FAM219A	family with sequence similarity 219 member A	15736.7	33597.6	1.09426	3.73631e-14
FAM219B	family with sequence similarity 219 member B	6842.12	11258.1	0.718266	6.00107e-06
FAM234A	family with sequence similarity 234 member A	25674.3	41935.4	0.707856	4.72983e-09
FAM234B	family with sequence similarity 234 member B	15285.7	24609.7	0.687014	5.31293e-06
FAM241A	family with sequence similarity 241 member A	11395.8	6581.07	-0.792141	9.2366e-09
FAM241B	family with sequence similarity 241 member B	6759.91	9064.09	0.42311	0.041332
FAM53C	family with sequence similarity 53 member C	23795.2	37934.4	0.672929	6.31898e-07
FAM71E1	family with sequence similarity 71 member E1	4067.28	5989.84	0.55847	0.000331409
FAM78B	family with sequence similarity 78 member B	106.463	284.798	1.42495	0.00634774
FAM83D	family with sequence similarity 83 member D	9995.71	16239	0.700081	0.0102119
FAM83G	family with sequence similarity 83 member G	8405.56	19681.1	1.22737	3.29519e-14
FAM89A	family with sequence similarity 89 member A	15358.5	8294.69	-0.888667	7.70801e-05
FAM89B	family with sequence similarity 89 member B	3833.64	2771.86	-0.467553	0.00755699
FAM8A1	family with sequence similarity 8 member A1	34595.8	20958.3	-0.723078	8.03256e-07
FAM98B	family with sequence similarity 98 member B	38625.1	25306.1	-0.610114	1.8142e-07
FAM98C	family with sequence similarity 98 member C	9504.11	14205.4	0.579864	1.43562e-06
FANCA	FA complementation group A	17296.5	26070.3	0.591902	9.57897e-07
FANCE	FA complementation group E	6375.51	8025.99	0.332298	0.021419
FANCF	FA complementation group F	5399.29	2270.26	-1.24993	4.55075e-11
FANCG	FA complementation group G	14044.1	20738.2	0.562432	6.34689e-07
FANCI	FA complementation group I	51876.2	72979.6	0.492423	0.000923098
FANCL	FA complementation group L	11193.4	9219.61	-0.279956	0.0482914
FAR1	fatty acyl-CoA reductase 1	65270.9	46892.1	-0.477106	0.00775282
FARP1	FERM, ARH/RhoGEF and pleckstrin domain protein 1	30808	62286.5	1.01565	1.6159e-10
FARSB	phenylalanyl-tRNA synthetase subunit beta	60886.3	33077.4	-0.880306	1.10586e-11
FASN	fatty acid synthase	188219	294354	0.645138	0.0225203
FASTK	Fas activated serine/threonine kinase	21101.6	28628.4	0.440077	0.0441129
FASTKD1	FAST kinase domains 1	15884.4	9748.37	-0.704489	1.1621e-05
FASTKD3	FAST kinase domains 3	7225.57	4735.55	-0.609891	7.13777e-06
FASTKD5	FAST kinase domains 5	13579.4	10070.9	-0.431194	0.0312235
FAT1	FAT atypical cadherin 1	35546.3	55568.2	0.64456	1.1611e-13
FAT3	FAT atypical cadherin 3	15939	24372.7	0.612639	0.00055994
FAXC	failed axon connections homolog, metaxin like GST domain containing	12421.7	10026.3	-0.30924	0.0349252
FAXDC2	fatty acid hydroxylase domain containing 2	2077.39	2981.06	0.521003	4.73095e-05
FBH1	F-box DNA helicase 1	18871	25693.2	0.445212	0.00372485
FBLL1	fibrillarin like 1	410.874	720.289	0.810899	0.000210555
FBLN1	fibulin 1	23187.2	46879.8	1.01565	1.64503e-08
FBN1	fibrillin 1	3600.6	6132.6	0.768569	0.00682371
FBN2	fibrillin 2	76221	102710	0.430353	4.73809e-05
FBN3	fibrillin 3	949.223	2106.5	1.14939	0.00379756
FBRS	fibrosin	58899.6	98235.3	0.738005	1.02625e-05
FBXL14	F-box and leucine rich repeat protein 14	8064.25	17980.5	1.15688	2.63339e-11
FBXL16	F-box and leucine rich repeat protein 16	43467.5	74135.5	0.770225	5.42524e-08
FBXL17	F-box and leucine rich repeat protein 17	3888.24	5096.98	0.390834	0.012072
FBXL18	F-box and leucine rich repeat protein 18	2673.09	5300.87	0.988084	2.222e-08
FBXL19	F-box and leucine rich repeat protein 19	25513	35209.2	0.464735	0.0492094
FBXL8	F-box and leucine rich repeat protein 8	1022.77	1995.29	0.963749	0.000709239
FBXO15	F-box protein 15	153.807	529.109	1.78361	1.76731e-09
FBXO2	F-box protein 2	684.575	1592.61	1.2173	3.24614e-06
FBXO28	F-box protein 28	19782.4	15231.4	-0.377264	0.0110587
FBXO31	F-box protein 31	5295.72	10100.5	0.931535	4.17407e-08
FBXO32	F-box protein 32	8439.06	7034.32	-0.262551	0.0220414
FBXO38	F-box protein 38	19687.8	23038.2	0.226654	0.0209137
FBXO41	F-box protein 41	7408.87	12092.2	0.706931	8.12904e-11
FBXO42	F-box protein 42	16281.5	19457.9	0.257202	0.0446529
FBXO9	F-box protein 9	27068.3	20850.2	-0.376588	0.00573651
FBXW11	F-box and WD repeat domain containing 11	24725.8	40738.6	0.720351	1.85341e-15
FBXW12	F-box and WD repeat domain containing 12	218.108	114.662	-0.926175	0.0250699
FBXW4	F-box and WD repeat domain containing 4	14940.2	23623.1	0.660964	2.57788e-06
FBXW5	F-box and WD repeat domain containing 5	23005.9	32041.7	0.477969	0.0161383
FBXW8	F-box and WD repeat domain containing 8	8447.85	12823.2	0.602228	0.00035472
FBXW9	F-box and WD repeat domain containing 9	2125.97	3719.84	0.807184	0.00145746
FCGBP	Fc fragment of IgG binding protein	285.002	930.413	1.70595	5.95272e-05
FCGR2A	Fc fragment of IgG receptor IIa	395.236	128.71	-1.62158	0.000232115
FCGRT	Fc fragment of IgG receptor and transporter	17203.6	26097	0.60119	6.46824e-06
FCHO1	FCH and mu domain containing endocytic adaptor 1	950.702	1979.99	1.05736	0.000621042
FCHSD1	FCH and double SH3 domains 1	3431.49	6148.63	0.841195	1.74288e-06
FDPS	farnesyl diphosphate synthase	20580.7	39711.7	0.948243	4.80483e-05
FDX1	ferredoxin 1	32425.9	25068.9	-0.371282	8.5458e-05
FDXACB1	ferredoxin-fold anticodon binding domain containing 1	2468.12	1135.72	-1.12028	1.10722e-06
FDXR	ferredoxin reductase	13642.6	26370	0.950804	6.81985e-05
FECH	ferrochelatase	22200.7	28213.7	0.345824	0.00671217
FEV	FEV transcription factor, ETS family member	366.148	813.109	1.15305	0.0251105
FEZ1	fasciculation and elongation protein zeta 1	7155.06	14365.6	1.00568	0.000865716
FGD1	FYVE, RhoGEF and PH domain containing 1	11988.5	27141.8	1.17885	1.95031e-11
FGD5	FYVE, RhoGEF and PH domain containing 5	395.167	637.985	0.690879	0.025658
FGD6	FYVE, RhoGEF and PH domain containing 6	5203.88	3617.35	-0.524502	1.1908e-07
FGF18	fibroblast growth factor 18	351.717	140.313	-1.3241	0.0104617
FGF20	fibroblast growth factor 20	137.443	13.5527	-3.34523	0.00187393
FGF23	fibroblast growth factor 23	101.165	13.0791	-2.95032	0.00199079
FGF5	fibroblast growth factor 5	1130.77	1619.94	0.519007	0.0217187
FGF8	fibroblast growth factor 8	186.32	420.7	1.17608	0.0368974
FGF9	fibroblast growth factor 9	5561.55	7610.74	0.452551	0.0471404
FGFR1	fibroblast growth factor receptor 1	31418.5	46210.9	0.556666	7.9426e-07
FGFR1OP2	FGFR1 oncogene partner 2	20355.2	13317.3	-0.61206	0.00208901
FGFR2	fibroblast growth factor receptor 2	17443.9	21491.5	0.301068	0.0137515
FGFRL1	fibroblast growth factor receptor like 1	28866.2	46405.2	0.684965	2.65487e-07
FGGY	FGGY carbohydrate kinase domain containing	1216.41	1917.08	0.656224	0.00442102
FH	fumarate hydratase	21302	16919.9	-0.332224	0.00141185
FHAD1	forkhead associated phosphopeptide binding domain 1	598.079	1562.71	1.38403	1.08753e-08
FHDC1	FH2 domain containing 1	482.518	1206.44	1.3217	2.86328e-06
FHIP1A	FHF complex subunit HOOK interacting protein 1A	5550.41	10730.5	0.951314	1.5802e-18
FHIP1B	FHF complex subunit HOOK interacting protein 1B	9810.96	12990.5	0.405026	0.00161313
FHIP2B	FHF complex subunit HOOK interacting protein 2B	8438.16	14086.1	0.739115	6.06049e-10
FHIT	fragile histidine triad diadenosine triphosphatase	4762.2	6966.33	0.548876	0.0144012
FHL1	four and a half LIM domains 1	147571	105027	-0.490636	0.000136684
FHOD3	formin homology 2 domain containing 3	11288	23617.5	1.06501	4.38234e-21
FIBCD1	fibrinogen C domain containing 1	421.227	894.483	1.0887	1.34189e-05
FIBIN	fin bud initiation factor homolog	905.156	3059.16	1.75608	9.47737e-16
FIGNL2	fidgetin like 2	55.8378	169.638	1.61063	0.0255305
FIP1L1	factor interacting with PAPOLA and CPSF1	11640.9	15031.1	0.368773	0.0123919
FIS1	fission, mitochondrial 1	24242.8	38539.3	0.668782	0.000214411
FITM2	fat storage inducing transmembrane protein 2	3479.17	4800.02	0.464341	0.00754882
FKBP10	FKBP prolyl isomerase 10	65614	93464.6	0.510418	1.33382e-05
FKBP11	FKBP prolyl isomerase 11	12342.7	7831.08	-0.656422	0.000115425
FKBP15	FKBP prolyl isomerase family member 15	9407.08	12388.9	0.397327	0.0113093
FKBP1A	FKBP prolyl isomerase 1A	168482	99526.3	-0.759447	1.44821e-27
FKBP2	FKBP prolyl isomerase 2	637.18	292.18	-1.12301	0.000431412
FKBP3	FKBP prolyl isomerase 3	65528	35945.6	-0.86634	9.89558e-20
FKBP5	FKBP prolyl isomerase 5	38633	27111.4	-0.510947	5.64362e-09
FKBP7	FKBP prolyl isomerase 7	3531.01	2156.15	-0.712151	0.00162587
FKBP8	FKBP prolyl isomerase 8	125228	168863	0.431318	0.00129238
FKBP9	FKBP prolyl isomerase 9	21382.9	35789.1	0.743073	1.72175e-09
FLG	filaggrin	454.755	1286.83	1.5003	4.16862e-10
FLII	FLII actin remodeling protein	52471.9	79149.5	0.593031	0.00109332
FLJ42393	uncharacterized LOC401105	254.502	12.6976	-4.31781	1.64726e-09
FLNA	filamin A	183461	460680	1.32829	1.75232e-18
FLNB	filamin B	44320.5	84951.5	0.938711	2.86102e-18
FLNC	filamin C	230.861	425.671	0.881154	0.00166169
FLOT1	flotillin 1	63416.4	51053.7	-0.312828	0.016607
FLOT2	flotillin 2	47315.4	64600.6	0.449261	0.00118176
FLT1	fms related receptor tyrosine kinase 1	13262.2	10568	-0.327672	0.000792772
FLT4	fms related receptor tyrosine kinase 4	22119.6	28133.2	0.347052	0.00389181
FLVCR1	FLVCR heme transporter 1	16060.6	9699.32	-0.727737	1.58728e-10
FLYWCH1	FLYWCH-type zinc finger 1	14514.4	22803.7	0.651771	8.30571e-05
FMC1	formation of mitochondrial complex V assembly factor 1 homolog	1780.74	1222.47	-0.542089	0.00101562
FMN2	formin 2	12478.2	19078.1	0.612676	1.51768e-06
FMNL3	formin like 3	4836.87	7663.35	0.663758	1.86027e-10
FMO3	flavin containing dimethylaniline monoxygenase 3	164.822	14.7951	-3.48359	0.00160925
FNBP1	formin binding protein 1	32292	37658.9	0.221844	0.0166785
FNDC1	fibronectin type III domain containing 1	1024.95	2022.17	0.98141	0.00146458
FNDC10	fibronectin type III domain containing 10	5049.75	7708.41	0.610207	0.000734188
FNDC3A	fibronectin type III domain containing 3A	19731.2	26612.2	0.431543	0.000185748
FNDC3B	fibronectin type III domain containing 3B	8611.45	12020	0.481274	7.07822e-07
FNDC4	fibronectin type III domain containing 4	2453.65	3577.67	0.544419	0.0164411
FNDC5	fibronectin type III domain containing 5	1174.33	1843.12	0.651273	8.00626e-05
FNIP2	folliculin interacting protein 2	7757.7	12309.2	0.666182	3.82452e-13
FOCAD	focadhesin	11953.5	15175.2	0.344293	0.000158867
FOSL1	FOS like 1, AP-1 transcription factor subunit	8010.41	13570.2	0.760555	1.42723e-05
FOSL2	FOS like 2, AP-1 transcription factor subunit	6464.54	14522.9	1.16775	0.000465042
FOXA2	forkhead box A2	2235.08	791.16	-1.4977	0.00547146
FOXA3	forkhead box A3	321.776	687.023	1.09682	8.94004e-06
FOXD2	forkhead box D2	4065.9	7335.99	0.851606	7.93031e-08
FOXF2	forkhead box F2	24757.8	17256.5	-0.520675	0.00268334
FOXG1	forkhead box G1	12809	5969.74	-1.1013	2.16403e-05
FOXI3	forkhead box I3	3793.93	7088.34	0.902152	0.000125247
FOXJ2	forkhead box J2	8152.63	13839.5	0.763668	6.18024e-15
FOXK1	forkhead box K1	33345.3	46268.6	0.472617	8.33554e-06
FOXK2	forkhead box K2	46372	60791.1	0.390593	0.00572052
FOXM1	forkhead box M1	39153.8	70465.5	0.847767	0.000138911
FOXN3	forkhead box N3	22283.2	27782.8	0.318288	0.0453786
FOXN4	forkhead box N4	6598.29	9360.85	0.50459	0.00297842
FOXO1	forkhead box O1	12164.8	15542.7	0.353695	0.00144756
FOXO3	forkhead box O3	31836.9	46290.6	0.540035	3.01202e-06
FOXO3B	forkhead box O3B	3065.78	5991.97	0.966486	2.22644e-05
FOXO6	forkhead box O6	2971.55	5903.51	0.99063	1.82144e-06
FOXP1	forkhead box P1	16079.3	7789.42	-1.04566	1.57255e-09
FOXP2	forkhead box P2	5521.31	8310.46	0.589807	0.000632093
FOXRED2	FAD dependent oxidoreductase domain containing 2	49898.2	84950	0.767623	6.93357e-07
FPGS	folylpolyglutamate synthase	9275	13881.2	0.581635	0.0265906
FPGT	fucose-1-phosphate guanylyltransferase	2499.58	1592.84	-0.650973	0.00103766
FRA10AC1	FRA10A associated CGG repeat 1	39137.4	21187.2	-0.885374	7.0263e-05
FRAS1	Fraser extracellular matrix complex subunit 1	16109.4	33993.5	1.07735	1.96944e-34
FREM1	FRAS1 related extracellular matrix 1	954.524	613.157	-0.639298	0.00592928
FREM2	FRAS1 related extracellular matrix 2	13215.9	19490.3	0.560541	2.22515e-09
FRMD1	FERM domain containing 1	240.141	859.1	1.83693	1.76705e-12
FRMD3	FERM domain containing 3	380.522	629.169	0.725389	0.00155753
FRMD4A	FERM domain containing 4A	3964.74	5848.94	0.561456	1.6993e-05
FRMD5	FERM domain containing 5	4667.92	5781.95	0.308581	0.0269732
FRMD6	FERM domain containing 6	6113.18	8534.98	0.481729	0.000276271
FRMD8	FERM domain containing 8	4941.59	7271.26	0.557215	0.0153567
FRMPD4	FERM and PDZ domain containing 4	4107.47	3051.59	-0.428225	0.000355629
FRRS1	ferric chelate reductase 1	1095.42	2122.27	0.953649	0.0217687
FRY	FRY microtubule binding protein	1751.68	3102.88	0.825389	0.0329283
FRZB	frizzled related protein	298.552	41.112	-2.86869	8.3122e-07
FSCN1	fascin actin-bundling protein 1	61844.7	90133.8	0.543448	1.49245e-05
FSD1	fibronectin type III and SPRY domain containing 1	13132.2	19022.4	0.534544	1.51457e-06
FSD1L	fibronectin type III and SPRY domain containing 1 like	3526.17	2053.84	-0.779921	7.44507e-06
FST	follistatin	1270.35	495.096	-1.35915	4.91725e-05
FSTL3	follistatin like 3	1521.27	3153.91	1.05154	5.90841e-06
FSTL4	follistatin like 4	4481.23	10472.5	1.22439	3.68766e-15
FSTL5	follistatin like 5	126.64	30.6957	-2.04322	0.0160083
FTH1	ferritin heavy chain 1	62695	122872	0.970739	0.000149882
FUCA1	alpha-L-fucosidase 1	13303.5	10332.8	-0.364657	0.0045094
FUNDC1	FUN14 domain containing 1	11870.1	9257	-0.358951	0.00661286
FURIN	furin, paired basic amino acid cleaving enzyme	25221.7	34945.6	0.470428	0.00989875
FUT1	fucosyltransferase 1 (H blood group)	726.714	1707.78	1.2329	0.00240174
FUZ	fuzzy planar cell polarity protein	7713.48	9681.13	0.327836	0.0473279
FXR2	FMR1 autosomal homolog 2	34585.1	48345.9	0.483283	0.000196852
FXYD5	FXYD domain containing ion transport regulator 5	58848.5	90199.2	0.616131	0.000579804
FYCO1	FYVE and coiled-coil domain autophagy adaptor 1	11299.7	17092.4	0.597056	2.53866e-07
FZD1	frizzled class receptor 1	8146.39	15219.4	0.901793	1.98909e-09
FZD9	frizzled class receptor 9	2091.77	3529.6	0.754405	0.00127657
FZR1	fizzy and cell division cycle 20 related 1	11632	20034.9	0.784423	2.10469e-08
G0S2	G0/G1 switch 2	514.264	1621.82	1.65841	0.00399674
G3BP2	G3BP stress granule assembly factor 2	19683.7	27027	0.457485	0.000110384
GAA	alpha glucosidase	21179.7	44999	1.08726	1.04721e-14
GAB2	GRB2 associated binding protein 2	8084.12	15753	0.96258	9.3298e-07
GABARAPL1	GABA type A receptor associated protein like 1	10623.9	22547	1.08573	1.47151e-05
GABARAPL2	GABA type A receptor associated protein like 2	27084.8	20503.3	-0.401633	2.78379e-06
GABBR1	gamma-aminobutyric acid type B receptor subunit 1	17528.9	12381.3	-0.50169	0.0163013
GABBR2	gamma-aminobutyric acid type B receptor subunit 2	4734.55	9007.97	0.927825	8.4119e-15
GABPB1	GA binding protein transcription factor subunit beta 1	10896.2	7611.05	-0.517726	0.00834198
GABRD	gamma-aminobutyric acid type A receptor subunit delta	1182.14	2290.71	0.954399	3.52238e-05
GAK	cyclin G associated kinase	21691.5	29311	0.434363	0.00025842
GAL3ST4	galactose-3-O-sulfotransferase 4	471.647	1072.89	1.18774	5.48354e-05
GALC	galactosylceramidase	3502.51	4377.26	0.321607	0.0366985
GALK1	galactokinase 1	14547.6	27760.2	0.932331	4.87907e-11
GALNT1	polypeptide N-acetylgalactosaminyltransferase 1	15802.6	21998	0.477249	8.97239e-06
GALNT10	polypeptide N-acetylgalactosaminyltransferase 10	5505.61	8168.3	0.568956	0.0142037
GALNT11	polypeptide N-acetylgalactosaminyltransferase 11	24973.8	33597.4	0.427854	0.000127445
[truncated: 4,554 more rows]

## Sheet: OEvKO
Gene symbol	Gene name	Mean KO	Mean RSC	log2(RSC/KO)	q_value
A4GALT	alpha 1,4-galactosyltransferase (P blood group)	4049.14	2221.4	-0.875271	9.08989e-11
AAAS	aladin WD repeat nucleoporin	72874.5	55551.9	-0.396005	0.000379375
AACS	acetoacetyl-CoA synthetase	11482.2	17293.5	0.590302	2.78363e-14
AAK1	AP2 associated kinase 1	11394.9	14624.7	0.35915	7.47255e-06
AAR2	AAR2 splicing factor	12420.2	23276.5	0.904451	4.89312e-28
AARD	alanine and arginine rich domain containing protein	458.037	1059.85	1.20833	1.12815e-11
AASDH	aminoadipate-semialdehyde dehydrogenase	3942.77	4836.04	0.285963	0.0113285
AASDHPPT	aminoadipate-semialdehyde dehydrogenase-phosphopantetheinyl transferase	16299.1	31695.2	0.95492	4.61306e-24
AATF	apoptosis antagonizing transcription factor	74914.3	103151	0.459587	2.04933e-08
AATK	apoptosis associated tyrosine kinase	15954	12598.8	-0.347519	0.0086923
ABAT	4-aminobutyrate aminotransferase	10103.2	13384.5	0.405732	1.79903e-07
ABCA1	ATP binding cassette subfamily A member 1	26.8344	91.5143	1.70545	0.00342805
ABCA7	ATP binding cassette subfamily A member 7	14291.6	7658.35	-0.908209	1.09141e-14
ABCB1	ATP binding cassette subfamily B member 1	27427.5	18822.7	-0.545436	2.06544e-07
ABCB4	ATP binding cassette subfamily B member 4	5587.05	4417.12	-0.344286	0.0195233
ABCB7	ATP binding cassette subfamily B member 7	45879.4	25823.1	-0.831243	7.26126e-18
ABCB8	ATP binding cassette subfamily B member 8	43810.1	22478.5	-0.967356	4.73312e-21
ABCB9	ATP binding cassette subfamily B member 9	10393.9	5671.22	-0.879037	9.27359e-16
ABCC1	ATP binding cassette subfamily C member 1	80747.3	44875.1	-0.847899	8.19709e-25
ABCC10	ATP binding cassette subfamily C member 10	8703.93	4620.58	-0.922583	5.7844e-14
ABCC11	ATP binding cassette subfamily C member 11	367.795	223.753	-0.734315	0.0153339
ABCC5	ATP binding cassette subfamily C member 5	30950	15267.8	-1.01972	3.81409e-31
ABCC8	ATP binding cassette subfamily C member 8	8004.52	4138.54	-0.956643	3.80447e-17
ABCD1	ATP binding cassette subfamily D member 1	2690.56	5299.24	0.975866	2.4521e-23
ABCD2	ATP binding cassette subfamily D member 2	197.984	287.884	0.533593	0.0374572
ABCD3	ATP binding cassette subfamily D member 3	20728.6	24818.1	0.254234	0.00652902
ABCF2	ATP binding cassette subfamily F member 2	9456.15	13431.4	0.505669	1.9014e-10
ABCF3	ATP binding cassette subfamily F member 3	15642	10838.9	-0.53675	1.0236e-05
ABCG4	ATP binding cassette subfamily G member 4	4138.57	2613.59	-0.672202	1.18815e-06
ABHD10	abhydrolase domain containing 10, depalmitoylase	10592.1	14445.6	0.445785	2.29181e-07
ABHD12	abhydrolase domain containing 12, lysophospholipase	41641.7	22576.7	-0.88367	1.04528e-25
ABHD12B	abhydrolase domain containing 12B	262.032	412.15	0.644684	0.00516267
ABHD13	abhydrolase domain containing 13	5761.31	4656.69	-0.311834	0.0290119
ABHD14A	abhydrolase domain containing 14A	2426.2	1276.75	-0.926672	2.25316e-10
ABHD15	abhydrolase domain containing 15	4029.93	10979.2	1.44582	2.27925e-68
ABHD17A	abhydrolase domain containing 17A, depalmitoylase	28772.8	21546.6	-0.424268	0.000536753
ABHD17B	abhydrolase domain containing 17B, depalmitoylase	7581.18	8833.64	0.214344	0.030708
ABHD17C	abhydrolase domain containing 17C, depalmitoylase	6851.6	8784.79	0.35851	6.41834e-06
ABHD2	abhydrolase domain containing 2, acylglycerol lipase	24343.6	18599.6	-0.38921	0.000163554
ABHD4	abhydrolase domain containing 4, N-acyl phospholipase B	15001.3	8896.84	-0.756052	2.01488e-14
ABHD5	abhydrolase domain containing 5, lysophosphatidic acid acyltransferase	3913.9	5062.1	0.364366	0.000926104
ABHD6	abhydrolase domain containing 6, acylglycerol lipase	4701.26	3331.06	-0.497151	3.05104e-05
ABHD8	abhydrolase domain containing 8	8768.61	17414.7	0.985101	9.2901e-24
ABI3BP	ABI family member 3 binding protein	967.472	570.59	-0.762185	1.33752e-05
ABL2	ABL proto-oncogene 2, non-receptor tyrosine kinase	26882.5	30783.3	0.194483	0.00924287
ABLIM1	actin binding LIM protein 1	40364.9	53550.4	0.406737	1.6144e-07
ABLIM2	actin binding LIM protein family member 2	791.119	1154.47	0.540903	0.000202132
ABLIM3	actin binding LIM protein family member 3	1224.05	1675.16	0.452635	0.00027137
ABR	ABR activator of RhoGEF and GTPase	34926.4	63895.1	0.869139	8.39611e-26
ABRACL	ABRA C-terminal like	6285.36	12206.2	0.956214	1.64942e-26
ABRAXAS1	abraxas 1, BRCA1 A complex subunit	1950.53	2885.36	0.558915	2.50871e-06
ABRAXAS2	abraxas 2, BRISC complex subunit	9606.21	14884.8	0.628063	2.31952e-11
ABT1	activator of basal transcription 1	12722	14880.6	0.224224	0.00513603
ABTB2	ankyrin repeat and BTB domain containing 2	22127.3	16746.1	-0.405019	0.00016085
ACAA2	acetyl-CoA acyltransferase 2	44324	64612.5	0.541069	2.35849e-10
ACACB	acetyl-CoA carboxylase beta	6407.6	8080.69	0.333207	0.000105703
ACAD10	acyl-CoA dehydrogenase family member 10	15029.2	12126.4	-0.311078	0.00409485
ACAD8	acyl-CoA dehydrogenase family member 8	17417	11528.8	-0.595647	5.81545e-10
ACADL	acyl-CoA dehydrogenase long chain	967.089	1998.27	1.04452	1.4486e-15
ACADM	acyl-CoA dehydrogenase medium chain	13335.3	28820.1	1.10795	2.51513e-32
ACADSB	acyl-CoA dehydrogenase short/branched chain	16880.7	31463.5	0.891791	1.21909e-17
ACAP2	ArfGAP with coiled-coil, ankyrin repeat and PH domains 2	8935.44	15219.9	0.761286	2.31985e-13
ACAT1	acetyl-CoA acetyltransferase 1	60390	73408	0.277212	0.00175629
ACAT2	acetyl-CoA acetyltransferase 2	14743.5	17475.4	0.244935	0.000867154
ACBD5	acyl-CoA binding domain containing 5	17067.4	23789.2	0.474878	2.66851e-07
ACBD6	acyl-CoA binding domain containing 6	20118.4	35617.1	0.823792	3.31005e-27
ACBD7	acyl-CoA binding domain containing 7	5501.15	12859.9	1.21916	5.19553e-32
ACCS	1-aminocyclopropane-1-carboxylate synthase homolog (inactive)	7786.02	4741.86	-0.718928	1.3123e-10
ACD	ACD shelterin complex subunit and telomerase recruitment factor	24369	17743.5	-0.462495	3.66889e-05
ACE	angiotensin I converting enzyme	13954.3	11545.6	-0.28018	0.0481355
ACER3	alkaline ceramidase 3	18895.2	13588.6	-0.484327	0.000399821
ACIN1	apoptotic chromatin condensation inducer 1	203185	136698	-0.573689	3.85575e-10
ACKR2	atypical chemokine receptor 2	56.1696	125.991	1.15327	0.00545825
ACLY	ATP citrate lyase	123229	207468	0.749435	2.91156e-19
ACO1	aconitase 1	14732.3	21289.4	0.530603	1.38127e-11
ACO2	aconitase 2	51898.5	36302.5	-0.519503	5.6045e-07
ACOT1	acyl-CoA thioesterase 1	1832.52	2788.38	0.59088	1.11566e-05
ACOT11	acyl-CoA thioesterase 11	469.148	738.749	0.651246	0.000300545
ACOT13	acyl-CoA thioesterase 13	5997.03	10580.4	0.818461	9.44786e-21
ACOT2	acyl-CoA thioesterase 2	12435.2	16284.1	0.38863	5.86463e-07
ACOT7	acyl-CoA thioesterase 7	60784.3	75205.6	0.303866	0.000321369
ACOT9	acyl-CoA thioesterase 9	22176.9	26424.8	0.252823	0.000503204
ACOX1	acyl-CoA oxidase 1	10293.8	18662.5	0.857131	1.5395e-24
ACOX3	acyl-CoA oxidase 3, pristanoyl	2119.65	2863.41	0.432716	7.9621e-05
ACP6	acid phosphatase 6, lysophosphatidic	17206.7	14096.1	-0.287693	0.00980576
ACSBG2	acyl-CoA synthetase bubblegum family member 2	32.9787	84.105	1.31276	0.0108472
ACSF2	acyl-CoA synthetase family member 2	20837.1	13499.6	-0.630735	2.92303e-09
ACSL3	acyl-CoA synthetase long chain family member 3	86493.6	46369.9	-0.904213	4.55675e-17
ACSL4	acyl-CoA synthetase long chain family member 4	9959.31	23931.6	1.25703	1.23295e-32
ACSL6	acyl-CoA synthetase long chain family member 6	5317.35	2636.09	-1.02509	2.80897e-12
ACSS1	acyl-CoA synthetase short chain family member 1	55409	46211.5	-0.26537	0.0351881
ACTA2	actin alpha 2, smooth muscle	8801.75	13674.1	0.633152	1.67247e-12
ACTB	actin beta	281324	681259	1.27203	3.76528e-47
ACTBL2	actin beta like 2	838.79	3431.6	2.03184	7.89765e-70
ACTG1	actin gamma 1	670870	1.23253e+06	0.875796	2.70234e-28
ACTL6A	actin like 6A	19514.8	23729.5	0.281188	0.000267768
ACTL8	actin like 8	103.471	385.506	1.88577	9.37147e-13
ACTN1	actinin alpha 1	58417.4	92046.6	0.653937	3.38896e-16
ACTR10	actin related protein 10	14999.2	22495.8	0.581032	2.47992e-10
ACTR1B	actin related protein 1B	40406.8	24639.7	-0.714382	4.68259e-16
ACTR2	actin related protein 2	58146	93317.2	0.678889	1.79034e-13
ACTR3	actin related protein 3	40106.4	58842	0.548913	1.28745e-09
ACTR3B	actin related protein 3B	7612.03	11553.9	0.601776	8.27307e-14
ACTR6	actin related protein 6	10008.9	14813.7	0.549134	6.9735e-06
ACTR8	actin related protein 8	8901.7	11530.8	0.371938	1.75595e-05
ACTRT3	actin related protein T3	151.483	670.165	2.1448	4.56433e-28
ACVR1	activin A receptor type 1	8075.21	4970.05	-0.700973	1.51652e-12
ACVR1B	activin A receptor type 1B	52938.3	26986.7	-0.972416	1.96547e-29
ACVR1C	activin A receptor type 1C	2489.09	1472.59	-0.76828	1.16574e-06
ACY1	aminoacylase 1	589.207	765.575	0.370485	0.0385267
ACYP2	acylphosphatase 2	2153.49	2646.55	0.294765	0.00822667
ADAL	adenosine deaminase like	5653.22	8855.06	0.643887	9.2381e-11
ADAM10	ADAM metallopeptidase domain 10	40488.4	23963.1	-0.761562	1.63992e-11
ADAM11	ADAM metallopeptidase domain 11	28384.4	16613.2	-0.777223	5.5275e-14
ADAM15	ADAM metallopeptidase domain 15	93097.4	47991.1	-0.96432	8.62252e-18
ADAM17	ADAM metallopeptidase domain 17	21132.2	12008.4	-0.817586	1.17315e-15
ADAM21	ADAM metallopeptidase domain 21	582.01	1104.73	0.922457	2.63511e-10
ADAM9	ADAM metallopeptidase domain 9	39931.3	26994.3	-0.569038	3.75201e-07
ADAMTS10	ADAM metallopeptidase with thrombospondin type 1 motif 10	10371.8	8551.98	-0.281188	0.0249411
ADAMTS15	ADAM metallopeptidase with thrombospondin type 1 motif 15	8538.03	4849.24	-0.821628	8.93559e-13
ADAMTS17	ADAM metallopeptidase with thrombospondin type 1 motif 17	3409.52	2719.78	-0.32685	0.0161812
ADAMTS18	ADAM metallopeptidase with thrombospondin type 1 motif 18	311.075	178.438	-0.836267	0.0309209
ADAMTS19	ADAM metallopeptidase with thrombospondin type 1 motif 19	7620.92	5259.29	-0.535155	8.07258e-08
ADAMTS8	ADAM metallopeptidase with thrombospondin type 1 motif 8	20837.2	16879.2	-0.30688	0.00858671
ADAMTS9	ADAM metallopeptidase with thrombospondin type 1 motif 9	6809.55	3972.56	-0.777731	1.13873e-15
ADAMTSL3	ADAMTS like 3	711.215	361.394	-0.982192	1.66797e-06
ADAMTSL4	ADAMTS like 4	1339.24	918.532	-0.549252	0.00110746
ADAMTSL5	ADAMTS like 5	530.16	732.901	0.465197	0.0169913
ADAP1	ArfGAP with dual PH domains 1	4101.37	2937.37	-0.490073	0.000642295
ADAP2	ArfGAP with dual PH domains 2	3986.73	7747.67	0.957501	7.87865e-27
ADAR	adenosine deaminase RNA specific	94466.7	132735	0.489918	3.44566e-11
ADARB1	adenosine deaminase RNA specific B1	14927.2	21854.8	0.549856	3.28136e-13
ADAT1	adenosine deaminase tRNA specific 1	2267.03	6436.63	1.50544	1.7934e-53
ADAT2	adenosine deaminase tRNA specific 2	11703.8	8261.07	-0.508123	7.88438e-05
ADCK1	aarF domain containing kinase 1	6274.02	3936.77	-0.677047	7.82911e-09
ADCY1	adenylate cyclase 1	21911.4	24541.7	0.162768	0.0267807
ADCY3	adenylate cyclase 3	38646.9	26323	-0.557891	6.82747e-08
ADCY9	adenylate cyclase 9	38965	26458.2	-0.558879	1.55688e-10
ADD1	adducin 1	56730.3	69435.1	0.290509	8.25355e-05
ADD3	adducin 3	44229.3	58546.9	0.401944	2.16225e-06
ADGRB1	adhesion G protein-coupled receptor B1	59463.8	37642.3	-0.663423	1.32025e-10
ADGRE1	adhesion G protein-coupled receptor E1	7.62815	33.881	2.10384	0.0174875
ADGRE5	adhesion G protein-coupled receptor E5	26496.5	14826	-0.84138	2.30626e-17
ADGRF4	adhesion G protein-coupled receptor F4	124.287	208.49	0.708081	0.0321865
ADGRG1	adhesion G protein-coupled receptor G1	322.416	188.854	-0.78933	0.013309
ADGRG2	adhesion G protein-coupled receptor G2	1894.82	1108.58	-0.778341	1.55217e-06
ADGRG6	adhesion G protein-coupled receptor G6	22939.8	16408.5	-0.489021	9.07789e-05
ADGRL1	adhesion G protein-coupled receptor L1	104985	51943.9	-1.01895	2.3199e-26
ADGRL2	adhesion G protein-coupled receptor L2	46978.4	38498.5	-0.291198	0.0215552
ADGRL3	adhesion G protein-coupled receptor L3	7073.22	5187.89	-0.447775	2.83408e-05
ADH5	alcohol dehydrogenase 5 (class III), chi polypeptide	22039.9	29486.3	0.41579	5.75745e-06
ADI1	acireductone dioxygenase 1	9163.49	13238.5	0.527576	1.29405e-08
ADIPOR1	adiponectin receptor 1	92535.2	64078.7	-0.530182	4.24653e-10
ADIPOR2	adiponectin receptor 2	57558.5	46992.3	-0.292841	0.00379637
ADNP	activity dependent neuroprotector homeobox	27950	43222.6	0.626862	1.06035e-13
ADO	2-aminoethanethiol dioxygenase	13321.9	19213	0.527584	7.43991e-11
ADORA1	adenosine A1 receptor	1666.74	1257.77	-0.420807	0.0389599
ADORA2B	adenosine A2b receptor	5143.41	3856.13	-0.416554	0.000227315
ADPGK	ADP dependent glucokinase	31141.3	19900.8	-0.646341	5.2881e-13
ADPRHL1	ADP-ribosylhydrolase like 1	4733.11	5840.13	0.303034	0.000289685
ADRA2C	adrenoceptor alpha 2C	4163.06	5973.48	0.518638	2.39574e-08
ADSL	adenylosuccinate lyase	3086.1	4595.21	0.572234	7.49374e-09
ADSS1	adenylosuccinate synthase 1	5459.66	2793.17	-0.968786	1.98878e-19
ADSS2	adenylosuccinate synthase 2	10455.8	21481.7	1.03368	4.6869e-26
AEBP1	AE binding protein 1	197.022	103.59	-0.980812	0.029517
AFAP1	actin filament associated protein 1	6179.89	9986.56	0.691393	1.65487e-15
AFAP1L1	actin filament associated protein 1 like 1	2640.74	4383.24	0.728761	2.32285e-12
AFAP1L2	actin filament associated protein 1 like 2	3053.06	4098.07	0.422782	4.65846e-05
AFF1	AF4/FMR2 family member 1	20969.7	30887.8	0.557345	9.73348e-12
AFF2	AF4/FMR2 family member 2	6794.7	13181.9	0.955338	4.01813e-23
AFF4	AF4/FMR2 family member 4	52842.6	75390.9	0.511193	1.83106e-10
AFG1L	AFG1 like ATPase	2401.66	5087.24	1.0805	2.48333e-26
AFG3L2	AFG3 like matrix AAA peptidase subunit 2	53593.8	43609.5	-0.298534	0.00453088
AFMID	arylformamidase	11279.8	12938.5	0.197273	0.0123073
AGA	aspartylglucosaminidase	5171.01	3983.48	-0.376853	0.00129936
AGAP1	ArfGAP with GTPase domain, ankyrin repeat and PH domain 1	17779.4	30473.6	0.777102	1.41324e-24
AGAP3	ArfGAP with GTPase domain, ankyrin repeat and PH domain 3	125489	88909.3	-0.49909	1.16641e-07
AGAP4	ArfGAP with GTPase domain, ankyrin repeat and PH domain 4	2403.44	1783.61	-0.432039	0.00176593
AGBL5	AGBL carboxypeptidase 5	22481.8	28776.7	0.352404	6.07991e-05
AGFG1	ArfGAP with FG repeats 1	13224.5	23110.8	0.801426	7.11841e-18
AGFG2	ArfGAP with FG repeats 2	3943.76	7000.01	0.825229	2.68609e-16
AGGF1	angiogenic factor with G-patch and FHA domains 1	3463.36	11168.8	1.68825	7.07598e-74
AGL	amylo-alpha-1, 6-glucosidase, 4-alpha-glucanotransferase	10403.9	21342.4	1.02938	6.82703e-23
AGO1	argonaute RISC component 1	20714.1	37474.1	0.85517	5.48845e-30
AGO2	argonaute RISC catalytic component 2	37403.7	54946.6	0.552267	7.70451e-11
AGO3	argonaute RISC catalytic component 3	11882.8	13841.6	0.21754	0.0109001
AGO4	argonaute RISC component 4	13094	20402.9	0.639016	2.75435e-15
AGPAT1	1-acylglycerol-3-phosphate O-acyltransferase 1	35605.7	24210.7	-0.559053	1.41011e-08
AGPAT2	1-acylglycerol-3-phosphate O-acyltransferase 2	54202	27257.1	-0.999537	1.37291e-19
AGPAT3	1-acylglycerol-3-phosphate O-acyltransferase 3	47653.5	74267.2	0.63948	1.64036e-17
AGPAT5	1-acylglycerol-3-phosphate O-acyltransferase 5	13923.8	21218.6	0.599839	2.80094e-08
AGPS	alkylglycerone phosphate synthase	18264.8	32005.8	0.803482	3.21154e-16
AGRN	agrin	162799	94063.1	-0.799372	1.00963e-12
AGTPBP1	ATP/GTP binding carboxypeptidase 1	18514.9	30496.4	0.713799	6.62277e-13
AGTR1	angiotensin II receptor type 1	112.465	199.215	0.822452	0.00890462
AGTRAP	angiotensin II receptor associated protein	17805.2	10549.3	-0.760201	1.85986e-12
AHCTF1	AT-hook containing transcription factor 1	34947.8	21632.7	-0.697415	4.28656e-10
AHCYL1	adenosylhomocysteinase like 1	54995.7	64204.4	0.222938	0.0016821
AHCYL2	adenosylhomocysteinase like 2	30900.1	36927.1	0.256312	0.000965421
AHDC1	AT-hook DNA binding motif containing 1	17691.4	13370.2	-0.409974	0.000747145
AHNAK	AHNAK nucleoprotein	77369.3	90692.6	0.228869	0.00245712
AHNAK2	AHNAK nucleoprotein 2	12569.5	27214.5	1.11318	1.709e-42
AHRR	aryl-hydrocarbon receptor repressor	433.961	597.061	0.455802	0.0188319
AHSA1	activator of HSP90 ATPase activity 1	47188.7	70166.9	0.57081	2.07084e-11
AIDA	axin interactor, dorsalization associated	3766.21	6599.84	0.7984	2.60654e-11
AIF1	allograft inflammatory factor 1	18.1543	55.7926	1.57018	0.0351771
AIF1L	allograft inflammatory factor 1 like	30196.5	45770.4	0.59954	1.94628e-15
AIFM1	apoptosis inducing factor mitochondria associated 1	59957.7	45861.5	-0.387154	2.23054e-05
AIG1	androgen induced 1	43589.5	25326.6	-0.787151	2.97082e-13
AIMP2	aminoacyl tRNA synthetase complex interacting multifunctional protein 2	12200.6	14889	0.286225	0.000360291
AIP	aryl hydrocarbon receptor interacting protein	52751.4	42277.6	-0.327329	0.0158986
AJM1	apical junction component 1 homolog	6088.14	4986.09	-0.291094	0.0281091
AK2	adenylate kinase 2	128587	98067.1	-0.391083	9.60125e-06
AK3	adenylate kinase 3	15099.4	20754.3	0.457911	1.95759e-08
AK4	adenylate kinase 4	18959.8	36403	0.93799	9.88709e-25
AK5	adenylate kinase 5	1104.1	1735.52	0.644823	4.02677e-06
AK7	adenylate kinase 7	2228.56	3581.91	0.679353	2.91044e-09
AK8	adenylate kinase 8	582.47	859.178	0.55621	0.000505971
AK9	adenylate kinase 9	741.246	1825.79	1.28423	5.86258e-13
AKAP10	A-kinase anchoring protein 10	10924	16363.7	0.581342	1.58875e-11
AKAP13	A-kinase anchoring protein 13	15196.5	17629.9	0.213587	0.00598334
AKAP3	A-kinase anchoring protein 3	722.479	3601.68	2.31763	6.12701e-99
AKAP5	A-kinase anchoring protein 5	2431.92	2929.81	0.257684	0.0389198
AKAP6	A-kinase anchoring protein 6	1023.4	1859.32	0.860442	1.25074e-12
AKAP7	A-kinase anchoring protein 7	1258.71	2731.28	1.10612	3.93644e-15
AKAP8	A-kinase anchoring protein 8	23943.3	18458.1	-0.375713	6.39454e-05
AKIP1	A-kinase interacting protein 1	15668.5	13194.8	-0.248795	0.0294225
AKIRIN1	akirin 1	51789.3	58680.3	0.179898	0.0108716
AKNA	AT-hook transcription factor	3530.82	4349.92	0.296249	0.00450216
AKR7A2	aldo-keto reductase family 7 member A2	26688.2	30752.1	0.200957	0.0156615
AKR7A3	aldo-keto reductase family 7 member A3	537.14	371.677	-0.53736	0.0258388
AKT1	AKT serine/threonine kinase 1	86857.3	100098	0.200081	0.0167073
AKT1S1	AKT1 substrate 1	20303	30074.8	0.563085	1.69512e-10
AKT2	AKT serine/threonine kinase 2	161581	103758	-0.642255	2.88976e-11
AKT3	AKT serine/threonine kinase 3	25452.8	40965.3	0.681891	3.35468e-13
AKTIP	AKT interacting protein	3243.09	3848.3	0.244549	0.014816
ALAS1	5'-aminolevulinate synthase 1	11756.9	13961.9	0.247779	0.00104471
ALDH16A1	aldehyde dehydrogenase 16 family member A1	6418.89	7803.55	0.277592	0.00284303
ALDH18A1	aldehyde dehydrogenase 18 family member A1	175070	86636.2	-1.01496	2.90684e-37
ALDH1A1	aldehyde dehydrogenase 1 family member A1	39.7639	87.3952	1.07009	0.0346482
ALDH1A2	aldehyde dehydrogenase 1 family member A2	57587	77654.9	0.431245	5.14429e-09
ALDH1A3	aldehyde dehydrogenase 1 family member A3	2998.57	4998.15	0.736725	6.61511e-16
ALDH1B1	aldehyde dehydrogenase 1 family member B1	18197.1	31446.8	0.788209	3.03114e-23
ALDH1L2	aldehyde dehydrogenase 1 family member L2	153.504	253.248	0.72028	0.0137847
ALDH2	aldehyde dehydrogenase 2 family member	27968.4	35023.6	0.324212	7.77378e-06
ALDH3A2	aldehyde dehydrogenase 3 family member A2	26765.3	38305.4	0.515032	8.09123e-10
ALDH3B1	aldehyde dehydrogenase 3 family member B1	481.535	1426.75	1.56274	8.27569e-27
ALDH5A1	aldehyde dehydrogenase 5 family member A1	14660.2	27553.3	0.909104	1.9802e-28
ALDH6A1	aldehyde dehydrogenase 6 family member A1	8464.5	19181.1	1.17456	1.36783e-31
ALDH7A1	aldehyde dehydrogenase 7 family member A1	56583.8	67227.8	0.248592	0.000365655
ALDH9A1	aldehyde dehydrogenase 9 family member A1	31581.3	37995.9	0.266202	0.000433532
ALDOA	aldolase, fructose-bisphosphate A	29078.2	21208.9	-0.471107	0.00161834
ALG1	ALG1 chitobiosyldiphosphodolichol beta-mannosyltransferase	4055.82	3006.5	-0.438061	0.00160398
ALG13	ALG13 UDP-N-acetylglucosaminyltransferase subunit	19849.7	27272.1	0.457879	2.58191e-09
ALG1L	ALG1 chitobiosyldiphosphodolichol beta-mannosyltransferase like	703.343	1136.62	0.687015	4.23898e-06
ALG3	ALG3 alpha-1,3- mannosyltransferase	34525.9	18364	-0.916938	1.31711e-17
ALG6	ALG6 alpha-1,3-glucosyltransferase	3907	6631.19	0.75359	4.9217e-10
ALG9	ALG9 alpha-1,2-mannosyltransferase	9984.07	5498.23	-0.865098	1.28999e-14
ALKBH1	alkB homolog 1, histone H2A dioxygenase	15625.9	12017.9	-0.379316	0.000105198
ALKBH2	alkB homolog 2, alpha-ketoglutarate dependent dioxygenase	20618.8	14438.9	-0.516097	2.62877e-07
ALKBH3	alkB homolog 3, alpha-ketoglutarate dependent dioxygenase	9968.23	13513.7	0.438808	2.22936e-08
ALKBH4	alkB homolog 4, lysine demethylase	8600.1	10948.8	0.343609	0.000233101
ALKBH6	alkB homolog 6	6446.76	3341.35	-0.949367	2.32446e-20
ALKBH7	alkB homolog 7	7536.52	8843.07	0.21916	0.0418288
ALKBH8	alkB homolog 8, tRNA methyltransferase	6676.57	8508.29	0.345107	0.000417446
ALOX15B	arachidonate 15-lipoxygenase type B	94.0039	165.924	0.810666	0.0224552
ALOXE3	arachidonate lipoxygenase 3	2537.22	1778.32	-0.524891	0.00216196
ALPK1	alpha kinase 1	2334.11	3453.97	0.564463	1.87785e-08
ALPL	alkaline phosphatase, biomineralization associated	1458.8	1062.22	-0.468987	0.0124715
ALPP	alkaline phosphatase, placental	4465.5	2971.64	-0.590073	4.61247e-07
ALS2	alsin Rho guanine nucleotide exchange factor ALS2	14884.7	16879.8	0.181293	0.0129654
ALX4	ALX homeobox 4	3672.27	8424.3	1.19627	2.64283e-40
ALYREF	Aly/REF export factor	42918.6	51515.5	0.260769	0.00210216
AMACR	alpha-methylacyl-CoA racemase	796.957	985.86	0.303578	0.0399816
AMBN	ameloblastin	11721.3	18942.4	0.691404	1.53562e-14
AMBRA1	autophagy and beclin 1 regulator 1	26794.7	22246.5	-0.272116	0.0271819
AMDHD2	amidohydrolase domain containing 2	1907.73	2874.25	0.575116	2.38317e-05
AMER1	APC membrane recruitment protein 1	3899.99	7448.06	0.93208	1.38118e-25
AMER2	APC membrane recruitment protein 2	688.344	387.152	-0.842262	0.000615351
AMHR2	anti-Mullerian hormone receptor type 2	441.186	909.914	1.034	1.57254e-08
AMIGO2	adhesion molecule with Ig like domain 2	2504.31	1751.75	-0.517123	0.000113537
AMMECR1	AMMECR nuclear protein 1	2093.44	7218.56	1.78218	1.59151e-66
AMOT	angiomotin	11064.4	16160.6	0.546433	5.5567e-12
AMOTL1	angiomotin like 1	70266.5	99066.3	0.495338	2.43614e-11
AMOTL2	angiomotin like 2	13045.8	9150.1	-0.519225	3.12228e-05
AMPD2	adenosine monophosphate deaminase 2	25755.1	20826.4	-0.313187	0.0179043
AMPD3	adenosine monophosphate deaminase 3	1171.45	1453.37	0.303722	0.0267262
AMZ2	archaelysin family metallopeptidase 2	28757.4	48959	0.76519	5.12449e-19
ANAPC1	anaphase promoting complex subunit 1	27452	31856.1	0.21359	0.00494921
ANAPC11	anaphase promoting complex subunit 11	33338.1	24937.2	-0.421343	4.37346e-05
ANAPC13	anaphase promoting complex subunit 13	7029.98	9599.12	0.443248	1.39552e-05
ANAPC15	anaphase promoting complex subunit 15	3335.47	4173.08	0.319668	0.00186922
ANAPC16	anaphase promoting complex subunit 16	23355.9	32520.5	0.475878	8.72616e-09
ANAPC2	anaphase promoting complex subunit 2	28588.5	21810.5	-0.395344	0.000657848
ANAPC4	anaphase promoting complex subunit 4	9611.91	7603.35	-0.345653	0.0232763
ANAPC7	anaphase promoting complex subunit 7	33428.3	25865.9	-0.370267	0.000119377
ANG	angiogenin	1168.24	756.257	-0.630072	0.000164746
ANGEL1	angel homolog 1	40702.5	21897.8	-0.894465	1.22244e-26
ANGEL2	angel homolog 2	12237.3	20304.1	0.727964	1.86136e-16
ANGPT1	angiopoietin 1	95.3135	168.507	0.797058	0.0245496
ANK1	ankyrin 1	7885.68	13321.5	0.753487	3.26929e-17
ANK2	ankyrin 2	12075.8	23142.8	0.938062	6.85543e-31
ANK3	ankyrin 3	6880.14	10315.2	0.583875	1.23385e-12
ANKEF1	ankyrin repeat and EF-hand domain containing 1	828.967	6169.99	2.89014	4.11905e-117
ANKFY1	ankyrin repeat and FYVE domain containing 1	37194.3	30733.5	-0.275313	0.00642677
ANKHD1	ankyrin repeat and KH domain containing 1	3427.16	1679.03	-1.03488	5.00314e-14
ANKIB1	ankyrin repeat and IBR domain containing 1	8821.95	16197.1	0.875722	1.0354e-24
ANKLE1	ankyrin repeat and LEM domain containing 1	621.391	417.991	-0.614785	0.0466935
ANKMY1	ankyrin repeat and MYND domain containing 1	1647.52	3025.03	0.871905	1.24098e-13
ANKMY2	ankyrin repeat and MYND domain containing 2	8033.1	10430.1	0.375292	1.28529e-05
ANKRD1	ankyrin repeat domain 1	690.894	2088.43	1.59038	3.01531e-32
ANKRD10	ankyrin repeat domain 10	28207.5	14835.2	-0.92897	9.09409e-21
ANKRD11	ankyrin repeat domain 11	82920.7	104351	0.330329	1.1954e-05
ANKRD12	ankyrin repeat domain 12	8803.95	12868.3	0.538302	2.7133e-06
ANKRD13A	ankyrin repeat domain 13A	12807.9	18874.3	0.557264	1.04045e-10
ANKRD13B	ankyrin repeat domain 13B	86885.6	59921	-0.541563	6.83702e-07
ANKRD13C	ankyrin repeat domain 13C	14066.3	17560	0.317318	0.000216617
ANKRD13D	ankyrin repeat domain 13D	17122	12008.4	-0.517065	5.16674e-06
ANKRD16	ankyrin repeat domain 16	3732.97	6716.96	0.84576	2.38892e-19
ANKRD17	ankyrin repeat domain 17	46977.4	67200	0.516021	4.72495e-11
ANKRD18A	ankyrin repeat domain 18A	8093.99	5418.57	-0.585461	3.78533e-06
ANKRD24	ankyrin repeat domain 24	2779.72	1493.47	-0.897663	1.89598e-13
ANKRD27	ankyrin repeat domain 27	50132.1	41920.4	-0.258093	0.00896329
ANKRD28	ankyrin repeat domain 28	13068.8	22723.1	0.791557	2.02834e-14
ANKRD31	ankyrin repeat domain 31	482.705	1361.3	1.48889	3.58285e-22
ANKRD33B	ankyrin repeat domain 33B	8163.74	16105.5	0.97951	6.30375e-27
ANKRD34A	ankyrin repeat domain 34A	1853.47	2664.49	0.521334	1.55443e-06
ANKRD34B	ankyrin repeat domain 34B	554.437	1688.61	1.59773	4.37255e-26
ANKRD36	ankyrin repeat domain 36	10099.7	5745.36	-0.816461	1.03754e-14
ANKRD36B	ankyrin repeat domain 36B	2896.45	1619.65	-0.855612	2.62144e-07
ANKRD37	ankyrin repeat domain 37	985.48	577.707	-0.783761	9.62879e-05
ANKRD40	ankyrin repeat domain 40	9837.55	24568.8	1.31949	2.20312e-52
ANKRD42	ankyrin repeat domain 42	5904.37	7739.51	0.389472	6.43741e-06
ANKRD44	ankyrin repeat domain 44	1216.67	1814.46	0.571325	9.95876e-06
ANKRD46	ankyrin repeat domain 46	3062.32	8781.99	1.51644	1.30363e-51
ANKRD49	ankyrin repeat domain 49	5838.99	7763.52	0.400997	0.000362398
ANKRD50	ankyrin repeat domain 50	7579.88	11038.8	0.538183	4.59582e-08
ANKRD54	ankyrin repeat domain 54	24835.9	18925.8	-0.395	0.000227501
ANKRD6	ankyrin repeat domain 6	14300.6	10126.7	-0.498929	1.83128e-06
ANKRD63	ankyrin repeat domain 63	82.0566	375.623	2.18952	3.64697e-17
ANKRD7	ankyrin repeat domain 7	957.189	1277.75	0.415335	0.00370193
ANKRD9	ankyrin repeat domain 9	41275.9	23179.6	-0.837922	1.1505e-15
ANKS1A	ankyrin repeat and sterile alpha motif domain containing 1A	14073.3	18290	0.377463	9.18975e-07
ANKS1B	ankyrin repeat and sterile alpha motif domain containing 1B	2054.85	3935.98	0.937266	6.86815e-22
ANKS3	ankyrin repeat and sterile alpha motif domain containing 3	13042.7	8237.67	-0.670543	2.83304e-08
ANKS6	ankyrin repeat and sterile alpha motif domain containing 6	14243.7	25885	0.860582	4.69718e-27
ANLN	anillin actin binding protein	26910	40917.8	0.599721	1.58108e-10
ANO10	anoctamin 10	9784.29	6785.51	-0.530372	2.50959e-06
ANO4	anoctamin 4	253.582	449.606	0.818796	0.000157614
ANO5	anoctamin 5	9653.64	15553.4	0.682571	1.79762e-11
ANO6	anoctamin 6	52717.2	37396.4	-0.497468	1.23053e-06
ANP32A	acidic nuclear phosphoprotein 32 family member A	112259	125094	0.15573	0.0307163
ANP32B	acidic nuclear phosphoprotein 32 family member B	122906	172310	0.487257	1.24742e-10
ANP32C	acidic nuclear phosphoprotein 32 family member C	287.223	420.86	0.532824	0.0312393
ANP32E	acidic nuclear phosphoprotein 32 family member E	41420.5	72666.9	0.806506	1.17493e-16
ANTKMT	adenine nucleotide translocase lysine methyltransferase	15544.9	8275.6	-0.919298	8.55185e-14
ANXA1	annexin A1	2027.71	7322.61	1.85059	7.13981e-80
ANXA11	annexin A11	42835.1	83800.6	0.966125	4.92385e-32
ANXA2	annexin A2	56529.3	76969.5	0.444885	1.89814e-09
ANXA3	annexin A3	4239.79	7922.62	0.901172	2.29539e-24
ANXA4	annexin A4	8738.9	13468.3	0.623184	3.17052e-14
ANXA5	annexin A5	53851.5	60393.9	0.164081	0.0269967
ANXA6	annexin A6	48713.6	61581.2	0.333382	0.000184371
ANXA7	annexin A7	18014.2	23878.3	0.406507	4.11757e-08
ANXA9	annexin A9	894.479	1115.45	0.312712	0.0315854
AP1AR	adaptor related protein complex 1 associated regulatory protein	5167.77	8743.35	0.753948	1.02802e-13
AP1B1	adaptor related protein complex 1 subunit beta 1	65792.9	84554.1	0.356009	0.000102505
AP1G1	adaptor related protein complex 1 subunit gamma 1	22972.3	32955.7	0.519129	1.58108e-10
AP1S2	adaptor related protein complex 1 subunit sigma 2	13638.1	29068.4	1.08563	3.63893e-27
AP2B1	adaptor related protein complex 2 subunit beta 1	94167.1	147214	0.644244	1.35355e-17
AP2S1	adaptor related protein complex 2 subunit sigma 1	29971.9	24897.4	-0.270676	0.0234676
AP3B1	adaptor related protein complex 3 subunit beta 1	19686.9	33373	0.759073	4.47716e-18
AP3B2	adaptor related protein complex 3 subunit beta 2	7529.87	5989.7	-0.332669	0.00641618
AP3M1	adaptor related protein complex 3 subunit mu 1	40924.7	51825.8	0.336211	0.000193343
AP3S1	adaptor related protein complex 3 subunit sigma 1	25279	34732.4	0.451601	7.7986e-06
AP4B1	adaptor related protein complex 4 subunit beta 1	8539.12	4323.4	-0.981947	7.06891e-22
AP4E1	adaptor related protein complex 4 subunit epsilon 1	6782.17	9336.73	0.45725	2.72756e-06
AP4M1	adaptor related protein complex 4 subunit mu 1	6269.19	4801.62	-0.387132	0.00140665
AP4S1	adaptor related protein complex 4 subunit sigma 1	1763.75	2427.94	0.447821	0.0010622
AP5B1	adaptor related protein complex 5 subunit beta 1	6181.11	17148	1.46799	9.1858e-47
AP5M1	adaptor related protein complex 5 subunit mu 1	5570.08	11133.3	0.994124	6.20106e-23
AP5S1	adaptor related protein complex 5 subunit sigma 1	3934.93	6006.72	0.605892	4.19776e-09
AP5Z1	adaptor related protein complex 5 subunit zeta 1	3850.24	4560.74	0.2378	0.0226388
APAF1	apoptotic peptidase activating factor 1	12906	22438.8	0.795901	4.76458e-20
APBA1	amyloid beta precursor protein binding family A member 1	1273.48	2396.49	0.91093	5.57051e-15
APBA2	amyloid beta precursor protein binding family A member 2	17150.7	24906.4	0.535256	3.24827e-10
APBA3	amyloid beta precursor protein binding family A member 3	7422.2	4684.64	-0.670402	3.1094e-08
APBB1IP	amyloid beta precursor protein binding family B member 1 interacting protein	24.0896	70.9662	1.44124	0.0143529
APBB2	amyloid beta precursor protein binding family B member 2	8082.47	12219	0.5959	2.25859e-13
APBB3	amyloid beta precursor protein binding family B member 3	9513.35	4913.25	-0.954952	9.20606e-23
APC	APC regulator of WNT signaling pathway	11054.2	28413.2	1.35662	2.21191e-41
APC2	APC regulator of WNT signaling pathway 2	2289.53	2989.9	0.372139	0.00361667
APCDD1	APC down-regulated 1	887.164	3639.4	2.03577	1.0961e-76
APEH	acylaminoacyl-peptide hydrolase	35552	47893	0.425202	1.74629e-06
APEX1	apurinic/apyrimidinic endodeoxyribonuclease 1	37126.1	67884.2	0.86756	1.85374e-23
APEX2	apurinic/apyrimidinic endodeoxyribonuclease 2	6808.09	8417.06	0.302588	0.000946207
APH1A	aph-1 homolog A, gamma-secretase subunit	51816.2	34745.1	-0.580541	1.73739e-08
APH1B	aph-1 homolog B, gamma-secretase subunit	7983.57	9894.47	0.308255	0.00124146
API5	apoptosis inhibitor 5	42245.7	70259.1	0.72653	5.44798e-13
APIP	APAF1 interacting protein	15298.8	20367.8	0.402407	0.000231238
APLF	aprataxin and PNKP like factor	573.713	1158.96	1.01215	5.28431e-12
APLP2	amyloid beta precursor like protein 2	390288	249002	-0.64857	5.45571e-15
APMAP	adipocyte plasma membrane associated protein	56052.2	28897.5	-0.956173	3.80324e-27
APOA1	apolipoprotein A1	200.206	104.098	-0.947967	0.0241775
APOBEC3B	apolipoprotein B mRNA editing enzyme catalytic subunit 3B	694.789	1306.31	0.910366	9.20913e-10
APOBEC3C	apolipoprotein B mRNA editing enzyme catalytic subunit 3C	28937.4	38686.1	0.418772	6.09037e-08
APOBEC3F	apolipoprotein B mRNA editing enzyme catalytic subunit 3F	6800.31	11467	0.752645	1.19819e-18
APOE	apolipoprotein E	32470.7	16338.6	-0.996114	1.92889e-21
APOL2	apolipoprotein L2	7696.7	10211.9	0.406059	4.04376e-06
APOL6	apolipoprotein L6	33.7589	110.211	1.69507	0.000766638
APOLD1	apolipoprotein L domain containing 1	4981.72	9423.5	0.918407	3.44837e-25
APOOL	apolipoprotein O like	4316.88	7459	0.781991	9.04682e-13
APP	amyloid beta precursor protein	399055	223476	-0.837743	1.20166e-22
APPBP2	amyloid beta precursor protein binding protein 2	7673.11	18829.9	1.28762	1.01578e-33
APPL1	adaptor protein, phosphotyrosine interacting with PH domain and leucine zipper 1	18502.1	31363.4	0.752145	2.14561e-12
APPL2	adaptor protein, phosphotyrosine interacting with PH domain and leucine zipper 2	7388.81	20066.8	1.43959	3.3335e-60
APTX	aprataxin	20832.9	16594.3	-0.328275	0.000761809
AQP1	aquaporin 1 (Colton blood group)	483.931	268.888	-0.850611	0.000322229
AQP3	aquaporin 3 (Gill blood group)	2092.95	1082	-0.953176	4.58792e-13
AQR	aquarius intron-binding spliceosomal factor	16425.9	29126.1	0.821722	4.43438e-18
ARAP2	ArfGAP with RhoGAP domain, ankyrin repeat and PH domain 2	4752.59	6872.87	0.523994	2.69738e-06
ARC	activity regulated cytoskeleton associated protein	3501.86	2788.41	-0.333985	0.023595
ARF1	ADP ribosylation factor 1	265351	201693	-0.396821	1.89131e-05
ARF3	ADP ribosylation factor 3	28094	40543.3	0.528974	5.86958e-13
ARF5	ADP ribosylation factor 5	59110.6	42101.2	-0.496053	1.61082e-05
ARFGAP2	ADP ribosylation factor GTPase activating protein 2	51647.6	36365	-0.51131	2.96174e-06
ARFGAP3	ADP ribosylation factor GTPase activating protein 3	10253.1	15342.1	0.578217	3.14102e-10
ARFGEF1	ADP ribosylation factor guanine nucleotide exchange factor 1	14034.1	21165.9	0.588158	5.56121e-10
ARFGEF2	ADP ribosylation factor guanine nucleotide exchange factor 2	11064	20580.7	0.894137	1.56001e-26
ARFGEF3	ARFGEF family member 3	26885.7	33156.6	0.301455	9.17419e-05
ARFIP1	ADP ribosylation factor interacting protein 1	6828.2	11445.3	0.741275	1.28915e-14
ARFIP2	ADP ribosylation factor interacting protein 2	32268.8	19305	-0.744997	9.85951e-14
ARFRP1	ADP ribosylation factor related protein 1	21257.3	15794.4	-0.436091	0.000482717
ARHGAP1	Rho GTPase activating protein 1	13648.8	24019.4	0.813078	1.33082e-21
ARHGAP10	Rho GTPase activating protein 10	8591.4	10555.8	0.296564	0.000213299
ARHGAP11A	Rho GTPase activating protein 11A	25425.4	35595.8	0.484315	1.004e-09
ARHGAP12	Rho GTPase activating protein 12	5791.16	9882.8	0.761856	1.0347e-11
ARHGAP17	Rho GTPase activating protein 17	50574.5	42514.3	-0.252109	0.0244856
ARHGAP18	Rho GTPase activating protein 18	2561.8	5530.25	1.10718	9.70957e-27
ARHGAP19	Rho GTPase activating protein 19	27244.5	22830.6	-0.255887	0.0219426
ARHGAP22	Rho GTPase activating protein 22	13546.1	11160.7	-0.282436	0.0208178
ARHGAP23	Rho GTPase activating protein 23	5646.86	6429.66	0.184058	0.0429721
ARHGAP26	Rho GTPase activating protein 26	8848.04	10356.2	0.227028	0.00252982
ARHGAP28	Rho GTPase activating protein 28	2037.05	4410.79	1.1115	3.28323e-25
ARHGAP29	Rho GTPase activating protein 29	17958.3	13703	-0.396185	0.00285334
ARHGAP31	Rho GTPase activating protein 31	1030.99	4274.86	2.05078	3.09622e-79
ARHGAP32	Rho GTPase activating protein 32	40602	28610.4	-0.505013	4.52256e-09
ARHGAP35	Rho GTPase activating protein 35	22177.2	33832.2	0.608628	3.93091e-15
ARHGAP39	Rho GTPase activating protein 39	7182.83	9770.9	0.441212	1.25071e-06
ARHGAP40	Rho GTPase activating protein 40	951.784	651.635	-0.575707	0.0209696
ARHGAP42	Rho GTPase activating protein 42	5237.95	9164.96	0.801324	1.23502e-14
ARHGAP44	Rho GTPase activating protein 44	14175.7	17068.7	0.267698	0.000556473
ARHGAP5	Rho GTPase activating protein 5	15102.4	22527.3	0.567051	1.45882e-07
ARHGDIA	Rho GDP dissociation inhibitor alpha	146189	169974	0.212188	0.0141734
ARHGDIG	Rho GDP dissociation inhibitor gamma	15091.8	7845.42	-0.946869	1.12243e-21
ARHGEF1	Rho guanine nucleotide exchange factor 1	33179.7	24503.8	-0.441745	6.33227e-05
ARHGEF10L	Rho guanine nucleotide exchange factor 10 like	9560.24	6620.28	-0.535534	6.36884e-06
ARHGEF11	Rho guanine nucleotide exchange factor 11	22974.9	28168.5	0.29329	7.26815e-05
ARHGEF12	Rho guanine nucleotide exchange factor 12	59629.1	102462	0.77985	1.55835e-22
ARHGEF18	Rho/Rac guanine nucleotide exchange factor 18	10760.4	12182.1	0.178557	0.0214767
ARHGEF19	Rho guanine nucleotide exchange factor 19	369.321	559.478	0.58557	0.00593573
ARHGEF2	Rho/Rac guanine nucleotide exchange factor 2	34757.8	40670.8	0.22539	0.00225615
ARHGEF25	Rho guanine nucleotide exchange factor 25	4562.57	8738.35	0.935291	6.20851e-25
ARHGEF28	Rho guanine nucleotide exchange factor 28	7115.73	11441.6	0.684234	6.89902e-16
ARHGEF35	Rho guanine nucleotide exchange factor 35	28.7293	80.5066	1.45153	0.0173933
ARHGEF37	Rho guanine nucleotide exchange factor 37	4079.16	5289.31	0.374167	2.76088e-05
ARHGEF39	Rho guanine nucleotide exchange factor 39	5022.73	8305.88	0.725241	7.34276e-18
ARHGEF40	Rho guanine nucleotide exchange factor 40	28698.6	23760.3	-0.276421	0.0254213
ARHGEF5	Rho guanine nucleotide exchange factor 5	4217.96	6135.19	0.536574	4.25661e-08
ARHGEF6	Rac/Cdc42 guanine nucleotide exchange factor 6	14474.6	25365.9	0.806804	5.60951e-20
ARHGEF7	Rho guanine nucleotide exchange factor 7	59194.9	47436.8	-0.320734	0.00555931
ARHGEF9	Cdc42 guanine nucleotide exchange factor 9	3960.28	5976.61	0.59319	4.88196e-11
ARID1A	AT-rich interaction domain 1A	70335.2	85068.1	0.27185	0.000959962
ARID1B	AT-rich interaction domain 1B	33181.1	45336.5	0.448829	1.24365e-08
ARID2	AT-rich interaction domain 2	16675.3	24394.2	0.547236	4.32117e-11
ARID3A	AT-rich interaction domain 3A	20558.1	15393.9	-0.418015	1.13312e-05
ARID3B	AT-rich interaction domain 3B	37242.6	30338.3	-0.297782	0.00588742
ARID4A	AT-rich interaction domain 4A	17963	21439.9	0.251601	0.00464826
ARID4B	AT-rich interaction domain 4B	22943.7	26180	0.186931	0.0273683
ARID5A	AT-rich interaction domain 5A	13282.4	8183.29	-0.703155	5.18508e-11
ARL13B	ADP ribosylation factor like GTPase 13B	6988.68	10041.2	0.51822	5.11054e-07
ARL14EP	ADP ribosylation factor like GTPase 14 effector protein	12624.5	18415.4	0.53658	2.89324e-07
ARL15	ADP ribosylation factor like GTPase 15	3535.28	5774.11	0.70025	4.18275e-10
ARL16	ADP ribosylation factor like GTPase 16	14519.3	10437.7	-0.479612	9.22181e-06
ARL17A	ADP ribosylation factor like GTPase 17A	2457.19	1496.63	-0.722282	1.3696e-06
ARL2BP	ADP ribosylation factor like GTPase 2 binding protein	1961.05	4405.42	1.1651	4.63546e-29
ARL3	ADP ribosylation factor like GTPase 3	16316.1	21793.8	0.415481	1.15791e-06
ARL4A	ADP ribosylation factor like GTPase 4A	2140.36	2997.36	0.472295	0.000656643
ARL5A	ADP ribosylation factor like GTPase 5A	4972.83	8043.8	0.689928	1.25286e-11
ARL5B	ADP ribosylation factor like GTPase 5B	45453.1	36242.5	-0.335517	0.0211252
ARL6	ADP ribosylation factor like GTPase 6	2135.49	3877.3	0.853289	6.50365e-13
ARL6IP1	ADP ribosylation factor like GTPase 6 interacting protein 1	57340.2	38967.9	-0.56955	6.33227e-05
ARL6IP5	ADP ribosylation factor like GTPase 6 interacting protein 5	23750.5	14874.2	-0.677334	2.04615e-11
ARL6IP6	ADP ribosylation factor like GTPase 6 interacting protein 6	9226.64	11294.6	0.29018	0.000445385
ARL8B	ADP ribosylation factor like GTPase 8B	21428.6	17923.3	-0.259827	0.0337693
ARMC1	armadillo repeat containing 1	9355.59	12305.4	0.39041	5.65381e-05
ARMC10	armadillo repeat containing 10	25860.9	19267.4	-0.432296	0.0015461
ARMC2	armadillo repeat containing 2	1106.21	1443.58	0.376758	0.00710883
ARMC3	armadillo repeat containing 3	364.57	581.024	0.668332	0.00038143
ARMC5	armadillo repeat containing 5	2394.13	8193.84	1.77021	1.72392e-63
ARMC6	armadillo repeat containing 6	9971.97	12520.8	0.319448	0.00189176
ARMC7	armadillo repeat containing 7	3068.02	6546.61	1.08991	1.35082e-27
ARMC8	armadillo repeat containing 8	7219.31	8222.35	0.185247	0.0486795
ARMC9	armadillo repeat containing 9	6278.74	8749.94	0.477926	1.9739e-08
ARMCX2	armadillo repeat containing X-linked 2	8255.09	13945.2	0.75553	1.616e-19
ARMCX3	armadillo repeat containing X-linked 3	17368.1	8914.55	-0.963824	3.02509e-24
ARMCX4	armadillo repeat containing X-linked 4	2240.68	2851.77	0.347541	0.000410795
ARMCX6	armadillo repeat containing X-linked 6	4233.9	3064.24	-0.469166	0.000124543
ARMH1	armadillo like helical domain containing 1	1624.44	793.068	-1.03908	1.3705e-11
ARMH4	armadillo like helical domain containing 4	9400.34	5473.8	-0.783704	6.67825e-13
ARMT1	acidic residue methyltransferase 1	10223.6	17372.6	0.756463	1.89489e-12
ARNT2	aryl hydrocarbon receptor nuclear translocator 2	4463.41	9865.95	1.14422	7.30439e-39
ARNTL	aryl hydrocarbon receptor nuclear translocator like	9284.63	6921.7	-0.424158	3.10373e-05
ARNTL2	aryl hydrocarbon receptor nuclear translocator like 2	7173.12	21320.8	1.56924	2.57631e-64
ARPC1A	actin related protein 2/3 complex subunit 1A	18612.6	34905.2	0.897031	2.16318e-16
ARPC3	actin related protein 2/3 complex subunit 3	46887.4	77578.3	0.717333	7.48079e-12
ARPC4	actin related protein 2/3 complex subunit 4	5749.64	9263.62	0.68757	1.63059e-16
ARPC5	actin related protein 2/3 complex subunit 5	20205.9	45225.9	1.16158	7.83672e-47
ARPIN	actin related protein 2/3 complex inhibitor	8731.95	19257.4	1.14006	3.17882e-42
ARPP19	cAMP regulated phosphoprotein 19	45850	77989.3	0.763019	6.53603e-18
ARRB1	arrestin beta 1	3900.97	8736.2	1.15993	3.36866e-31
ARRB2	arrestin beta 2	82506.5	67126.6	-0.301073	0.00846131
ARRDC2	arrestin domain containing 2	2857.46	5167.11	0.850962	6.84428e-17
ARRDC3	arrestin domain containing 3	5247.03	3236.66	-0.699875	2.11276e-09
ARRDC4	arrestin domain containing 4	30709.4	63205.5	1.03892	1.56105e-33
ARSA	arylsulfatase A	22047.3	12448.5	-0.83074	7.5401e-14
ARSB	arylsulfatase B	5745.91	6881.8	0.25832	0.00338863
ARSG	arylsulfatase G	3897.13	3142.87	-0.312455	0.0180293
ARSJ	arylsulfatase family member J	6058.65	4881.72	-0.313878	0.0120037
ARSK	arylsulfatase family member K	10496.2	6807.23	-0.629502	3.13692e-07
ARTN	artemin	6912.97	4162.26	-0.738818	1.49192e-09
ARV1	ARV1 homolog, fatty acid homeostasis modulator	16221	13057.1	-0.321278	0.0375904
ARX	aristaless related homeobox	135.056	370.001	1.4497	4.04844e-08
ASAH1	N-acylsphingosine amidohydrolase 1	36948.5	25607.3	-0.531525	2.31434e-06
ASAH2	N-acylsphingosine amidohydrolase 2	480.302	795.081	0.727071	6.103e-06
ASAH2B	N-acylsphingosine amidohydrolase 2B	2816.47	4280.94	0.598416	7.40756e-08
ASAP1	ArfGAP with SH3 domain, ankyrin repeat and PH domain 1	16377.2	33584.7	1.03564	2.67998e-40
ASAP2	ArfGAP with SH3 domain, ankyrin repeat and PH domain 2	9636.04	16565.2	0.781643	3.26852e-24
ASAP3	ArfGAP with SH3 domain, ankyrin repeat and PH domain 3	5915.84	7014.22	0.24078	0.0113842
ASB1	ankyrin repeat and SOCS box containing 1	14506.2	12029.5	-0.270782	0.01244
ASB11	ankyrin repeat and SOCS box containing 11	146.753	75.0278	-0.980361	0.025664
ASB13	ankyrin repeat and SOCS box containing 13	4541.3	10913.1	1.26354	9.3221e-48
ASB16	ankyrin repeat and SOCS box containing 16	619.426	318.88	-0.960368	9.78848e-06
ASB6	ankyrin repeat and SOCS box containing 6	41033.3	28183.3	-0.545282	7.16677e-08
ASB7	ankyrin repeat and SOCS box containing 7	3754.61	7114.64	0.916474	1.47502e-17
ASB8	ankyrin repeat and SOCS box containing 8	8240.11	10157	0.301634	0.000111391
ASCC2	activating signal cointegrator 1 complex subunit 2	26108.1	29504.2	0.173993	0.0260602
ASCC3	activating signal cointegrator 1 complex subunit 3	41609.9	51665.4	0.307165	0.000774678
ASCL5	achaete-scute family bHLH transcription factor 5	250.642	160.195	-0.648829	0.0488302
ASF1A	anti-silencing function 1A histone chaperone	4461.6	8440.89	0.909458	7.40425e-15
ASF1B	anti-silencing function 1B histone chaperone	32565	58096.6	0.833492	1.68524e-25
ASGR1	asialoglycoprotein receptor 1	3228.93	1709.93	-0.928255	1.81625e-10
ASH2L	ASH2 like, histone lysine methyltransferase complex subunit	21376	32498	0.604164	2.30613e-14
ASL	argininosuccinate lyase	4992.93	3934.3	-0.355509	0.0297346
ASPH	aspartate beta-hydroxylase	58284.7	42470.3	-0.457778	5.53898e-06
ASPHD2	aspartate beta-hydroxylase domain containing 2	4034.58	3265.61	-0.310851	0.0415723
ASPM	assembly factor for spindle microtubules	31180.3	48116	0.616733	5.39241e-09
ASPRV1	aspartic peptidase retroviral like 1	218.325	320.869	0.550359	0.0270666
ASPSCR1	ASPSCR1 tether for SLC2A4, UBX domain containing	21591.8	14168.5	-0.614898	1.34211e-07
ASRGL1	asparaginase and isoaspartyl peptidase 1	13281	11057.5	-0.265121	0.017345
ASS1	argininosuccinate synthase 1	54462.7	72630	0.410212	5.80493e-06
ASTE1	asteroid homolog 1	2492.88	3358.4	0.421818	0.000493796
ASTN1	astrotactin 1	14965.3	8825.04	-0.763443	4.04882e-16
ASXL2	ASXL transcriptional regulator 2	8995.45	16263.1	0.854112	2.5983e-25
ATAD2B	ATPase family AAA domain containing 2B	13063.4	10243.5	-0.355786	0.00600356
ATAD3A	ATPase family AAA domain containing 3A	79036.4	54617.5	-0.539507	1.56387e-06
ATAD5	ATPase family AAA domain containing 5	47421.8	23263.1	-1.03662	2.12393e-17
ATAT1	alpha tubulin acetyltransferase 1	13648.4	11465.2	-0.251828	0.0207175
ATE1	arginyltransferase 1	7206.05	14236.6	0.97608	4.23296e-21
ATF1	activating transcription factor 1	9603.45	12179.8	0.339853	0.000211631
ATF4	activating transcription factor 4	445785	318448	-0.489451	4.31461e-06
ATF5	activating transcription factor 5	3629.28	7224.55	0.988938	2.18789e-22
ATF6	activating transcription factor 6	41629.4	27753.7	-0.587055	3.85914e-09
ATF6B	activating transcription factor 6 beta	31472.5	21965.9	-0.524275	2.76547e-06
ATF7	activating transcription factor 7	7432.65	9280.29	0.316094	0.000938968
ATF7IP	activating transcription factor 7 interacting protein	26431.6	41446.5	0.647518	1.48049e-15
ATF7IP2	activating transcription factor 7 interacting protein 2	3869.73	6357.17	0.701846	3.22761e-08
ATG10	autophagy related 10	2559.27	6664.71	1.37827	1.70599e-43
ATG101	autophagy related 101	7524.72	5702.68	-0.408018	0.00302763
ATG14	autophagy related 14	4076.38	6878.8	0.752865	1.49718e-15
ATG2B	autophagy related 2B	19697.6	24494.8	0.309484	0.0017383
ATG3	autophagy related 3	11551.4	14475.9	0.321787	0.000446051
ATG4C	autophagy related 4C cysteine peptidase	5994	9029.76	0.575569	3.26486e-06
ATG4D	autophagy related 4D cysteine peptidase	16687.1	13549.7	-0.305083	0.0152595
ATG5	autophagy related 5	7496	11424.4	0.603732	8.98932e-10
ATG7	autophagy related 7	7468.35	8594.29	0.202562	0.00815389
ATG9A	autophagy related 9A	19932.3	10245.9	-0.963748	3.34061e-22
ATG9B	autophagy related 9B	1104.74	674.689	-0.712163	1.14548e-05
ATIC	5-aminoimidazole-4-carboxamide ribonucleotide formyltransferase/IMP cyclohydrolase	76047.5	86335.1	0.18269	0.00832867
ATL1	atlastin GTPase 1	2178.52	3029.43	0.473732	1.71157e-05
ATL2	atlastin GTPase 2	19791.2	25240.3	0.344212	0.000555325
ATL3	atlastin GTPase 3	2215.54	5018.05	1.17734	7.27342e-28
ATMIN	ATM interactor	4396.44	12970.8	1.55748	1.84162e-58
ATN1	atrophin 1	130011	156612	0.262928	0.00315916
ATOH1	atonal bHLH transcription factor 1	63.6445	186.217	1.48799	9.09088e-05
ATOH8	atonal bHLH transcription factor 8	912.821	1232.8	0.429617	0.00249288
ATOX1	antioxidant 1 copper chaperone	16849.4	22889.2	0.441019	3.67026e-08
ATP11B	ATPase phospholipid transporting 11B (putative)	43593.4	31393.6	-0.478611	4.57133e-05
ATP12A	ATPase H+/K+ transporting non-gastric alpha2 subunit	1416.95	1831.72	0.36558	0.00529432
ATP13A2	ATPase cation transporting 13A2	64216.7	48801.4	-0.403554	0.0012344
ATP13A3	ATPase 13A3	72872.2	50605.3	-0.533947	2.57444e-05
ATP13A5	ATPase 13A5	15.4653	68.1895	2.01036	0.00160469
ATP1B1	ATPase Na+/K+ transporting subunit beta 1	20274.3	11601.8	-0.805885	2.12388e-18
ATP1B3	ATPase Na+/K+ transporting subunit beta 3	91857	60376.4	-0.606623	1.54736e-09
ATP23	ATP23 metallopeptidase and ATP synthase assembly factor homolog	2569.45	3532.56	0.458453	2.99376e-06
ATP2A1	ATPase sarcoplasmic/endoplasmic reticulum Ca2+ transporting 1	6613.95	3451.83	-0.946393	3.78937e-14
ATP2A2	ATPase sarcoplasmic/endoplasmic reticulum Ca2+ transporting 2	216055	144495	-0.580442	6.46827e-12
ATP2B1	ATPase plasma membrane Ca2+ transporting 1	105461	57703.6	-0.875727	1.36048e-15
ATP2B2	ATPase plasma membrane Ca2+ transporting 2	666.881	417.8	-0.680182	0.00163075
ATP2B3	ATPase plasma membrane Ca2+ transporting 3	5951.17	3832.83	-0.635609	6.35319e-10
ATP2B4	ATPase plasma membrane Ca2+ transporting 4	15263.3	12491.5	-0.28923	0.00447926
ATP4A	ATPase H+/K+ transporting subunit alpha	765.33	482.582	-0.675563	0.00155781
ATP5F1A	ATP synthase F1 subunit alpha	262496	306906	0.224818	0.00173336
ATP5F1C	ATP synthase F1 subunit gamma	47048.3	66605.6	0.501156	1.28307e-11
ATP5F1E	ATP synthase F1 subunit epsilon	59721.9	81292.3	0.438268	6.00913e-06
ATP5IF1	ATP synthase inhibitory factor subunit 1	69415.2	359865	2.37016	4.82219e-159
ATP5MC3	ATP synthase membrane subunit c locus 3	40944.8	54369.5	0.407889	7.24635e-08
ATP5ME	ATP synthase membrane subunit e	13855.4	15715.1	0.178605	0.0304122
ATP5MG	ATP synthase membrane subunit g	17398.6	21874.1	0.327472	0.000148311
ATP5MJ	ATP synthase membrane subunit j	58561.9	66162.1	0.174985	0.0141394
ATP5MK	ATP synthase membrane subunit k	28948.4	49268.6	0.758415	4.6402e-13
ATP5PF	ATP synthase peripheral stalk subunit F6	45371.7	87694.2	0.943424	8.69503e-21
ATP5PO	ATP synthase peripheral stalk subunit OSCP	29483.7	33940.1	0.202886	0.0039389
ATP6AP2	ATPase H+ transporting accessory protein 2	45674.6	29875.2	-0.614702	1.59283e-09
ATP6V0A1	ATPase H+ transporting V0 subunit a1	36495.4	30465.1	-0.26115	0.016769
ATP6V0D1	ATPase H+ transporting V0 subunit d1	6471.31	9301.69	0.519584	5.56853e-08
ATP6V0E2	ATPase H+ transporting V0 subunit e2	51646.9	39473.2	-0.392321	0.000494015
ATP6V1A	ATPase H+ transporting V1 subunit A	15431.2	28753.5	0.894596	3.02672e-22
ATP6V1B2	ATPase H+ transporting V1 subunit B2	32868.1	39641.6	0.26918	0.000614547
ATP6V1C1	ATPase H+ transporting V1 subunit C1	4115.84	10686.7	1.3722	3.81828e-42
ATP6V1C2	ATPase H+ transporting V1 subunit C2	3553.78	1850.16	-0.941958	1.20083e-16
ATP6V1D	ATPase H+ transporting V1 subunit D	15514.2	22946.2	0.561345	1.10591e-09
ATP6V1E1	ATPase H+ transporting V1 subunit E1	32044.1	53066	0.724186	1.19934e-15
ATP6V1E2	ATPase H+ transporting V1 subunit E2	2046.98	3831.6	0.90437	9.20062e-21
ATP6V1FNB	ATP6V1F neighbor	775.103	1495.67	0.940083	8.24439e-10
ATP6V1G1	ATPase H+ transporting V1 subunit G1	22880.9	32195.1	0.492603	1.60346e-10
ATP6V1H	ATPase H+ transporting V1 subunit H	6478.27	11578.1	0.83743	4.12644e-24
ATP7B	ATPase copper transporting beta	26204.3	19580	-0.421437	1.57016e-05
ATP8A1	ATPase phospholipid transporting 8A1	10467.4	12485.7	0.249711	0.0129783
ATP8B1	ATPase phospholipid transporting 8B1	3513.6	1940.59	-0.857885	2.30009e-13
ATP8B2	ATPase phospholipid transporting 8B2	38178.4	25911.5	-0.561575	1.57782e-08
ATP8B3	ATPase phospholipid transporting 8B3	1250.87	847.916	-0.569557	0.00176421
ATP8B4	ATPase phospholipid transporting 8B4 (putative)	132.298	214.555	0.696192	0.0219647
ATP9A	ATPase phospholipid transporting 9A (putative)	35136.5	48266	0.457589	7.41697e-10
ATP9B	ATPase phospholipid transporting 9B (putative)	12158.1	8624.15	-0.495602	1.85126e-07
ATPAF1	ATP synthase mitochondrial F1 complex assembly factor 1	20244.6	47867.8	1.24061	1.99041e-53
ATPAF2	ATP synthase mitochondrial F1 complex assembly factor 2	10796.6	6763.22	-0.674956	2.60607e-13
ATPSCKMT	ATP synthase c subunit lysine N-methyltransferase	4197.91	5255.96	0.318608	0.00265976
ATR	ATR serine/threonine kinase	13851.3	16145	0.215694	0.0218347
ATRAID	all-trans retinoic acid induced differentiation factor	42210.3	26190.8	-0.68876	1.15571e-14
ATRIP	ATR interacting protein	4686.43	7580.19	0.693257	1.00021e-15
ATRN	attractin	41577.4	31513.9	-0.401437	0.000174278
ATRNL1	attractin like 1	12813	7723.04	-0.731664	8.78302e-14
ATXN10	ataxin 10	38869.8	52936.3	0.44187	9.121e-07
ATXN1L	ataxin 1 like	11946.4	14677.8	0.296731	0.000126155
ATXN2L	ataxin 2 like	220571	183258	-0.271905	0.0290541
ATXN3	ataxin 3	15057.7	18221.2	0.268289	0.0062688
ATXN7L3	ataxin 7 like 3	9318.66	20406.4	1.12793	3.60061e-35
ATXN7L3B	ataxin 7 like 3B	22491.4	45699.9	1.02254	1.95464e-39
AURKA	aurora kinase A	35420.7	47263.8	0.415591	3.42087e-08
AURKAIP1	aurora kinase A interacting protein 1	63015.5	73442	0.216884	0.00925498
AURKB	aurora kinase B	82591.6	70250	-0.234683	0.0317212
AUTS2	activator of transcription and developmental regulator AUTS2	103208	87594.2	-0.238358	0.0347729
AVEN	apoptosis and caspase activation inhibitor	1835.83	3505.43	0.929737	7.38018e-15
AVIL	advillin	602.638	1083.62	0.845791	2.93204e-09
AVL9	AVL9 cell migration associated	10865.1	15936.2	0.549768	1.08329e-09
AVPI1	arginine vasopressin induced 1	12808.3	9126.23	-0.492387	6.80679e-06
AXIN1	axin 1	37667.7	45147.8	0.257412	0.00235316
AZI2	5-azacytidine induced 2	6290.6	7731.12	0.290175	0.00564941
AZIN1	antizyme inhibitor 1	19168.4	38427.7	0.998359	1.49883e-25
B2M	beta-2-microglobulin	134528	89125.6	-0.603267	2.81192e-06
B3GALNT1	beta-1,3-N-acetylgalactosaminyltransferase 1 (globoside blood group)	5200.54	4031.89	-0.374518	0.0179763
B3GALNT2	beta-1,3-N-acetylgalactosaminyltransferase 2	14344	11060.2	-0.375971	0.000285212
B3GALT1	beta-1,3-galactosyltransferase 1	652.593	1110.24	0.763652	2.92578e-06
B3GALT5	beta-1,3-galactosyltransferase 5	529.345	1009.02	0.928327	1.45528e-09
B3GALT6	beta-1,3-galactosyltransferase 6	11762.4	23129.1	0.973647	2.60312e-26
B3GALT9	beta-1,3-galactosyltransferase 9	372.316	1951.68	2.38392	1.46572e-56
B3GLCT	beta 3-glucosyltransferase	6997.71	8357.38	0.251025	0.0107481
B3GNT4	UDP-GlcNAc:betaGal beta-1,3-N-acetylglucosaminyltransferase 4	1628.19	1211.71	-0.433242	0.0116808
B3GNT8	UDP-GlcNAc:betaGal beta-1,3-N-acetylglucosaminyltransferase 8	1050.52	642.359	-0.718851	0.00061708
B4GALNT1	beta-1,4-N-acetyl-galactosaminyltransferase 1	6183.88	3426.26	-0.854629	7.31076e-15
B4GALNT4	beta-1,4-N-acetyl-galactosaminyltransferase 4	68383.6	37612.3	-0.868487	6.5457e-16
B4GALT1	beta-1,4-galactosyltransferase 1	37758.7	23223.8	-0.701636	1.2128e-14
B4GALT3	beta-1,4-galactosyltransferase 3	32503.2	18382.7	-0.825692	9.83377e-17
B4GALT4	beta-1,4-galactosyltransferase 4	14026.3	7306.73	-0.944029	1.72713e-18
B4GALT5	beta-1,4-galactosyltransferase 5	34494.9	29084.4	-0.247041	0.0277896
B4GALT6	beta-1,4-galactosyltransferase 6	4337.05	14688.6	1.75262	1.1838e-58
B4GAT1	beta-1,4-glucuronyltransferase 1	77328.7	53876.5	-0.521397	6.39192e-08
B9D1	B9 domain containing 1	8144.9	9505.62	0.215555	0.029493
B9D2	B9 domain containing 2	655.401	850.235	0.370384	0.0198269
BAALC	BAALC binder of MAP3K1 and KLF4	2096.98	2881.54	0.457918	1.03507e-05
BABAM1	BRISC and BRCA1 A complex member 1	19535.5	15260.6	-0.35731	0.000634715
BABAM2	BRISC and BRCA1 A complex member 2	7077.54	9029.11	0.350862	1.69662e-05
BACE1	beta-secretase 1	9888.49	13109.3	0.403613	9.64988e-06
BACE2	beta-secretase 2	47240.4	28761.7	-0.718253	1.89814e-13
BACH1	BTB domain and CNC homolog 1	17740.1	27960.3	0.651181	1.13876e-11
BACH2	BTB domain and CNC homolog 2	9901.06	13898.5	0.488732	1.03591e-09
BAD	BCL2 associated agonist of cell death	17020.4	20523.4	0.266873	0.00141316
BAG2	BAG cochaperone 2	8439.39	15251.1	0.851652	6.13486e-22
BAG3	BAG cochaperone 3	32641.8	51391.2	0.653252	3.84305e-16
BAG4	BAG cochaperone 4	15223.1	18389.2	0.270939	0.00102396
BAG5	BAG cochaperone 5	24085.6	36743.7	0.605039	5.15211e-11
BAG6	BAG cochaperone 6	114504	131239	0.192747	0.018751
BAHCC1	BAH domain and coiled-coil containing 1	41100.7	51131.1	0.312488	0.000101674
BAIAP2L2	BAR/IMD domain containing adaptor protein 2 like 2	1701.96	984.265	-0.792126	2.493e-08
BAIAP3	BAI1 associated protein 3	5821.69	3862.8	-0.597262	6.87536e-06
BANF1	BAF nuclear assembly factor 1	59769.2	77526.7	0.372422	9.04393e-06
BARHL2	BarH like homeobox 2	8572.76	5637.12	-0.609011	8.92971e-08
BARX2	BARX homeobox 2	18036.3	20874.9	0.207961	0.012412
BASP1	brain abundant membrane attached signal protein 1	109326	136527	0.319083	3.6011e-05
BATF2	basic leucine zipper ATF-like transcription factor 2	51.9689	379.877	2.86708	1.91402e-25
BAZ1A	bromodomain adjacent to zinc finger domain 1A	53126.8	63763.2	0.258952	0.0037242
BAZ2A	bromodomain adjacent to zinc finger domain 2A	95079.7	111573	0.229137	0.00284381
BAZ2B	bromodomain adjacent to zinc finger domain 2B	4469.61	6498.53	0.536912	3.41344e-08
BBC3	BCL2 binding component 3	11666.3	8568.56	-0.449893	0.000155621
BBIP1	BBSome interacting protein 1	5502.69	8151.22	0.563265	9.26416e-09
BBOF1	basal body orientation factor 1	621.252	1343.68	1.10399	8.58535e-13
BBOX1	gamma-butyrobetaine hydroxylase 1	111.803	289.59	1.37269	5.10191e-05
BBS12	Bardet-Biedl syndrome 12	395.953	1490.3	1.90001	2.00006e-30
BBS2	Bardet-Biedl syndrome 2	17593.3	23103.7	0.392334	6.92641e-07
BBS4	Bardet-Biedl syndrome 4	19386.6	13840.1	-0.487429	8.44193e-07
BBS5	Bardet-Biedl syndrome 5	2903.7	2043.05	-0.508733	5.30048e-05
BBS7	Bardet-Biedl syndrome 7	12040.7	16684.1	0.465796	1.01844e-06
BBS9	Bardet-Biedl syndrome 9	2367.14	3832.02	0.694407	8.99406e-13
BBX	BBX high mobility group box domain containing	29173.5	39563.8	0.435162	3.14303e-06
BCAP29	B cell receptor associated protein 29	18394.6	13933.3	-0.40511	0.0010436
BCAR1	BCAR1 scaffold protein, Cas family member	12896.9	20191.6	0.641767	9.76815e-12
BCAS2	BCAS2 pre-mRNA processing factor	13369.6	18107.7	0.435382	9.40954e-07
BCAS3	BCAS3 microtubule associated cell migration factor	21886.1	24963.7	0.189147	0.0102257
BCAS4	breast carcinoma amplified sequence 4	11679.4	14533.3	0.313031	0.000257688
BCAT1	branched chain amino acid transaminase 1	14476.1	33311.6	1.19585	1.90364e-31
BCCIP	BRCA2 and CDKN1A interacting protein	38950.2	51278.2	0.392704	1.42534e-05
BCDIN3D	BCDIN3 domain containing RNA methyltransferase	1443.31	3677.9	1.34909	3.47234e-35
BCKDHA	branched chain keto acid dehydrogenase E1 subunit alpha	2005.38	2349.84	0.227111	0.0304278
BCKDHB	branched chain keto acid dehydrogenase E1 subunit beta	6672.98	12268.2	0.874071	1.35108e-18
BCKDK	branched chain keto acid dehydrogenase kinase	41353.6	49638.6	0.26056	0.00134065
BCL10	BCL10 immune signaling adaptor	8869.56	11802.6	0.404937	8.88106e-05
BCL11B	BAF chromatin remodeling complex subunit BCL11B	2366.09	6045.51	1.35211	1.76571e-39
BCL2	BCL2 apoptosis regulator	8593.63	12446.9	0.531468	6.61089e-09
BCL2L1	BCL2 like 1	4735.43	9068.03	0.935563	8.95924e-26
BCL2L12	BCL2 like 12	10349.2	12205	0.235211	0.00514511
BCL2L13	BCL2 like 13	18372.7	33897.2	0.883399	3.74555e-31
BCL2L2	BCL2 like 2	15717.4	12957.8	-0.27945	0.0117415
BCL3	BCL3 transcription coactivator	5826.16	2941.63	-0.993882	2.64448e-14
BCL7A	BAF chromatin remodeling complex subunit BCL7A	27056.5	39781.3	0.555242	5.16752e-12
BCL7B	BAF chromatin remodeling complex subunit BCL7B	13694.6	20346.6	0.568375	3.72325e-11
BCL7C	BAF chromatin remodeling complex subunit BCL7C	13893.5	19494.9	0.487143	1.98419e-09
BCL9	BCL9 transcription coactivator	11567	16579.2	0.518342	6.71103e-10
BCL9L	BCL9 like	10159.7	14654.5	0.523832	2.32083e-08
BCLAF1	BCL2 associated transcription factor 1	74710.4	85538.9	0.189334	0.0360226
BCLAF3	BCLAF1 and THRAP3 family member 3	3447.19	5379.13	0.638566	4.67231e-10
BCORL1	BCL6 corepressor like 1	29795.7	39470.2	0.403456	9.06939e-07
BCR	BCR activator of RhoGEF and GTPase	32282.6	37843.2	0.225016	0.00898132
BCS1L	BCS1 homolog, ubiquinol-cytochrome c reductase complex chaperone	19821.3	14756.5	-0.427088	1.37217e-05
BDH2	3-hydroxybutyrate dehydrogenase 2	2843.56	4020.99	0.497225	1.16824e-06
BDKRB2	bradykinin receptor B2	1035.55	684.431	-0.598185	0.00147304
BDP1	B double prime 1, subunit of RNA polymerase III transcription initiation factor IIIB	51422	58827.3	0.189666	0.0288533
BECN1	beclin 1	14571.8	20251	0.471268	7.50845e-08
BEGAIN	brain enriched guanylate kinase associated	17245.3	14215.9	-0.28058	0.0130486
BEND3	BEN domain containing 3	1666.28	8443.73	2.34073	2.9613e-118
BEND5	BEN domain containing 5	645.411	1079.21	0.735584	2.60373e-05
BEND6	BEN domain containing 6	622.52	1672.02	1.42329	1.47318e-26
BEND7	BEN domain containing 7	6704.58	13287.6	0.983387	1.24563e-24
BEST3	bestrophin 3	12.2608	65.7345	2.33714	0.00121326
BET1L	Bet1 golgi vesicular membrane trafficking protein like	9787.96	15416.3	0.652101	2.27308e-12
BEX1	brain expressed X-linked 1	15958.7	27130	0.76357	1.05621e-18
BEX2	brain expressed X-linked 2	11409.3	15358.3	0.428136	6.03371e-08
BEX3	brain expressed X-linked 3	65492.2	91932.9	0.48857	5.92434e-11
BEX4	brain expressed X-linked 4	13005.1	20184.3	0.633138	8.90619e-15
BFAR	bifunctional apoptosis regulator	35257.4	29222.5	-0.272216	0.0152106
BFSP1	beaded filament structural protein 1	1060.23	2297.58	1.11413	7.10923e-21
BHLHA15	basic helix-loop-helix family member a15	833.962	1435.5	0.774824	8.60435e-08
BHLHE40	basic helix-loop-helix family member e40	54492	32607.7	-0.743079	7.65831e-16
BHLHE41	basic helix-loop-helix family member e41	16124.1	13571.9	-0.249728	0.0329583
BICC1	BicC family RNA binding protein 1	4652.52	10110.9	1.11974	4.98785e-41
BICDL1	BICD family like cargo adaptor 1	8358.78	5882.88	-0.508029	9.29566e-06
BICRAL	BICRA like chromatin remodeling complex associated protein	1228.69	3415.42	1.47373	3.96997e-42
BID	BH3 interacting domain death agonist	20408.2	25103.4	0.29812	6.53021e-05
BIN3	bridging integrator 3	7554.24	5976.82	-0.346177	0.0171071
BIRC2	baculoviral IAP repeat containing 2	12215.2	17953.2	0.548151	9.64596e-08
BIRC5	baculoviral IAP repeat containing 5	65175.3	89115.2	0.450777	7.72408e-10
BIRC6	baculoviral IAP repeat containing 6	30639	40079.9	0.385478	3.19309e-06
BIVM	basic, immunoglobulin-like variable motif containing	6799.95	9966.94	0.545831	3.37647e-07
BLCAP	BLCAP apoptosis inducing factor	13506.3	15849.6	0.230659	0.00214627
BLM	BLM RecQ like helicase	14577.7	20580	0.490159	1.51154e-06
BLMH	bleomycin hydrolase	27509	33947.4	0.303185	2.39856e-05
BLNK	B cell linker	339.031	487.285	0.522215	0.0102479
BLOC1S1	biogenesis of lysosomal organelles complex 1 subunit 1	6260.94	7750.3	0.304767	0.00083934
BLOC1S3	biogenesis of lysosomal organelles complex 1 subunit 3	1959.31	5463.94	1.47842	2.87201e-52
BLOC1S4	biogenesis of lysosomal organelles complex 1 subunit 4	3040.45	6545.46	1.09397	1.91742e-18
BLOC1S5	biogenesis of lysosomal organelles complex 1 subunit 5	4128.56	5403.93	0.382307	0.000407242
BLOC1S6	biogenesis of lysosomal organelles complex 1 subunit 6	12748.3	22107.5	0.782781	3.75871e-12
BLVRA	biliverdin reductase A	29473.4	39061.9	0.406109	3.61921e-08
BLZF1	basic leucine zipper nuclear factor 1	6056.23	8198.41	0.431284	2.80915e-05
BMERB1	bMERB domain containing 1	2179.68	2939.99	0.428267	0.000250513
BMF	Bcl2 modifying factor	3282.72	4861	0.566164	2.14663e-10
BMP1	bone morphogenetic protein 1	26111.5	16377.7	-0.675163	3.21388e-12
BMP2K	BMP2 inducible kinase	4469.23	5013.21	0.16543	0.0490636
BMP6	bone morphogenetic protein 6	18995	13705.8	-0.471223	2.67232e-07
BMP7	bone morphogenetic protein 7	75955.1	46437.6	-0.714265	1.49216e-12
BMP8B	bone morphogenetic protein 8b	12271.9	9530.02	-0.365282	0.000446573
BMT2	base methyltransferase of 25S rRNA 2 homolog	4754.34	7916.98	0.73203	2.2676e-13
BNC2	basonuclin 2	3280.23	4282.38	0.383472	4.09447e-05
BNIP1	BCL2 interacting protein 1	14492.4	7207.14	-1.00952	5.90399e-27
BNIP2	BCL2 interacting protein 2	11344.8	23365.4	1.03539	7.45077e-24
BNIP3	BCL2 interacting protein 3	55752.2	28331.3	-0.977748	1.15505e-28
BOC	BOC cell adhesion associated, oncogene regulated	8326.31	5470.1	-0.611663	2.20409e-07
BOK	BCL2 family apoptosis regulator BOK	530.439	759.497	0.513003	0.00287684
BOLA3	bolA family member 3	6889.67	8736.46	0.341345	6.36177e-05
BORCS5	BLOC-1 related complex subunit 5	4124.28	6624.31	0.683212	4.8901e-15
BORCS6	BLOC-1 related complex subunit 6	2066.73	3391.09	0.708079	1.17854e-09
BORCS7	BLOC-1 related complex subunit 7	3552.61	5672.24	0.6635	4.55835e-08
BPGM	bisphosphoglycerate mutase	9064.71	11893.5	0.389672	1.10776e-05
BPHL	biphenyl hydrolase like	3741.35	6151.23	0.717145	8.37359e-14
BPNT1	3'(2'), 5'-bisphosphate nucleotidase 1	7574.77	10932.9	0.528875	4.89514e-10
BPNT2	3'(2'), 5'-bisphosphate nucleotidase 2	42427.8	30180.2	-0.494278	3.16824e-06
BPTF	bromodomain PHD finger transcription factor	67600.6	85854	0.342797	2.51276e-05
BRAF	B-Raf proto-oncogene, serine/threonine kinase	17076.2	21975.9	0.358487	0.000171584
BRCA1	BRCA1 DNA repair associated	30294.8	64811.8	1.09378	6.24358e-34
BRCA2	BRCA2 DNA repair associated	7734.47	14806.2	0.929582	2.12264e-18
BRCC3	BRCA1/BRCA2-containing complex subunit 3	6373.36	16978.5	1.4064	3.30917e-40
BRD3	bromodomain containing 3	44511.2	66707.3	0.58204	6.73376e-12
BRD3OS	BRD3 opposite strand	4512.12	15888.3	1.81519	5.26536e-99
BRD4	bromodomain containing 4	208830	143846	-0.540391	2.77995e-08
BRD7	bromodomain containing 7	23791.2	41955	0.815686	1.14126e-20
BRD8	bromodomain containing 8	32035.5	39354.7	0.296471	3.50149e-05
BRD9	bromodomain containing 9	40116.2	21766.7	-0.883678	2.03892e-23
BRF1	BRF1 RNA polymerase III transcription initiation factor subunit	39316.8	30724.8	-0.360211	0.0018158
BRI3	brain protein I3	41726.6	52262.7	0.313229	0.00513918
BRI3BP	BRI3 binding protein	23413.1	36403.1	0.635861	1.19297e-15
BRICD5	BRICHOS domain containing 5	2353.15	1701.35	-0.470158	0.000640715
BRIP1	BRCA1 interacting helicase 1	21717.1	38937.8	0.834621	1.39709e-15
BRIX1	biogenesis of ribosomes BRX1	44559.5	31965.3	-0.489532	0.000259303
BRME1	break repair meiotic recombinase recruitment factor 1	4579.26	10161.4	1.14799	1.00612e-37
BRMS1L	BRMS1 like transcriptional repressor	7022.51	11377.4	0.685611	1.38611e-09
BROX	BRO1 domain and CAAX motif containing	4726.6	11561.6	1.27849	7.87016e-27
BRPF3	bromodomain and PHD finger containing 3	9067.35	14893.9	0.714365	1.71516e-15
BRSK1	BR serine/threonine kinase 1	47197.7	25296.3	-0.903542	3.16397e-20
BRSK2	BR serine/threonine kinase 2	66004.9	35909.5	-0.881612	2.71931e-20
BRWD3	bromodomain and WD repeat domain containing 3	9839.45	13900.9	0.4915	1.9411e-06
BSCL2	BSCL2 lipid droplet biogenesis associated, seipin	1198.39	740.998	-0.702575	0.000108492
BSG	basigin (Ok blood group)	264788	129202	-1.03758	1.00655e-29
BSPRY	B-box and SPRY domain containing	2624.92	3151.84	0.261614	0.0137332
BST1	bone marrow stromal cell antigen 1	48.9107	102.974	1.04427	0.0257421
BTAF1	B-TFIID TATA-box binding protein associated factor 1	66637.1	38366.4	-0.800765	1.70693e-13
BTBD1	BTB domain containing 1	25251.2	36499.5	0.526013	3.72393e-08
BTBD10	BTB domain containing 10	9580.12	13526.6	0.495503	1.87052e-08
BTBD11	BTB domain containing 11	13287.2	16665.3	0.325505	9.15685e-05
BTBD16	BTB domain containing 16	34.3998	96.684	1.48446	0.00161479
BTBD18	BTB domain containing 18	144.106	77.7818	-0.898105	0.0496794
BTBD2	BTB domain containing 2	60662.1	75997.3	0.318428	0.000637143
BTBD3	BTB domain containing 3	17620.2	21046.9	0.25552	0.000919979
BTBD6	BTB domain containing 6	11902	18522	0.634145	1.75769e-12
BTBD7	BTB domain containing 7	12501.6	18366.7	0.554584	1.26531e-12
BTBD8	BTB domain containing 8	3347.73	5902.35	0.808695	1.13774e-11
BTBD9	BTB domain containing 9	2802.61	6091.65	1.11963	1.03339e-35
BTC	betacellulin	286.449	494.959	0.787228	7.72894e-05
BTD	biotinidase	4528.84	3419.33	-0.406111	0.000412142
BTF3	basic transcription factor 3	259705	311202	0.260324	0.000365655
BTF3L4	basic transcription factor 3 like 4	11399.4	27306.8	1.2527	1.00069e-31
BTG1	BTG anti-proliferation factor 1	71152	45565	-0.646331	2.52947e-10
BTG2	BTG anti-proliferation factor 2	60872.8	47068.6	-0.371307	4.69709e-05
BTN3A2	butyrophilin subfamily 3 member A2	15501	9006.6	-0.78386	4.1171e-18
BTRC	beta-transducin repeat containing E3 ubiquitin protein ligase	11005.6	23083.4	1.06481	1.48785e-29
BUB1	BUB1 mitotic checkpoint serine/threonine kinase	44387.7	52402.8	0.235487	0.00663489
BUD13	BUD13 homolog	19173.5	15397	-0.319295	0.00488504
BUD23	BUD23 rRNA methyltransferase and ribosome maturation factor	60208.1	40230.6	-0.583418	2.2145e-10
BZW1	basic leucine zipper and W2 domains 1	19410.1	25954.1	0.414919	6.09628e-06
C10orf143	chromosome 10 open reading frame 143	313.674	543.883	0.789398	0.000112662
C10orf71	chromosome 10 open reading frame 71	4.4724	34.4603	2.86992	0.00312898
C10orf88	chromosome 10 open reading frame 88	5091.26	9218.85	0.854137	3.50203e-19
C11orf1	chromosome 11 open reading frame 1	6410.64	10680.1	0.731361	3.06341e-13
C11orf24	chromosome 11 open reading frame 24	21855.1	24748.3	0.177717	0.0196685
C11orf42	chromosome 11 open reading frame 42	82.5443	169.487	1.0299	0.00722692
C11orf54	chromosome 11 open reading frame 54	4735.76	6746.05	0.500681	1.32687e-05
C11orf58	chromosome 11 open reading frame 58	83994	113995	0.439769	1.87943e-08
C11orf65	chromosome 11 open reading frame 65	699.616	928.097	0.405964	0.0137237
C11orf71	chromosome 11 open reading frame 71	459.305	1385.07	1.58682	2.73825e-21
C11orf80	chromosome 11 open reading frame 80	3988.91	2921.83	-0.449209	0.000241736
C12orf4	chromosome 12 open reading frame 4	4448.64	8227.41	0.882132	1.05143e-16
C12orf43	chromosome 12 open reading frame 43	8521.24	11818.4	0.471348	3.11848e-09
C12orf57	chromosome 12 open reading frame 57	28589.5	23490.1	-0.28501	0.00844787
C12orf60	chromosome 12 open reading frame 60	204.629	707.768	1.78099	1.93906e-14
C12orf75	chromosome 12 open reading frame 75	22754.7	36645.9	0.686413	1.24317e-16
C13orf46	chromosome 13 open reading frame 46	106.258	199.188	0.905484	0.00395732
C14orf132	chromosome 14 open reading frame 132	10956.8	18708.8	0.771665	2.97107e-23
C14orf28	chromosome 14 open reading frame 28	617.211	923.082	0.562338	0.00264103
C14orf93	chromosome 14 open reading frame 93	598.486	2028.94	1.76121	1.37342e-46
C15orf39	chromosome 15 open reading frame 39	17900.8	41573.9	1.21117	5.34884e-37
C15orf61	chromosome 15 open reading frame 61	10582.6	6542.39	-0.69418	7.27156e-14
C15orf65	chromosome 15 open reading frame 65	369.913	720.231	0.957624	5.19352e-07
C16orf72	chromosome 16 open reading frame 72	21542.6	27317.3	0.342266	4.29371e-06
C16orf91	chromosome 16 open reading frame 91	13335.7	10845.3	-0.2996	0.00649469
C16orf96	chromosome 16 open reading frame 96	306.457	643.363	1.06418	2.30513e-08
C17orf100	chromosome 17 open reading frame 100	2325.89	4684.67	1.01013	7.10204e-24
C17orf113	chromosome 17 open reading frame 113	1232.3	1494.73	0.276278	0.0251506
C17orf58	chromosome 17 open reading frame 58	16857.4	11623.5	-0.537865	7.05725e-08
C17orf67	chromosome 17 open reading frame 67	2366.86	3163.17	0.414799	0.000130426
C17orf75	chromosome 17 open reading frame 75	9112.44	14882.9	0.706408	1.06486e-16
C17orf80	chromosome 17 open reading frame 80	3561.18	13685.7	1.93766	3.00087e-81
C17orf97	chromosome 17 open reading frame 97	389.684	1879.37	2.26967	6.83347e-59
C18orf21	chromosome 18 open reading frame 21	6725.39	9960.84	0.556026	9.75274e-07
C18orf54	chromosome 18 open reading frame 54	5136.11	7610.63	0.558895	5.63393e-07
C19orf12	chromosome 19 open reading frame 12	5186.76	15161.2	1.54686	4.16844e-75
C19orf38	chromosome 19 open reading frame 38	2876.18	1875.79	-0.618136	6.79844e-07
C19orf54	chromosome 19 open reading frame 54	49723.5	55873.4	0.165772	0.036838
C19orf71	chromosome 19 open reading frame 71	870.493	577.618	-0.593284	0.00145855
C19orf73	chromosome 19 open reading frame 73	914.243	657.379	-0.485294	0.0289696
C19orf81	chromosome 19 open reading frame 81	10802.9	13640.6	0.335769	4.11304e-05
C1D	C1D nuclear receptor corepressor	3381.57	4671.16	0.455433	0.000155127
C1GALT1	core 1 synthase, glycoprotein-N-acetylgalactosamine 3-beta-galactosyltransferase 1	10726	6027.55	-0.84361	1.54336e-09
C1orf109	chromosome 1 open reading frame 109	17624.1	19723	0.162012	0.0269568
C1orf115	chromosome 1 open reading frame 115	12122.6	15221.1	0.328017	2.5924e-05
C1orf159	chromosome 1 open reading frame 159	16976.5	9555.93	-0.837021	1.42614e-12
C1orf198	chromosome 1 open reading frame 198	24552.7	32135.1	0.386916	1.09573e-06
C1orf21	chromosome 1 open reading frame 21	17052.3	26850.7	0.653354	1.06366e-14
C1orf216	chromosome 1 open reading frame 216	3950.15	5283.33	0.417423	7.72142e-06
C1orf226	chromosome 1 open reading frame 226	6352.76	7442.63	0.223773	0.0167175
C1orf232	chromosome 1 open reading frame 230	91.3636	156.581	0.762128	0.0328591
C1orf35	chromosome 1 open reading frame 35	71779.1	43623.3	-0.723281	2.02268e-12
C1orf43	chromosome 1 open reading frame 43	165991	105644	-0.652191	7.73125e-15
C1orf53	chromosome 1 open reading frame 53	626.01	835.009	0.410243	0.0130564
C1orf54	chromosome 1 open reading frame 54	2025.97	1286.91	-0.656041	5.32413e-06
C1orf56	chromosome 1 open reading frame 56	7637.49	4758.14	-0.682885	3.90711e-12
C1orf74	chromosome 1 open reading frame 74	723.107	2007.98	1.47247	2.20155e-23
C1orf87	chromosome 1 open reading frame 87	11.3064	41.5744	1.85872	0.0167717
C1QL4	complement C1q like 4	3077.01	2121.59	-0.542342	0.000103911
C1QTNF1	C1q and TNF related 1	6505.45	9550.28	0.548896	2.25573e-08
C1QTNF3	C1q and TNF related 3	94.0944	169.962	0.834231	0.0177819
C1QTNF6	C1q and TNF related 6	3300.25	4494.32	0.442798	6.44975e-06
C1R	complement C1r	7263.37	3634.9	-0.999107	1.17122e-24
C2	complement C2	839.417	637.381	-0.399242	0.046225
C20orf144	chromosome 20 open reading frame 144	420.851	240.989	-0.81311	0.00192005
C20orf204	chromosome 20 open reading frame 204	1100.36	1408.65	0.352674	0.00674718
C20orf96	chromosome 20 open reading frame 96	14966.5	7537.41	-0.990243	7.18086e-29
C21orf58	chromosome 21 open reading frame 58	28104.4	32884.1	0.224161	0.00442044
C21orf91	chromosome 21 open reading frame 91	1551.67	4639.22	1.57361	1.26182e-39
C22orf23	chromosome 22 open reading frame 23	786.173	1180.62	0.573512	0.00035216
C22orf39	chromosome 22 open reading frame 39	18754	21355.1	0.18737	0.00831073
C22orf46	CTA-216E10.6	8138.34	24378.4	1.58139	2.13542e-81
C2CD4A	C2 calcium dependent domain containing 4A	172.835	740.999	2.09628	1.96474e-27
C2CD4C	C2 calcium dependent domain containing 4C	4394.57	2490.34	-0.827435	4.29783e-10
C2CD5	C2 calcium dependent domain containing 5	17621.3	23025.2	0.380651	5.68525e-05
C2orf15	chromosome 2 open reading frame 15	384.354	714.331	0.892269	2.68506e-07
C2orf16	chromosome 2 open reading frame 16	366.764	549.281	0.582104	0.00166142
C2orf42	chromosome 2 open reading frame 42	1743.33	2529.52	0.537006	8.2058e-06
C2orf50	chromosome 2 open reading frame 50	58.2874	190.213	1.7011	1.6907e-06
C2orf68	chromosome 2 open reading frame 68	8938.61	16523.4	0.885929	5.06227e-29
C2orf72	chromosome 2 open reading frame 72	4716.54	7126.59	0.59446	3.43373e-11
C2orf74	chromosome 2 open reading frame 74	383.846	585.629	0.59534	0.00448514
C2orf76	chromosome 2 open reading frame 76	1699.47	3333.04	0.950173	1.54699e-10
C2orf81	chromosome 2 open reading frame 81	274.599	428.854	0.639492	0.00390757
C2orf88	chromosome 2 open reading frame 88	2044.86	2405.55	0.232534	0.0345631
C3orf33	chromosome 3 open reading frame 33	2100.51	1355.87	-0.639379	8.95493e-05
C3orf38	chromosome 3 open reading frame 38	4253.95	5725.94	0.422819	7.8174e-05
C3orf62	chromosome 3 open reading frame 62	1409.79	1724.62	0.28782	0.0187175
C3orf70	chromosome 3 open reading frame 70	604.191	1453.87	1.26428	4.89745e-18
C4orf33	chromosome 4 open reading frame 33	3204.36	3974.68	0.298747	0.0150957
C4orf47	chromosome 4 open reading frame 47	146.586	75.5117	-0.967261	0.0283106
C4orf48	chromosome 4 open reading frame 48	20503.4	10632.5	-0.960996	9.47061e-14
C5	complement C5	239.489	546.046	1.18025	1.68357e-08
C5AR1	complement C5a receptor 1	344.89	228.157	-0.609621	0.0463303
C5orf22	chromosome 5 open reading frame 22	12418.8	20292	0.699678	4.87211e-11
C5orf24	chromosome 5 open reading frame 24	12584.6	20797.3	0.71933	2.13956e-13
C5orf34	chromosome 5 open reading frame 34	3397.07	7453.15	1.12557	2.46681e-20
C5orf49	chromosome 5 open reading frame 49	73.69	195.895	1.4084	1.37138e-05
C5orf51	chromosome 5 open reading frame 51	14511.8	25427.2	0.79685	4.67427e-12
C5orf63	chromosome 5 open reading frame 63	961.105	1278.43	0.410419	0.00169658
C6orf120	chromosome 6 open reading frame 120	11641.2	17553.3	0.592047	7.67385e-13
C6orf132	chromosome 6 open reading frame 132	2135.69	5373.24	1.32447	2.42719e-26
C6orf136	chromosome 6 open reading frame 136	11179.3	8210.55	-0.445895	5.36385e-06
C6orf141	chromosome 6 open reading frame 141	9009.7	6033.27	-0.58041	3.27586e-08
C6orf163	chromosome 6 open reading frame 163	96.7347	194.221	0.980897	0.003649
C6orf47	chromosome 6 open reading frame 47	1703.97	4412.7	1.36893	4.46487e-37
C6orf58	chromosome 6 open reading frame 58	15.5698	53.1567	1.74853	0.00868071
C6orf62	chromosome 6 open reading frame 62	5389.85	13558.9	1.32242	6.09065e-33
C6orf89	chromosome 6 open reading frame 89	30193.9	23105.5	-0.386276	7.12327e-05
C7orf25	chromosome 7 open reading frame 25	154.994	419.559	1.42547	1.35424e-08
C7orf31	chromosome 7 open reading frame 31	1123.56	4073.99	1.85616	2.76447e-55
C7orf57	chromosome 7 open reading frame 57	667.878	426.437	-0.653663	0.0030224
C8orf33	chromosome 8 open reading frame 33	29293	36944.6	0.334576	4.4063e-06
C8orf34	chromosome 8 open reading frame 34	561.487	1295.42	1.20551	2.85001e-18
C8orf48	chromosome 8 open reading frame 48	342.911	921.158	1.41086	1.66333e-12
C8orf58	chromosome 8 open reading frame 58	1416.4	2502.01	0.818412	4.82802e-13
C8orf76	chromosome 8 open reading frame 76	1061.32	1356.82	0.346275	0.0252927
C8orf82	chromosome 8 open reading frame 82	7736.7	10615.5	0.453069	9.63527e-07
C8orf88	chromosome 8 open reading frame 88	3095.33	4191.88	0.436763	4.64274e-06
C9orf163	chromosome 9 putative open reading frame 163	91.9418	186.354	1.00728	0.00232405
C9orf40	chromosome 9 open reading frame 40	11499.8	19768.3	0.781108	1.87273e-23
C9orf43	chromosome 9 open reading frame 43	109.302	314.332	1.52048	7.15756e-09
C9orf64	chromosome 9 open reading frame 64	8626.15	17945.9	1.05658	2.2693e-40
C9orf78	chromosome 9 open reading frame 78	18169.1	23392.1	0.364328	1.60936e-06
C9orf85	chromosome 9 open reading frame 85	3571.97	5512.12	0.619369	7.35946e-08
CA11	carbonic anhydrase 11	8998.34	5030.27	-0.843871	2.63862e-14
CA12	carbonic anhydrase 12	19783.4	10847.7	-0.867029	4.23296e-21
CA13	carbonic anhydrase 13	1367.65	2081.92	0.59687	1.00242e-05
CA14	carbonic anhydrase 14	1029.13	615.752	-0.745882	3.77107e-05
CA2	carbonic anhydrase 2	8509.11	18086.5	1.08756	3.21401e-43
CA5B	carbonic anhydrase 5B	3115.75	3644.14	0.222634	0.0290021
CA8	carbonic anhydrase 8	7354.82	10266.6	0.480004	1.64958e-08
CAAP1	caspase activity and apoptosis inhibitor 1	3688.27	8224.57	1.15515	2.51992e-33
CAB39	calcium binding protein 39	14780.1	23004.9	0.633364	2.30059e-10
CABCOCO1	ciliary associated calcium binding coiled-coil 1	30.8191	90.2079	1.52124	0.00290593
CABLES1	Cdk5 and Abl enzyme substrate 1	7921.36	19833.4	1.32242	2.71567e-46
CABLES2	Cdk5 and Abl enzyme substrate 2	11691.7	20624.5	0.817491	2.22918e-23
CABYR	calcium binding tyrosine phosphorylation regulated	3330.53	6559.52	0.974665	2.18789e-22
CACFD1	calcium channel flower domain containing 1	4263.65	2692.59	-0.675954	6.19289e-06
CACHD1	cache domain containing 1	40195.6	25836.1	-0.638594	1.81765e-12
CACNA1B	calcium voltage-gated channel subunit alpha1 B	9042.06	6301.82	-0.523449	1.05672e-06
CACNA1C	calcium voltage-gated channel subunit alpha1 C	12434.6	6149.27	-1.01703	6.01718e-27
CACNA1D	calcium voltage-gated channel subunit alpha1 D	1575.29	1073.37	-0.555926	0.000377492
CACNA1H	calcium voltage-gated channel subunit alpha1 H	24386	13741.7	-0.833784	1.98662e-14
CACNA2D2	calcium voltage-gated channel auxiliary subunit alpha2delta 2	12493.9	7149.16	-0.807164	1.90006e-16
CACNB2	calcium voltage-gated channel auxiliary subunit beta 2	1966.01	2761.44	0.485885	2.14614e-05
CACNB3	calcium voltage-gated channel auxiliary subunit beta 3	12239.2	9721.36	-0.335555	0.00430151
CACNG4	calcium voltage-gated channel auxiliary subunit gamma 4	4195.98	2685.48	-0.645571	3.76599e-08
CACNG6	calcium voltage-gated channel auxiliary subunit gamma 6	974.515	1502.2	0.619197	3.88858e-06
CACNG7	calcium voltage-gated channel auxiliary subunit gamma 7	730.553	515.283	-0.50513	0.0192445
CACNG8	calcium voltage-gated channel auxiliary subunit gamma 8	1773.93	2568.82	0.533544	1.92308e-06
CACUL1	CDK2 associated cullin domain 1	25058.9	33949.8	0.435989	3.86702e-07
CACYBP	calcyclin binding protein	49019.5	61829.8	0.332013	8.5234e-05
CAD	carbamoyl-phosphate synthetase 2, aspartate transcarbamylase, and dihydroorotase	98139.1	79653.7	-0.305869	0.0118325
CADM1	cell adhesion molecule 1	108871	81022.4	-0.427335	1.00275e-05
CADM4	cell adhesion molecule 4	25772.7	14618.7	-0.821827	2.94881e-16
CADPS2	calcium dependent secretion activator 2	14197.6	22385.3	0.653768	3.81582e-13
CALCOCO1	calcium binding and coiled-coil domain 1	26197.7	19994	-0.390647	4.15973e-05
CALCRL	calcitonin receptor like receptor	23.8806	110.663	2.1982	3.62106e-06
CALD1	caldesmon 1	65156.8	90674	0.476091	3.66541e-10
CALHM2	calcium homeostasis modulator family member 2	196.061	678.917	1.79152	3.61739e-18
CALM1	calmodulin 1	91837.1	133180	0.534503	4.43208e-11
CALM2	calmodulin 2	38448.9	64014.7	0.726154	5.61322e-12
CALM3	calmodulin 3	59670.5	100149	0.744044	6.29972e-18
CALR	calreticulin	448146	247011	-0.864069	2.84764e-18
CALU	calumenin	256227	163140	-0.654525	1.65771e-10
CAMK1	calcium/calmodulin dependent protein kinase I	9049.8	10263.8	0.177258	0.0451017
CAMK1D	calcium/calmodulin dependent protein kinase ID	11574	16639.5	0.521475	7.74304e-08
CAMK2D	calcium/calmodulin dependent protein kinase II delta	17956.2	26477.1	0.557421	5.67168e-10
CAMK2G	calcium/calmodulin dependent protein kinase II gamma	14916.4	12102.3	-0.303556	0.00650702
CAMK4	calcium/calmodulin dependent protein kinase IV	8132.19	15357.9	0.913727	4.54667e-20
CAMKK1	calcium/calmodulin dependent protein kinase kinase 1	27640.4	18790.2	-0.55918	1.84248e-08
CAMKK2	calcium/calmodulin dependent protein kinase kinase 2	17117.3	31007.4	0.856541	2.26355e-28
CAMKMT	calmodulin-lysine N-methyltransferase	3124.73	3984.05	0.346353	0.00185485
CAMKV	CaM kinase like vesicle associated	6407.83	3938.27	-0.703743	2.59704e-11
CAMSAP1	calmodulin regulated spectrin associated protein 1	37755.4	45394.6	0.265239	0.000237952
CAMSAP2	calmodulin regulated spectrin associated protein family member 2	19943.5	26281.8	0.393949	1.8188e-05
CAMSAP3	calmodulin regulated spectrin associated protein family member 3	20113.9	27696.7	0.45824	8.39648e-08
CAMTA1	calmodulin binding transcription activator 1	27937.6	33548.8	0.260688	0.00242224
CAND1	cullin associated and neddylation dissociated 1	72514.3	111747	0.618266	1.0888e-10
CANX	calnexin	817666	433985	-0.915291	1.31205e-24
CAP1	cyclase associated actin cytoskeleton regulatory protein 1	38777.2	54633.3	0.491976	4.28653e-09
CAP2	cyclase associated actin cytoskeleton regulatory protein 2	5643.64	11622.1	1.04192	3.65115e-30
CAPN1	calpain 1	56246.7	72089.5	0.353904	3.34669e-05
CAPN10	calpain 10	18387.6	10613.3	-0.797636	1.26096e-13
CAPN2	calpain 2	42830.3	51155.9	0.256047	0.000242513
CAPN5	calpain 5	3496.36	4039.95	0.206463	0.0292078
CAPNS1	calpain small subunit 1	174450	200833	0.198175	0.0188159
CAPRIN1	cell cycle associated protein 1	140015	203563	0.539704	1.90121e-13
CAPRIN2	caprin family member 2	32594.1	17055.6	-0.936658	5.19651e-20
CAPS	calcyphosine	1964.98	1317.28	-0.585239	0.000243796
CAPS2	calcyphosine 2	1187.55	1579.97	0.406708	0.00260835
CAPZA1	capping actin protein of muscle Z-line subunit alpha 1	32437.7	47355.4	0.540886	7.54793e-09
CAPZA2	capping actin protein of muscle Z-line subunit alpha 2	27900	38185.9	0.443423	2.07377e-05
CARD10	caspase recruitment domain family member 10	30348	19042.6	-0.679098	1.29292e-09
CARD6	caspase recruitment domain family member 6	598.952	1171.35	0.965925	1.47406e-11
CARD8	caspase recruitment domain family member 8	5056.7	7017.58	0.472366	2.89314e-08
CARF	calcium responsive transcription factor	1019.2	3070.86	1.58411	1.29976e-33
CARM1	coactivator associated arginine methyltransferase 1	74709.4	59745.7	-0.32879	0.0100213
CARMIL1	capping protein regulator and myosin 1 linker 1	7523.15	11527.3	0.615154	9.95937e-13
CARMIL2	capping protein regulator and myosin 1 linker 2	13500	9683.56	-0.483871	2.68844e-05
CARNMT1	carnosine N-methyltransferase 1	4786.91	12494	1.3792	4.1872e-42
CARS1	cysteinyl-tRNA synthetase 1	34575.4	27669.6	-0.321662	0.0007735
CASC2	cancer susceptibility 2	789.294	2658.14	1.74696	1.37106e-42
CASC3	CASC3 exon junction complex subunit	112952	88526	-0.352509	0.00023786
CASD1	CAS1 domain containing 1	3843.8	5009.2	0.374762	0.00148955
CASK	calcium/calmodulin dependent serine protein kinase	29262.4	42366.6	0.532078	1.93121e-10
CASP10	caspase 10	746.743	1286.37	0.77622	2.9422e-07
CASP3	caspase 3	18884.5	23938.8	0.330576	0.00256988
CASP4	caspase 4	28.6178	75.017	1.23362	0.0335354
CASP6	caspase 6	3860.02	7629.78	0.980363	4.14112e-24
CASP7	caspase 7	18885.2	23835.7	0.331972	0.000220911
CASP8	caspase 8	3915.63	8841.13	1.17245	1.0424e-34
CASP8AP2	caspase 8 associated protein 2	27721	34371.8	0.302729	0.0021974
CASP9	caspase 9	8350.06	6868.35	-0.282703	0.0140282
CAST	calpastatin	40203.2	71278.7	0.826008	2.49979e-28
CASTOR2	cytosolic arginine sensor for mTORC1 subunit 2	12098.6	15694.9	0.373346	6.35601e-06
CASZ1	castor zinc finger 1	9126.35	6664.6	-0.45472	9.62711e-06
CATSPERE	catsper channel auxiliary subunit epsilon	116.651	208.862	0.833376	0.00921554
CAV1	caveolin 1	28842.6	34005.8	0.236693	0.00202479
CAVIN1	caveolae associated protein 1	43523.3	54033.1	0.307475	0.000619253
CBFA2T2	CBFA2/RUNX1 partner transcriptional co-repressor 2	29905.6	21148.3	-0.49997	1.98639e-08
CBFA2T3	CBFA2/RUNX1 partner transcriptional co-repressor 3	1221.21	3538.04	1.53351	2.3286e-47
CBFB	core-binding factor subunit beta	11335.8	22592.1	0.994795	5.93813e-36
CBL	Cbl proto-oncogene	34236.2	44900.3	0.389885	4.64978e-06
CBLB	Cbl proto-oncogene B	4605.03	6134.51	0.411712	1.14075e-05
CBLL1	Cbl proto-oncogene like 1	36957.8	42077.6	0.186729	0.0166597
CBLN3	cerebellin 3 precursor	385.511	649.782	0.745719	5.98929e-05
CBR1	carbonyl reductase 1	14639.9	30324.3	1.0484	1.05945e-33
CBR3	carbonyl reductase 3	578.959	1454.42	1.3222	2.47398e-19
CBR4	carbonyl reductase 4	9061.67	15485.4	0.766409	8.72232e-14
CBS	cystathionine beta-synthase	2853.43	1714.27	-0.751146	7.96732e-06
CBWD1	COBW domain containing 1	12940.6	20396.2	0.647448	1.37517e-09
CBWD3	COBW domain containing 3	1015.53	687.187	-0.585912	0.014548
CBWD5	COBW domain containing 5	7906.71	5324.25	-0.579825	2.24215e-05
CBX1	chromobox 1	58562.1	86142.2	0.556312	1.10249e-13
CBX3	chromobox 3	51726.3	82894.4	0.674973	1.10673e-12
CBX5	chromobox 5	96191.3	162352	0.750677	2.87639e-16
CBX6	chromobox 6	56459.3	85028.8	0.58903	6.25475e-14
CBX7	chromobox 7	1341.5	1934.28	0.523635	1.82699e-05
CBX8	chromobox 8	5300.98	6644.53	0.321082	0.0010508
CBY1	chibby family member 1, beta catenin antagonist	5748.94	8260.68	0.521626	9.31409e-09
CBY2	chibby family member 2	3.8942	22.2243	2.37468	0.0456672
CC2D1A	coiled-coil and C2 domain containing 1A	95116.2	46950.4	-1.02434	2.8691e-23
CC2D2A	coiled-coil and C2 domain containing 2A	3395	4614.51	0.441602	4.38811e-06
CCAR1	cell division cycle and apoptosis regulator 1	95459.4	71279.8	-0.425129	0.000128004
CCBE1	collagen and calcium binding EGF domains 1	8263.72	6233.53	-0.407441	0.000357895
CCDC102A	coiled-coil domain containing 102A	1353.65	3829.32	1.48822	1.7946e-25
CCDC102B	coiled-coil domain containing 102B	239.482	435.023	0.851539	0.00235838
CCDC103	coiled-coil domain containing 103	223.334	333.677	0.572152	0.0174496
CCDC106	coiled-coil domain containing 106	20326.4	23681.2	0.216478	0.0115324
CCDC110	coiled-coil domain containing 110	120.594	801.483	2.72269	3.21776e-34
CCDC112	coiled-coil domain containing 112	18598.3	13256.3	-0.494219	4.25658e-05
CCDC113	coiled-coil domain containing 113	2478.92	4272.33	0.784718	2.60258e-16
CCDC115	coiled-coil domain containing 115	6179.4	8124.81	0.393985	5.63406e-06
CCDC117	coiled-coil domain containing 117	15504.1	37581.6	1.27274	1.35122e-39
CCDC12	coiled-coil domain containing 12	15634.9	12736.7	-0.299093	0.012882
CCDC120	coiled-coil domain containing 120	10217.6	11635.2	0.183963	0.0322742
CCDC121	coiled-coil domain containing 121	797.681	1418.73	0.830362	5.90425e-10
CCDC122	coiled-coil domain containing 122	973.212	5179.12	2.40405	3.49904e-82
CCDC125	coiled-coil domain containing 125	3975.92	8755.15	1.13298	1.09106e-26
CCDC127	coiled-coil domain containing 127	19788.4	14166.3	-0.482671	2.28949e-07
CCDC134	coiled-coil domain containing 134	6469.62	3559.6	-0.870153	4.29616e-12
CCDC137	coiled-coil domain containing 137	40946.3	33987.5	-0.270941	0.01679
CCDC138	coiled-coil domain containing 138	5437.15	8281.99	0.601148	4.38067e-08
CCDC14	coiled-coil domain containing 14	37004.9	29520.6	-0.335313	0.0282468
CCDC140	CCDC140 long non-coding RNA	64.8009	214.812	1.68248	2.1354e-06
CCDC146	coiled-coil domain containing 146	1086.09	809.519	-0.433351	0.038157
CCDC150	coiled-coil domain containing 150	10067.2	5174.13	-0.966274	2.88467e-15
CCDC154	coiled-coil domain containing 154	45.2325	92.6367	1.02569	0.0294619
CCDC160	coiled-coil domain containing 160	83.3592	147.875	0.821268	0.0293417
CCDC163	coiled-coil domain containing 163	2215.12	1482.55	-0.581575	1.62214e-05
CCDC17	coiled-coil domain containing 17	468.493	266.935	-0.814998	0.00304828
CCDC170	coiled-coil domain containing 170	155.795	255.249	0.707567	0.00965224
CCDC171	coiled-coil domain containing 171	2095.56	2910.67	0.465979	0.000298671
CCDC174	coiled-coil domain containing 174	23216.9	15717.3	-0.564409	7.48011e-09
CCDC177	coiled-coil domain containing 177	249.597	504.836	1.00321	5.44051e-05
CCDC178	coiled-coil domain containing 178	246.525	387.939	0.64025	0.00702234
CCDC18	coiled-coil domain containing 18	5412.7	10180.4	0.903784	3.71064e-16
CCDC181	coiled-coil domain containing 181	9608.05	6477.56	-0.576942	1.26156e-05
CCDC183	coiled-coil domain containing 183	1047.79	644.33	-0.703495	3.64881e-05
CCDC184	coiled-coil domain containing 184	212.634	568.46	1.41704	1.27708e-10
CCDC188	coiled-coil domain containing 188	32.094	96.3305	1.54572	0.00399476
CCDC191	coiled-coil domain containing 191	1736.38	2219.32	0.354029	0.00141929
CCDC22	coiled-coil domain containing 22	14477.4	9946.35	-0.552472	2.9862e-05
CCDC25	coiled-coil domain containing 25	12040.9	24632.8	1.03173	8.14033e-33
CCDC27	coiled-coil domain containing 27	46.6606	244.731	2.3861	6.21175e-13
CCDC28A	coiled-coil domain containing 28A	4902.06	7509.33	0.61476	5.97103e-11
CCDC34	coiled-coil domain containing 34	25941	30799.6	0.245717	0.00460522
CCDC40	coiled-coil domain containing 40	6607.5	3551.72	-0.898906	1.4152e-16
CCDC47	coiled-coil domain containing 47	95453.9	51383.3	-0.896056	2.736e-20
CCDC50	coiled-coil domain containing 50	20474.6	23898.1	0.220076	0.00959789
CCDC51	coiled-coil domain containing 51	5670.8	10409.2	0.873345	1.47643e-21
CCDC57	coiled-coil domain containing 57	17458.4	11125.5	-0.653074	1.2737e-10
CCDC6	coiled-coil domain containing 6	36639.7	44263.9	0.271038	0.00063903
CCDC61	coiled-coil domain containing 61	5345.92	3497	-0.613507	1.46047e-08
CCDC65	coiled-coil domain containing 65	2343.82	1332.95	-0.815213	3.42871e-10
CCDC66	coiled-coil domain containing 66	10086.3	7499.58	-0.433159	0.000696047
CCDC68	coiled-coil domain containing 68	668.943	2173.01	1.69301	3.0279e-34
CCDC69	coiled-coil domain containing 69	2360.05	4183.66	0.824038	1.28652e-16
CCDC7	coiled-coil domain containing 7	351.807	1003.28	1.49993	1.38248e-15
CCDC71	coiled-coil domain containing 71	2915.72	6752.2	1.20604	1.51693e-30
CCDC71L	coiled-coil domain containing 71 like	2147.24	8211.11	1.93245	1.19705e-69
CCDC73	coiled-coil domain containing 73	154.172	80.4088	-0.991117	0.0424333
CCDC77	coiled-coil domain containing 77	6743.41	11313.9	0.745711	1.6125e-18
CCDC8	coiled-coil domain containing 8	13146.2	19515.1	0.566194	1.97743e-10
CCDC85B	coiled-coil domain containing 85B	15826.5	25595.5	0.682771	1.81342e-10
CCDC87	coiled-coil domain containing 87	160.066	988.709	2.62497	1.95749e-49
CCDC88A	coiled-coil domain containing 88A	17899.4	27048.7	0.588384	6.13318e-09
CCDC88C	coiled-coil domain containing 88C	46776.6	33747.5	-0.475259	1.00882e-05
CCDC89	coiled-coil domain containing 89	3.05126	36.7656	3.2838	0.0011766
CCDC9	coiled-coil domain containing 9	16273.6	8431.22	-0.949336	4.30181e-27
CCDC90B	coiled-coil domain containing 90B	11877.4	18792.6	0.657918	4.96923e-12
CCDC91	coiled-coil domain containing 91	9368.34	11360.6	0.268472	0.0124715
CCDC92	coiled-coil domain containing 92	5721.63	15422.2	1.4252	2.09031e-44
CCDC93	coiled-coil domain containing 93	26925.5	19598.8	-0.459777	5.1386e-06
CCDC96	coiled-coil domain containing 96	188.475	556.064	1.55331	7.32615e-13
CCDC97	coiled-coil domain containing 97	22121.4	27208.8	0.292035	0.00229284
CCER2	coiled-coil glutamate rich protein 2	608.078	812.688	0.408593	0.0171881
CCHCR1	coiled-coil alpha-helical rod protein 1	35718.4	22842.7	-0.649712	7.96557e-10
CCIN	calicin	30.7216	81.3601	1.3512	0.0126435
CCKBR	cholecystokinin B receptor	2535.32	1615.79	-0.650263	7.63213e-07
CCM2	CCM2 scaffold protein	7808.07	13496.4	0.787584	3.66661e-20
CCM2L	CCM2 like scaffold protein	702.814	467.681	-0.591435	0.00541411
CCN3	cellular communication network factor 3	435.989	759.303	0.797985	1.9696e-06
CCNA1	cyclin A1	1157.01	2028.59	0.809935	1.47604e-12
CCNB1	cyclin B1	48136.4	77300	0.682969	6.77297e-20
CCNB1IP1	cyclin B1 interacting protein 1	59263.8	48732.9	-0.284334	0.0124855
CCNB3	cyclin B3	265.78	761.989	1.51666	2.5418e-17
CCNC	cyclin C	17029.9	22577.1	0.392202	0.000732894
CCND1	cyclin D1	23188.8	48510.1	1.06374	2.87705e-39
CCND2	cyclin D2	66869.9	54123.3	-0.306062	0.00360417
CCND3	cyclin D3	14202.4	11732.8	-0.279438	0.027497
CCNDBP1	cyclin D1 binding protein 1	10601.2	15890.7	0.583838	2.13782e-14
CCNE1	cyclin E1	11086.9	18466	0.732532	9.81911e-16
CCNE2	cyclin E2	3261.35	5189.74	0.668907	1.75923e-12
CCNF	cyclin F	13905.1	19020.7	0.449401	9.62948e-08
CCNG1	cyclin G1	56556.5	90965.7	0.677829	1.57466e-11
CCNI	cyclin I	61624.4	86154.7	0.482536	6.4144e-10
CCNJ	cyclin J	11981.5	13414.7	0.161813	0.0372154
CCNJL	cyclin J like	421.088	1202.92	1.50793	1.08872e-19
CCNO	cyclin O	6486.75	5292.95	-0.300047	0.0407009
CCNT2	cyclin T2	19129.7	10864.7	-0.821028	1.06871e-12
CCNY	cyclin Y	17041	30434.1	0.836321	1.30446e-26
CCNYL1	cyclin Y like 1	2695.33	5541.89	1.03586	9.27508e-19
CCP110	centriolar coiled-coil protein 110	43745.9	33973.9	-0.370726	0.00342153
CCPG1	cell cycle progression 1	5468.4	2709.83	-1.01541	4.46907e-19
CCR10	C-C motif chemokine receptor 10	464.69	256.7	-0.860306	0.000513089
CCSAP	centriole, cilia and spindle associated protein	19433.9	28002	0.523946	7.08774e-09
CCSER2	coiled-coil serine rich protein 2	9532.73	18527	0.954179	6.11291e-23
CCT2	chaperonin containing TCP1 subunit 2	120380	149999	0.313717	0.000297166
CCT3	chaperonin containing TCP1 subunit 3	197055	262023	0.409669	1.11553e-07
CCT4	chaperonin containing TCP1 subunit 4	147534	164797	0.159454	0.016769
CCT5	chaperonin containing TCP1 subunit 5	236716	288029	0.282929	5.06329e-05
CCT6A	chaperonin containing TCP1 subunit 6A	96644.2	130733	0.43456	2.48681e-08
CCT6B	chaperonin containing TCP1 subunit 6B	1479.69	2511.89	0.751564	3.66614e-08
CCT8	chaperonin containing TCP1 subunit 8	200885	267527	0.411351	3.31834e-07
CCZ1B	CCZ1 homolog B, vacuolar protein trafficking and biogenesis associated	2700.8	3836.57	0.494663	0.000136763
CD109	CD109 molecule	6098.98	8021.15	0.389868	0.000206232
CD164	CD164 molecule	61803.1	43182.5	-0.524255	4.30585e-05
CD1D	CD1d molecule	280.228	400.719	0.506991	0.0285168
CD22	CD22 molecule	11.4666	49.0672	2.07149	0.00363952
CD24	CD24 molecule	1991.66	3422.62	0.780107	2.13358e-14
CD274	CD274 molecule	323.44	516.081	0.667984	0.00369405
CD276	CD276 molecule	101036	51072	-0.98699	3.08129e-27
CD2AP	CD2 associated protein	19711.4	32932.8	0.735314	1.71547e-14
CD2BP2	CD2 cytoplasmic tail binding protein 2	49647.4	58589	0.235146	0.00550661
CD300LB	CD300 molecule like family member b	7.52366	31.4996	2.0099	0.0306285
CD44	CD44 molecule (Indian blood group)	29220.6	18978.3	-0.62312	1.18699e-11
CD46	CD46 molecule	59231.6	39703.5	-0.58326	2.20543e-06
CD47	CD47 molecule	27593.7	16620.4	-0.742232	2.44445e-08
CD55	CD55 molecule (Cromer blood group)	39651.2	19452.3	-1.02895	2.04782e-26
CD58	CD58 molecule	3271.79	1982.45	-0.732543	1.04774e-06
CD63	CD63 molecule	144870	75907.2	-0.934953	6.95148e-23
CD81	CD81 molecule	207979	127265	-0.709643	2.99079e-15
CD82	CD82 molecule	1795.21	1169.84	-0.626452	0.000140118
CD8A	CD8a molecule	846.829	1130.44	0.416374	0.00212135
CD9	CD9 molecule	48067.6	33380	-0.526394	2.55474e-08
CDADC1	cytidine and dCMP deaminase domain containing 1	7245.96	5490.76	-0.401714	0.0003774
CDAN1	codanin 1	12982.4	10537.9	-0.304792	0.0139983
CDC123	cell division cycle 123	43081.4	58859.7	0.447809	8.6435e-08
CDC14A	cell division cycle 14A	4435.82	5872.15	0.402855	1.53091e-05
CDC14B	cell division cycle 14B	7302.47	15198.7	1.05451	4.8822e-29
CDC14C	cell division cycle 14C	52.8189	125.308	1.2319	0.00487491
CDC25A	cell division cycle 25A	63896.9	47902.2	-0.415658	6.0768e-06
CDC25B	cell division cycle 25B	45519.5	81009.3	0.828838	4.06802e-22
CDC25C	cell division cycle 25C	10534.9	14014.7	0.410392	5.99657e-07
CDC27	cell division cycle 27	19020.5	38572.8	1.01369	3.32171e-24
CDC37	cell division cycle 37, HSP90 cochaperone	153386	112356	-0.454616	5.02475e-05
CDC40	cell division cycle 40	13272.6	16584.4	0.318436	0.000272113
CDC42	cell division cycle 42	49128.4	73616.7	0.579769	7.50959e-11
CDC42BPA	CDC42 binding protein kinase alpha	17927.8	33273.2	0.88815	1.00194e-21
CDC42BPB	CDC42 binding protein kinase beta	58412.6	68671.2	0.23202	0.0019449
CDC42EP3	CDC42 effector protein 3	7676.84	10004.8	0.377816	9.46979e-05
CDC42EP4	CDC42 effector protein 4	10782.1	19992.1	0.89057	1.65239e-30
CDC42SE1	CDC42 small effector 1	24912.5	19970.9	-0.319009	0.000941883
CDC42SE2	CDC42 small effector 2	7844.22	10797	0.455875	5.25973e-06
CDC45	cell division cycle 45	37922.9	31835.7	-0.252738	0.0145157
CDC7	cell division cycle 7	61376.7	51153.4	-0.267482	0.0450027
CDC73	cell division cycle 73	16845.7	20364.7	0.26899	0.00355605
CDCA2	cell division cycle associated 2	15655.2	23731.7	0.597774	5.52913e-12
CDCA3	cell division cycle associated 3	33174.4	27164	-0.288972	0.00390876
CDCA4	cell division cycle associated 4	30111.2	41399.4	0.459129	5.36593e-10
CDCA7	cell division cycle associated 7	50441.5	33702.4	-0.58467	1.42646e-08
CDCA7L	cell division cycle associated 7 like	34729.7	29565.1	-0.232882	0.0373389
CDH2	cadherin 2	110256	62791.7	-0.813649	1.11656e-18
CDH4	cadherin 4	37131.6	21355.6	-0.802719	5.20445e-15
CDH7	cadherin 7	3157.04	3911.58	0.3073	0.00171398
CDHR1	cadherin related family member 1	22567.1	14199.4	-0.673852	1.27638e-09
CDHR3	cadherin related family member 3	1284.67	2090.84	0.70237	6.89996e-10
CDIN1	CDAN1 interacting nuclease 1	5158.61	10469.3	1.01922	3.55735e-29
CDIPT	CDP-diacylglycerol--inositol 3-phosphatidyltransferase	52266.2	35227.7	-0.569927	1.03641e-10
CDK12	cyclin dependent kinase 12	37270.7	57929.6	0.636145	1.7763e-16
CDK13	cyclin dependent kinase 13	11621.5	21484.9	0.886172	1.75416e-29
CDK14	cyclin dependent kinase 14	9669.05	17158	0.822638	1.10861e-16
CDK18	cyclin dependent kinase 18	32039.1	22337.7	-0.523139	1.63803e-07
CDK19	cyclin dependent kinase 19	7546.41	12869	0.766676	3.28441e-16
CDK2AP1	cyclin dependent kinase 2 associated protein 1	13588	25413.8	0.900806	3.18933e-24
CDK2AP2	cyclin dependent kinase 2 associated protein 2	11928.6	16504.2	0.464266	3.79408e-07
CDK5	cyclin dependent kinase 5	12437.6	15578.5	0.323556	5.78659e-05
CDK5R1	cyclin dependent kinase 5 regulatory subunit 1	4546.36	6970.05	0.615638	1.26537e-12
CDK5RAP1	CDK5 regulatory subunit associated protein 1	37860.7	23367.3	-0.697084	1.42549e-15
CDK6	cyclin dependent kinase 6	24997.3	47744	0.9304	1.12215e-24
CDK7	cyclin dependent kinase 7	10891.8	14094.5	0.365787	0.000222828
CDK8	cyclin dependent kinase 8	7423.93	10141	0.44977	6.79652e-08
CDKL1	cyclin dependent kinase like 1	2065.4	2796.18	0.433046	0.00013502
CDKL2	cyclin dependent kinase like 2	4376.9	7484.19	0.767712	7.36638e-13
CDKN1A	cyclin dependent kinase inhibitor 1A	50583	60703.1	0.259599	0.0023744
CDKN1B	cyclin dependent kinase inhibitor 1B	26824.7	35472.7	0.402674	2.27526e-07
CDKN2AIPNL	CDKN2A interacting protein N-terminal like	23038.4	39827.6	0.789682	1.98494e-26
CDKN2B	cyclin dependent kinase inhibitor 2B	11204.3	8605.9	-0.381796	0.000230602
CDKN3	cyclin dependent kinase inhibitor 3	18068.2	23571.5	0.371777	0.000723687
CDNF	cerebral dopamine neurotrophic factor	428.228	705.493	0.711285	0.000123552
CDO1	cysteine dioxygenase type 1	1196.47	2779.42	1.21581	7.84859e-30
CDPF1	cysteine rich DPF motif domain containing 1	3868.87	6750.7	0.799907	3.74674e-16
CDS1	CDP-diacylglycerol synthase 1	16077.1	10931.5	-0.559401	1.28952e-06
CDS2	CDP-diacylglycerol synthase 2	74425.9	44718.8	-0.735474	7.08316e-17
CDT1	chromatin licensing and DNA replication factor 1	212729	116742	-0.871192	1.04877e-14
CDV3	CDV3 homolog	35127.6	57966.4	0.719263	3.16551e-14
CDYL2	chromodomain Y like 2	5185.34	8101.09	0.642409	4.81246e-13
CEBPA	CCAAT enhancer binding protein alpha	3810.56	11427.6	1.5797	2.65582e-55
CEBPB	CCAAT enhancer binding protein beta	5872.8	10077.6	0.774702	8.01445e-13
CEBPD	CCAAT enhancer binding protein delta	2758.55	3826.7	0.467201	0.000118304
CEBPG	CCAAT enhancer binding protein gamma	54818.3	74725.4	0.444254	1.59714e-07
CECR2	CECR2 histone acetyl-lysine reader	31711	26858.4	-0.240185	0.0285006
CELF1	CUGBP Elav-like family member 1	115867	97252.7	-0.253229	0.0147036
CELF2	CUGBP Elav-like family member 2	24064	35957	0.575116	4.32011e-10
CELF4	CUGBP Elav-like family member 4	1835.65	945.016	-0.970643	9.97382e-09
CELF5	CUGBP Elav-like family member 5	1326.09	1817.28	0.454441	5.6819e-05
CELSR1	cadherin EGF LAG seven-pass G-type receptor 1	61135.2	44737.7	-0.452957	4.97663e-06
CELSR2	cadherin EGF LAG seven-pass G-type receptor 2	76134.2	58849.5	-0.37539	0.000677923
CEMIP2	cell migration inducing hyaluronidase 2	8922.9	11247.7	0.333375	5.95979e-05
CEND1	cell cycle exit and neuronal differentiation 1	1580.66	2249.96	0.505547	2.30388e-05
CENPB	centromere protein B	8747.75	32644	1.89669	3.11047e-99
CENPE	centromere protein E	33664.2	48829.3	0.523737	2.83647e-06
CENPH	centromere protein H	42218.5	70645.4	0.738351	1.08994e-15
CENPI	centromere protein I	2676.87	5580.02	1.05598	5.78394e-24
CENPK	centromere protein K	12534.1	15434.3	0.286031	0.0124011
CENPM	centromere protein M	22444.8	16755.1	-0.42415	3.90597e-05
CENPN	centromere protein N	5721.72	9010.68	0.650727	7.65682e-11
CENPO	centromere protein O	16855.7	10790.8	-0.64412	1.0893e-12
CENPQ	centromere protein Q	3933.42	6678.74	0.752374	3.80112e-10
CENPS	centromere protein S	302.353	619.64	1.02386	4.5133e-07
CENPT	centromere protein T	28395.7	16028.8	-0.826939	6.20541e-19
CENPW	centromere protein W	24077.2	27046.4	0.16713	0.028095
CEP104	centrosomal protein 104	20358.3	28495.9	0.485071	5.51661e-11
CEP112	centrosomal protein 112	8576.01	13341.8	0.635344	8.912e-13
CEP120	centrosomal protein 120	12135.3	18977.3	0.641148	2.33994e-11
CEP126	centrosomal protein 126	3190.99	5207.4	0.704071	8.29682e-12
CEP128	centrosomal protein 128	12201.9	16789.6	0.46029	2.35165e-09
CEP131	centrosomal protein 131	32355	21774	-0.577219	2.06619e-07
CEP162	centrosomal protein 162	2401.49	5377.71	1.15417	3.12486e-22
CEP164	centrosomal protein 164	25385.9	20299.4	-0.326956	0.0062346
CEP19	centrosomal protein 19	1638.69	4910.4	1.58084	5.10323e-51
CEP192	centrosomal protein 192	18986.6	26983.2	0.504298	1.2516e-08
CEP20	centrosomal protein 20	13280.3	32884.8	1.29444	4.36088e-28
CEP350	centrosomal protein 350	22974.9	34254	0.574174	2.10127e-11
CEP41	centrosomal protein 41	12613.5	21145.2	0.744327	1.71455e-18
CEP44	centrosomal protein 44	12155.9	9241.05	-0.406053	0.00813512
CEP55	centrosomal protein 55	16724	25470.1	0.604611	2.30389e-12
CEP57	centrosomal protein 57	26978.4	31125.2	0.20332	0.0144152
CEP57L1	centrosomal protein 57 like 1	12221	8794.95	-0.482146	0.000225675
CEP63	centrosomal protein 63	7294.96	9718.37	0.41283	1.16209e-06
CEP68	centrosomal protein 68	11230.2	15111.3	0.42787	5.61022e-08
CEP70	centrosomal protein 70	4681.96	6212.3	0.400476	0.000238463
CEP72	centrosomal protein 72	16966.8	12011.7	-0.49887	7.06673e-08
CEP76	centrosomal protein 76	5262.38	6206.61	0.23781	0.00405522
CEP83	centrosomal protein 83	10390.7	12598.7	0.272778	0.00429149
CEP85	centrosomal protein 85	30589.6	25255.5	-0.278528	0.0129967
CEP89	centrosomal protein 89	35120.5	38582.1	0.135505	0.0436204
CEP95	centrosomal protein 95	26700.8	14197.1	-0.916373	4.7678e-16
CERCAM	cerebral endothelial cell adhesion molecule	41136.4	25058	-0.718165	5.87409e-13
CERK	ceramide kinase	13553.9	42671.3	1.65426	1.80483e-95
CERKL	ceramide kinase like	350.769	623.918	0.817145	5.58726e-05
CERS2	ceramide synthase 2	45787.8	30147.8	-0.60329	2.24542e-12
CERS5	ceramide synthase 5	29110.2	16468.8	-0.822429	3.9123e-18
CERS6	ceramide synthase 6	31204.5	17117.3	-0.869705	6.39435e-17
CERT1	ceramide transporter 1	12379	15097	0.28105	0.00367548
CES2	carboxylesterase 2	12562	15309	0.283129	0.000906243
CES3	carboxylesterase 3	13881.5	8553.91	-0.70049	5.33332e-13
CETN2	centrin 2	8319.18	16757.8	1.00456	2.82184e-23
CETN3	centrin 3	7911.6	19059	1.26125	6.65848e-33
CFAP157	cilia and flagella associated protein 157	474.555	718.485	0.594286	0.00256122
CFAP161	cilia and flagella associated protein 161	5.52432	30.6649	2.47004	0.0106147
CFAP20DC	CFAP20 domain containing	1540.11	2315.96	0.588399	3.06367e-08
CFAP221	cilia and flagella associated protein 221	455.634	928.797	1.02209	1.09107e-09
CFAP251	cilia and flagella associated protein 251	172.988	279.817	0.693414	0.00775847
CFAP300	cilia and flagella associated protein 300	2113.25	2621.61	0.307792	0.00550427
CFAP410	cilia and flagella associated protein 410	7684.32	4629.71	-0.737234	8.57214e-10
CFAP43	cilia and flagella associated protein 43	441.882	740.599	0.739261	2.16385e-05
CFAP44	cilia and flagella associated protein 44	291.542	640.458	1.1146	1.54392e-06
CFAP45	cilia and flagella associated protein 45	1220.16	625.591	-0.971711	3.20911e-08
CFAP52	cilia and flagella associated protein 52	104.21	205.597	0.98014	0.00195993
CFAP53	cilia and flagella associated protein 53	2157.18	2606.61	0.265878	0.0273719
CFAP54	cilia and flagella associated protein 54	533.949	1045.21	0.963129	1.09452e-09
CFAP65	cilia and flagella associated protein 65	1052.61	645.704	-0.705076	0.000275996
CFAP69	cilia and flagella associated protein 69	4093.47	2855.66	-0.523748	0.000217421
CFAP74	cilia and flagella associated protein 74	1154.64	784.171	-0.559069	0.000735922
CFAP97	cilia and flagella associated protein 97	22386.8	39302.9	0.801152	4.58201e-13
CFL1	cofilin 1	131309	190224	0.530181	3.32135e-09
CFL2	cofilin 2	26569.7	35219.4	0.396906	0.000154474
CFLAR	CASP8 and FADD like apoptosis regulator	10044	11614.2	0.209337	0.0062346
CFTR	CF transmembrane conductance regulator	254.418	131.91	-0.967682	0.0055506
CGGBP1	CGG triplet repeat binding protein 1	24457.5	33007	0.428692	2.04683e-06
CGN	cingulin	24773.4	14450.4	-0.778865	2.27508e-18
CGNL1	cingulin like 1	12736.6	16177.9	0.34427	8.11434e-06
CGREF1	cell growth regulator with EF-hand domain 1	21353.8	12149.5	-0.816129	6.41642e-17
CHAC1	ChaC glutathione specific gamma-glutamylcyclotransferase 1	203.661	1492.61	2.86753	8.27942e-70
CHAC2	ChaC glutathione specific gamma-glutamylcyclotransferase 2	2763.65	3388.16	0.293113	0.00221192
CHAF1A	chromatin assembly factor 1 subunit A	67778.2	89929.5	0.405908	4.32505e-07
CHAF1B	chromatin assembly factor 1 subunit B	44756.9	73434	0.714257	6.26889e-22
CHAMP1	chromosome alignment maintaining phosphoprotein 1	14314.5	31264.1	1.12534	1.19376e-39
CHCHD1	coiled-coil-helix-coiled-coil-helix domain containing 1	16332.7	21503.4	0.392359	3.40218e-05
CHCHD10	coiled-coil-helix-coiled-coil-helix domain containing 10	38319.7	48061.1	0.322384	0.00411469
CHCHD4	coiled-coil-helix-coiled-coil-helix domain containing 4	11599.6	15527.8	0.419949	2.67214e-07
CHCHD7	coiled-coil-helix-coiled-coil-helix domain containing 7	6919.6	11220.3	0.690096	1.20814e-10
CHD1L	chromodomain helicase DNA binding protein 1 like	1836.08	972.653	-0.92337	1.84163e-09
CHD2	chromodomain helicase DNA binding protein 2	47744.3	26452.2	-0.852092	5.95929e-25
CHD3	chromodomain helicase DNA binding protein 3	133832	103502	-0.374106	0.000660589
CHD5	chromodomain helicase DNA binding protein 5	11922.1	9182.07	-0.379939	0.000828518
CHD6	chromodomain helicase DNA binding protein 6	53837.3	44595.4	-0.27177	0.00586779
CHD8	chromodomain helicase DNA binding protein 8	76651.4	102865	0.423957	5.82423e-09
CHD9	chromodomain helicase DNA binding protein 9	11463.9	16660.4	0.53623	3.41189e-09
CHDH	choline dehydrogenase	7326.89	11658.2	0.669203	3.02707e-16
CHEK2	checkpoint kinase 2	25660.1	34791.4	0.436588	3.17155e-07
CHERP	calcium homeostasis endoplasmic reticulum protein	102129	79632.3	-0.364837	0.00254909
CHFR	checkpoint with forkhead and ring finger domains	10965.6	15073.8	0.456578	1.51217e-07
CHIC1	cysteine rich hydrophobic domain 1	3302.05	2304.45	-0.536481	0.00311526
CHIC2	cysteine rich hydrophobic domain 2	6979.02	5311.03	-0.395643	0.000510965
CHID1	chitinase domain containing 1	56427.2	33473.9	-0.75953	2.30511e-12
CHKA	choline kinase alpha	5437.83	7681.16	0.489325	1.068e-05
CHM	CHM Rab escort protein	4530.92	9509.49	1.06585	7.16891e-27
CHML	CHM like Rab escort protein	14821.8	18695.7	0.322201	0.00544642
CHMP1A	charged multivesicular body protein 1A	22859.2	25864.1	0.173272	0.043154
CHMP1B	charged multivesicular body protein 1B	9458.76	15444.6	0.707224	1.00509e-18
CHMP2A	charged multivesicular body protein 2A	41718.5	49634.5	0.248133	0.00269934
CHMP2B	charged multivesicular body protein 2B	8555.75	15441.4	0.846698	8.6693e-18
CHMP3	charged multivesicular body protein 3	3734.83	9959.32	1.41197	3.53698e-45
CHMP4A	charged multivesicular body protein 4A	713.542	392.682	-0.87428	9.04735e-05
CHMP4B	charged multivesicular body protein 4B	45883.8	62204.5	0.436349	3.61119e-07
CHMP4C	charged multivesicular body protein 4C	3476.67	5989.87	0.78048	1.64785e-13
CHMP5	charged multivesicular body protein 5	15704.5	25782.4	0.71438	1.71204e-18
CHMP6	charged multivesicular body protein 6	2863.79	4656.28	0.695625	9.27565e-11
CHMP7	charged multivesicular body protein 7	23663	33065.7	0.482393	7.83221e-11
CHORDC1	cysteine and histidine rich domain containing 1	46455.7	36291	-0.361955	0.00408219
CHP1	calcineurin like EF-hand protein 1	10495.6	21627.5	1.04269	7.85986e-39
CHP2	calcineurin like EF-hand protein 2	59.1304	194.553	1.71579	1.23938e-06
CHPF	chondroitin polymerizing factor	31986.5	17920.6	-0.844107	2.30871e-13
CHPT1	choline phosphotransferase 1	33546.5	18614.5	-0.858942	9.54025e-12
CHRAC1	chromatin accessibility complex subunit 1	12589.9	15185.1	0.270258	0.000399159
CHRNA10	cholinergic receptor nicotinic alpha 10 subunit	62.7598	145.134	1.20523	0.00213788
CHRNA7	cholinergic receptor nicotinic alpha 7 subunit	3099.95	1989.71	-0.641493	1.51686e-07
CHRNB1	cholinergic receptor nicotinic beta 1 subunit	6489.12	3214.32	-1.01542	9.8842e-22
CHRND	cholinergic receptor nicotinic delta subunit	8.41534	30.3249	1.78244	0.0478905
CHST1	carbohydrate sulfotransferase 1	2102.58	1462.46	-0.530762	0.000612894
CHST10	carbohydrate sulfotransferase 10	11054.8	8329.54	-0.408978	0.000273205
CHST11	carbohydrate sulfotransferase 11	20835.8	15560.2	-0.421826	8.10504e-06
CHST14	carbohydrate sulfotransferase 14	9962.39	12692.5	0.346925	6.94425e-05
CHST3	carbohydrate sulfotransferase 3	18244.9	21635.8	0.243991	0.00192027
CHST8	carbohydrate sulfotransferase 8	17143.4	12882.3	-0.421095	0.00143613
CHST9	carbohydrate sulfotransferase 9	952.077	1574.68	0.713531	2.63561e-06
CHSY1	chondroitin sulfate synthase 1	17296	14568.2	-0.248186	0.0277136
CHSY3	chondroitin sulfate synthase 3	2335.38	1756.09	-0.415817	0.00553391
CHTF8	chromosome transmission fidelity factor 8	210.983	458.743	1.11211	5.0151e-07
CHTOP	chromatin target of PRMT1	48219.1	37907.2	-0.34714	0.00014703
CHURC1	churchill domain containing 1	5921.95	12379.8	1.05879	1.87331e-25
CIAO3	cytosolic iron-sulfur assembly component 3	24477.6	12797.3	-0.942434	1.54454e-17
CIAPIN1	cytokine induced apoptosis inhibitor 1	13926	16202.8	0.217824	0.00357365
CIB1	calcium and integrin binding 1	14828.1	12433.7	-0.256529	0.0351051
CIB2	calcium and integrin binding family member 2	1095.41	2216.59	1.00779	3.93365e-12
CIBAR1	CBY1 interacting BAR domain containing 1	8464.28	11945.2	0.492758	2.23492e-07
CIBAR2	CBY1 interacting BAR domain containing 2	14.9986	50.7463	1.74794	0.0357411
CIC	capicua transcriptional repressor	43491.5	50794.1	0.219179	0.0102549
CIITA	class II major histocompatibility complex transactivator	355.778	213.76	-0.763123	0.0180675
CILK1	ciliogenesis associated kinase 1	2858.51	8920.79	1.64072	4.11496e-70
CILP2	cartilage intermediate layer protein 2	6480.32	3725.68	-0.80478	1.55506e-11
CINP	cyclin dependent kinase 2 interacting protein	14363.7	16664.8	0.21394	0.00563522
CISD1	CDGSH iron sulfur domain 1	12409.1	16193.2	0.37832	0.000101598
CISD2	CDGSH iron sulfur domain 2	19209.8	14407.1	-0.420338	0.000727609
CISD3	CDGSH iron sulfur domain 3	12071.7	13692.7	0.17721	0.0427554
CIT	citron rho-interacting serine/threonine kinase	40469.6	45450	0.166823	0.0169624
CITED4	Cbp/p300 interacting transactivator with Glu/Asp rich carboxy-terminal domain 4	256.347	1041.47	2.01668	2.86372e-29
CIZ1	CDKN1A interacting zinc finger protein 1	45267.2	54503.5	0.262513	0.00287944
CKAP2	cytoskeleton associated protein 2	86962.3	111449	0.351971	0.000178218
CKAP2L	cytoskeleton associated protein 2 like	10447.7	16882.7	0.688373	3.11877e-13
CKAP4	cytoskeleton associated protein 4	123537	72416.2	-0.771569	3.68417e-19
CKAP5	cytoskeleton associated protein 5	219804	264346	0.264942	0.000601656
CKB	creatine kinase B	1.22171e+06	1.00565e+06	-0.291265	0.0496166
CLASP2	cytoplasmic linker associated protein 2	19550.1	27258.3	0.477726	1.04828e-08
CLASRP	CLK4 associating serine/arginine rich protein	53614.2	29907.1	-0.84755	3.88309e-16
CLBA1	clathrin binding box of aftiphilin containing 1	3644.77	7081.74	0.95532	1.42786e-23
CLCC1	chloride channel CLIC like 1	28167.7	16252	-0.79349	7.57763e-20
CLCF1	cardiotrophin like cytokine factor 1	635.121	418.989	-0.608011	0.0158953
CLCN2	chloride voltage-gated channel 2	5195.6	2896.85	-0.844608	1.00839e-12
CLCN5	chloride voltage-gated channel 5	6563.32	4809.71	-0.448887	4.33826e-05
CLCN6	chloride voltage-gated channel 6	9017.17	7076.97	-0.350388	0.00132915
CLCN7	chloride voltage-gated channel 7	22072.2	14802.5	-0.581358	1.3466e-07
CLDN1	claudin 1	11404.9	5869.02	-0.959913	6.74639e-22
CLDN12	claudin 12	9321.01	7410.08	-0.342219	0.0335486
CLDN2	claudin 2	31.7735	85.0369	1.3961	0.00718164
CLDN23	claudin 23	9.98972	137.836	3.7701	1.15925e-11
CLDN4	claudin 4	485.06	953.239	0.970387	9.80136e-10
CLDN5	claudin 5	152.04	272.536	0.841847	0.0040485
CLDN7	claudin 7	137.801	250.883	0.864128	0.00183011
CLDND1	claudin domain containing 1	26345.8	13871.8	-0.934469	5.06306e-14
CLDND2	claudin domain containing 2	1588.33	1142.9	-0.48476	0.00796958
CLEC16A	C-type lectin domain containing 16A	14312.9	19814	0.467853	4.69732e-09
CLEC2D	C-type lectin domain family 2 member D	3265.52	1801.13	-0.868295	3.18694e-09
CLIC2	chloride intracellular channel 2	42.5017	103.341	1.22323	0.0100517
CLIC4	chloride intracellular channel 4	46629	74444.4	0.670285	4.48103e-13
CLIC5	chloride intracellular channel 5	541.612	719.381	0.407236	0.0136573
CLIP1	CAP-Gly domain containing linker protein 1	19172.2	35679.7	0.894988	2.63976e-28
CLIP2	CAP-Gly domain containing linker protein 2	7484.42	13174	0.811185	9.79276e-18
CLIP4	CAP-Gly domain containing linker protein family member 4	7597.01	6129.83	-0.310264	0.0107735
CLK2	CDC like kinase 2	52916.1	41701.5	-0.344837	0.000484614
CLMN	calmin	23899.8	20387.3	-0.229898	0.0480534
CLN3	CLN3 lysosomal/endosomal transmembrane protein, battenin	207.959	102.268	-1.03957	0.00677567
CLN6	CLN6 transmembrane ER protein	10377.9	7303.22	-0.511524	8.01746e-06
CLN8	CLN8 transmembrane ER and ERGIC protein	18784.2	11070.2	-0.763014	4.52023e-18
CLNS1A	chloride nucleotide-sensitive channel 1A	59511.1	100963	0.759946	1.28086e-18
CLOCK	clock circadian regulator	4862.99	9175.92	0.910929	1.16387e-18
CLP1	cleavage factor polyribonucleotide kinase subunit 1	2589.41	6376.9	1.2995	1.89562e-43
CLPSL2	colipase like 2	1155.99	764.798	-0.600333	0.000482004
CLPTM1	CLPTM1 regulator of GABA type A receptor forward trafficking	75128.5	48445.1	-0.636004	1.50483e-10
CLPTM1L	CLPTM1 like	89504.7	63647.8	-0.49217	2.47393e-07
CLSTN1	calsyntenin 1	155650	80257.7	-0.95763	2.16981e-27
CLSTN2	calsyntenin 2	8324.84	4581.85	-0.862931	2.80275e-17
CLTA	clathrin light chain A	38280.6	44060.5	0.202353	0.00510809
CLTC	clathrin heavy chain	154177	218209	0.497892	7.84732e-09
CLU	clusterin	131792	84861.9	-0.639702	7.18173e-10
CLUAP1	clusterin associated protein 1	8718.14	12758.7	0.548197	1.05556e-10
CLUH	clustered mitochondria homolog	106130	87736.5	-0.279832	0.0271291
CLVS2	clavesin 2	709.09	1099.74	0.625148	5.77094e-05
CLYBL	citramalyl-CoA lyase	3409.33	5853.52	0.778443	1.28445e-15
CMAS	cytidine monophosphate N-acetylneuraminic acid synthetase	26959.9	42402.5	0.649825	4.19216e-13
CMBL	carboxymethylenebutenolidase homolog	39239.5	63184	0.687061	9.71404e-19
CMC2	C-X9-C motif containing 2	8768.68	6693.67	-0.39637	0.00500022
CMKLR2	chemerin chemokine-like receptor 2	147.638	235.171	0.633573	0.0422214
CMPK1	cytidine/uridine monophosphate kinase 1	13224.2	25610.8	0.945655	4.40269e-19
CMSS1	cms1 ribosomal small subunit homolog	20120.4	24509.4	0.282408	0.000776683
CMTM7	CKLF like MARVEL transmembrane domain containing 7	20563.9	13485.2	-0.608795	2.23551e-12
CMTM8	CKLF like MARVEL transmembrane domain containing 8	7754.98	6389.95	-0.279795	0.0150879
CMTR1	cap methyltransferase 1	37297.2	24071.1	-0.632837	1.17091e-12
CNDP2	carnosine dipeptidase 2	29854.1	48421.3	0.697019	6.63434e-20
CNEP1R1	CTD nuclear envelope phosphatase 1 regulatory subunit 1	3919.61	2833.98	-0.471896	0.000610054
CNFN	cornifelin	3972.61	5125.35	0.357948	0.00144785
CNGA1	cyclic nucleotide gated channel subunit alpha 1	187.067	294.603	0.652849	0.0210511
CNIH1	cornichon family AMPA receptor auxiliary protein 1	33285.2	25689.5	-0.376597	0.00121337
CNIH2	cornichon family AMPA receptor auxiliary protein 2	6106.31	4866.75	-0.334409	0.0219372
CNIH3	cornichon family AMPA receptor auxiliary protein 3	1375.24	2071.62	0.588824	6.4525e-07
CNIH4	cornichon family AMPA receptor auxiliary protein 4	43872.9	29102.7	-0.600842	3.67137e-06
CNN1	calponin 1	400.203	877.262	1.12891	5.09087e-11
CNN2	calponin 2	20933.8	23702.7	0.175842	0.0360342
CNN3	calponin 3	71481.7	87967.5	0.298584	7.45807e-05
CNOT1	CCR4-NOT transcription complex subunit 1	95984.2	129536	0.432227	8.15726e-09
CNOT11	CCR4-NOT transcription complex subunit 11	16053.5	21799.1	0.441247	5.36538e-09
CNOT2	CCR4-NOT transcription complex subunit 2	19194	24957.6	0.378464	5.43766e-07
CNOT3	CCR4-NOT transcription complex subunit 3	110102	75815.1	-0.543925	7.12742e-07
CNOT6	CCR4-NOT transcription complex subunit 6	27626.8	41721.3	0.589057	9.70645e-10
CNOT6L	CCR4-NOT transcription complex subunit 6 like	9592.45	17864	0.890718	2.45292e-18
CNOT7	CCR4-NOT transcription complex subunit 7	28182.5	39830.6	0.491839	9.24731e-07
CNOT8	CCR4-NOT transcription complex subunit 8	13412.6	20239.2	0.58758	3.02052e-09
CNP	2',3'-cyclic nucleotide 3' phosphodiesterase	45647.6	54739.3	0.257979	0.00258882
CNPY2	canopy FGF signaling regulator 2	3040.86	3802.84	0.318413	0.00379637
CNPY3	canopy FGF signaling regulator 3	22778.2	13673.7	-0.738039	1.19374e-14
CNRIP1	cannabinoid receptor interacting protein 1	3883.97	7684.08	0.984271	8.56767e-30
CNTD1	cyclin N-terminal domain containing 1	900.491	615.415	-0.549407	0.00218142
CNTF	ciliary neurotrophic factor	51.9272	201.423	1.94844	2.95778e-07
CNTLN	centlein	12983	18097.8	0.471573	5.67006e-06
CNTNAP2	contactin associated protein 2	8018.83	11307.7	0.495214	1.68446e-09
CNTRL	centriolin	10160.9	11705.8	0.201333	0.0203351
COA1	cytochrome c oxidase assembly factor 1	65315.6	41938.8	-0.639555	5.98661e-13
COA3	cytochrome c oxidase assembly factor 3	18922.8	22725.7	0.262643	0.0007646
COA4	cytochrome c oxidase assembly factor 4 homolog	24982.7	30531.9	0.289181	9.09088e-05
COA5	cytochrome c oxidase assembly factor 5	5038.19	9171.12	0.861835	2.51481e-20
COA6	cytochrome c oxidase assembly factor 6	9454.84	12010.1	0.336431	0.0015321
COA7	cytochrome c oxidase assembly factor 7	10858.7	20286.4	0.901589	2.1365e-29
COA8	cytochrome c oxidase assembly factor 8	6060.61	7436.2	0.294896	0.000266339
COASY	Coenzyme A synthase	54204.8	63535.2	0.224248	0.00987816
COBL	cordon-bleu WH2 repeat protein	13181.2	21648	0.71494	5.70483e-17
COBLL1	cordon-bleu WH2 repeat protein like 1	6886.11	10376.6	0.58771	8.90878e-10
COCH	cochlin	53650.2	41082.7	-0.385857	5.22452e-05
COG2	component of oligomeric golgi complex 2	9399.53	13939.6	0.568126	6.64051e-12
COG6	component of oligomeric golgi complex 6	10662.8	18345.6	0.77749	4.55107e-15
COG7	component of oligomeric golgi complex 7	18947.9	13419.8	-0.497903	3.33786e-08
COIL	coilin	27331.4	31049.5	0.183321	0.0119075
COL12A1	collagen type XII alpha 1 chain	3398.36	2765	-0.301524	0.0487883
COL14A1	collagen type XIV alpha 1 chain	55083.2	34511.2	-0.674691	1.12183e-15
COL15A1	collagen type XV alpha 1 chain	471.559	276.061	-0.782931	0.00208893
COL17A1	collagen type XVII alpha 1 chain	699.351	423.153	-0.738978	0.0011427
COL18A1	collagen type XVIII alpha 1 chain	101592	77925.3	-0.387369	0.000757333
COL19A1	collagen type XIX alpha 1 chain	3041.87	2314.11	-0.396272	0.00441704
COL21A1	collagen type XXI alpha 1 chain	5676.99	3370.12	-0.756564	3.61221e-10
COL23A1	collagen type XXIII alpha 1 chain	3209.22	2297.68	-0.485141	0.00020102
COL24A1	collagen type XXIV alpha 1 chain	60.1195	187.356	1.61089	8.10307e-06
COL25A1	collagen type XXV alpha 1 chain	19971.7	15458.5	-0.369692	0.000112528
COL26A1	collagen type XXVI alpha 1 chain	7212.12	4829.03	-0.583265	6.21819e-07
COL28A1	collagen type XXVIII alpha 1 chain	44.5915	116.448	1.34862	0.00633239
COL4A2	collagen type IV alpha 2 chain	198070	149210	-0.411845	8.00924e-05
COL4A3	collagen type IV alpha 3 chain	4769.81	3245.78	-0.5568	8.57487e-07
COL4A6	collagen type IV alpha 6 chain	13434.6	10776.1	-0.31976	0.00354872
COL6A2	collagen type VI alpha 2 chain	95734	66059.4	-0.540891	1.98823e-06
COL6A5	collagen type VI alpha 5 chain	719.763	457.738	-0.65762	0.00211541
COL8A1	collagen type VIII alpha 1 chain	150.954	423.715	1.48572	9.34568e-11
COL8A2	collagen type VIII alpha 2 chain	30.8191	83.2042	1.41265	0.00682791
COL9A3	collagen type IX alpha 3 chain	323.162	689.423	1.09211	5.13409e-10
COLEC12	collectin subfamily member 12	53089.8	39339.6	-0.432956	7.14991e-06
COLQ	collagen like tail subunit of asymmetric acetylcholinesterase	945.458	517.332	-0.871046	4.87433e-07
COMMD10	COMM domain containing 10	2587.07	3383.89	0.380582	0.00127428
COMMD2	COMM domain containing 2	8084.86	13984.1	0.782945	1.3184e-13
COMMD5	COMM domain containing 5	3513.73	4647.16	0.401634	2.05166e-05
COMMD6	COMM domain containing 6	11717.4	17230.8	0.551406	1.55992e-08
COMMD8	COMM domain containing 8	2231.7	3603.78	0.681147	1.15226e-07
COMMD9	COMM domain containing 9	4729.46	6126.02	0.370211	8.7006e-05
COMT	catechol-O-methyltransferase	63012.5	34332.1	-0.878267	8.72139e-21
COMTD1	catechol-O-methyltransferase domain containing 1	43897.3	28707.6	-0.61705	4.732e-09
COP1	COP1 E3 ubiquitin ligase	10530.4	15986.6	0.600958	7.26848e-13
COPA	COPI coat complex subunit alpha	73433.2	83277.9	0.181441	0.00642921
COPG1	COPI coat complex subunit gamma 1	35340.7	43596.4	0.299946	0.000324744
COPG2	COPI coat complex subunit gamma 2	22050.9	34290.8	0.635786	4.69332e-15
COPRS	coordinator of PRMT5 and differentiation stimulator	21068.9	24752.3	0.231155	0.00567103
COPS2	COP9 signalosome subunit 2	30055.8	36463.4	0.266001	0.0144428
COPS5	COP9 signalosome subunit 5	23854.2	19216.2	-0.311979	0.00132313
COPS6	COP9 signalosome subunit 6	181247	142214	-0.351722	0.000426299
COPS7A	COP9 signalosome subunit 7A	17782	24681.2	0.472482	5.91377e-10
COPS7B	COP9 signalosome subunit 7B	25857	22082.7	-0.22862	0.0437081
COPS8	COP9 signalosome subunit 8	18946.9	21684.6	0.18983	0.0355053
COQ10A	coenzyme Q10A	9304.19	7824.96	-0.249804	0.0258954
COQ2	coenzyme Q2, polyprenyltransferase	9930.84	7222.05	-0.462369	4.65036e-05
COQ4	coenzyme Q4	18599	14220.4	-0.392359	0.000951185
COQ6	coenzyme Q6, monooxygenase	3939.89	2569.36	-0.618794	3.18718e-07
COQ7	coenzyme Q7, hydroxylase	11056.5	20262.2	0.872864	1.24408e-25
COQ8A	coenzyme Q8A	41108.2	34499.2	-0.256027	0.0345471
COQ8B	coenzyme Q8B	27620.8	22362.9	-0.310096	0.0141117
COQ9	coenzyme Q9	13060.7	15796.4	0.271281	0.00244372
CORO1A	coronin 1A	5823.11	4103	-0.511545	9.34374e-05
CORO1B	coronin 1B	33889.1	39558.7	0.217985	0.0123099
CORO1C	coronin 1C	79812.9	105667	0.403911	1.0535e-07
CORO2A	coronin 2A	3658.78	9120.7	1.31611	8.14279e-47
CORO2B	coronin 2B	2204.27	4721.55	1.09544	2.61826e-25
COTL1	coactosin like F-actin binding protein 1	25970.7	33615.6	0.371424	2.56755e-06
COX10	cytochrome c oxidase assembly factor heme A:farnesyltransferase COX10	10648.5	12942.6	0.281093	0.000296385
COX11	cytochrome c oxidase copper chaperone COX11	33136.3	24102.1	-0.459301	2.33389e-07
COX16	cytochrome c oxidase assembly factor COX16	980.409	1364.6	0.458029	0.00493551
COX17	cytochrome c oxidase copper chaperone COX17	14247.2	20505	0.522278	8.1743e-09
COX18	cytochrome c oxidase assembly factor COX18	10102	8107.45	-0.317472	0.00305086
COX4I1	cytochrome c oxidase subunit 4I1	140558	101530	-0.471594	1.64814e-06
COX5B	cytochrome c oxidase subunit 5B	84949.9	54507.3	-0.64134	4.07224e-11
COX6C	cytochrome c oxidase subunit 6C	20590.6	30997.4	0.581926	2.22317e-08
COX7A2	cytochrome c oxidase subunit 7A2	94440.3	73552.4	-0.362129	0.000480247
COX7A2L	cytochrome c oxidase subunit 7A2 like	20173.7	24299.6	0.268019	0.000311849
COX7B	cytochrome c oxidase subunit 7B	58561.8	71954.7	0.294649	0.00038165
COX7C	cytochrome c oxidase subunit 7C	121241	185005	0.597859	4.71163e-08
COX8A	cytochrome c oxidase subunit 8A	68425.7	50733.1	-0.436441	8.18208e-05
CPD	carboxypeptidase D	115988	66939.6	-0.797636	3.84166e-14
CPE	carboxypeptidase E	59725.8	35094.7	-0.767109	8.95552e-21
CPEB4	cytoplasmic polyadenylation element binding protein 4	3682.58	8364.82	1.18008	2.49305e-32
CPED1	cadherin like and PC-esterase domain containing 1	399.91	533.057	0.414488	0.0238718
CPLANE2	ciliogenesis and planar polarity effector 2	927.833	2406.49	1.36268	3.80169e-22
CPLX2	complexin 2	3147.11	2155.17	-0.547967	8.53399e-06
CPM	carboxypeptidase M	1171.29	1699.69	0.535037	1.46102e-05
CPNE1	copine 1	58125.7	44369	-0.390757	3.76075e-05
CPNE2	copine 2	6822.37	10173.7	0.574059	1.65823e-09
CPNE3	copine 3	20837.5	54440.9	1.38118	3.11483e-47
CPNE4	copine 4	424.752	600.011	0.486891	0.0187563
CPNE7	copine 7	275.832	159.876	-0.804014	0.0160785
CPNE8	copine 8	9732.38	14022	0.51587	4.00332e-06
CPOX	coproporphyrinogen oxidase	10369	14624.6	0.49588	8.5967e-10
CPPED1	calcineurin like phosphoesterase domain containing 1	430.395	928.65	1.10827	1.19839e-11
CPQ	carboxypeptidase Q	1612.61	1039.19	-0.636361	4.97274e-05
CPS1	carbamoyl-phosphate synthase 1	2884.28	3652.41	0.335791	0.00205188
CPSF1	cleavage and polyadenylation specific factor 1	91974.3	58204.2	-0.666471	9.74234e-10
CPSF2	cleavage and polyadenylation specific factor 2	63277	90191.2	0.504332	3.74976e-07
CPSF3	cleavage and polyadenylation specific factor 3	26482.2	37048.4	0.480172	1.47158e-07
CPSF6	cleavage and polyadenylation specific factor 6	23172.5	62565.8	1.43238	1.08696e-72
CPSF7	cleavage and polyadenylation specific factor 7	60610.4	79672.5	0.39332	2.26491e-07
CPT1A	carnitine palmitoyltransferase 1A	26180.4	14181.3	-0.88473	7.59597e-26
CPT1C	carnitine palmitoyltransferase 1C	543.264	887.503	0.707844	3.73424e-06
CPT2	carnitine palmitoyltransferase 2	4313.23	14119.5	1.70894	6.70395e-82
CPTP	ceramide-1-phosphate transfer protein	6521.4	15933.1	1.2864	5.89746e-48
CRACDL	CRACD like	300.528	1168.47	1.95582	2.39109e-31
CRACR2A	calcium release activated channel regulator 2A	2085.18	2953.61	0.501937	5.97559e-07
CRACR2B	calcium release activated channel regulator 2B	5690.71	3633.69	-0.653805	8.08733e-07
CRADD	CASP2 and RIPK1 domain containing adaptor with death domain	4451.45	2960.72	-0.588954	8.20719e-08
CRAT	carnitine O-acetyltransferase	9312.44	12389.3	0.408583	7.32409e-06
CRB1	crumbs cell polarity complex component 1	3.73396	28.4797	2.88812	0.00523435
CRB3	crumbs cell polarity complex component 3	64.2227	154.581	1.26121	0.000534555
CREB1	cAMP responsive element binding protein 1	6626.41	11311.9	0.768204	6.277e-16
CREB3	cAMP responsive element binding protein 3	20017.6	15319.9	-0.389673	0.000591896
CREB5	cAMP responsive element binding protein 5	38008.7	24504.9	-0.633547	2.25157e-13
CREBBP	CREB binding protein	51223	70848.2	0.465704	8.12216e-09
CREBL2	cAMP responsive element binding protein like 2	9051.4	16947	0.902202	2.57708e-23
CREBZF	CREB/ATF bZIP transcription factor	68157.5	46910.5	-0.538996	2.42981e-10
CREG1	cellular repressor of E1A stimulated genes 1	49185.6	36825.4	-0.421758	0.000282311
CRELD1	cysteine rich with EGF like domains 1	19049	10027.3	-0.931022	4.34729e-18
CRELD2	cysteine rich with EGF like domains 2	24717.4	16503.1	-0.583205	1.33078e-09
CREM	cAMP responsive element modulator	8954.53	12188.2	0.444449	3.22761e-08
CRIM1	cysteine rich transmembrane BMP regulator 1	19845.6	16038.6	-0.307916	0.00310372
CRIP2	cysteine rich protein 2	7550.4	4464.94	-0.765678	4.39934e-10
CRIP3	cysteine rich protein 3	1426.67	947.063	-0.602516	0.00121543
CRIPT	CXXC repeat containing interactor of PDZ3 domain	3015.85	5305.22	0.808006	1.30545e-12
CRISPLD1	cysteine rich secretory protein LCCL domain containing 1	2629.33	3497.46	0.411163	0.000419961
CRK	CRK proto-oncogene, adaptor protein	19774.6	40836.1	1.04442	2.38472e-35
CRKL	CRK like proto-oncogene, adaptor protein	127626	80020.1	-0.673848	3.38148e-15
CRMP1	collapsin response mediator protein 1	42166.3	53875.7	0.35298	1.20662e-06
CRNKL1	crooked neck pre-mRNA splicing factor 1	17389.9	25614.2	0.554598	1.86374e-09
CROT	carnitine O-octanoyltransferase	1993.36	4968.29	1.30155	8.95629e-21
CRPPA	CDP-L-ribitol pyrophosphorylase A	112.144	419.767	1.89691	1.01022e-14
CRTAC1	cartilage acidic protein 1	10163.1	5603.08	-0.861791	2.55119e-17
CRTAP	cartilage associated protein	134990	80162.8	-0.752336	7.35838e-19
CRTC1	CREB regulated transcription coactivator 1	9878.38	15667.3	0.661962	1.98247e-13
CRTC2	CREB regulated transcription coactivator 2	51862.2	29841.1	-0.804842	4.18161e-13
CRTC3	CREB regulated transcription coactivator 3	10066.8	17243.1	0.775925	5.51968e-22
CRY1	cryptochrome circadian regulator 1	18878.7	10433.8	-0.856345	1.27967e-20
CRYBG1	crystallin beta-gamma domain containing 1	1546.16	3707.5	1.25882	9.59412e-29
CRYBG2	crystallin beta-gamma domain containing 2	2685.82	1459.06	-0.881546	1.7722e-12
CRYBG3	crystallin beta-gamma domain containing 3	7956.64	14047.1	0.815642	1.01868e-16
CRYL1	crystallin lambda 1	7486.35	8653.3	0.208875	0.00655427
CRYZ	crystallin zeta	7191.21	12489.5	0.794746	1.43119e-19
CRYZL1	crystallin zeta like 1	31357.1	22288.5	-0.503025	0.000250699
CS	citrate synthase	107445	133778	0.316018	1.05678e-05
CSDE1	cold shock domain containing E1	159410	282376	0.823328	3.66287e-24
CSE1L	chromosome segregation 1 like	125709	182234	0.529034	4.58587e-08
CSF1	colony stimulating factor 1	13674.5	9537.48	-0.520679	1.69996e-07
CSGALNACT2	chondroitin sulfate N-acetylgalactosaminyltransferase 2	20207.9	11231.7	-0.856822	8.18824e-12
CSK	C-terminal Src kinase	55566.5	69428	0.317152	0.000305175
CSNK1A1	casein kinase 1 alpha 1	41181.1	62078.8	0.591932	4.89579e-15
CSNK1D	casein kinase 1 delta	86506.6	60996.4	-0.507203	4.1359e-07
CSNK1E	casein kinase 1 epsilon	121031	71604.7	-0.758095	2.64806e-19
CSNK1G1	casein kinase 1 gamma 1	10410.6	15271.3	0.550404	3.75855e-10
CSNK1G3	casein kinase 1 gamma 3	16127.9	22076.1	0.446227	7.27941e-06
CSNK2A1	casein kinase 2 alpha 1	70192.9	81495.4	0.213329	0.00805826
CSNK2A2	casein kinase 2 alpha 2	18379.8	23579.9	0.358797	3.22317e-06
CSNK2A3	casein kinase 2 alpha 3	4422.22	8174.49	0.883853	3.69812e-20
CSNK2B	casein kinase 2 beta	11737.1	14282.3	0.281154	0.00126372
CSPG4	chondroitin sulfate proteoglycan 4	14909.5	10023.3	-0.582871	7.84927e-06
CSPP1	centrosome and spindle pole associated protein 1	8683.9	10536	0.273637	0.0048541
CSRNP2	cysteine and serine rich nuclear protein 2	10686.1	15318	0.519051	7.63358e-11
CSRNP3	cysteine and serine rich nuclear protein 3	1365.85	2186.34	0.670338	4.03526e-07
CST3	cystatin C	139791	87485.9	-0.684215	2.13211e-09
CSTB	cystatin B	63556.1	101763	0.673874	1.04217e-13
CSTF1	cleavage stimulation factor subunit 1	17306.8	19261.9	0.153506	0.0416877
CSTF2	cleavage stimulation factor subunit 2	14137.7	17621.9	0.317468	3.44783e-05
CSTF2T	cleavage stimulation factor subunit 2 tau variant	17196.2	25464.8	0.565825	6.91327e-13
CSTF3	cleavage stimulation factor subunit 3	22654.3	32713.1	0.52301	2.44228e-07
CTAGE4	CTAGE family member 4	44.905	108.434	1.21332	0.0223618
CTBP2	C-terminal binding protein 2	30500.9	42256.9	0.470321	1.11119e-10
CTC1	CST telomere replication complex component 1	12296.2	9911.6	-0.312577	0.00494076
CTCF	CCCTC-binding factor	30891.4	35913.6	0.216972	0.00443124
CTDNEP1	CTD nuclear envelope phosphatase 1	59894.9	43948.5	-0.447254	3.46115e-05
CTDP1	CTD phosphatase subunit 1	14158	19132.1	0.43298	9.77007e-08
CTDSP1	CTD small phosphatase 1	5963.28	18223.7	1.60862	1.17718e-65
CTDSP2	CTD small phosphatase 2	42843.2	54367.3	0.343142	2.02589e-06
CTDSPL	CTD small phosphatase like	5516.22	10745.5	0.959882	8.43027e-26
CTDSPL2	CTD small phosphatase like 2	23429.8	27105.1	0.203042	0.0335752
CTH	cystathionine gamma-lyase	9637.64	7389.61	-0.385552	0.00102966
CTIF	cap binding complex dependent translation initiation factor	39004.3	23976.9	-0.70531	8.66361e-13
CTNNA1	catenin alpha 1	112854	152439	0.433526	1.88203e-09
CTNNAL1	catenin alpha like 1	25109.3	30412.1	0.273236	0.00150167
CTNNB1	catenin beta 1	83679	107537	0.361834	3.17581e-07
CTNNBIP1	catenin beta interacting protein 1	9380.11	15748.1	0.740906	1.06178e-11
CTNNBL1	catenin beta like 1	31007.5	37976.9	0.291482	0.000139245
CTNND1	catenin delta 1	47298.2	58652.9	0.310302	1.1731e-05
CTPS2	CTP synthase 2	7869.53	13555.5	0.78192	8.21189e-18
CTR9	CTR9 homolog, Paf1/RNA polymerase II complex component	30826.8	50046.1	0.697907	3.62037e-18
CTSC	cathepsin C	39050.4	19426.3	-1.00766	5.34577e-26
CTSD	cathepsin D	24052.1	14316.2	-0.757309	3.33291e-10
CTSH	cathepsin H	12390.1	6177.17	-1.00479	1.41762e-28
CTSL	cathepsin L	29346.5	20352.4	-0.528818	5.17396e-09
CTSO	cathepsin O	694.182	996.99	0.512885	0.00174647
CTTNBP2	cortactin binding protein 2	7947.65	10940.4	0.460936	2.34112e-08
CTTNBP2NL	CTTNBP2 N-terminal like	13181.1	15861.9	0.266909	0.000611165
CTU1	cytosolic thiouridylase subunit 1	10559	8267.13	-0.35684	0.00311726
CTU2	cytosolic thiouridylase subunit 2	9409.35	5120.65	-0.88155	9.33723e-17
CTXND1	cortexin domain containing 1	38.1338	165.269	2.08485	1.59365e-07
CUEDC1	CUE domain containing 1	7534.22	10240.5	0.436748	8.41264e-06
CUEDC2	CUE domain containing 2	58826.8	47410.9	-0.31556	0.00735542
CUL1	cullin 1	26201.7	56617.3	1.11004	2.8401e-41
CUL2	cullin 2	24864.9	30579.4	0.290357	0.00415593
CUL3	cullin 3	24876.6	31399.9	0.330553	0.000450108
CUL4A	cullin 4A	22311	39485.7	0.822679	3.29716e-25
CUL4B	cullin 4B	33419.5	54019.6	0.68642	2.74729e-12
CUL5	cullin 5	13688.5	22884.5	0.726189	1.36295e-09
CUL7	cullin 7	25286.3	19179.2	-0.407666	0.00188973
CUTA	cutA divalent cation tolerance homolog	48995.2	30745.7	-0.674954	7.53756e-12
CUX1	cut like homeobox 1	68825.9	96801.2	0.491554	4.43734e-11
CUX2	cut like homeobox 2	4871.8	11567.1	1.246	3.56534e-46
CWC15	CWC15 spliceosome associated protein homolog	27820	31489	0.178003	0.0168993
CWC22	CWC22 spliceosome associated protein homolog	22439.3	17586.2	-0.359035	0.00878134
CWC25	CWC25 spliceosome associated protein homolog	15015.3	11238.3	-0.418192	1.39419e-05
CWF19L1	CWF19 like cell cycle control factor 1	11865.7	14716.6	0.310176	7.78021e-05
CX3CR1	C-X3-C motif chemokine receptor 1	2.68204	60.0861	4.45788	6.80857e-07
CXADR	CXADR Ig-like cell adhesion molecule	20440.2	13024.4	-0.658492	2.35088e-07
CXCL16	C-X-C motif chemokine ligand 16	18381.4	12121.2	-0.602313	4.08167e-10
CXCL6	C-X-C motif chemokine ligand 6	876.303	529.551	-0.728672	6.3323e-05
CXorf38	chromosome X open reading frame 38	19379.9	15883.2	-0.288131	0.0087464
CXorf58	chromosome X open reading frame 58	23.6229	64.1627	1.36847	0.0320871
CXXC4	CXXC finger protein 4	1131.56	4203.7	1.89076	1.50063e-57
CYB561	cytochrome b561	8648.83	6433.79	-0.428857	9.16682e-05
CYB561A3	cytochrome b561 family member A3	5307.77	3662.48	-0.543444	5.36257e-05
CYB561D1	cytochrome b561 family member D1	4561.99	5247.09	0.200315	0.0224841
CYB5B	cytochrome b5 type B	31831.5	40963	0.361955	9.64841e-06
CYB5R1	cytochrome b5 reductase 1	19495.2	9671.7	-1.01227	6.39297e-27
CYB5R3	cytochrome b5 reductase 3	271383	185036	-0.556658	9.47185e-08
CYB5R4	cytochrome b5 reductase 4	6959.69	11724.6	0.746972	1.5243e-13
CYB5RL	cytochrome b5 reductase like	5479.21	8784.15	0.680606	1.07858e-13
CYBB	cytochrome b-245 beta chain	213.33	338.216	0.660039	0.00659216
CYC1	cytochrome c1	91826.2	51921.6	-0.830354	6.67644e-14
CYCS	cytochrome c, somatic	42794.5	56984.9	0.410076	2.69507e-06
CYFIP1	cytoplasmic FMR1 interacting protein 1	44249.8	54705.3	0.305854	2.03035e-05
CYFIP2	cytoplasmic FMR1 interacting protein 2	78513	118251	0.589468	1.90089e-14
CYGB	cytoglobin	172.487	631.045	1.86494	1.2927e-18
CYHR1	cysteine and histidine rich 1	25360.3	18673.3	-0.445755	5.1432e-05
CYLD	CYLD lysine 63 deubiquitinase	8200.4	11536.4	0.486128	2.63272e-06
CYP1A1	cytochrome P450 family 1 subfamily A member 1	886.265	1892.4	1.09393	1.07187e-19
CYP1B1	cytochrome P450 family 1 subfamily B member 1	703.343	2962.1	2.07069	8.93349e-58
CYP20A1	cytochrome P450 family 20 subfamily A member 1	2296.27	3591.52	0.645198	6.73913e-10
CYP26A1	cytochrome P450 family 26 subfamily A member 1	1169.03	655.877	-0.837512	8.03942e-07
CYP26B1	cytochrome P450 family 26 subfamily B member 1	550.926	284.469	-0.957617	1.76634e-05
CYP27B1	cytochrome P450 family 27 subfamily B member 1	1438.65	1016.64	-0.503466	0.00165181
CYP2D6	cytochrome P450 family 2 subfamily D member 6	1438.42	759.286	-0.925844	2.4827e-09
CYP2J2	cytochrome P450 family 2 subfamily J member 2	3052.07	1574.02	-0.958405	1.27902e-11
CYP2R1	cytochrome P450 family 2 subfamily R member 1	5567.7	8972.35	0.688139	1.20194e-16
CYP2U1	cytochrome P450 family 2 subfamily U member 1	2357.67	5898.36	1.31767	8.20137e-33
CYP3A5	cytochrome P450 family 3 subfamily A member 5	1153.47	781.939	-0.585375	0.0121183
CYP46A1	cytochrome P450 family 46 subfamily A member 1	1444.03	799.497	-0.859834	2.83964e-07
CYP4V2	cytochrome P450 family 4 subfamily V member 2	1194.69	2682.72	1.16235	1.28899e-21
CYP4X1	cytochrome P450 family 4 subfamily X member 1	15090.3	12818.6	-0.235825	0.0436204
CYP51A1	cytochrome P450 family 51 subfamily A member 1	9527.03	5601.36	-0.767381	9.13938e-14
CYREN	cell cycle regulator of NHEJ	5613.2	10673.3	0.924061	7.78844e-24
CYRIA	CYFIP related Rac1 interactor A	806.744	1788.65	1.14758	2.30275e-15
CYRIB	CYFIP related Rac1 interactor B	20321.9	23505.1	0.209695	0.00395994
CYS1	cystin 1	438.929	1985.25	2.17193	3.20147e-45
CYSTM1	cysteine rich transmembrane module containing 1	29486.2	33035	0.163194	0.0294808
CYTH1	cytohesin 1	39415.7	19767.6	-0.995788	1.60719e-31
CYTH2	cytohesin 2	22420.2	14461.6	-0.633656	6.23068e-12
CYTH3	cytohesin 3	11286.5	13999.2	0.310267	5.45295e-05
CZIB	CXXC motif containing zinc binding protein	9745.57	13731.2	0.494634	1.04767e-10
DAB1	DAB adaptor protein 1	483.666	740.637	0.610013	0.000429746
DAB2	DAB adaptor protein 2	4029.26	5856.72	0.538162	1.09947e-08
DAB2IP	DAB2 interacting protein	21233.2	24936	0.228987	0.00529462
DACH1	dachshund family transcription factor 1	5655.71	12154.1	1.10352	6.37943e-42
DAD1	defender against cell death 1	67712.9	36148.4	-0.906792	1.55763e-25
DAG1	dystroglycan 1	69533.1	58681	-0.245815	0.0220822
DAP	death associated protein	24930.4	36119.4	0.534553	6.36233e-12
DAP3	death associated protein 3	46769.3	51400	0.135916	0.0458083
DAPK1	death associated protein kinase 1	14840.5	20570.1	0.470788	4.42293e-10
DAPK2	death associated protein kinase 2	1753.27	1385.95	-0.339787	0.0279533
DAPK3	death associated protein kinase 3	21278.1	15034.5	-0.507532	1.68723e-05
DARS2	aspartyl-tRNA synthetase 2, mitochondrial	48430.8	81721.2	0.754075	7.12168e-23
DAZAP1	DAZ associated protein 1	143898	94763.1	-0.604847	8.81819e-11
DAZAP2	DAZ associated protein 2	32569.2	64915.1	0.994556	2.73267e-38
DBF4	DBF4 zinc finger	9026.63	13196	0.542813	2.97879e-08
DBF4B	DBF4 zinc finger B	34965.1	23439.8	-0.582204	7.83255e-08
DBI	diazepam binding inhibitor, acyl-CoA binding protein	17224.8	32818.6	0.926908	4.35267e-25
DBN1	drebrin 1	72979.7	84085.6	0.199633	0.0182017
DBNDD2	dysbindin domain containing 2	4336.62	3195.31	-0.4483	0.00174389
DBNL	drebrin like	31527.5	43720.2	0.467149	1.35902e-07
DBP	D-box binding PAR bZIP transcription factor	5658.23	3724.92	-0.604435	2.31673e-08
DBT	dihydrolipoamide branched chain transacylase E2	20207.1	24770.9	0.286426	0.00386936
DCAF1	DDB1 and CUL4 associated factor 1	16919.2	22573	0.415669	4.51266e-08
DCAF10	DDB1 and CUL4 associated factor 10	9078.44	17743.3	0.964192	3.4826e-25
DCAF11	DDB1 and CUL4 associated factor 11	15035.4	17682.3	0.230292	0.00736115
DCAF12	DDB1 and CUL4 associated factor 12	17941.4	34828.7	0.956929	1.74076e-37
DCAF15	DDB1 and CUL4 associated factor 15	34200.3	26077.2	-0.396802	0.000758124
DCAF16	DDB1 and CUL4 associated factor 16	12800.6	28331.9	1.14533	3.96498e-45
DCAF4	DDB1 and CUL4 associated factor 4	9738.57	12699.9	0.382721	7.51212e-07
DCAF6	DDB1 and CUL4 associated factor 6	10622.5	25034.9	1.23562	2.68528e-48
DCAF7	DDB1 and CUL4 associated factor 7	94581.9	145033	0.61647	8.69555e-16
DCAKD	dephospho-CoA kinase domain containing	28496	35456.9	0.312804	0.000106728
DCBLD2	discoidin, CUB and LCCL domain containing 2	9636.03	15119.6	0.647061	3.83946e-12
DCDC2	doublecortin domain containing 2	2742.29	5691.1	1.05049	4.23245e-25
DCHS2	dachsous cadherin-related 2	1040.6	780.115	-0.416186	0.0203018
DCK	deoxycytidine kinase	7172.17	11927.7	0.726002	2.11608e-11
DCLK1	doublecortin like kinase 1	12240.4	21193	0.791146	2.23059e-19
DCLK2	doublecortin like kinase 2	11999.3	9059.33	-0.405806	6.12069e-05
DCLRE1A	DNA cross-link repair 1A	11023.9	18577.1	0.746282	4.2547e-13
DCLRE1B	DNA cross-link repair 1B	10071.7	14754.3	0.550083	3.33154e-12
DCLRE1C	DNA cross-link repair 1C	6411.8	8517.01	0.404629	4.96788e-05
DCP1A	decapping mRNA 1A	22285.5	24911.7	0.158842	0.0414801
DCP1B	decapping mRNA 1B	4735.29	12113.5	1.35479	4.72258e-59
DCP2	decapping mRNA 2	34951.9	43262.5	0.301253	0.00178241
DCST1	DC-STAMP domain containing 1	833.732	461.037	-0.861543	1.38448e-05
DCTD	dCMP deaminase	21060.1	26982.4	0.356261	1.16485e-05
DCTN4	dynactin subunit 4	35212.5	46193	0.390168	9.37422e-07
DCTN5	dynactin subunit 5	23958	35173.3	0.553761	1.49622e-13
DCTN6	dynactin subunit 6	6680.15	8425.12	0.32308	0.00468564
DCUN1D1	defective in cullin neddylation 1 domain containing 1	4922.31	10198.6	1.04049	8.04773e-19
DCUN1D2	defective in cullin neddylation 1 domain containing 2	10472.9	8115.41	-0.368566	0.000523513
DCUN1D3	defective in cullin neddylation 1 domain containing 3	7052.62	3468.39	-1.03098	1.20892e-16
DCUN1D5	defective in cullin neddylation 1 domain containing 5	24904.8	30462	0.289324	0.00015991
DDA1	DET1 and DDB1 associated 1	25967	33611.3	0.369918	4.6799e-06
DDAH1	dimethylarginine dimethylaminohydrolase 1	33577	57766.2	0.779721	6.02594e-17
DDAH2	dimethylarginine dimethylaminohydrolase 2	6442.13	3661.29	-0.827172	1.2102e-09
DDB1	damage specific DNA binding protein 1	146347	183707	0.325433	5.50193e-05
DDHD1	DDHD domain containing 1	12886.1	20605.1	0.674716	1.42128e-14
DDHD2	DDHD domain containing 2	21995.9	36134.7	0.711988	1.27213e-14
DDI2	DNA damage inducible 1 homolog 2	31029.8	36170.2	0.219273	0.00566831
DDIAS	DNA damage induced apoptosis suppressor	8157.97	9749.14	0.249234	0.016166
DDIT3	DNA damage inducible transcript 3	8054.58	5751.85	-0.486032	1.48623e-06
DDIT4	DNA damage inducible transcript 4	18635.5	10905.6	-0.776399	9.98551e-15
DDIT4L	DNA damage inducible transcript 4 like	7.46791	66.1368	2.94624	5.32881e-05
DDN	dendrin	1200.55	3337.57	1.46635	3.75497e-31
DDOST	dolichyl-diphosphooligosaccharide--protein glycosyltransferase non-catalytic subunit	172898	98355.1	-0.816343	1.82333e-18
DDR2	discoidin domain receptor tyrosine kinase 2	1202.61	675.85	-0.833231	2.35601e-07
DDX1	DEAD-box helicase 1	41455.3	64288.2	0.627787	3.54674e-11
DDX17	DEAD-box helicase 17	430128	255511	-0.751775	2.4355e-18
DDX18	DEAD-box helicase 18	34737.6	49618.9	0.508926	8.40023e-08
DDX19B	DEAD-box helicase 19B	72.4221	194.103	1.41249	3.29597e-05
DDX21	DExD-box helicase 21	207007	234850	0.178783	0.0324426
DDX23	DEAD-box helicase 23	70900.2	81110.8	0.191427	0.0163685
DDX28	DEAD-box helicase 28	2685.53	6664.27	1.30897	4.27992e-42
DDX31	DEAD-box helicase 31	13417.5	11200.2	-0.260857	0.0169897
DDX3X	DEAD-box helicase 3 X-linked	107714	140255	0.379987	5.70748e-07
DDX41	DEAD-box helicase 41	42571.8	27835.7	-0.616836	1.32257e-09
DDX46	DEAD-box helicase 46	119029	100304	-0.247189	0.0175777
DDX50	DExD-box helicase 50	58482.2	67152.1	0.195609	0.0211059
DDX51	DEAD-box helicase 51	30837.1	16609.9	-0.895607	7.84119e-21
DDX52	DExD-box helicase 52	30514.2	39832.2	0.378041	9.92211e-05
DDX54	DEAD-box helicase 54	61250.5	84148.5	0.452833	5.57503e-07
DDX55	DEAD-box helicase 55	40142.9	20834	-0.946412	1.59748e-28
DDX56	DEAD-box helicase 56	69772.5	58311.5	-0.260584	0.0172146
DDX58	DExD/H-box helicase 58	1585.94	2125.54	0.406151	0.00509527
DDX6	DEAD-box helicase 6	33784.2	82935.2	1.29054	1.46134e-41
DDX60	DExD/H-box helicase 60	2626.45	4757.93	0.852485	9.20677e-15
DDX60L	DExD/H-box 60 like	1206.54	2689.19	1.14549	6.3047e-17
DEAF1	DEAF1 transcription factor	50259.4	61364	0.284805	0.000793236
DECR2	2,4-dienoyl-CoA reductase 2	8125.82	4915.72	-0.726283	2.3768e-13
DEDD	death effector domain containing	7875.77	9490.34	0.268306	0.000923143
DEDD2	death effector domain containing 2	12911.4	15313	0.238438	0.0150859
DEF8	differentially expressed in FDCP 8 homolog	21610.7	15647.6	-0.468928	8.07866e-06
DEK	DEK proto-oncogene	94382.9	127382	0.427721	2.53483e-06
DELE1	DAP3 binding cell death enhancer 1	28097.7	22226	-0.338764	0.000452004
DENND10	DENN domain containing 10	4892.37	10095.2	1.04047	4.94696e-25
DENND11	DENN domain containing 11	31083.9	49013.9	0.6547	1.34537e-14
DENND1B	DENN domain containing 1B	2354.86	4855.51	1.04085	1.98964e-23
DENND2A	DENN domain containing 2A	3867.05	8181.53	1.07905	1.34244e-31
DENND2B	DENN domain containing 2B	7502.81	10150.2	0.43258	2.22045e-06
DENND2C	DENN domain containing 2C	4649.25	5470.95	0.227569	0.0330346
DENND3	DENN domain containing 3	17705.2	10651.1	-0.734188	5.58929e-16
DENND4A	DENN domain containing 4A	14537	21629	0.56551	3.71898e-08
DENND5A	DENN domain containing 5A	99573.4	78893.5	-0.336088	0.00024431
DENND5B	DENN domain containing 5B	9772.35	21307.6	1.12125	5.06261e-33
DENND6A	DENN domain containing 6A	9081.4	15909.6	0.805687	2.78867e-18
DENND6B	DENN domain containing 6B	8707.83	4292.44	-1.03233	2.05283e-15
DENR	density regulated re-initiation and release factor	31360.3	49063.7	0.640261	2.56078e-11
DEPDC1	DEP domain containing 1	20053	32980.6	0.704368	9.09343e-10
DEPDC1B	DEP domain containing 1B	10169.7	15638.9	0.618171	5.4781e-12
DEPDC5	DEP domain containing 5, GATOR1 subcomplex subunit	2491.14	3292	0.400909	5.30812e-05
DEPP1	DEPP1 autophagy regulator	3137.72	5838.74	0.893371	1.00918e-19
DERA	deoxyribose-phosphate aldolase	11292.9	14150.4	0.320552	0.000753377
DERL3	derlin 3	5632.74	3340.19	-0.755394	5.266e-12
DES	desmin	33.7659	85.3861	1.28266	0.0138851
DESI1	desumoylating isopeptidase 1	17640.8	33552.3	0.927168	6.30521e-34
DESI2	desumoylating isopeptidase 2	20096.4	30797.4	0.612248	1.29107e-11
DET1	DET1 partner of COP1 E3 ubiquitin ligase	491.134	322.751	-0.626156	0.0275163
DFFB	DNA fragmentation factor subunit beta	8171.44	10588	0.373739	1.78211e-06
DGAT2	diacylglycerol O-acyltransferase 2	1313.06	882.575	-0.579189	0.000849189
DGCR2	DiGeorge syndrome critical region gene 2	43112	33237.4	-0.379483	0.000871112
DGCR6	DiGeorge syndrome critical region gene 6	4645.43	2542.42	-0.873571	7.67616e-14
DGCR6L	DiGeorge syndrome critical region gene 6 like	18140.5	21303.5	0.223227	0.0262858
DGCR8	DGCR8 microprocessor complex subunit	27336.8	17007.2	-0.685665	8.83415e-14
DGKA	diacylglycerol kinase alpha	6272.66	3261.68	-0.945052	5.28226e-20
DGKH	diacylglycerol kinase eta	35683.1	28172.4	-0.347734	0.0093957
DGKZ	diacylglycerol kinase zeta	43122.8	26776.4	-0.693837	2.37899e-10
DGLUCY	D-glutamate cyclase	16345.9	11969.7	-0.450669	3.51982e-06
DGUOK	deoxyguanosine kinase	19496.8	22875.7	0.230471	0.00123272
DHCR24	24-dehydrocholesterol reductase	95044.4	72266.4	-0.396241	2.81498e-05
DHCR7	7-dehydrocholesterol reductase	61847.8	39229.9	-0.660176	3.49703e-11
DHDDS	dehydrodolichyl diphosphate synthase subunit	9310.37	11809.1	0.341353	4.81168e-05
DHFR	dihydrofolate reductase	73673.7	110594	0.58254	4.73781e-11
DHODH	dihydroorotate dehydrogenase (quinone)	13203.5	8331.45	-0.664375	1.73754e-13
DHRS1	dehydrogenase/reductase 1	7101.55	4403.19	-0.69214	8.62486e-11
DHRS12	dehydrogenase/reductase 12	1430.16	958.677	-0.581724	0.00063925
DHRS2	dehydrogenase/reductase 2	3456.36	1915.5	-0.853405	3.83881e-13
DHRS4	dehydrogenase/reductase 4	3514.19	4292.16	0.286402	0.00422557
DHRS4L2	dehydrogenase/reductase 4 like 2	4649.19	5882.49	0.3382	0.000153363
DHRS7B	dehydrogenase/reductase 7B	14463.9	9764.29	-0.567419	1.95129e-09
DHRS9	dehydrogenase/reductase 9	227.312	129.329	-0.827248	0.0312265
DHTKD1	dehydrogenase E1 and transketolase domain containing 1	58624	50200.2	-0.223883	0.0346973
DHX15	DEAH-box helicase 15	105806	89432.5	-0.243747	0.0297109
DHX29	DExH-box helicase 29	17887.7	22611.2	0.334063	0.000235644
DHX32	DEAH-box helicase 32 (putative)	7573.8	16245.9	1.09829	7.09165e-32
DHX33	DEAH-box helicase 33	37695.3	42263.3	0.164726	0.0172525
DHX34	DExH-box helicase 34	18297.7	12224	-0.587527	1.94908e-07
DHX35	DEAH-box helicase 35	10487.1	7065.73	-0.56984	9.14287e-10
DHX36	DEAH-box helicase 36	26679.5	32587.4	0.282128	0.00319086
DHX37	DEAH-box helicase 37	21290.8	28307.5	0.407492	2.06025e-06
DHX38	DEAH-box helicase 38	47898.9	34042.5	-0.496833	2.95597e-06
DHX40	DEAH-box helicase 40	45259	69176.8	0.606685	1.89111e-10
DHX57	DExH-box helicase 57	13693	16578.1	0.274832	0.000611165
DHX9	DExH-box helicase 9	131766	148728	0.174141	0.0125848
DIAPH2	diaphanous related formin 2	11393.3	13805	0.273332	0.00338214
DIDO1	death inducer-obliterator 1	51469.1	64675.2	0.328902	5.08396e-06
DIMT1	DIM1 rRNA methyltransferase and ribosome maturation factor	16646.5	26478.9	0.664784	2.80897e-12
DIO3OS	DIO3 opposite strand upstream RNA	140.274	264.469	0.894109	0.0020712
DIP2A	disco interacting protein 2 homolog A	46564.3	33579.7	-0.472758	3.82457e-07
DIP2B	disco interacting protein 2 homolog B	25383.6	31843.4	0.326805	9.73602e-06
DIP2C	disco interacting protein 2 homolog C	15785.8	21949	0.475103	2.68118e-10
DIPK1B	divergent protein kinase domain 1B	26288.2	16142.2	-0.708806	8.10832e-11
DIPK2A	divergent protein kinase domain 2A	12791.2	7223.96	-0.828152	8.69321e-14
DIRAS1	DIRAS family GTPase 1	13761.3	25106.9	0.864029	8.47086e-19
DIS3	DIS3 homolog, exosome endoribonuclease and 3'-5' exoribonuclease	45402.6	38043	-0.258052	0.0364025
DIS3L	DIS3 like exosome 3'-5' exoribonuclease	11974.2	19912.6	0.730337	1.75656e-15
DIS3L2	DIS3 like 3'-5' exoribonuclease 2	8955.15	6687.36	-0.421914	3.78178e-05
DISC1	DISC1 scaffold protein	1191.5	2719.04	1.18442	1.46066e-20
DISP1	dispatched RND transporter family member 1	481.075	1219	1.33826	9.6613e-20
DISP2	dispatched RND transporter family member 2	3646.67	2009.21	-0.860605	9.79501e-15
DIXDC1	DIX domain containing 1	9458.08	15501.8	0.712763	9.55998e-20
DKC1	dyskerin pseudouridine synthase 1	91170.3	72801	-0.324671	0.00041384
DKK1	dickkopf WNT signaling pathway inhibitor 1	383.671	222.662	-0.797991	0.00869107
[truncated: 7,210 more rows]

## Sheet: WTvOE
ENSEMBL	SYMBOL	GENENAME	REFSEQ	ENTREZID	ALIAS	GENETYPE	baseMean	log2FoldChange	lfcSE	stat	pvalue	padj	Fold_Change	effect.size
ENSG00000156414	TDRD9	tudor domain containing 9	NM_153046	122402	C14orf75	protein-coding	350.974	11.6856	1.21448	9.62192	6.46e-22	9.45e-20	3294.05	3.92813
ENSG00000121207	LRAT	lecithin retinol acyltransferase	NM_001301645	9227	LCA14	protein-coding	93.02	9.76992	1.29468	7.54622	4.48e-14	2.19e-12	873.047	3.08073
ENSG00000082482	KCNK2	potassium two pore domain channel subfamily K member 2	NM_001017424	3776	K2p2.1	protein-coding	690.508	8.82829	0.566675	15.5791	1.01e-54	1.62e-51	454.548	6.36014
ENSG00000212900	KRTAP3-2	keratin associated protein 3-2	NM_031959	83897	KAP3.2	protein-coding	55.6138	7.14795	1.2386	5.77098	7.88e-09	1.56e-07	141.823	2.35599
ENSG00000180287	PLD5	phospholipase D family member 5	NM_001195811	200150	PLDC	protein-coding	87.9872	5.40591	1.15202	4.69255	2.7e-06	3.02e-05	42.3976	1.91572
ENSG00000196353	CPNE4	copine 4	NM_001289112	131034	COPN4	protein-coding	283.917	4.79717	0.861013	5.57154	2.53e-08	4.46e-07	27.803	2.27457
ENSG00000179750	APOBEC3B	apolipoprotein B mRNA editing enzyme catalytic subunit 3B	NM_001270411	9582	A3B	protein-coding	673.111	2.96436	0.59354	4.99437	5.9e-07	7.66e-06	7.8048	2.03894
ENSG00000167244	IGF2	insulin like growth factor 2	NM_000612	3481	C11orf43	protein-coding	8796.31	2.94059	0.163702	17.9631	3.79e-72	8.09e-69	7.67723	7.33339
ENSG00000164484	TMEM200A	transmembrane protein 200A	NM_001258276	114801	KIAA1913	protein-coding	571.567	2.89272	0.413168	7.00132	2.54e-12	9.27e-11	7.42671	2.85828
ENSG00000180720	CHRM4	cholinergic receptor muscarinic 4	NM_000741	1132	HM4	protein-coding	365.09	2.87966	0.258802	11.1269	9.28e-29	3.09e-26	7.35979	4.54254
ENSG00000125510	OPRL1	opioid related nociceptin receptor 1	NM_000913	4987	KOR-3	protein-coding	548.244	2.81358	0.551897	5.09802	3.43e-07	4.7e-06	7.03029	2.08126
ENSG00000099365	STX1B	syntaxin 1B	NM_052874	112755	GEFSP9	protein-coding	4374.67	2.81198	0.150153	18.7274	2.96e-78	8.61e-75	7.02248	7.64545
ENSG00000187957	DNER	delta/notch like EGF repeat containing	NM_139072	92737	UNQ26	protein-coding	969.902	2.59736	0.363635	7.14279	9.15e-13	3.64e-11	6.0518	2.91603
ENSG00000041982	TNC	tenascin C	NM_001410991	3371	150-225	protein-coding	8058.44	2.55386	0.120311	21.2272	5.36e-100	2.86e-96	5.87204	8.66595
ENSG00000139364	TMEM132B	transmembrane protein 132B	NM_001286219	114795	TMEM132B	protein-coding	1446.24	2.47539	0.30187	8.20021	2.4e-16	1.7e-14	5.56119	3.34772
ENSG00000179292	TMEM151A	transmembrane protein 151A	NM_153266	256472	DYT36	protein-coding	193.974	2.45303	0.558337	4.39346	1.12e-05	0.00010611	5.47565	1.79362
ENSG00000128422	KRT17	keratin 17	NM_000422	3872	39.1	protein-coding	6002.81	2.44522	0.210225	11.6315	2.85e-31	1.23e-28	5.44608	4.74852
ENSG00000184524	CEND1	cell cycle exit and neuronal differentiation 1	NM_016564	51286	BM88	protein-coding	1222.42	2.40495	0.345741	6.95595	3.5e-12	1.26e-10	5.29619	2.83975
ENSG00000105605	CACNG7	calcium voltage-gated channel auxiliary subunit gamma 7	NM_001384801	59284	CACNG7	protein-coding	280.369	2.38413	0.308975	7.71627	1.2e-14	6.45e-13	5.22031	3.15015
ENSG00000156587	UBE2L6	ubiquitin conjugating enzyme E2 L6	NM_004223	9246	RIG-B	protein-coding	14192.9	2.37801	0.158175	15.0341	4.39e-51	5.62e-48	5.19818	6.13763
ENSG00000180535	BHLHA15	basic helix-loop-helix family member a15	NM_177455	168620	BHLHB8	protein-coding	783.838	2.36213	0.207369	11.3909	4.64e-30	1.73e-27	5.14128	4.65033
ENSG00000082175	PGR	progesterone receptor	NM_000926	5241	NR3C3	protein-coding	1709.51	2.34912	0.289709	8.10856	5.12e-16	3.39e-14	5.09514	3.31031
ENSG00000149090	PAMR1	peptidase domain containing associated with muscle regeneration 1	NM_001001991	25891	DKFZP586H2123	protein-coding	2093.74	2.30952	0.272402	8.47834	2.28e-17	1.85e-15	4.95717	3.46127
ENSG00000166448	TMEM130	transmembrane protein 130	NM_001134450	222865	TMEM130	protein-coding	2084.81	2.30609	0.245207	9.40468	5.22e-21	6.82e-19	4.9454	3.83944
ENSG00000149654	CDH22	cadherin 22	NM_021248	64405	C20orf25	protein-coding	238.25	2.28827	0.424763	5.38716	7.16e-08	1.13e-06	4.88469	2.1993
ENSG00000151224	MAT1A	methionine adenosyltransferase 1A	NM_000429	4143	MAT	protein-coding	1357.38	2.26729	0.320423	7.07592	1.48e-12	5.67e-11	4.81417	2.88873
ENSG00000110900	TSPAN11	tetraspanin 11	NM_001080509	441631	VSSW1971	protein-coding	2231.13	2.25807	0.140884	16.0279	8.16e-58	1.45e-54	4.78351	6.54337
ENSG00000170011	MYRIP	myosin VIIA and Rab interacting protein	NM_001284423	25924	SLAC2-C	protein-coding	691.224	2.24421	0.287585	7.80367	6.01e-15	3.44e-13	4.73779	3.18583
ENSG00000106123	EPHB6	EPH receptor B6	NM_001280794	2051	HEP	protein-coding	421.772	2.24329	0.285277	7.86355	3.73e-15	2.21e-13	4.73476	3.21028
ENSG00000171724	VAT1L	vesicle amine transport 1 like	NM_020927	57687	VAT1L	protein-coding	1232.43	2.24039	0.357295	6.27042	3.6e-10	9.14e-09	4.72525	2.55989
ENSG00000132669	RIN2	Ras and Rab interactor 2	NM_001242581	54453	MACS	protein-coding	430.452	2.21932	0.272335	8.14924	3.66e-16	2.49e-14	4.65674	3.32691
ENSG00000132003	ZSWIM4	zinc finger SWIM-type containing 4	NM_001367834	65249	ZSWIM4	protein-coding	1423.64	2.20819	0.208807	10.5753	3.88e-26	9.63e-24	4.62097	4.31735
ENSG00000256463	SALL3	spalt like transcription factor 3	NM_171999	27164	ZNF796	protein-coding	3449.57	2.1859	0.240628	9.08415	1.05e-19	1.13e-17	4.55011	3.70859
ENSG00000165973	NELL1	neural EGFL like 1	NM_001288713	4745	IDH3GL	protein-coding	901.659	2.18081	0.216196	10.0872	6.3e-24	1.19e-21	4.53408	4.11807
ENSG00000142798	HSPG2	heparan sulfate proteoglycan 2	NM_001291860	3339	HSPG	protein-coding	22873.2	2.17085	0.20787	10.4433	1.57e-25	3.65e-23	4.50289	4.26346
ENSG00000159625	DRC7	dynein regulatory complex subunit 7	NM_001289162	84229	C16orf50	protein-coding	183.321	2.15502	0.346336	6.22235	4.9e-10	1.21e-08	4.45376	2.54026
ENSG00000125508	SRMS	src-related kinase lacking C-terminal regulatory tyrosine and N-terminal myristylation sites	NM_080823	6725	C20orf148	protein-coding	226.09	2.15485	0.471603	4.5692	4.9e-06	5.12e-05	4.45322	1.86537
ENSG00000162592	CCDC27	coiled-coil domain containing 27	NM_152492	148870	CCDC27	protein-coding	137.006	2.15023	0.563711	3.81443	0.0001365	0.00094668	4.439	1.55723
ENSG00000175868	CALCB	calcitonin related polypeptide beta	NM_000728	797	CALC2	protein-coding	13977.3	2.14805	0.136311	15.7585	6.01e-56	1.01e-52	4.43228	6.43336
ENSG00000157064	NMNAT2	nicotinamide nucleotide adenylyltransferase 2	NM_015039	23057	C1orf15	protein-coding	2537.74	2.12605	0.166906	12.738	3.64e-37	2.43e-34	4.36521	5.20027
ENSG00000235568	NFAM1	NFAT activating protein with ITAM motif 1	NM_001318323	150372	CNAIP	protein-coding	211.006	2.12202	0.332308	6.38569	1.71e-10	4.59e-09	4.35302	2.60695
ENSG00000135636	DYSF	dysferlin	NM_001130455	8291	FER1L1	protein-coding	1241.96	2.11018	0.289044	7.30053	2.87e-13	1.26e-11	4.31744	2.98043
ENSG00000168079	SCARA5	scavenger receptor class A member 5	NM_001413201	286133	NET33	protein-coding	6334.11	2.10122	0.397168	5.29051	1.22e-07	1.85e-06	4.29073	2.15984
ENSG00000080031	PTPRH	protein tyrosine phosphatase receptor type H	NM_001161440	5794	R-PTP-H	protein-coding	584.465	2.08766	0.428454	4.87254	1.1e-06	1.35e-05	4.25058	1.98921
ENSG00000133805	AMPD3	adenosine monophosphate deaminase 3	NM_000480	272	AMPD3	protein-coding	823.809	2.05429	0.337453	6.08763	1.15e-09	2.66e-08	4.15339	2.48527
ENSG00000100095	SEZ6L	seizure related 6 homolog like	NM_001184773	23544	SEZ6L1	protein-coding	1606.19	2.04917	0.287714	7.12226	1.06e-12	4.18e-11	4.13869	2.90765
ENSG00000189056	RELN	reelin	NM_005045	5649	ETL7	protein-coding	714.806	2.04916	0.524041	3.91031	9.22e-05	0.00067636	4.13866	1.59638
ENSG00000165370	GPR101	G protein-coupled receptor 101	NM_054021	83550	GPCR6	protein-coding	148.896	2.04324	0.541436	3.77373	0.00016082	0.00109311	4.12169	1.54062
ENSG00000100678	SLC8A3	solute carrier family 8 member A3	NM_001130417	6547	NCX3	protein-coding	449.497	2.0297	0.490051	4.14181	3.45e-05	0.00028601	4.08319	1.69089
ENSG00000162068	NTN3	netrin 3	NM_006181	4917	NTN2L	protein-coding	2245.53	2.00795	0.208162	9.64608	5.11e-22	7.64e-20	4.0221	3.938
ENSG00000015285	WAS	WASP actin nucleation promoting factor	NM_000377	7454	IMD2	protein-coding	970.984	2.00779	0.29291	6.85462	7.15e-12	2.45e-10	4.02165	2.79839
ENSG00000184347	SLIT3	slit guidance ligand 3	NM_001271946	6586	MEGF5	protein-coding	3831.99	1.99237	0.37014	5.38274	7.34e-08	1.16e-06	3.97889	2.1975
ENSG00000248098	BCKDHA	branched chain keto acid dehydrogenase E1 subunit alpha	NM_000709	593	BCKDE1A	protein-coding	1344.66	1.98363	0.195212	10.1614	2.95e-24	5.9e-22	3.95487	4.14839
ENSG00000140274	DUOXA2	dual oxidase maturation factor 2	NM_207581	405753	SIMNIPHOM	protein-coding	82.6993	1.98235	0.505015	3.92534	8.66e-05	0.00063975	3.95137	1.60251
ENSG00000184408	KCND2	potassium voltage-gated channel subfamily D member 2	NM_012281	3751	KV4.2	protein-coding	513.833	1.97516	0.224034	8.81637	1.18e-18	1.16e-16	3.93173	3.59927
ENSG00000067842	ATP2B3	ATPase plasma membrane Ca2+ transporting 3	NM_001001344	492	CFAP39	protein-coding	2204.78	1.94927	0.312676	6.23414	4.54e-10	1.13e-08	3.86178	2.54508
ENSG00000101670	LIPG	lipase G, endothelial type	NM_001308006	9388	EDL	protein-coding	841.877	1.94586	0.329631	5.90314	3.57e-09	7.54e-08	3.85267	2.40995
ENSG00000106804	C5	complement C5	NM_001317163	727	C5D	protein-coding	314.207	1.93923	0.391067	4.95883	7.09e-07	9.07e-06	3.83502	2.02443
ENSG00000064300	NGFR	nerve growth factor receptor	NM_002507	4804	CD271	protein-coding	3049.72	1.93061	0.160632	12.0188	2.83e-33	1.33e-30	3.81218	4.90667
ENSG00000106665	CLIP2	CAP-Gly domain containing linker protein 2	NM_003388	7461	CLIP	protein-coding	7606.84	1.92416	0.145727	13.2038	8.34e-40	6.85e-37	3.79515	5.39044
ENSG00000142538	PTH2	parathyroid hormone 2	NM_178449	113091	TIP39	protein-coding	207.567	1.91324	0.411818	4.64584	3.39e-06	3.7e-05	3.76654	1.89665
ENSG00000184254	ALDH1A3	aldehyde dehydrogenase 1 family member A3	NM_000693	220	ALDH1A6	protein-coding	2896.37	1.89799	0.205442	9.23857	2.5e-20	2.97e-18	3.72693	3.77163
ENSG00000125966	MMP24	matrix metallopeptidase 24	NM_006690	10893	MMP-24	protein-coding	842.349	1.88822	0.330801	5.70802	1.14e-08	2.19e-07	3.70178	2.33029
ENSG00000158258	CLSTN2	calsyntenin 2	NM_022131	64084	ALC-GAMMA	protein-coding	2662.64	1.87746	0.194295	9.66294	4.33e-22	6.54e-20	3.67427	3.94488
ENSG00000164082	GRM2	glutamate metabotropic receptor 2	NM_000839	2912	GLUR2	protein-coding	243.458	1.8735	0.451044	4.15369	3.27e-05	0.00027319	3.6642	1.69574
ENSG00000174332	GLIS1	GLIS family zinc finger 1	NM_001367484	148979	GLIS1	protein-coding	1340.51	1.84773	0.202561	9.12184	7.39e-20	8.24e-18	3.59933	3.72398
ENSG00000038295	TLL1	tolloid like 1	NM_001204760	7092	ASD6	protein-coding	487.223	1.84545	0.497184	3.71181	0.00020578	0.00134805	3.59366	1.51534
ENSG00000136274	NACAD	NAC alpha domain containing	NM_001146334	23148	NACAD	protein-coding	5191.6	1.83718	0.210147	8.74238	2.28e-18	2.17e-16	3.57312	3.56906
ENSG00000119922	IFIT2	interferon induced protein with tetratricopeptide repeats 2	NM_001547	3433	G10P2	protein-coding	380.489	1.8252	0.444253	4.10847	3.98e-05	0.0003242	3.54356	1.67728
ENSG00000146859	TMEM140	transmembrane protein 140	NM_018295	55281	TMEM140	protein-coding	4523.28	1.82044	0.24014	7.58076	3.44e-14	1.71e-12	3.5319	3.09483
ENSG00000168874	ATOH8	atonal bHLH transcription factor 8	NM_032827	84913	HATH6	protein-coding	723.78	1.81438	0.430128	4.21823	2.46e-05	0.00021242	3.51708	1.72208
ENSG00000275183	LENG9	leukocyte receptor cluster member 9	NM_001301782	94059	LENG9	protein-coding	552.968	1.81169	0.291772	6.20927	5.32e-10	1.31e-08	3.51053	2.53492
ENSG00000171992	SYNPO	synaptopodin	NM_001109974	11346	SYNPO1	protein-coding	2684.89	1.80913	0.310045	5.83506	5.38e-09	1.1e-07	3.50431	2.38215
ENSG00000128604	IRF5	interferon regulatory factor 5	NM_001098627	3663	SLEB10	protein-coding	10262.1	1.80839	0.144688	12.4986	7.6e-36	4.77e-33	3.50252	5.10252
ENSG00000110324	IL10RA	interleukin 10 receptor subunit alpha	NM_001558	3587	CD210	protein-coding	306.334	1.80321	0.477764	3.77428	0.00016047	0.00109154	3.48997	1.54084
ENSG00000123689	G0S2	G0/G1 switch 2	NM_015714	50486	G0S2	protein-coding	1116	1.80281	0.47387	3.80445	0.00014212	0.000981	3.489	1.55316
ENSG00000260903	XKR7	XK related 7	NM_001011718	343702	C20orf159	protein-coding	287.897	1.80156	0.473718	3.80302	0.00014295	0.00098584	3.48596	1.55257
ENSG00000162426	SLC45A1	solute carrier family 45 member 1	NM_001080397	50651	DNB5	protein-coding	763.21	1.799	0.442559	4.06499	4.8e-05	0.00038101	3.47979	1.65953
ENSG00000146966	DENND2A	DENN domain containing 2A	NM_001318052	27147	FAM31D	protein-coding	4813.42	1.79786	0.165631	10.8546	1.9e-27	5.73e-25	3.47704	4.43136
ENSG00000166349	RAG1	recombination activating 1	NM_000448	5896	RAG-1	protein-coding	252.597	1.79206	0.363008	4.9367	7.95e-07	1e-05	3.4631	2.0154
ENSG00000155886	SLC24A2	solute carrier family 24 member 2	NM_001193288	25769	NCKX2	protein-coding	595.413	1.78134	0.460129	3.87139	0.00010822	0.00077607	3.43745	1.58049
ENSG00000204396	VWA7	von Willebrand factor A domain containing 7	NM_025258	80737	C6orf27	protein-coding	491.875	1.78022	0.284793	6.25091	4.08e-10	1.02e-08	3.43478	2.55192
ENSG00000095713	CRTAC1	cartilage acidic protein 1	NM_001206528	55118	ASPIC	protein-coding	3310.16	1.77259	0.144253	12.2881	1.05e-34	6e-32	3.41667	5.0166
ENSG00000168481	LGI3	leucine rich repeat LGI family member 3	NM_139278	203190	IDDMDS	protein-coding	853.043	1.76816	0.183614	9.62981	5.98e-22	8.79e-20	3.4062	3.93135
ENSG00000162520	SYNC	syncoilin, intermediate filament protein	NM_001161708	81493	SYNC1	protein-coding	341.633	1.7655	0.439737	4.01491	5.95e-05	0.00045954	3.39992	1.63908
ENSG00000181652	ATG9B	autophagy related 9B	NM_001317056	285973	APG9L2	protein-coding	399.096	1.75857	0.324118	5.42573	5.77e-08	9.34e-07	3.38363	2.21504
ENSG00000280071	LOC102724023	glutamine amidotransferase class 1 domain containing 3B	NM_001363758	102724023	GATD3B	protein-coding	1071.59	1.74965	0.361487	4.84014	1.3e-06	1.56e-05	3.36276	1.97598
ENSG00000169067	ACTBL2	actin beta like 2	NM_001017992	345651	ACT	protein-coding	2033.69	1.74896	0.28435	6.15074	7.71e-10	1.84e-08	3.36116	2.51103
ENSG00000110697	PITPNM1	phosphatidylinositol transfer protein membrane associated 1	NM_001130848	9600	DRES9	protein-coding	14256.4	1.74766	0.134027	13.0396	7.28e-39	5.55e-36	3.35814	5.32339
ENSG00000161681	SHANK1	SH3 and multiple ankyrin repeat domains 1	NM_016148	50944	SPANK-1	protein-coding	3052.26	1.74729	0.173524	10.0694	7.54e-24	1.41e-21	3.35726	4.11081
ENSG00000172318	B3GALT1	beta-1,3-galactosyltransferase 1	NM_020981	8708	beta3Gal-T1	protein-coding	658.332	1.74655	0.188904	9.24566	2.34e-20	2.8e-18	3.35554	3.77453
ENSG00000148408	CACNA1B	calcium voltage-gated channel subunit alpha1 B	NM_000718	774	BIII	protein-coding	3740.25	1.74302	0.18233	9.55969	1.18e-21	1.69e-19	3.34735	3.90273
ENSG00000140465	CYP1A1	cytochrome P450 family 1 subfamily A member 1	NM_000499	1543	AHH	protein-coding	1123.51	1.74022	0.22882	7.60518	2.85e-14	1.43e-12	3.34086	3.1048
ENSG00000156875	MFSD14A	major facilitator superfamily domain containing 14A	NM_033055	64645	HAIT1	protein-coding	1297.63	1.73916	0.286909	6.0617	1.35e-09	3.08e-08	3.3384	2.47468
ENSG00000184261	KCNK12	potassium two pore domain channel subfamily K member 12	NM_022055	56660	K2p12.1	protein-coding	595.182	1.72567	0.296495	5.82023	5.88e-09	1.2e-07	3.30733	2.3761
ENSG00000173546	CSPG4	chondroitin sulfate proteoglycan 4	NM_001897	1464	CSPG4A	protein-coding	5967.06	1.72498	0.276474	6.23919	4.4e-10	1.09e-08	3.30575	2.54714
ENSG00000121281	ADCY7	adenylate cyclase 7	NM_001114	113	AC7	protein-coding	2955.13	1.72444	0.217136	7.94178	1.99e-15	1.22e-13	3.30453	3.24222
ENSG00000113763	UNC5A	unc-5 netrin receptor A	NM_133369	90249	UNC5H1	protein-coding	2982.47	1.72293	0.213178	8.08214	6.36e-16	4.17e-14	3.30106	3.29952
ENSG00000151615	POU4F2	POU class 4 homeobox 2	NM_004575	5458	BRN3.2	protein-coding	385.392	1.7197	0.364803	4.71404	2.43e-06	2.75e-05	3.29367	1.9245
ENSG00000145920	CPLX2	complexin 2	NM_001008220	10814	921-L	protein-coding	1283.75	1.71814	0.266464	6.44793	1.13e-10	3.12e-09	3.29013	2.63236
ENSG00000186174	BCL9L	BCL9 like	NM_001378213	283149	B9L	protein-coding	8736.01	1.71634	0.169311	10.1372	3.78e-24	7.33e-22	3.28602	4.13849
ENSG00000188487	INSC	INSC spindle orientation adaptor protein	NM_001031853	387755	INSC	protein-coding	471.195	1.71585	0.345995	4.95916	7.08e-07	9.06e-06	3.28489	2.02457
ENSG00000001630	CYP51A1	cytochrome P450 family 51 subfamily A member 1	NM_000786	1595	CP51	protein-coding	3343.99	1.70506	0.144347	11.8122	3.38e-32	1.54e-29	3.26041	4.82231
ENSG00000164287	CDC20B	cell division cycle 20B	NM_001145734	166979	G6VTS76519	protein-coding	330.459	1.70374	0.337971	5.04109	4.63e-07	6.16e-06	3.25745	2.05802
ENSG00000160460	SPTBN4	spectrin beta, non-erythrocytic 4	NM_020971	57731	CMND	protein-coding	6993.3	1.70318	0.21741	7.83394	4.73e-15	2.75e-13	3.25618	3.19819
ENSG00000271303	SRXN1	sulfiredoxin 1	NM_080725	140809	C20orf139	protein-coding	2312.53	1.70289	0.338365	5.0327	4.84e-07	6.4e-06	3.25553	2.05459
ENSG00000277200	CCDC92B	coiled-coil domain containing 92B	NM_001355573	101928991	CCDC92B	protein-coding	753.309	1.69443	0.256698	6.60086	4.09e-11	1.22e-09	3.23649	2.69479
ENSG00000171533	MAP6	microtubule associated protein 6	NM_033063	4135	MAP6-N	protein-coding	12843.8	1.67527	0.214216	7.82046	5.26e-15	3.04e-13	3.19379	3.19269
ENSG00000066185	ZMYND12	zinc finger MYND-type containing 12	NM_001146192	84217	ZMYND12	protein-coding	133.544	1.67094	0.444303	3.7608	0.00016937	0.00114292	3.18421	1.53534
ENSG00000110436	SLC1A2	solute carrier family 1 member 2	NM_001195728	6506	DEE41	protein-coding	1085.54	1.66782	0.204174	8.16859	3.12e-16	2.16e-14	3.17734	3.33481
ENSG00000036448	MYOM2	myomesin 2	NM_003970	9172	TTNAP	protein-coding	23401.6	1.66717	0.137355	12.1376	6.67e-34	3.45e-31	3.17591	4.95517
ENSG00000179023	KLHDC7A	kelch domain containing 7A	NM_152375	127707	KLHDC7A	protein-coding	199.364	1.6659	0.323378	5.15156	2.58e-07	3.66e-06	3.17312	2.10312
ENSG00000141665	FBXO15	F-box protein 15	NM_001142958	201456	FBX15	protein-coding	310.2	1.66328	0.30253	5.4979	3.84e-08	6.47e-07	3.16736	2.24451
ENSG00000221866	PLXNA4	plexin A4	NM_001105543	91584	FAYV2820	protein-coding	3380.27	1.64321	0.118773	13.8348	1.57e-43	1.62e-40	3.1236	5.64804
ENSG00000182871	COL18A1	collagen type XVIII alpha 1 chain	NM_001379500	80781	GLCC	protein-coding	47034.6	1.64043	0.116042	14.1366	2.26e-45	2.5e-42	3.11759	5.77123
ENSG00000183570	PCBP3	poly(rC) binding protein 3	NM_001130141	54039	ALPHA-CP3	protein-coding	3416.05	1.63936	0.183589	8.92951	4.28e-19	4.36e-17	3.11528	3.64546
ENSG00000142173	COL6A2	collagen type VI alpha 2 chain	NM_001849	1292	BTHLM1	protein-coding	39886.7	1.63874	0.135895	12.0589	1.74e-33	8.57e-31	3.11394	4.92302
ENSG00000153303	FRMD1	FERM domain containing 1	NM_001122841	79981	bA164L23.1	protein-coding	478.931	1.6381	0.247389	6.62154	3.55e-11	1.07e-09	3.11255	2.70323
ENSG00000164342	TLR3	toll like receptor 3	NM_003265	7098	CD283	protein-coding	341.39	1.63474	0.249711	6.54654	5.89e-11	1.71e-09	3.10532	2.67261
ENSG00000258947	TUBB3	tubulin beta 3 class III	NM_001197181	10381	CDCBM	protein-coding	288.234	1.62917	0.353172	4.61298	3.97e-06	4.26e-05	3.09336	1.88324
ENSG00000178685	PARP10	poly(ADP-ribose) polymerase family member 10	NM_001317895	84875	ARTD10	protein-coding	1091.81	1.62657	0.210879	7.71329	1.23e-14	6.59e-13	3.08778	3.14894
ENSG00000004139	SARM1	sterile alpha and TIR motif containing 1	NM_015077	23098	HsTIR	protein-coding	7754.99	1.6244	0.209335	7.75981	8.51e-15	4.76e-13	3.08314	3.16793
ENSG00000089505	CMTM1	CKLF like MARVEL transmembrane domain containing 1	NM_052999	113540	CKLFH	protein-coding	655.68	1.61723	0.249822	6.47353	9.57e-11	2.68e-09	3.06785	2.64281
ENSG00000124194	GDAP1L1	ganglioside induced differentiation associated protein 1 like 1	NM_001256737	78997	dJ881L22.1	protein-coding	1223.7	1.61422	0.281931	5.72559	1.03e-08	1.99e-07	3.06146	2.33746
ENSG00000010404	IDS	iduronate 2-sulfatase	NM_000202	3423	ID2S	protein-coding	3633.81	1.61283	0.149947	10.756	5.55e-27	1.56e-24	3.0585	4.39112
ENSG00000285976	LOC128125822	uncharacterized LOC128125822	NM_001415059	128125822	LOC128125822	protein-coding	5343.75	1.61031	0.23718	6.78941	1.13e-11	3.72e-10	3.05317	2.77176
ENSG00000275395	FCGBP	Fc gamma binding protein	NM_003890	8857	FC(GAMMA)BP	protein-coding	621.368	1.59824	0.413561	3.86457	0.00011129	0.00079543	3.02773	1.5777
ENSG00000164532	TBX20	T-box transcription factor 20	NM_001077653	57057	ASD4	protein-coding	1338.35	1.59293	0.196157	8.12067	4.64e-16	3.09e-14	3.01661	3.31525
ENSG00000187902	SHISA7	shisa family member 7	NM_001145176	729956	CKAMP59	protein-coding	1528.57	1.59153	0.319678	4.97854	6.41e-07	8.24e-06	3.01369	2.03248
ENSG00000122367	LDB3	LIM domain binding 3	NM_001080114	11155	CMD1C	protein-coding	487.102	1.58958	0.293995	5.40683	6.41e-08	1.03e-06	3.00962	2.20733
ENSG00000166780	BMERB1	bMERB domain containing 1	NM_001142469	89927	C16orf45	protein-coding	1790.46	1.58899	0.15582	10.1976	2.03e-24	4.17e-22	3.00839	4.16315
ENSG00000159792	PSKH1	protein serine kinase H1	NM_006742	5681	PSKH1	protein-coding	5952.7	1.58839	0.342117	4.64281	3.44e-06	3.75e-05	3.00713	1.89542
ENSG00000171017	LRRC8E	leucine rich repeat containing 8 VRAC subunit E	NM_001268284	80131	LRRC8E	protein-coding	534.062	1.58666	0.303688	5.22462	1.75e-07	2.57e-06	3.00352	2.13294
ENSG00000214212	C19orf38	chromosome 19 open reading frame 38	NM_001136482	255809	HIDE1	protein-coding	1142.48	1.5842	0.321102	4.93362	8.07e-07	1.02e-05	2.99841	2.01414
ENSG00000167100	SAMD14	sterile alpha motif domain containing 14	NM_001257359	201191	SAMD14	protein-coding	2649.26	1.58328	0.235579	6.72081	1.81e-11	5.76e-10	2.9965	2.74376
ENSG00000145198	VWA5B2	von Willebrand factor A domain containing 5B2	NM_001320373	90113	VWA5B2	protein-coding	1654.21	1.58234	0.199385	7.93611	2.09e-15	1.28e-13	2.99456	3.2399
ENSG00000226650	KIF4B	kinesin family member 4B	NM_001099293	285643	KIF4B	protein-coding	788.783	1.571	0.358963	4.3765	1.21e-05	0.00011386	2.97111	1.7867
ENSG00000143631	FLG	filaggrin	NM_002016	2312	ATOD2	protein-coding	871.95	1.56926	0.242727	6.46512	1.01e-10	2.82e-09	2.96752	2.63938
ENSG00000117016	RIMS3	regulating synaptic membrane exocytosis 3	NM_014747	9783	NIM3	protein-coding	9146.04	1.56591	0.144425	10.8424	2.17e-27	6.43e-25	2.96064	4.42638
ENSG00000184702	SEPTIN5	septin 5	NM_001009939	5413	CDCREL	protein-coding	609.451	1.56458	0.317128	4.9336	8.07e-07	1.02e-05	2.95791	2.01413
ENSG00000172548	NIPAL4	NIPA like domain containing 4	NM_001099287	348938	ARCI6	protein-coding	403.771	1.5573	0.2739	5.68566	1.3e-08	2.47e-07	2.94303	2.32116
ENSG00000221890	NPTXR	neuronal pentraxin receptor	NM_014293	23467	NPR	protein-coding	11515.2	1.54804	0.21648	7.15095	8.62e-13	3.45e-11	2.9242	2.91936
ENSG00000185900	POMK	protein O-mannose kinase	NM_001277971	84197	MDDGA12	protein-coding	6095.61	1.5446	0.130709	11.8171	3.18e-32	1.48e-29	2.91723	4.82431
ENSG00000183287	CCBE1	collagen and calcium binding EGF domains 1	NM_133459	147372	HKLLS1	protein-coding	3824.66	1.54356	0.159217	9.69468	3.18e-22	4.87e-20	2.91512	3.95784
ENSG00000174938	SEZ6L2	seizure related 6 homolog like 2	NM_001114099	26470	BSRPA	protein-coding	19414.8	1.54077	0.107551	14.326	1.51e-46	1.79e-43	2.90949	5.84855
ENSG00000176986	SEC24C	SEC24 homolog C, COPII coat complex component	NM_004922	9632	SEC24C	protein-coding	21414.9	1.53914	0.186672	8.24513	1.65e-16	1.21e-14	2.9062	3.36606
ENSG00000197106	SLC6A17	solute carrier family 6 member 17	NM_001010898	388662	MRT48	protein-coding	617.11	1.53901	0.291315	5.283	1.27e-07	1.92e-06	2.90596	2.15677
ENSG00000164620	RELL2	RELT like 2	NM_001130029	285613	C5orf16	protein-coding	1817.71	1.53547	0.197556	7.77235	7.7e-15	4.33e-13	2.89884	3.17305
ENSG00000141574	SECTM1	secreted and transmembrane 1	NM_003004	6398	K12	protein-coding	2360.06	1.53415	0.180234	8.51201	1.71e-17	1.42e-15	2.89618	3.47502
ENSG00000188372	ZP3	zona pellucida glycoprotein 3	NM_001110354	7784	OOMD3	protein-coding	1777.61	1.53013	0.290706	5.26348	1.41e-07	2.11e-06	2.88812	2.14881
ENSG00000138119	MYOF	myoferlin	NM_013451	26509	FER1L3	protein-coding	1133.44	1.5242	0.25556	5.96416	2.46e-09	5.32e-08	2.87627	2.43486
ENSG00000109265	CRACD	capping protein inhibiting regulator of actin dynamics	NM_001393381	57482	CRAD	protein-coding	9321.11	1.52316	0.15022	10.1396	3.69e-24	7.2e-22	2.8742	4.13945
ENSG00000133124	IRS4	insulin receptor substrate 4	NM_001379150	8471	CHNG9	protein-coding	368902	1.5196	0.112489	13.5089	1.39e-41	1.3e-38	2.86712	5.51498
ENSG00000130770	ATP5IF1	ATP synthase inhibitory factor subunit 1	NM_016311	93974	ATPI	protein-coding	221955	1.51621	0.137814	11.0019	3.74e-28	1.2e-25	2.86039	4.4915
ENSG00000196878	LAMB3	laminin subunit beta 3	NM_000228	3914	AI1A	protein-coding	621.378	1.50907	0.253588	5.95085	2.67e-09	5.74e-08	2.84626	2.42942
ENSG00000089250	NOS1	nitric oxide synthase 1	NM_000620	4842	IHPS1	protein-coding	4260.54	1.50849	0.315754	4.77742	1.78e-06	2.08e-05	2.84512	1.95037
ENSG00000196924	FLNA	filamin A	NM_001110556	2316	ABP-280	protein-coding	341461	1.50795	0.153605	9.81705	9.51e-23	1.62e-20	2.84405	4.00779
ENSG00000100097	LGALS1	galectin 1	NM_002305	3956	GAL1	protein-coding	2868.99	1.50542	0.179385	8.39212	4.77e-17	3.68e-15	2.83907	3.42607
ENSG00000176971	FIBIN	fin bud initiation factor homolog	NM_203371	387758	FIBIN	protein-coding	1680.02	1.50158	0.211804	7.08947	1.35e-12	5.17e-11	2.83152	2.89426
ENSG00000148225	WDR31	WD repeat domain 31	NM_001006615	114987	WDR31	protein-coding	1591.92	1.50128	0.336211	4.46528	8e-06	7.88e-05	2.83094	1.82294
ENSG00000186994	KANK3	KN motif and ankyrin repeat domains 3	NM_198471	256949	ANKRD47	protein-coding	1986.54	1.50111	0.191593	7.83491	4.69e-15	2.74e-13	2.83061	3.19859
ENSG00000139200	PIANP	PILR alpha associated neural protein	NM_001244014	196500	C12orf53	protein-coding	7490.34	1.49818	0.207155	7.23216	4.75e-13	2.01e-11	2.82486	2.95252
ENSG00000099256	PRTFDC1	phosphoribosyl transferase domain containing 1	NM_001282786	56952	HHGP	protein-coding	479.372	1.49763	0.251867	5.94612	2.75e-09	5.89e-08	2.82378	2.42749
ENSG00000172752	COL6A5	collagen type VI alpha 5 chain	NM_001278298	256076	COL29A1	protein-coding	283.414	1.49002	0.396698	3.75607	0.0001726	0.00116233	2.80894	1.53341
ENSG00000174939	ASPHD1	aspartate beta-hydroxylase domain containing 1	NM_181718	253982	ASPHD1	protein-coding	1417.35	1.48991	0.368916	4.03862	5.38e-05	0.00042126	2.80872	1.64876
ENSG00000196155	PLEKHG4	pleckstrin homology and RhoGEF domain containing G4	NM_001129727	25894	ARHGEF44	protein-coding	8928.02	1.48977	0.224638	6.63188	3.31e-11	1e-09	2.80844	2.70745
ENSG00000033122	LRRC7	leucine rich repeat containing 7	NM_001330635	57554	DENSIN	protein-coding	1587.96	1.48968	0.14946	9.9671	2.12e-23	3.82e-21	2.80827	4.06905
ENSG00000166341	DCHS1	dachsous cadherin-related 1	NM_003737	8642	CDH19	protein-coding	711.518	1.4842	0.305156	4.86376	1.15e-06	1.41e-05	2.79763	1.98562
ENSG00000102931	ARL2BP	ADP ribosylation factor like GTPase 2 binding protein	NM_012106	23568	BART	protein-coding	2732.58	1.48398	0.341015	4.35167	1.35e-05	0.00012588	2.7972	1.77656
ENSG00000204947	ZNF425	zinc finger protein 425	NM_001001661	155054	ZNF425	protein-coding	1683.33	1.48177	0.151872	9.75669	1.73e-22	2.79e-20	2.79291	3.98315
ENSG00000106211	HSPB1	heat shock protein family B (small) member 1	NM_001540	3315	CMT2F	protein-coding	28501.7	1.48113	0.116091	12.7583	2.8e-37	1.91e-34	2.79166	5.20857
ENSG00000103723	AP3B2	adaptor related protein complex 3 subunit beta 2	NM_001278511	8120	DEE48	protein-coding	3717.48	1.48075	0.183888	8.05246	8.11e-16	5.23e-14	2.79093	3.2874
ENSG00000015592	STMN4	stathmin 4	NM_001283053	81551	RB3	protein-coding	913.954	1.47678	0.400518	3.68717	0.00022676	0.0014642	2.78327	1.50528
ENSG00000104892	KLC3	kinesin light chain 3	NM_145275	147700	KLC2	protein-coding	1999.43	1.47104	0.239322	6.14668	7.91e-10	1.89e-08	2.77221	2.50937
ENSG00000100147	CCDC134	coiled-coil domain containing 134	NM_001304797	79879	OI22	protein-coding	2213.85	1.47024	0.31006	4.74178	2.12e-06	2.43e-05	2.77067	1.93582
ENSG00000087303	NID2	nidogen 2	NM_007361	22795	NID-2	protein-coding	15696.3	1.46768	0.112287	13.0708	4.84e-39	3.78e-36	2.76578	5.33613
ENSG00000155265	GOLGA7B	golgin A7 family member B	NM_001010917	401647	C10orf132	protein-coding	938.609	1.46508	0.215004	6.81421	9.48e-12	3.17e-10	2.76079	2.78189
ENSG00000132016	BRME1	break repair meiotic recombinase recruitment factor 1	NM_001345843	79173	C19orf57	protein-coding	6333.77	1.45627	0.21835	6.66942	2.57e-11	7.96e-10	2.74398	2.72278
ENSG00000135439	AGAP2	ArfGAP with GTPase domain, ankyrin repeat and PH domain 2	NM_001122772	116986	CENTG1	protein-coding	2770.11	1.45621	0.166695	8.73578	2.42e-18	2.29e-16	2.74386	3.56637
ENSG00000198910	L1CAM	L1 cell adhesion molecule	NM_000425	3897	CAML1	protein-coding	3518.5	1.45503	0.320488	4.54004	5.62e-06	5.78e-05	2.74162	1.85347
ENSG00000018236	CNTN1	contactin 1	NM_001256063	1272	CMYP12	protein-coding	9090.34	1.45436	0.188306	7.72342	1.13e-14	6.11e-13	2.74036	3.15307
ENSG00000125637	PSD4	pleckstrin and Sec7 domain containing 4	NM_012455	23550	EFA6B	protein-coding	1096.39	1.4543	0.332885	4.36878	1.25e-05	0.00011747	2.74024	1.78355
ENSG00000185164	NOMO2	NODAL modulator 2	NM_001004060	283820	Nomo	protein-coding	12102.3	1.45415	0.116425	12.49	8.47e-36	5.12e-33	2.73995	5.09901
ENSG00000263001	GTF2I	general transcription factor IIi	NM_001163636	2969	BAP135	protein-coding	30843.9	1.45332	0.137311	10.5841	3.53e-26	8.9e-24	2.73838	4.32096
ENSG00000262165	C17orf114	chromosome 17 open reading frame 114	NM_001395223	119139905	C17orf114	protein-coding	248.566	1.45146	0.345745	4.19807	2.69e-05	0.00022969	2.73485	1.71386
ENSG00000163873	GRIK3	glutamate ionotropic receptor kainate type subunit 3	NM_000831	2899	EAA5	protein-coding	3531.51	1.44751	0.113752	12.7251	4.29e-37	2.8e-34	2.72738	5.19502
ENSG00000241360	PDXP	pyridoxal phosphatase	NM_020315	57026	CIN	protein-coding	2601.84	1.44675	0.348223	4.15467	3.26e-05	0.00027216	2.72594	1.69614
ENSG00000103489	XYLT1	xylosyltransferase 1	NM_022166	64131	DBQD2	protein-coding	167.451	1.4406	0.352715	4.08433	4.42e-05	0.00035584	2.71434	1.66742
ENSG00000090006	LTBP4	latent transforming growth factor beta binding protein 4	NM_001042544	8425	ARCL1C	protein-coding	52746.3	1.43928	0.201856	7.13024	1e-12	3.97e-11	2.71185	2.91091
ENSG00000172780	RAB43	RAB43, member RAS oncogene family	NM_001204883	339122	RAB11B	protein-coding	406.938	1.43818	0.329231	4.36831	1.25e-05	0.00011769	2.70979	1.78335
ENSG00000181381	DDX60L	DExD/H-box 60 like	NM_001012967	91351	DDX60L	protein-coding	1682.02	1.43383	0.268497	5.34022	9.28e-08	1.44e-06	2.70164	2.18014
ENSG00000113522	RAD50	RAD50 double strand break repair protein	NM_005732	10111	NBSLD	protein-coding	5816.5	1.4325	0.110579	12.9546	2.21e-38	1.65e-35	2.69913	5.28867
ENSG00000186732	MPPED1	metallophosphoesterase domain containing 1	NM_001044370	758	239AB	protein-coding	1280.47	1.43145	0.290297	4.931	8.18e-07	1.03e-05	2.69718	2.01307
ENSG00000185567	AHNAK2	AHNAK nucleoprotein 2	NM_001350929	113146	C14orf78	protein-coding	17047.8	1.43082	0.146908	9.73956	2.04e-22	3.23e-20	2.69599	3.97616
ENSG00000103226	NOMO3	NODAL modulator 3	NM_001004067	408050	Nomo	protein-coding	4966.56	1.42995	0.167753	8.52417	1.54e-17	1.29e-15	2.69438	3.47998
ENSG00000243335	KCTD7	potassium channel tetramerization domain containing 7	NM_001167961	154881	CLN14	protein-coding	4639.9	1.42954	0.154501	9.25261	2.19e-20	2.64e-18	2.6936	3.77736
ENSG00000095321	CRAT	carnitine O-acetyltransferase	NM_000755	1384	CAT	protein-coding	7764.66	1.42874	0.174363	8.19406	2.53e-16	1.78e-14	2.69211	3.34521
ENSG00000286190	LOC728392	uncharacterized LOC728392	NM_001162371	728392	LOC728392	protein-coding	3580.43	1.42084	0.18592	7.64218	2.14e-14	1.11e-12	2.67741	3.11991
ENSG00000167972	ABCA3	ATP binding cassette subfamily A member 3	NM_001089	21	ABC-C	protein-coding	57953.7	1.42005	0.136219	10.4247	1.91e-25	4.37e-23	2.67595	4.25587
ENSG00000008056	SYN1	synapsin I	NM_006950	6853	EPILX	protein-coding	409.06	1.41939	0.266024	5.33557	9.52e-08	1.47e-06	2.67472	2.17824
ENSG00000106236	NPTX2	neuronal pentraxin 2	NM_002523	4885	NARP	protein-coding	12814.6	1.41926	0.167957	8.45015	2.91e-17	2.31e-15	2.67448	3.44976
ENSG00000185340	GAS2L1	growth arrest specific 2 like 1	NM_001278730	10634	GAR22	protein-coding	2649.7	1.41733	0.273905	5.17454	2.28e-07	3.27e-06	2.67091	2.1125
ENSG00000148339	SLC25A25	solute carrier family 25 member 25	NM_001006641	114789	MCSC	protein-coding	4500.46	1.4164	0.183372	7.72423	1.13e-14	6.1e-13	2.66919	3.1534
ENSG00000261594	TPBGL	trophoblast glycoprotein like	NM_001195528	100507050	TPBGL	protein-coding	708.943	1.41537	0.175083	8.08401	6.27e-16	4.11e-14	2.66729	3.30028
ENSG00000204624	DISP3	dispatched RND transporter family member 3	NM_020780	57540	PTCHD2	protein-coding	576.982	1.41518	0.220408	6.42071	1.36e-10	3.69e-09	2.66692	2.62124
ENSG00000087085	ACHE	acetylcholinesterase (Yt blood group)	NM_000665	43	ACEE	protein-coding	5741.84	1.41314	0.12579	11.2341	2.77e-29	9.75e-27	2.66316	4.58631
ENSG00000196313	POM121	POM121 transmembrane nucleoporin	NM_001257190	9883	P145	protein-coding	49536.7	1.40713	0.198905	7.07438	1.5e-12	5.72e-11	2.65209	2.8881
ENSG00000160712	IL6R	interleukin 6 receptor	NM_000565	3570	CD126	protein-coding	3457.18	1.40621	0.144549	9.72823	2.29e-22	3.57e-20	2.6504	3.97153
ENSG00000173918	C1QTNF1	C1q and TNF related 1	NM_030968	114897	CTRP1	protein-coding	6012.44	1.40573	0.150599	9.33424	1.02e-20	1.29e-18	2.64952	3.81069
ENSG00000142549	IGLON5	IgLON family member 5	NM_001101372	402665	IGLON5	protein-coding	912.543	1.40326	0.267376	5.24825	1.54e-07	2.28e-06	2.64498	2.14259
ENSG00000178522	AMBN	ameloblastin	NM_016519	258	AI1F	protein-coding	11926.4	1.40227	0.22368	6.26909	3.63e-10	9.19e-09	2.64318	2.55935
ENSG00000164889	SLC4A2	solute carrier family 4 member 2	NM_001199692	6522	AE2	protein-coding	30431.7	1.40149	0.222929	6.28668	3.24e-10	8.35e-09	2.64173	2.56653
ENSG00000102362	SYTL4	synaptotagmin like 4	NM_001129896	94121	SLP4	protein-coding	1852.1	1.40067	0.128738	10.88	1.44e-27	4.46e-25	2.64024	4.44174
ENSG00000132881	CPLANE2	ciliogenesis and planar polarity effector complex subunit 2	NM_030907	79363	C1orf89	protein-coding	1516.55	1.39963	0.233355	5.99784	2e-09	4.41e-08	2.63833	2.44861
ENSG00000142149	HUNK	hormonally up-regulated Neu-associated kinase	NM_014586	30811	HUNK	protein-coding	10572.8	1.39877	0.123922	11.2875	1.51e-29	5.56e-27	2.63677	4.60812
ENSG00000125355	TMEM255A	transmembrane protein 255A	NM_001104544	55026	FAM70A	protein-coding	4340.31	1.39179	0.105395	13.2054	8.16e-40	6.85e-37	2.62404	5.3911
ENSG00000243989	ACY1	aminoacylase 1	NM_000666	95	ACY-1	protein-coding	483.297	1.3917	0.266457	5.22299	1.76e-07	2.59e-06	2.62388	2.13228
ENSG00000146555	SDK1	sidekick cell adhesion molecule 1	NM_001079653	221935	SDK1	protein-coding	10688.3	1.38805	0.168628	8.23143	1.85e-16	1.34e-14	2.61725	3.36047
ENSG00000116254	CHD5	chromodomain helicase DNA binding protein 5	NM_015557	26038	CHD-5	protein-coding	5802.52	1.38518	0.196689	7.04251	1.89e-12	7.07e-11	2.61205	2.87509
ENSG00000012779	ALOX5	arachidonate 5-lipoxygenase	NM_000698	240	5-LO	protein-coding	2767.82	1.3843	0.247387	5.59568	2.2e-08	3.94e-07	2.61045	2.28443
ENSG00000078018	MAP2	microtubule associated protein 2	NM_001039538	4133	MAP-2	protein-coding	5046.03	1.38363	0.284019	4.8716	1.11e-06	1.36e-05	2.60924	1.98882
ENSG00000133816	MICAL2	microtubule associated monooxygenase, calponin and LIM domain containing 2	NM_001282663	9645	Ebitein1	protein-coding	10761.2	1.38245	0.158606	8.71624	2.88e-18	2.71e-16	2.6071	3.55839
ENSG00000177679	SRRM3	serine/arginine repetitive matrix 3	NM_001039212	222183	SRRM3	protein-coding	3393.96	1.38005	0.13574	10.1668	2.79e-24	5.61e-22	2.60277	4.15059
ENSG00000142621	FHAD1	forkhead associated phosphopeptide binding domain 1	NM_001387888	114827	FHAD1	protein-coding	1043.77	1.37894	0.23107	5.96763	2.41e-09	5.21e-08	2.60077	2.43628
ENSG00000128564	VGF	VGF nerve growth factor inducible	NM_003378	7425	SCG7	protein-coding	5028.41	1.37652	0.253513	5.42977	5.64e-08	9.16e-07	2.59641	2.21669
ENSG00000257315	ZBED6	zinc finger BED-type containing 6	NM_001174108	100381270	MGR	protein-coding	623.52	1.373	0.230305	5.96165	2.5e-09	5.39e-08	2.59008	2.43383
ENSG00000205413	SAMD9	sterile alpha motif domain containing 9	NM_001193307	54809	C7orf5	protein-coding	3611.52	1.37185	0.195635	7.01227	2.34e-12	8.62e-11	2.58802	2.86275
ENSG00000196535	MYO18A	myosin XVIIIA	NM_001346765	399687	MAJN	protein-coding	22989.8	1.36716	0.128516	10.638	1.98e-26	5.16e-24	2.57962	4.34296
ENSG00000132718	SYT11	synaptotagmin 11	NM_152280	23208	SYT12	protein-coding	11033.9	1.36649	0.110486	12.368	3.89e-35	2.31e-32	2.57842	5.04921
ENSG00000107736	CDH23	cadherin related 23	NM_001171930	64072	CDHR23	protein-coding	9487.07	1.36525	0.167307	8.16017	3.35e-16	2.3e-14	2.57621	3.33137
ENSG00000107796	ACTA2	actin alpha 2, smooth muscle	NM_001141945	59	ACTSA	protein-coding	8676.37	1.36414	0.149575	9.12009	7.51e-20	8.31e-18	2.57422	3.72326
ENSG00000171914	TLN2	talin 2	NM_001394547	83660	ILWEQ	protein-coding	5340.36	1.363	0.130357	10.456	1.38e-25	3.24e-23	2.5722	4.26863
ENSG00000123146	ADGRE5	adhesion G protein-coupled receptor E5	NM_001025160	976	CD97	protein-coding	9409.54	1.36264	0.210675	6.46797	9.93e-11	2.77e-09	2.57156	2.64054
ENSG00000132932	ATP8A2	ATPase phospholipid transporting 8A2	NM_001313741	51761	ATP	protein-coding	2157.01	1.35995	0.264091	5.14956	2.61e-07	3.69e-06	2.56676	2.1023
ENSG00000135144	DTX1	deltex E3 ubiquitin ligase 1	NM_004416	1840	RNF140	protein-coding	1847.94	1.35865	0.14591	9.31152	1.26e-20	1.58e-18	2.56445	3.80141
ENSG00000073111	MCM2	minichromosome maintenance complex component 2	NM_004526	4171	BM28	protein-coding	48907.7	1.35511	0.185328	7.31194	2.63e-13	1.17e-11	2.55817	2.98509
ENSG00000101210	EEF1A2	eukaryotic translation elongation factor 1 alpha 2	NM_001958	1917	DEE33	protein-coding	51113.5	1.35464	0.139607	9.70323	2.92e-22	4.54e-20	2.55734	3.96133
ENSG00000168135	KCNJ4	potassium inwardly rectifying channel subfamily J member 4	NM_004981	3761	HIR	protein-coding	2096.69	1.35332	0.237094	5.70795	1.14e-08	2.19e-07	2.555	2.33026
ENSG00000151208	DLG5	discs large MAGUK scaffold protein 5	NM_004747	9231	LP-DLG	protein-coding	30616.8	1.35092	0.139566	9.67941	3.69e-22	5.62e-20	2.55075	3.9516
ENSG00000165821	SALL2	spalt like transcription factor 2	NM_001291446	6297	COLB	protein-coding	33779.8	1.34829	0.14552	9.26537	1.94e-20	2.36e-18	2.54611	3.78257
ENSG00000119681	LTBP2	latent transforming growth factor beta binding protein 2	NM_000428	4053	C14orf141	protein-coding	7807.87	1.348	0.296722	4.54299	5.55e-06	5.71e-05	2.5456	1.85467
ENSG00000156076	WIF1	WNT inhibitory factor 1	NM_007191	11197	WIF-1	protein-coding	226.283	1.3471	0.34452	3.91008	9.23e-05	0.00067687	2.544	1.59628
ENSG00000143816	WNT9A	Wnt family member 9A	NM_003395	7483	WNT14	protein-coding	1494.19	1.34245	0.168324	7.9754	1.52e-15	9.46e-14	2.53582	3.25594
ENSG00000132205	EMILIN2	elastin microfibril interfacer 2	NM_032048	84034	EMILIN-2	protein-coding	3193.78	1.34126	0.237132	5.65619	1.55e-08	2.88e-07	2.53373	2.30913
ENSG00000186399	GOLGA8R	golgin A8 family member R	NM_001282484	101059918	GOLGA8R	protein-coding	260.543	1.33851	0.257979	5.18846	2.12e-07	3.06e-06	2.52891	2.11818
ENSG00000205476	CCDC85C	coiled-coil domain containing 85C	NM_001144995	317762	CCDC85C	protein-coding	22613.6	1.33706	0.163633	8.17109	3.06e-16	2.13e-14	2.52635	3.33583
ENSG00000174233	ADCY6	adenylate cyclase 6	NM_001390830	112	AC6	protein-coding	18026.4	1.33565	0.140319	9.51866	1.75e-21	2.42e-19	2.52388	3.88598
ENSG00000116014	KISS1R	KISS1 receptor	NM_032551	84634	AXOR12	protein-coding	732.421	1.33491	0.193221	6.90871	4.89e-12	1.71e-10	2.52259	2.82047
ENSG00000196092	PAX5	paired box 5	NM_001280547	5079	ALL3	protein-coding	514.675	1.33283	0.263745	5.05349	4.34e-07	5.8e-06	2.51897	2.06308
ENSG00000170190	SLC16A5	solute carrier family 16 member 5	NM_001271765	9121	MCT5	protein-coding	891.283	1.33263	0.300891	4.42895	9.47e-06	9.16e-05	2.51862	1.80811
ENSG00000170608	FOXA3	forkhead box A3	NM_004497	3171	FKHH3	protein-coding	547.265	1.33148	0.239763	5.55333	2.8e-08	4.87e-07	2.51661	2.26714
ENSG00000121653	MAPK8IP1	mitogen-activated protein kinase 8 interacting protein 1	NM_005456	9479	IB1	protein-coding	8706.14	1.33114	0.165225	8.05655	7.85e-16	5.07e-14	2.51602	3.28907
ENSG00000105429	MEGF8	multiple EGF like domains 8	NM_001271938	1954	C19orf49	protein-coding	53337.3	1.32896	0.174452	7.6179	2.58e-14	1.32e-12	2.51222	3.10999
ENSG00000132688	NES	nestin	NM_006617	10763	Nbla00170	protein-coding	3550.32	1.32507	0.181002	7.32076	2.47e-13	1.1e-11	2.50545	2.98869
ENSG00000172037	LAMB2	laminin subunit beta 2	NM_002292	3913	LAMS	protein-coding	17596.9	1.32428	0.144997	9.13318	6.65e-20	7.52e-18	2.50408	3.7286
ENSG00000139410	SDSL	serine dehydratase like	NM_001304993	113675	SDH 2	protein-coding	7107.44	1.31841	0.239326	5.50886	3.61e-08	6.11e-07	2.49391	2.24898
ENSG00000140688	RUSF1	RUS family member 1	NM_022744	64755	C16orf58	protein-coding	9876.55	1.31655	0.123399	10.669	1.42e-26	3.76e-24	2.49069	4.35562
ENSG00000145911	N4BP3	NEDD4 binding protein 3	NM_015111	23138	LZTS4	protein-coding	2613.1	1.31321	0.230558	5.69578	1.23e-08	2.33e-07	2.48494	2.32529
ENSG00000139970	RTN1	reticulon 1	NM_001243115	6252	NSP	protein-coding	5755.46	1.31232	0.183146	7.16546	7.75e-13	3.14e-11	2.48341	2.92529
ENSG00000055118	KCNH2	potassium voltage-gated channel subfamily H member 2	NM_000238	3757	ERG-1	protein-coding	9367.84	1.31188	0.127539	10.2861	8.14e-25	1.73e-22	2.48265	4.19928
ENSG00000123384	LRP1	LDL receptor related protein 1	NM_002332	4035	A2MR	protein-coding	20385.8	1.30931	0.133491	9.80828	1.04e-22	1.76e-20	2.47824	4.00422
ENSG00000111254	AKAP3	A-kinase anchoring protein 3	NM_001278309	10566	AKAP 110	protein-coding	2309.73	1.3084	0.135539	9.65325	4.76e-22	7.16e-20	2.47666	3.94092
ENSG00000130589	HELZ2	helicase with zinc finger 2	NM_001037335	85441	PDIP-1	protein-coding	9215.05	1.30656	0.176132	7.4181	1.19e-13	5.54e-12	2.47351	3.02843
ENSG00000166924	NYAP1	neuronal tyrosine phosphorylated phosphoinositide-3-kinase adaptor 1	NM_173564	222950	C7orf51	protein-coding	3177.6	1.30364	0.279569	4.66305	3.12e-06	3.44e-05	2.46851	1.90368
ENSG00000075461	CACNG4	calcium voltage-gated channel auxiliary subunit gamma 4	NM_014405	27092	CACNG4	protein-coding	1724.5	1.30289	0.292586	4.45302	8.47e-06	8.31e-05	2.46723	1.81794
ENSG00000100065	CARD10	caspase recruitment domain family member 10	NM_014550	29775	BIMP1	protein-coding	12249.7	1.2949	0.184362	7.02366	2.16e-12	8.01e-11	2.45359	2.8674
ENSG00000139182	CLSTN3	calsyntenin 3	NM_014718	9746	CDHR14	protein-coding	10157.4	1.29433	0.16684	7.75794	8.63e-15	4.82e-13	2.45264	3.16717
ENSG00000158856	DMTN	dematin actin binding protein	NM_001114135	2039	DMT	protein-coding	14710.1	1.29275	0.149322	8.65748	4.82e-18	4.41e-16	2.44995	3.5344
ENSG00000275591	XKR5	XK related 5	NM_001289973	389610	HARL2754	protein-coding	862.669	1.29091	0.252954	5.10334	3.34e-07	4.58e-06	2.44683	2.08343
ENSG00000137460	FHDC1	FH2 domain containing 1	NM_001371116	85462	INF1	protein-coding	805.231	1.29038	0.264739	4.87414	1.09e-06	1.34e-05	2.44592	1.98986
ENSG00000111325	OGFOD2	2-oxoglutarate and iron dependent oxygenase domain containing 2	NM_001304833	79676	OGFOD2	protein-coding	322.762	1.28969	0.265925	4.84982	1.24e-06	1.5e-05	2.44475	1.97993
ENSG00000134871	COL4A2	collagen type IV alpha 2 chain	NM_001846	1284	BSVD2	protein-coding	96120.8	1.28738	0.111692	11.5262	9.74e-31	4.1e-28	2.44084	4.70555
ENSG00000181031	RPH3AL	rabphilin 3A like (without C2 domains)	NM_001190411	9501	NOC2	protein-coding	2957.73	1.28563	0.176238	7.29483	2.99e-13	1.31e-11	2.43788	2.9781
ENSG00000244405	ETV5	ETS variant transcription factor 5	NM_004454	2119	ERM	protein-coding	4587.38	1.28434	0.191903	6.69266	2.19e-11	6.88e-10	2.4357	2.73227
ENSG00000159840	ZYX	zyxin	NM_001010972	7791	ESP-2	protein-coding	80001.6	1.28167	0.126651	10.1197	4.52e-24	8.67e-22	2.4312	4.13133
ENSG00000061337	LZTS1	leucine zipper tumor suppressor 1	NM_001362884	11178	F37	protein-coding	2326.62	1.27625	0.261697	4.87683	1.08e-06	1.32e-05	2.42208	1.99096
ENSG00000130294	KIF1A	kinesin family member 1A	NM_001244008	547	ATSV	protein-coding	103937	1.27365	0.129962	9.80021	1.12e-22	1.87e-20	2.41773	4.00092
ENSG00000072134	EPN2	epsin 2	NM_001102664	22905	EHB21	protein-coding	8281.36	1.26867	0.111335	11.395	4.43e-30	1.67e-27	2.4094	4.65201
ENSG00000167632	TRAPPC9	trafficking protein particle complex subunit 9	NM_001160372	83696	IBP	protein-coding	13735.1	1.26756	0.154262	8.21691	2.09e-16	1.5e-14	2.40753	3.35454
ENSG00000172346	CSDC2	cold shock domain containing C2	NM_014460	27254	PIPPIN	protein-coding	1433.93	1.26579	0.260383	4.86127	1.17e-06	1.42e-05	2.40459	1.9846
ENSG00000106397	PLOD3	procollagen-lysine,2-oxoglutarate 5-dioxygenase 3	NM_001084	8985	LH3	protein-coding	19146.2	1.26394	0.164792	7.66989	1.72e-14	9.06e-13	2.4015	3.13122
ENSG00000182809	CRIP2	cysteine rich protein 2	NM_001270837	1397	CRIP	protein-coding	2890.47	1.26366	0.151353	8.34909	6.88e-17	5.22e-15	2.40105	3.4085
ENSG00000198794	SCAMP5	secretory carrier membrane protein 5	NM_001178111	192683	SCAMP5	protein-coding	5103.79	1.26233	0.265448	4.75547	1.98e-06	2.28e-05	2.39883	1.94141
ENSG00000121905	HPCA	hippocalcin	NM_002143	3208	BDR2	protein-coding	555.973	1.26203	0.280759	4.49509	6.95e-06	6.99e-05	2.39834	1.83511
ENSG00000182158	CREB3L2	cAMP responsive element binding protein 3 like 2	NM_001253775	64764	BBF2H7	protein-coding	48887.9	1.26123	0.0829754	15.2	3.53e-52	4.72e-49	2.397	6.20538
ENSG00000188211	NCR3LG1	natural killer cell cytotoxicity receptor 3 ligand 1	NM_001009913	374383	B7-H6	protein-coding	32942.5	1.26029	0.122807	10.2624	1.04e-24	2.18e-22	2.39544	4.1896
ENSG00000102003	SYP	synaptophysin	NM_003179	6855	MRX96	protein-coding	8095.3	1.2591	0.305836	4.11692	3.84e-05	0.00031382	2.39347	1.68073
ENSG00000162415	ZSWIM5	zinc finger SWIM-type containing 5	NM_020883	57643	ZSWIM5	protein-coding	2433.58	1.25901	0.224348	5.61186	2e-08	3.61e-07	2.39332	2.29103
ENSG00000188522	FAM83G	family with sequence similarity 83 member G	NM_001039999	644815	PAWS1	protein-coding	13803.9	1.25797	0.153189	8.21193	2.18e-16	1.55e-14	2.3916	3.35251
ENSG00000135424	ITGA7	integrin subunit alpha 7	NM_001144996	3679	ITGA7	protein-coding	9219.56	1.25655	0.122079	10.2929	7.58e-25	1.62e-22	2.38924	4.20207
ENSG00000160233	LRRC3	leucine rich repeat containing 3	NM_030891	81543	C21orf102	protein-coding	5280.19	1.25645	0.174297	7.20866	5.65e-13	2.34e-11	2.38907	2.94292
ENSG00000158748	HTR6	5-hydroxytryptamine receptor 6	NM_000871	3362	5-HT6	protein-coding	5646.91	1.2544	0.109327	11.4739	1.78e-30	7.14e-28	2.38569	4.68419
ENSG00000188760	TMEM198	transmembrane protein 198	NM_001005209	130612	TMEM198A	protein-coding	2742.24	1.25394	0.150554	8.32886	8.16e-17	6.16e-15	2.38492	3.40024
ENSG00000168040	FADD	Fas associated via death domain	NM_003824	8772	GIG3	protein-coding	3797.23	1.25083	0.267146	4.6822	2.84e-06	3.16e-05	2.37978	1.9115
ENSG00000177076	ACER2	alkaline ceramidase 2	NM_001010887	340485	ALKCDase2	protein-coding	1143.55	1.24737	0.155168	8.03885	9.07e-16	5.78e-14	2.37409	3.28185
ENSG00000105355	PLIN3	perilipin 3	NM_001164189	10226	M6PRBP1	protein-coding	8936.76	1.24602	0.172069	7.24141	4.44e-13	1.88e-11	2.37187	2.95629
ENSG00000165801	ARHGEF40	Rho guanine nucleotide exchange factor 40	NM_001278529	55701	SOLO	protein-coding	15437.4	1.24562	0.131404	9.47934	2.56e-21	3.47e-19	2.37121	3.86992
ENSG00000169184	MN1	MN1 proto-oncogene, transcriptional regulator	NM_002430	4330	CEBALID	protein-coding	7555.12	1.24411	0.151229	8.22666	1.93e-16	1.39e-14	2.36872	3.35852
ENSG00000135622	SEMA4F	ssemaphorin 4F	NM_001271661	10505	M-SEMA	protein-coding	8155.02	1.24183	0.143159	8.6745	4.15e-18	3.84e-16	2.36499	3.54135
ENSG00000113504	SLC12A7	solute carrier family 12 member 7	NM_006598	10723	KCC4	protein-coding	17122.9	1.23997	0.138775	8.93512	4.07e-19	4.2e-17	2.36194	3.64775
ENSG00000133106	EPSTI1	epithelial stromal interaction 1	NM_001002264	94240	BRESI1	protein-coding	1283.36	1.23747	0.233422	5.30141	1.15e-07	1.75e-06	2.35784	2.16429
ENSG00000138131	LOXL4	lysyl oxidase like 4	NM_032211	84171	LOXC	protein-coding	3424.72	1.23432	0.285306	4.32631	1.52e-05	0.00013935	2.35271	1.76621
ENSG00000158828	PINK1	PTEN induced kinase 1	NM_032409	65018	BRPK	protein-coding	8509.25	1.2289	0.174084	7.05924	1.67e-12	6.34e-11	2.34389	2.88192
ENSG00000131558	EXOC4	exocyst complex component 4	NM_001037126	60412	SEC8	protein-coding	46356.3	1.22691	0.134495	9.12235	7.35e-20	8.23e-18	2.34065	3.72418
ENSG00000240694	PNMA2	PNMA family member 2	NM_007257	10687	MA2	protein-coding	50803.2	1.22544	0.091325	13.4184	4.72e-41	4.21e-38	2.33826	5.47804
ENSG00000143126	CELSR2	cadherin EGF LAG seven-pass G-type receptor 2	NM_001408	1952	ADGRC2	protein-coding	38405.9	1.2243	0.118723	10.3122	6.2e-25	1.33e-22	2.33642	4.20996
ENSG00000183798	EMILIN3	elastin microfibril interfacer 3	NM_052846	90187	C20orf130	protein-coding	8805.22	1.22344	0.248687	4.91962	8.67e-07	1.08e-05	2.33503	2.00843
ENSG00000160294	MCM3AP	minichromosome maintenance complex component 3 associated protein	NM_003906	8888	GANP	protein-coding	48637.6	1.22218	0.160118	7.63298	2.29e-14	1.18e-12	2.33298	3.11615
ENSG00000084710	EFR3B	EFR3 homolog B	NM_001319099	22979	KIAA0953	protein-coding	9636.02	1.22141	0.132259	9.23493	2.58e-20	3.05e-18	2.33174	3.77014
ENSG00000105329	TGFB1	transforming growth factor beta 1	NM_000660	7040	CED	protein-coding	27534.7	1.21987	0.12329	9.89437	4.4e-23	7.7e-21	2.32927	4.03936
ENSG00000102302	FGD1	FYVE, RhoGEF and PH domain containing 1	NM_004463	2245	AAS	protein-coding	19309.5	1.2181	0.15044	8.09689	5.64e-16	3.71e-14	2.3264	3.30554
ENSG00000213859	KCTD11	potassium channel tetramerization domain containing 11	NM_001002914	147040	C17orf36	protein-coding	2838.72	1.21717	0.200037	6.08472	1.17e-09	2.7e-08	2.3249	2.48408
ENSG00000084731	KIF3C	kinesin family member 3C	NM_002254	3797	KIF3C	protein-coding	10075.5	1.21677	0.111599	10.9031	1.11e-27	3.53e-25	2.32425	4.45115
ENSG00000177469	CAVIN1	caveolae associated protein 1	NM_012232	284119	CAVIN	protein-coding	35319.1	1.21666	0.117733	10.334	4.94e-25	1.08e-22	2.32408	4.21885
ENSG00000164694	FNDC1	fibronectin type III domain containing 1	NM_032532	84624	AGS8	protein-coding	1648.03	1.21617	0.246047	4.94285	7.7e-07	9.77e-06	2.3233	2.01791
ENSG00000149503	INCENP	inner centromere protein	NM_001040694	3619	INCENP	protein-coding	70209.3	1.21558	0.176437	6.88955	5.6e-12	1.95e-10	2.32233	2.81265
ENSG00000156453	PCDH1	protocadherin 1	NM_001278613	5097	PC42	protein-coding	4050.94	1.21206	0.152419	7.95214	1.83e-15	1.13e-13	2.31668	3.24645
ENSG00000205978	NYNRIN	NYN domain and retroviral integrase containing	NM_025081	57523	CGIN1	protein-coding	19517.4	1.21135	0.107563	11.2617	2.03e-29	7.29e-27	2.31554	4.59758
ENSG00000115325	DOK1	docking protein 1	NM_001197260	1796	P62DOK	protein-coding	2618.49	1.20997	0.187709	6.44603	1.15e-10	3.15e-09	2.31334	2.63158
ENSG00000156675	RAB11FIP1	RAB11 family interacting protein 1	NM_001002233	80223	NOEL1A	protein-coding	11954.7	1.20997	0.142644	8.48248	2.2e-17	1.79e-15	2.31334	3.46296
ENSG00000178502	KLHL11	kelch like family member 11	NM_018143	55175	KLHL11	protein-coding	8527.3	1.2099	0.115769	10.451	1.45e-25	3.39e-23	2.31321	4.26659
ENSG00000160469	BRSK1	BR serine/threonine kinase 1	NM_032430	84446	SAD-B	protein-coding	16556.7	1.20983	0.13378	9.04345	1.52e-19	1.63e-17	2.31311	3.69197
ENSG00000163888	CAMK2N2	calcium/calmodulin dependent protein kinase II inhibitor 2	NM_033259	94032	CAM-KIIN	protein-coding	1868.52	1.20936	0.132604	9.12013	7.5e-20	8.31e-18	2.31235	3.72328
ENSG00000075673	ATP12A	ATPase H+/K+ transporting non-gastric alpha2 subunit	NM_001185085	479	ATP1AL1	protein-coding	1198.46	1.20761	0.297656	4.05705	4.97e-05	0.00039225	2.30954	1.65628
ENSG00000114268	PFKFB4	6-phosphofructo-2-kinase/fructose-2,6-biphosphatase 4	NM_001317134	5210	PFKFB4	protein-coding	2284.71	1.20554	0.193654	6.22524	4.81e-10	1.19e-08	2.30624	2.54144
ENSG00000186998	EMID1	EMI domain containing 1	NM_001267895	129080	EMI5	protein-coding	5087.14	1.20553	0.220506	5.46712	4.57e-08	7.56e-07	2.30623	2.23194
ENSG00000272391	POM121C	POM121 transmembrane nucleoporin C	NM_001099415	100101267	POM121-2	protein-coding	58396.8	1.20503	0.209808	5.74351	9.27e-09	1.81e-07	2.30543	2.34478
ENSG00000159713	TPPP3	tubulin polymerization promoting protein family member 3	NM_015964	51673	CGI-38	protein-coding	1598.62	1.20367	0.232676	5.17316	2.3e-07	3.29e-06	2.30325	2.11193
ENSG00000110042	DTX4	deltex E3 ubiquitin ligase 4	NM_001300727	23220	RNF155	protein-coding	6254.27	1.20361	0.20104	5.98693	2.14e-09	4.68e-08	2.30316	2.44415
ENSG00000105048	TNNT1	troponin T1, slow skeletal type	NM_001126132	7138	ANM	protein-coding	15763.6	1.20333	0.174514	6.89534	5.37e-12	1.87e-10	2.30271	2.81501
ENSG00000166546	BEAN1	brain expressed associated with NEDD4 1	NM_001136106	146227	BEAN	protein-coding	552.969	1.20189	0.295265	4.07055	4.69e-05	0.00037361	2.30041	1.6618
ENSG00000142765	SYTL1	synaptotagmin like 1	NM_001193308	84958	JFC1	protein-coding	4526.02	1.20173	0.239742	5.01261	5.37e-07	7.04e-06	2.30016	2.04639
ENSG00000104856	RELB	RELB proto-oncogene, NF-kB subunit	NM_001411087	5971	I-REL	protein-coding	2522.08	1.20121	0.211599	5.67683	1.37e-08	2.58e-07	2.29933	2.31756
ENSG00000179331	RAB39A	RAB39A, member RAS oncogene family	NM_017516	54734	K28	protein-coding	5379.2	1.19988	0.122372	9.80515	1.07e-22	1.8e-20	2.2972	4.00294
ENSG00000283154	SCHIP1	schwannomin interacting protein 1	NM_001197107	29970	SCHIP-1	protein-coding	4595.46	1.19916	0.157266	7.62503	2.44e-14	1.25e-12	2.29606	3.11291
ENSG00000106290	TAF6	TATA-box binding protein associated factor 6	NM_001190415	6878	ALYUS	protein-coding	23227.6	1.19901	0.144106	8.32034	8.77e-17	6.53e-15	2.29583	3.39677
ENSG00000249693	SPMAP2L	sperm microtubule associated protein 2 like	NM_001256475	100506564	THEGL	protein-coding	190.57	1.19829	0.312956	3.82894	0.0001287	0.0008992	2.29467	1.56316
ENSG00000205356	TECPR1	tectonin beta-propeller repeat containing 1	NM_015395	25851	TECPR1	protein-coding	14645.7	1.19683	0.139601	8.5732	1.01e-17	8.69e-16	2.29235	3.49999
ENSG00000174059	CD34	CD34 molecule	NM_001025109	947	CD34	protein-coding	355.46	1.19496	0.279278	4.27873	1.88e-05	0.00016818	2.28938	1.74679
ENSG00000077454	LRCH4	leucine rich repeats and calponin homology domain containing 4	NM_001289934	4034	LRN	protein-coding	4723.39	1.19293	0.19671	6.06443	1.32e-09	3.04e-08	2.28617	2.47579
ENSG00000109501	WFS1	wolframin ER transmembrane glycoprotein	NM_001145853	7466	CTRCT41	protein-coding	5948.23	1.19175	0.317833	3.74962	0.0001771	0.00118762	2.2843	1.53078
ENSG00000182749	PAQR7	progestin and adipoQ receptor family member 7	NM_178422	164091	MPRA	protein-coding	1955.06	1.19105	0.16069	7.41214	1.24e-13	5.77e-12	2.28319	3.02599
ENSG00000141404	GNAL	G protein subunit alpha L	NM_001142339	2774	DYT25	protein-coding	15992	1.19102	0.123601	9.63601	5.63e-22	8.35e-20	2.28314	3.93389
ENSG00000141959	PFKL	phosphofructokinase, liver type	NM_001002021	5211	ATP-PFK	protein-coding	111323	1.1909	0.148247	8.03316	9.5e-16	6.05e-14	2.28294	3.27953
ENSG00000091073	DTX2	deltex E3 ubiquitin ligase 2	NM_001102594	113878	RNF58	protein-coding	4539.5	1.19025	0.21475	5.5425	2.98e-08	5.14e-07	2.28192	2.26272
ENSG00000167306	MYO5B	myosin VB	NM_001080467	4645	DIAR2	protein-coding	21520.2	1.1901	0.153551	7.75052	9.15e-15	5.08e-13	2.28169	3.16413
ENSG00000142949	PTPRF	protein tyrosine phosphatase receptor type F	NM_001329137	5792	BNAH2	protein-coding	105202	1.18904	0.113115	10.5117	7.63e-26	1.84e-23	2.28001	4.2914
ENSG00000171298	GAA	alpha glucosidase	NM_000152	2548	LYAG	protein-coding	33586.7	1.18606	0.144922	8.18414	2.74e-16	1.92e-14	2.27531	3.34116
ENSG00000260001	TGFBR3L	transforming growth factor beta receptor 3 like	NM_001195259	100507588	GEMP	protein-coding	2119.31	1.18445	0.189486	6.25085	4.08e-10	1.02e-08	2.27276	2.5519
ENSG00000114923	SLC4A3	solute carrier family 4 member 3	NM_001326559	6508	AE3	protein-coding	3460.91	1.18294	0.198881	5.948	2.71e-09	5.83e-08	2.27039	2.42826
ENSG00000167131	CCDC103	coiled-coil domain containing 103	NM_001258395	388389	CILD17	protein-coding	219.612	1.18263	0.302551	3.90887	9.27e-05	0.00067916	2.26991	1.59579
ENSG00000136531	SCN2A	sodium voltage-gated channel alpha subunit 2	NM_001040142	6326	BFIC3	protein-coding	411.32	1.18257	0.290654	4.06865	4.73e-05	0.00037606	2.26981	1.66102
ENSG00000087245	MMP2	matrix metallopeptidase 2	NM_001127891	4313	CLG4	protein-coding	5841.24	1.18242	0.231647	5.1044	3.32e-07	4.57e-06	2.26957	2.08386
ENSG00000127948	POR	cytochrome p450 oxidoreductase	NM_000941	5447	CPR	protein-coding	22111.8	1.18108	0.232027	5.09027	3.58e-07	4.86e-06	2.26747	2.07809
ENSG00000188157	AGRN	agrin	NM_001305275	375790	AGRIN	protein-coding	61981.2	1.1786	0.149992	7.85778	3.91e-15	2.3e-13	2.26357	3.20792
ENSG00000130822	PNCK	pregnancy up-regulated nonubiquitous CaM kinase	NM_001039582	139728	BSTK3	protein-coding	2504.31	1.17824	0.187618	6.28001	3.39e-10	8.66e-09	2.26301	2.5638
ENSG00000174428	GTF2IRD2B	GTF2I repeat domain containing 2B	NM_001003795	389524	GTF2IRD2	protein-coding	1260.01	1.17799	0.249642	4.7187	2.37e-06	2.69e-05	2.26261	1.9264
ENSG00000169047	IRS1	insulin receptor substrate 1	NM_005544	3667	HIRS-1	protein-coding	3364.43	1.17785	0.195574	6.02255	1.72e-09	3.84e-08	2.2624	2.45869
ENSG00000053918	KCNQ1	potassium voltage-gated channel subfamily Q member 1	NM_000218	3784	ATFB1	protein-coding	2676.35	1.17773	0.208505	5.64844	1.62e-08	2.99e-07	2.2622	2.30596
ENSG00000154928	EPHB1	EPH receptor B1	NM_004441	2047	ELK	protein-coding	1932.44	1.17763	0.243498	4.8363	1.32e-06	1.59e-05	2.26204	1.97441
ENSG00000154767	XPC	XPC complex subunit, DNA damage recognition and repair factor	NM_001145769	7508	RAD4	protein-coding	20895.7	1.17718	0.129776	9.07082	1.18e-19	1.28e-17	2.26134	3.70315
ENSG00000070182	SPTB	spectrin beta, erythrocytic	NM_000347	6710	EL3	protein-coding	13307.2	1.17695	0.155275	7.57979	3.46e-14	1.72e-12	2.26098	3.09444
ENSG00000123416	TUBA1B	tubulin alpha 1b	NM_006082	10376	K-ALPHA-1	protein-coding	163495	1.17584	0.206677	5.68924	1.28e-08	2.42e-07	2.25924	2.32262
ENSG00000029534	ANK1	ankyrin 1	NM_000037	286	ANK	protein-coding	8784.63	1.17472	0.112622	10.4307	1.8e-25	4.14e-23	2.25749	4.2583
ENSG00000186635	ARAP1	ArfGAP with RhoGAP domain, ankyrin repeat and PH domain 1	NM_001040118	116985	CENTD2	protein-coding	24159.7	1.17438	0.158002	7.43269	1.06e-13	4.99e-12	2.25696	3.03438
ENSG00000160963	COL26A1	collagen type XXVI alpha 1 chain	NM_001278563	136227	EMI6	protein-coding	3185.18	1.17367	0.145489	8.06705	7.2e-16	4.69e-14	2.25585	3.29336
ENSG00000116514	RNF19B	ring finger protein 19B	NM_001127361	127544	IBRDC3	protein-coding	10174.4	1.17176	0.167511	6.99509	2.65e-12	9.64e-11	2.25286	2.85573
ENSG00000091844	RGS17	regulator of G protein signaling 17	NM_012419	26575	RGS-17	protein-coding	1075.69	1.17083	0.20707	5.65429	1.56e-08	2.91e-07	2.25141	2.30835
ENSG00000141576	RNF157	ring finger protein 157	NM_001330501	114804	RNF157	protein-coding	10667.3	1.16928	0.112656	10.3792	3.08e-25	6.86e-23	2.24899	4.23728
ENSG00000174705	SH3PXD2B	SH3 and PX domains 2B	NM_001017995	285590	FAD49	protein-coding	11123.2	1.16788	0.137404	8.49962	1.9e-17	1.57e-15	2.24681	3.46995
ENSG00000050438	SLC4A8	solute carrier family 4 member 8	NM_001039960	9498	NBC3	protein-coding	3824.59	1.16777	0.182022	6.41558	1.4e-10	3.81e-09	2.24665	2.61915
ENSG00000164900	GBX1	gastrulation brain homeobox 1	NM_001098834	2636	Huh-17	protein-coding	1128.1	1.16771	0.176064	6.63234	3.3e-11	1e-09	2.24656	2.70764
ENSG00000240065	PSMB9	proteasome 20S subunit beta 9	NM_002800	5698	LMP2	protein-coding	962.286	1.16672	0.184048	6.33923	2.31e-10	6.08e-09	2.24501	2.58798
ENSG00000164061	BSN	bassoon presynaptic cytomatrix protein	NM_003458	8927	ZNF231	protein-coding	6626.73	1.16525	0.163701	7.11816	1.09e-12	4.28e-11	2.24273	2.90598
ENSG00000168918	INPP5D	inositol polyphosphate-5-phosphatase D	NM_001017915	3635	SHIP	protein-coding	2936.4	1.1647	0.277396	4.1987	2.68e-05	0.00022918	2.24187	1.71411
ENSG00000116661	FBXO2	F-box protein 2	NM_012168	26232	FBG1	protein-coding	1074.03	1.16225	0.253	4.59387	4.35e-06	4.62e-05	2.23806	1.87544
ENSG00000197892	KIF13B	kinesin family member 13B	NM_015254	23303	GAKIN	protein-coding	11057.7	1.15957	0.121069	9.5778	9.91e-22	1.43e-19	2.23391	3.91012
ENSG00000102858	MGRN1	mahogunin ring finger 1	NM_001142289	23295	RNF156	protein-coding	38293.4	1.15852	0.209344	5.53403	3.13e-08	5.36e-07	2.23228	2.25926
ENSG00000100441	KHNYN	KH and NYN domain containing	NM_001290256	23351	KIAA0323	protein-coding	20058.3	1.15581	0.109448	10.5604	4.55e-26	1.12e-23	2.22809	4.31125
ENSG00000277117	LOC102723996	ICOS ligand	NM_001363770	102723996	LOC102723996	protein-coding	626.041	1.15529	0.261229	4.4225	9.76e-06	9.4e-05	2.22729	1.80548
ENSG00000131370	SH3BP5	SH3 domain binding protein 5	NM_001018009	9467	SAB	protein-coding	4784.75	1.15297	0.146539	7.86802	3.6e-15	2.15e-13	2.22371	3.21211
ENSG00000124067	SLC12A4	solute carrier family 12 member 4	NM_001145961	6560	CTC-479C5.17	protein-coding	18672.1	1.1518	0.119495	9.63894	5.48e-22	8.15e-20	2.22191	3.93508
ENSG00000143537	ADAM15	ADAM metallopeptidase domain 15	NM_001261464	8751	MDC15	protein-coding	31808.5	1.15126	0.135394	8.503	1.85e-17	1.53e-15	2.22107	3.47133
ENSG00000197872	CYRIA	CYFIP related Rac1 interactor A	NM_030797	81553	CYRI-A	protein-coding	1185.09	1.14913	0.196975	5.83391	5.41e-09	1.11e-07	2.21781	2.38169
ENSG00000186648	CARMIL3	capping protein regulator and myosin 1 linker 3	NM_138360	90668	C14orf121	protein-coding	1938.04	1.14756	0.251332	4.56592	4.97e-06	5.19e-05	2.21539	1.86403
ENSG00000127561	SYNGR3	synaptogyrin 3	NM_004209	9143	SYNGR3	protein-coding	4539.4	1.14683	0.302597	3.78995	0.00015068	0.00103362	2.21426	1.54724
ENSG00000140545	MFGE8	milk fat globule EGF and factor V/VIII domain containing	NM_001114614	4240	BA46	protein-coding	25230.7	1.14553	0.134379	8.52465	1.53e-17	1.29e-15	2.21228	3.48017
ENSG00000137486	ARRB1	arrestin beta 1	NM_004041	408	ARB1	protein-coding	5796.94	1.14548	0.181489	6.31156	2.76e-10	7.2e-09	2.2122	2.57668
ENSG00000173456	RNF26	ring finger protein 26	NM_032015	79102	RNF26	protein-coding	22823.6	1.14541	0.228716	5.008	5.5e-07	7.18e-06	2.21209	2.04451
ENSG00000285043	LOC112694756	uncharaterized LOC112694756	NM_001365304	112694756	ALDA	protein-coding	1423.59	1.14478	0.200246	5.71686	1.09e-08	2.09e-07	2.21112	2.3339
ENSG00000103021	CFAP263	cilia and flagella associated protein 263	NM_001142302	29070	CCDC113	protein-coding	2835.11	1.14295	0.18698	6.11271	9.8e-10	2.3e-08	2.20833	2.4955
ENSG00000197324	LRP10	LDL receptor related protein 10	NM_001329226	26020	LRP-10	protein-coding	18544.1	1.14218	0.122042	9.35892	8.06e-21	1.04e-18	2.20715	3.82076
ENSG00000152217	SETBP1	SET binding protein 1	NM_001130110	26040	MRD29	protein-coding	13044.6	1.14087	0.148284	7.69381	1.43e-14	7.59e-13	2.20513	3.14098
ENSG00000162522	NHSL3	NHS like 3	NM_001198972	57648	KIAA1522	protein-coding	34691.9	1.1406	0.139031	8.20393	2.33e-16	1.66e-14	2.20472	3.34924
ENSG00000087076	HSD17B14	hydroxysteroid 17-beta dehydrogenase 14	NM_016246	51171	DHRS10	protein-coding	1530.52	1.14038	0.27699	4.11705	3.84e-05	0.00031373	2.20439	1.68078
ENSG00000198133	TMEM229B	transmembrane protein 229B	NM_001348541	161145	C14orf83	protein-coding	2263.35	1.13915	0.303338	3.75538	0.00017308	0.0011653	2.20251	1.53313
ENSG00000130720	FIBCD1	fibrinogen C domain containing 1	NM_001145106	84929	FIBCD1	protein-coding	652.467	1.13895	0.234218	4.86279	1.16e-06	1.41e-05	2.20221	1.98523
ENSG00000163909	HEYL	hes related family bHLH transcription factor with YRPW motif like	NM_014571	26508	HESR3	protein-coding	5685.58	1.13848	0.1804	6.3109	2.77e-10	7.23e-09	2.2015	2.57641
ENSG00000070366	SMG6	SMG6 nonsense mediated mRNA decay factor	NM_001170957	23293	C17orf31	protein-coding	12875.1	1.13824	0.198052	5.74717	9.07e-09	1.78e-07	2.20112	2.34627
ENSG00000187678	SPRY4	sprouty RTK signaling antagonist 4	NM_001127496	81848	HH17	protein-coding	1074	1.13787	0.252269	4.51056	6.47e-06	6.55e-05	2.20056	1.84143
ENSG00000144560	VGLL4	vestigial like family member 4	NM_001128219	9686	VGL-4	protein-coding	9784.16	1.13753	0.122447	9.28994	1.54e-20	1.91e-18	2.20004	3.7926
ENSG00000102996	MMP15	matrix metallopeptidase 15	NM_002428	4324	MMP-15	protein-coding	13450.4	1.13741	0.173844	6.54268	6.04e-11	1.76e-09	2.19985	2.67104
ENSG00000182704	TSKU	tsukushi, small leucine rich proteoglycan	NM_001258210	25987	E2IG4	protein-coding	5274.72	1.13245	0.175539	6.45129	1.11e-10	3.06e-09	2.19231	2.63373
ENSG00000089847	ANKRD24	ankyrin repeat domain 24	NM_001393552	170961	ANKRD24	protein-coding	994.304	1.13146	0.224575	5.03821	4.7e-07	6.24e-06	2.1908	2.05684
ENSG00000105738	SIPA1L3	signal induced proliferation associated 1 like 3	NM_015073	23094	CTRCT45	protein-coding	27753.6	1.13141	0.162183	6.97611	3.03e-12	1.1e-10	2.19072	2.84799
ENSG00000171823	FBXL14	F-box and leucine rich repeat protein 14	NM_001405291	144699	Fbl14	protein-coding	12455.1	1.1311	0.16942	6.67628	2.45e-11	7.63e-10	2.19025	2.72558
ENSG00000181284	TMEM102	transmembrane protein 102	NM_001320444	284114	CBAP	protein-coding	1373.03	1.12883	0.296632	3.80547	0.00014154	0.00097779	2.18681	1.55358
ENSG00000109339	MAPK10	mitogen-activated protein kinase 10	NM_001318067	5602	JNK3	protein-coding	668.027	1.12841	0.306328	3.68368	0.00022989	0.00148111	2.18618	1.50386
ENSG00000172534	HCFC1	host cell factor C1	NM_001410705	3054	CFF	protein-coding	140450	1.12723	0.192548	5.85431	4.79e-09	9.93e-08	2.1844	2.39001
ENSG00000141068	KSR1	kinase suppressor of ras 1	NM_001367810	8844	KSR	protein-coding	11191.5	1.12707	0.145007	7.7725	7.7e-15	4.33e-13	2.18415	3.17311
ENSG00000173482	PTPRM	protein tyrosine phosphatase receptor type M	NM_001105244	5797	PTPRL1	protein-coding	14975.5	1.12659	0.173354	6.49875	8.1e-11	2.3e-09	2.18342	2.6531
ENSG00000145016	RUBCN	rubicon autophagy regulator	NM_001145642	9711	KIAA0226	protein-coding	3650.36	1.12634	0.158436	7.10908	1.17e-12	4.53e-11	2.18304	2.90227
ENSG00000004700	RECQL	RecQ like helicase	NM_002907	5965	RECON	protein-coding	17154.1	1.12615	0.106305	10.5936	3.19e-26	8.11e-24	2.18276	4.32482
ENSG00000179832	MROH1	maestro heat like repeat family member 1	NM_001099280	727957	HEATR7A	protein-coding	3885.85	1.12535	0.154993	7.2607	3.85e-13	1.65e-11	2.18155	2.96417
ENSG00000164659	ELAPOR2	endosome-lysosome associated apoptosis and autophagy regulator family member 2	NM_001142749	222223	EIG121L	protein-coding	8624.75	1.1228	0.239521	4.68769	2.76e-06	3.08e-05	2.17769	1.91374
ENSG00000149428	HYOU1	hypoxia up-regulated 1	NM_001130991	10525	GRP-170	protein-coding	44345.2	1.12223	0.201948	5.55704	2.74e-08	4.78e-07	2.17683	2.26865
ENSG00000128872	TMOD2	tropomodulin 2	NM_001142885	29767	N-TMOD	protein-coding	16247.6	1.12137	0.175076	6.40506	1.5e-10	4.06e-09	2.17554	2.61486
ENSG00000007516	BAIAP3	BAI1 associated protein 3	NM_001199096	8938	BAP3	protein-coding	2576.86	1.12127	0.166726	6.72519	1.75e-11	5.61e-10	2.17538	2.74555
ENSG00000134072	CAMK1	calcium/calmodulin dependent protein kinase I	NM_003656	8536	CAMKI	protein-coding	6848.22	1.12045	0.235178	4.76427	1.9e-06	2.2e-05	2.17415	1.94501
ENSG00000104093	DMXL2	Dmx like 2	NM_001174116	23312	DEE81	protein-coding	18429.3	1.12042	0.185754	6.03173	1.62e-09	3.66e-08	2.1741	2.46244
ENSG00000132405	TBC1D14	TBC1 domain family member 14	NM_001113361	57533	TBC1D14	protein-coding	7633.61	1.11988	0.245378	4.56389	5.02e-06	5.24e-05	2.17329	1.8632
ENSG00000116544	DLGAP3	DLG associated protein 3	NM_001080418	58512	DAP3	protein-coding	3982.99	1.11796	0.126547	8.83441	1.01e-18	9.97e-17	2.17041	3.60663
ENSG00000167536	DHRS13	dehydrogenase/reductase 13	NM_144683	147015	SDR7C5	protein-coding	3305.52	1.11772	0.204907	5.45475	4.9e-08	8.06e-07	2.17003	2.22689
ENSG00000111331	OAS3	2'-5'-oligoadenylate synthetase 3	NM_001410984	4940	p100	protein-coding	8009.31	1.11743	0.142715	7.82984	4.88e-15	2.83e-13	2.16961	3.19652
ENSG00000122863	CHST3	carbohydrate sulfotransferase 3	NM_004273	9469	C6ST	protein-coding	14444.2	1.11734	0.136383	8.19262	2.56e-16	1.79e-14	2.16946	3.34462
ENSG00000130203	APOE	apolipoprotein E	NM_000041	348	AD2	protein-coding	10916.2	1.11419	0.128183	8.69222	3.55e-18	3.31e-16	2.16474	3.54858
ENSG00000243156	MICAL3	microtubule associated monooxygenase, calponin and LIM domain containing 3	NM_001122731	57553	MICAL-3	protein-coding	23897.2	1.11325	0.133784	8.32127	8.7e-17	6.5e-15	2.16333	3.39714
ENSG00000127946	HIP1	huntingtin interacting protein 1	NM_001243198	3092	HIP-I	protein-coding	30513.8	1.11269	0.162478	6.84822	7.48e-12	2.55e-10	2.16248	2.79578
ENSG00000100241	SBF1	SET binding factor 1	NM_001365819	6305	CMT4B3	protein-coding	106343	1.11218	0.128644	8.6454	5.36e-18	4.88e-16	2.16172	3.52947
ENSG00000006283	CACNA1G	calcium voltage-gated channel subunit alpha1 G	NM_001256324	8913	Ca(V)T.1	protein-coding	2400.22	1.11192	0.285831	3.89015	0.00010018	0.00072579	2.16134	1.58815
ENSG00000135709	KIAA0513	KIAA0513	NM_001286565	9764	KIAA0513	protein-coding	1888.41	1.11185	0.198811	5.5925	2.24e-08	4e-07	2.16123	2.28313
ENSG00000146707	POMZP3	POM121 and ZP3 fusion	NM_012230	22932	POM-ZP3	protein-coding	4917.19	1.11017	0.173828	6.38661	1.7e-10	4.56e-09	2.15871	2.60732
ENSG00000050165	DKK3	dickkopf WNT signaling pathway inhibitor 3	NM_001018057	27122	CRRL	protein-coding	1237.06	1.10882	0.199666	5.55337	2.8e-08	4.87e-07	2.15669	2.26715
ENSG00000177098	SCN4B	sodium voltage-gated channel beta subunit 4	NM_001142348	6330	ATFB17	protein-coding	6465.56	1.1084	0.129832	8.53722	1.37e-17	1.16e-15	2.15607	3.48531
ENSG00000152518	ZFP36L2	ZFP36 ring finger protein like 2	NM_006887	678	BRF2	protein-coding	18895.5	1.10799	0.158704	6.98146	2.92e-12	1.06e-10	2.15545	2.85017
ENSG00000104967	NOVA2	NOVA alternative splicing regulator 2	NM_002516	4858	ANOVA	protein-coding	13902.2	1.10685	0.0866276	12.7771	2.2e-37	1.53e-34	2.15374	5.21622
ENSG00000155034	FBXL18	F-box and leucine rich repeat protein 18	NM_001321213	80028	Fbl18	protein-coding	4077.35	1.10667	0.17121	6.46379	1.02e-10	2.84e-09	2.15348	2.63883
ENSG00000187122	SLIT1	slit guidance ligand 1	NM_003061	6585	MEGF4	protein-coding	5450.48	1.10633	0.144518	7.65535	1.93e-14	1.01e-12	2.15298	3.12529
ENSG00000140548	ZNF710	zinc finger protein 710	NM_198526	374655	ZNF710	protein-coding	5896.91	1.10608	0.143041	7.7326	1.05e-14	5.75e-13	2.1526	3.15682
ENSG00000124762	CDKN1A	cyclin dependent kinase inhibitor 1A	NM_000389	1026	CAP20	protein-coding	40643	1.10439	0.142321	7.75983	8.5e-15	4.76e-13	2.15007	3.16794
ENSG00000169213	RAB3B	RAB3B, member RAS oncogene family	NM_002867	5865	RAB3B	protein-coding	13285.8	1.10261	0.167141	6.59688	4.2e-11	1.25e-09	2.14743	2.69317
ENSG00000105467	SYNGR4	synaptogyrin 4	NM_012451	23546	SYNGR4	protein-coding	520.454	1.10252	0.263201	4.18889	2.8e-05	0.00023805	2.14729	1.71011
ENSG00000198929	NOS1AP	nitric oxide synthase 1 adaptor protein	NM_001126060	9722	6330408P19Rik	protein-coding	3277.07	1.10216	0.165285	6.66825	2.59e-11	8.02e-10	2.14676	2.7223
ENSG00000127564	PKMYT1	protein kinase, membrane associated tyrosine/threonine 1	NM_001258450	9088	MYT1	protein-coding	30210.8	1.10211	0.194148	5.67665	1.37e-08	2.59e-07	2.14668	2.31748
ENSG00000089486	CDIP1	cell death inducing p53 target 1	NM_001199054	29965	C16orf5	protein-coding	35317.8	1.10203	0.153027	7.2015	5.96e-13	2.46e-11	2.14656	2.94
ENSG00000060656	PTPRU	protein tyrosine phosphatase receptor type U	NM_001195001	10076	FMI	protein-coding	33353.7	1.10159	0.130226	8.45907	2.7e-17	2.15e-15	2.14591	3.4534
ENSG00000166925	TSC22D4	TSC22 domain family member 4	NM_001303043	81628	SPACDR	protein-coding	32199.2	1.10087	0.149148	7.38109	1.57e-13	7.18e-12	2.14484	3.01332
ENSG00000041353	RAB27B	RAB27B, member RAS oncogene family	NM_001375327	5874	C25KG	protein-coding	1426.73	1.10041	0.215565	5.10478	3.31e-07	4.56e-06	2.14416	2.08402
ENSG00000240771	ARHGEF25	Rho guanine nucleotide exchange factor 25	NM_001111270	115557	GEFT	protein-coding	5854.73	1.10023	0.152644	7.20784	5.68e-13	2.35e-11	2.14389	2.94259
ENSG00000104833	TUBB4A	tubulin beta 4A class IVa	NM_001289123	10382	DYT4	protein-coding	12210.1	1.10013	0.131709	8.35268	6.67e-17	5.07e-15	2.14373	3.40997
ENSG00000137103	TMEM8B	transmembrane protein 8B	NM_001042589	51754	C9orf127	protein-coding	11000.2	1.0989	0.150676	7.29315	3.03e-13	1.32e-11	2.14191	2.97742
ENSG00000100412	ACO2	aconitase 2	NM_001098	50	ACONM	protein-coding	24345.8	1.09686	0.184177	5.95551	2.59e-09	5.59e-08	2.13889	2.43133
ENSG00000053108	FSTL4	follistatin like 4	NM_015082	23105	FSTL4	protein-coding	6812.3	1.09657	0.159184	6.88866	5.63e-12	1.96e-10	2.13845	2.81228
ENSG00000115266	APC2	APC regulator of WNT signaling pathway 2	NM_001351273	10297	APCL	protein-coding	2006.3	1.09633	0.243135	4.50916	6.51e-06	6.58e-05	2.13811	1.84086
ENSG00000269335	IKBKG	inhibitor of nuclear factor kappa B kinase regulatory subunit gamma	NM_001099856	8517	AMCBX1	protein-coding	2351.09	1.09425	0.2928	3.73719	0.00018609	0.00123754	2.13502	1.5257
ENSG00000154330	PGM5	phosphoglucomutase 5	NM_021965	5239	PGMRP	protein-coding	1923.6	1.09373	0.18443	5.93033	3.02e-09	6.46e-08	2.13425	2.42105
ENSG00000126581	BECN1	beclin 1	NM_001313998	8678	ATG6	protein-coding	13593.3	1.09295	0.181245	6.03021	1.64e-09	3.69e-08	2.13309	2.46182
ENSG00000123358	NR4A1	nuclear receptor subfamily 4 group A member 1	NM_001202233	3164	GFRP1	protein-coding	6511.11	1.09292	0.134596	8.12003	4.66e-16	3.1e-14	2.13305	3.31499
ENSG00000106479	ZNF862	zinc finger protein 862	NM_001099220	643641	ZNF862	protein-coding	5570.84	1.09214	0.295303	3.69838	0.00021698	0.00140956	2.1319	1.50986
ENSG00000105143	SLC1A6	solute carrier family 1 member 6	NM_001272087	6511	EAAT4	protein-coding	902.94	1.09146	0.279705	3.9022	9.53e-05	0.00069576	2.1309	1.59307
ENSG00000110514	MADD	MAP kinase activating death domain	NM_001135943	8567	DEEAH	protein-coding	26259.3	1.09053	0.111872	9.74808	1.88e-22	2.99e-20	2.12953	3.97964
ENSG00000120318	ARAP3	ArfGAP with RhoGAP domain, ankyrin repeat and PH domain 3	NM_022481	64411	CENTD3	protein-coding	9830.8	1.08953	0.247954	4.39409	1.11e-05	0.00010583	2.12805	1.79388
ENSG00000184828	ZBTB7C	zinc finger and BTB domain containing 7C	NM_001039360	201501	APM-1	protein-coding	3619.25	1.08921	0.173722	6.26986	3.61e-10	9.15e-09	2.12758	2.55966
ENSG00000171435	KSR2	kinase suppressor of ras 2	NM_173598	283455	KSR2	protein-coding	2851.13	1.08794	0.212392	5.12229	3.02e-07	4.21e-06	2.1257	2.09117
ENSG00000189143	CLDN4	claudin 4	NM_001305	1364	CPE-R	protein-coding	640.472	1.08793	0.190481	5.71149	1.12e-08	2.15e-07	2.12569	2.3317
ENSG00000188636	RTL6	retrotransposon Gag like 6	NM_032287	84247	LDOC1L	protein-coding	24833.3	1.08746	0.193361	5.62402	1.87e-08	3.39e-07	2.125	2.296
ENSG00000142156	COL6A1	collagen type VI alpha 1 chain	NM_001848	1291	BTHLM1	protein-coding	140546	1.08479	0.124615	8.70512	3.17e-18	2.97e-16	2.12106	3.55385
ENSG00000181291	TMEM132E	transmembrane protein 132E	NM_001304438	124842	DFNB99	protein-coding	34178.8	1.08416	0.139849	7.75236	9.02e-15	5.02e-13	2.12014	3.16489
ENSG00000166016	ABTB2	ankyrin repeat and BTB domain containing 2	NM_145804	25841	ABTB2A	protein-coding	11266.6	1.08229	0.141964	7.6237	2.47e-14	1.26e-12	2.11739	3.11236
ENSG00000143367	TUFT1	tuftelin 1	NM_001126337	7286	WHSF	protein-coding	13438.9	1.08229	0.109327	9.89956	4.18e-23	7.35e-21	2.11739	4.04148
ENSG00000166046	TCP11L2	t-complex 11 like 2	NM_001286262	255394	TCP11L2	protein-coding	3899.49	1.08214	0.225994	4.78833	1.68e-06	1.97e-05	2.11717	1.95483
ENSG00000159640	ACE	angiotensin I converting enzyme	NM_000789	1636	ACE1	protein-coding	7769.36	1.08202	0.166264	6.50783	7.62e-11	2.18e-09	2.11699	2.65681
ENSG00000120868	APAF1	apoptotic peptidase activating factor 1	NM_001160	317	APAF-1	protein-coding	15093	1.08113	0.122311	8.83925	9.64e-19	9.58e-17	2.1157	3.60861
ENSG00000005884	ITGA3	integrin subunit alpha 3	NM_002204	3675	CD49C	protein-coding	7881.03	1.081	0.127574	8.47356	2.38e-17	1.91e-15	2.11551	3.45932
ENSG00000075426	FOSL2	FOS like 2, AP-1 transcription factor subunit	NM_005253	2355	FRA2	protein-coding	9750.11	1.08045	0.287112	3.76317	0.00016777	0.0011341	2.11469	1.53631
ENSG00000138759	FRAS1	Fraser extracellular matrix complex subunit 1	NM_001166133	80144	FRASRS1	protein-coding	24291.8	1.08007	0.0979685	11.0247	2.9e-28	9.49e-26	2.11415	4.50082
ENSG00000117862	TXNDC12	thioredoxin domain containing 12	NM_015913	51060	AG1	protein-coding	4344.64	1.07949	0.18057	5.97823	2.26e-09	4.91e-08	2.11329	2.4406
ENSG00000105290	APLP1	amyloid beta precursor like protein 1	NM_001024807	333	APLP	protein-coding	30940.6	1.07929	0.17223	6.26659	3.69e-10	9.32e-09	2.113	2.55832
ENSG00000099308	MAST3	microtubule associated serine/threonine kinase 3	NM_001393501	23031	DEE108	protein-coding	6229.08	1.07903	0.180009	5.99432	2.04e-09	4.48e-08	2.11262	2.44717
ENSG00000167395	ZNF646	zinc finger protein 646	NM_014699	9726	ZNF646	protein-coding	14962.5	1.07755	0.151084	7.13212	9.88e-13	3.92e-11	2.11044	2.91168
ENSG00000107957	SH3PXD2A	SH3 and PX domains 2A	NM_001365079	9644	FISH	protein-coding	15486.4	1.07741	0.113898	9.4594	3.1e-21	4.17e-19	2.11025	3.86178
ENSG00000125107	CNOT1	CCR4-NOT transcription complex subunit 1	NM_001265612	23019	AD-005	protein-coding	87221.4	1.07738	0.0990939	10.8723	1.56e-27	4.81e-25	2.11019	4.43858
ENSG00000167996	FTH1	ferritin heavy chain 1	NM_002032	2495	FHC	protein-coding	94374.5	1.07686	0.216082	4.98356	6.24e-07	8.05e-06	2.10943	2.03453
ENSG00000124313	IQSEC2	IQ motif and Sec7 domain ArfGEF 2	NM_001111125	23096	BRAG1	protein-coding	17582.1	1.07588	0.120931	8.89664	5.76e-19	5.81e-17	2.10801	3.63204
ENSG00000137628	DDX60	DExD/H-box helicase 60	NM_001410861	55601	DDX60	protein-coding	3203.71	1.07567	0.219045	4.91074	9.07e-07	1.13e-05	2.10771	2.0048
ENSG00000188549	CCDC9B	coiled-coil domain containing 9B	NM_207380	388115	C15orf52	protein-coding	3760.23	1.07526	0.165837	6.48388	8.94e-11	2.52e-09	2.10711	2.64703
ENSG00000197971	MBP	myelin basic protein	NM_001025081	4155	MBP	protein-coding	10263.3	1.07505	0.102761	10.4616	1.3e-25	3.07e-23	2.10679	4.27093
ENSG00000106683	LIMK1	LIM domain kinase 1	NM_001204426	3984	LIMK	protein-coding	20863.1	1.075	0.130855	8.21518	2.12e-16	1.52e-14	2.10672	3.35383
ENSG00000164690	SHH	sonic hedgehog signaling molecule	NM_000193	6469	HHG1	protein-coding	330.348	1.07476	0.273504	3.92957	8.51e-05	0.00063047	2.10637	1.60424
ENSG00000163704	PRRT3	proline rich transmembrane protein 3	NM_001318871	285368	PRRT3	protein-coding	2462.41	1.07383	0.253362	4.23833	2.25e-05	0.00019636	2.10502	1.73029
ENSG00000132182	NUP210	nucleoporin 210	NM_024923	23225	GP210	protein-coding	97251.7	1.07269	0.112949	9.49707	2.16e-21	2.94e-19	2.10335	3.87716
ENSG00000196557	CACNA1H	calcium voltage-gated channel subunit alpha1 H	NM_001005407	8912	CACNA1HB	protein-coding	9267.8	1.07227	0.186344	5.75425	8.7e-09	1.71e-07	2.10273	2.34916
ENSG00000177374	HIC1	HIC ZBTB transcriptional repressor 1	NM_001098202	3090	ZBTB29	protein-coding	2666.45	1.07226	0.186953	5.73545	9.73e-09	1.89e-07	2.10273	2.34149
ENSG00000131653	TRAF7	TNF receptor associated factor 7	NM_032271	84231	CAFDADD	protein-coding	33189.1	1.07205	0.134215	7.98753	1.38e-15	8.59e-14	2.10242	3.26089
ENSG00000160991	ORAI2	ORAI calcium release-activated calcium modulator 2	NM_001126340	80228	C7orf19	protein-coding	19182.9	1.06935	0.156809	6.81948	9.14e-12	3.08e-10	2.09849	2.78404
ENSG00000162430	SELENON	selenoprotein N	NM_020451	57190	CFTD	protein-coding	111498	1.06928	0.111296	9.60752	7.43e-22	1.08e-19	2.09838	3.92226
ENSG00000186868	MAPT	microtubule associated protein tau	NM_001123066	4137	DDPAC	protein-coding	11657.2	1.06912	0.152494	7.01086	2.37e-12	8.69e-11	2.09815	2.86217
ENSG00000064932	SBNO2	strawberry notch homolog 2	NM_001100122	22904	KIAA0963	protein-coding	16088.8	1.06853	0.144284	7.40573	1.3e-13	6.05e-12	2.09729	3.02338
ENSG00000113712	CSNK1A1	casein kinase 1 alpha 1	NM_001025105	1452	CK1	protein-coding	41882.2	1.06844	0.155375	6.87652	6.13e-12	2.12e-10	2.09717	2.80733
ENSG00000126243	LRFN3	leucine rich repeat and fibronectin type III domain containing 3	NM_024509	79414	FIGLER1	protein-coding	10536.1	1.06796	0.231843	4.60642	4.1e-06	4.38e-05	2.09647	1.88056
ENSG00000109956	B3GAT1	beta-1,3-glucuronyltransferase 1	NM_001367973	27087	CD57	protein-coding	11986	1.06752	0.115007	9.28217	1.66e-20	2.04e-18	2.09582	3.78943
ENSG00000048052	HDAC9	histone deacetylase 9	NM_001204144	9734	ARCND4	protein-coding	2297.65	1.06739	0.211649	5.04322	4.58e-07	6.1e-06	2.09564	2.05889
ENSG00000011028	MRC2	mannose receptor C type 2	NM_006039	9902	CD280	protein-coding	22568.4	1.06697	0.217676	4.90166	9.5e-07	1.18e-05	2.09503	2.00109
ENSG00000182400	TRAPPC6B	trafficking protein particle complex subunit 6B	NM_001079537	122553	NEDMEBA	protein-coding	2802.24	1.06681	0.130218	8.19249	2.56e-16	1.79e-14	2.09479	3.34457
ENSG00000136840	ST6GALNAC4	ST6 N-acetylgalactosaminide alpha-2,6-sialyltransferase 4	NM_014403	27090	IV	protein-coding	6187.74	1.06679	0.191284	5.57698	2.45e-08	4.34e-07	2.09476	2.27679
ENSG00000127528	KLF2	KLF transcription factor 2	NM_006075	10365	LKLF	protein-coding	2702.45	1.06652	0.182059	5.85808	4.68e-09	9.73e-08	2.09437	2.39155
ENSG00000104044	OCA2	OCA2 melanosomal transmembrane protein	NM_000275	4948	BEY	protein-coding	1203.05	1.0665	0.191893	5.55779	2.73e-08	4.77e-07	2.09435	2.26896
ENSG00000149823	VPS51	VPS51 subunit of GARP complex	NM_013265	738	ANG2	protein-coding	25435.7	1.06448	0.150163	7.08882	1.35e-12	5.19e-11	2.09142	2.894
ENSG00000164976	MYORG	myogenesis regulating glycosidase (putative)	NM_020702	57462	IBGC7	protein-coding	5586.39	1.06447	0.104902	10.1473	3.41e-24	6.77e-22	2.0914	4.14263
ENSG00000005486	RHBDD2	rhomboid domain containing 2	NM_001040456	57414	NPD007	protein-coding	24969	1.06412	0.117622	9.04694	1.47e-19	1.58e-17	2.09089	3.6934
ENSG00000134278	SPIRE1	spire type actin nucleation factor 1	NM_001128626	56907	Spir-1	protein-coding	19882.1	1.06362	0.135096	7.87306	3.46e-15	2.07e-13	2.09017	3.21416
ENSG00000160703	NLRX1	NLR family member X1	NM_001282143	79671	CLR11.3	protein-coding	18530.1	1.06291	0.123969	8.57404	9.99e-18	8.64e-16	2.08915	3.50034
ENSG00000100139	MICALL1	MICAL like 1	NM_001410818	85377	MICAL-L1	protein-coding	45371.4	1.06217	0.198095	5.36192	8.23e-08	1.29e-06	2.08807	2.18899
ENSG00000105426	PTPRS	protein tyrosine phosphatase receptor type S	NM_001394011	5802	PTPSIGMA	protein-coding	51313.8	1.06192	0.120765	8.79326	1.45e-18	1.41e-16	2.0877	3.58983
ENSG00000140859	KIFC3	kinesin family member C3	NM_001130099	3801	KIFC3	protein-coding	4866.45	1.06148	0.260073	4.08147	4.48e-05	0.0003597	2.08707	1.66625
ENSG00000167216	KATNAL2	katanin catalytic subunit A1 like 2	NM_001353899	83473	KATNAL2	protein-coding	2413.32	1.06143	0.141446	7.50414	6.18e-14	3.01e-12	2.08701	3.06355
ENSG00000123395	ATG101	autophagy related 101	NM_001098673	60673	C12orf44	protein-coding	3857.38	1.05925	0.229855	4.60836	4.06e-06	4.34e-05	2.08385	1.88136
ENSG00000151693	ASAP2	ArfGAP with SH3 domain, ankyrin repeat and PH domain 2	NM_001135191	8853	AMAP2	protein-coding	11200.9	1.05885	0.123139	8.59879	8.06e-18	7.09e-16	2.08327	3.51044
ENSG00000169926	KLF13	KLF transcription factor 13	NM_001302461	51621	BTEB3	protein-coding	12068.5	1.05883	0.0986984	10.7279	7.53e-27	2.06e-24	2.08324	4.37965
ENSG00000173442	EHBP1L1	EH domain binding protein 1 like 1	NM_001099409	254102	EHBP1L1	protein-coding	3367.29	1.05814	0.16914	6.25603	3.95e-10	9.92e-09	2.08225	2.55401
ENSG00000171798	KNDC1	kinase non-catalytic C-lobe domain containing 1	NM_001347864	85442	C10orf23	protein-coding	4487.12	1.05731	0.258756	4.08612	4.39e-05	0.00035318	2.08105	1.66815
ENSG00000147041	SYTL5	synaptotagmin like 5	NM_001163334	94122	slp5	protein-coding	2228.17	1.05688	0.157568	6.70747	1.98e-11	6.26e-10	2.08043	2.73831
ENSG00000185585	OLFML2A	olfactomedin like 2A	NM_001282715	169611	PRO34319	protein-coding	2856.66	1.05666	0.196494	5.37757	7.55e-08	1.19e-06	2.08011	2.19538
ENSG00000183873	SCN5A	sodium voltage-gated channel alpha subunit 5	NM_000335	6331	CDCD2	protein-coding	3242.04	1.05663	0.170375	6.20177	5.58e-10	1.36e-08	2.08006	2.53186
ENSG00000232434	AJM1	apical junction component 1 homolog	NM_001080482	389813	C9orf172	protein-coding	3375.28	1.05498	0.252775	4.17359	3e-05	0.00025274	2.07769	1.70386
ENSG00000135828	RNASEL	ribonuclease L	NM_021133	6041	PRCA1	protein-coding	2033.83	1.05473	0.207654	5.07927	3.79e-07	5.13e-06	2.07733	2.0736
ENSG00000087258	GNAO1	G protein subunit alpha o1	NM_020988	2775	DEE17	protein-coding	6609.38	1.05155	0.18556	5.66688	1.45e-08	2.73e-07	2.07275	2.31349
ENSG00000167595	PROSER3	proline and serine rich 3	NM_001039887	148137	C19orf55	protein-coding	22531.5	1.04991	0.216237	4.85535	1.2e-06	1.46e-05	2.0704	1.98219
ENSG00000126464	PRR12	proline rich 12	NM_020719	57479	KIAA1205	protein-coding	25737.3	1.04884	0.163698	6.40715	1.48e-10	4.01e-09	2.06886	2.61571
ENSG00000174460	ZCCHC12	zinc finger CCHC-type containing 12	NM_001312891	170261	PNMA7A	protein-coding	20668.8	1.04724	0.210109	4.98428	6.22e-07	8.02e-06	2.06657	2.03482
ENSG00000100968	NFATC4	nuclear factor of activated T cells 4	NM_001136022	4776	NF-AT3	protein-coding	13378	1.04694	0.284324	3.6822	0.00023123	0.00148888	2.06614	1.50325
ENSG00000108852	MPP2	MAGUK p55 scaffold protein 2	NM_001278370	4355	DLG2	protein-coding	13417.5	1.04643	0.172266	6.07449	1.24e-09	2.86e-08	2.06541	2.4799
ENSG00000127952	STYXL1	serine/threonine/tyrosine interacting like 1	NM_001317785	51657	DUSP24	protein-coding	9859.79	1.04562	0.147723	7.07823	1.46e-12	5.58e-11	2.06425	2.88967
ENSG00000152223	EPG5	ectopic P-granules 5 autophagy tethering factor	NM_001410858	57724	HEEW1	protein-coding	8584.64	1.04533	0.109669	9.53164	1.55e-21	2.15e-19	2.06384	3.89128
ENSG00000167642	SPINT2	serine peptidase inhibitor, Kunitz type 2	NM_001166103	10653	DIAR3	protein-coding	14595.6	1.04527	0.145287	7.19457	6.27e-13	2.58e-11	2.06376	2.93717
ENSG00000128849	CGNL1	cingulin like 1	NM_001252335	84952	JACOP	protein-coding	10977.5	1.04384	0.114897	9.08501	1.04e-19	1.13e-17	2.06171	3.70894
ENSG00000165312	OTUD1	OTU deubiquitinase 1	NM_001145373	220213	DUBA7	protein-coding	8919.36	1.04241	0.280797	3.71234	0.00020535	0.00134607	2.05967	1.51556
ENSG00000107263	RAPGEF1	Rap guanine nucleotide exchange factor 1	NM_001304275	2889	C3G	protein-coding	44509.7	1.0414	0.129384	8.04894	8.35e-16	5.36e-14	2.05823	3.28597
ENSG00000135766	EGLN1	egl-9 family hypoxia inducible factor 1	NM_001377260	54583	C1orf12	protein-coding	6549.17	1.03947	0.157841	6.58554	4.53e-11	1.34e-09	2.05547	2.68853
ENSG00000069188	SDK2	sidekick cell adhesion molecule 2	NM_001144952	54549	SDK2	protein-coding	48267.9	1.03929	0.131376	7.91084	2.56e-15	1.55e-13	2.05522	3.22959
ENSG00000038358	EDC4	enhancer of mRNA decapping 4	NM_001427345	23644	GE1	protein-coding	16991.6	1.03899	0.186148	5.58154	2.38e-08	4.24e-07	2.05479	2.27865
ENSG00000277363	SRCIN1	SRC kinase signaling inhibitor 1	NM_025248	80725	P140	protein-coding	7956.85	1.03706	0.129809	7.98915	1.36e-15	8.5e-14	2.05205	3.26156
ENSG00000110046	ATG2A	autophagy related 2A	NM_001367971	23130	BLTP4A	protein-coding	12785.6	1.03675	0.221062	4.68986	2.73e-06	3.05e-05	2.0516	1.91463
ENSG00000132359	RAP1GAP2	RAP1 GTPase activating protein 2	NM_001100398	23108	GARNL4	protein-coding	18645.5	1.03669	0.149985	6.91193	4.78e-12	1.68e-10	2.05151	2.82178
ENSG00000163975	MELTF	melanotransferrin	NM_005929	4241	CD228	protein-coding	10816.4	1.0345	0.171967	6.01568	1.79e-09	3.99e-08	2.0484	2.45589
ENSG00000085563	ABCB1	ATP binding cassette subfamily B member 1	NM_000927	5243	ABC20	protein-coding	12795.5	1.0339	0.235125	4.39723	1.1e-05	0.00010453	2.04755	1.79516
ENSG00000180834	MAP6D1	MAP6 domain containing 1	NM_024871	79929	MAPO6D1	protein-coding	653.073	1.03351	0.265891	3.88695	0.00010151	0.00073391	2.04699	1.58684
ENSG00000101098	RIMS4	regulating synaptic membrane exocytosis 4	NM_001205317	140730	C20orf190	protein-coding	14223.9	1.03318	0.167602	6.16448	7.07e-10	1.69e-08	2.04653	2.51664
ENSG00000196498	NCOR2	nuclear receptor corepressor 2	NM_001077261	9612	CTG26	protein-coding	121885	1.03315	0.141381	7.30758	2.72e-13	1.2e-11	2.04649	2.98331
ENSG00000165282	PIGO	phosphatidylinositol glycan anchor biosynthesis class O	NM_001201484	84720	HPMRS2	protein-coding	11171.9	1.03298	0.164047	6.29683	3.04e-10	7.86e-09	2.04624	2.57067
ENSG00000066230	SLC9A3	solute carrier family 9 member A3	NM_001284351	6550	DIAR8	protein-coding	1858.36	1.03184	0.190463	5.41754	6.04e-08	9.72e-07	2.04463	2.2117
ENSG00000134780	DAGLA	diacylglycerol lipase alpha	NM_006133	747	C11orf11	protein-coding	6329.59	1.03103	0.142289	7.24603	4.29e-13	1.82e-11	2.04349	2.95818
ENSG00000177272	KCNA3	potassium voltage-gated channel subfamily A member 3	NM_002232	3738	HGK5	protein-coding	1727.02	1.03021	0.24605	4.18699	2.83e-05	0.00023985	2.04232	1.70933
ENSG00000169258	GPRIN1	G protein regulated inducer of neurite outgrowth 1	NM_052899	114787	GRIN1	protein-coding	10017.6	1.02796	0.237432	4.3295	1.49e-05	0.00013764	2.03914	1.76751
ENSG00000183111	ARHGEF37	Rho guanine nucleotide exchange factor 37	NM_001001669	389337	ARHGEF37	protein-coding	3601.82	1.02755	0.123476	8.32187	8.66e-17	6.49e-15	2.03856	3.39739
ENSG00000110844	PRPF40B	pre-mRNA processing factor 40 homolog B	NM_001031698	25766	HYPC	protein-coding	3356.91	1.02743	0.1433	7.16978	7.51e-13	3.06e-11	2.03839	2.92705
ENSG00000204843	DCTN1	dynactin subunit 1	NM_001135040	1639	DAP-150	protein-coding	41715.3	1.02662	0.185204	5.54317	2.97e-08	5.12e-07	2.03724	2.26299
ENSG00000072840	EVC	EvC ciliary complex subunit 1	NM_001306090	2121	DWF-1	protein-coding	9116.01	1.02652	0.111672	9.19227	3.85e-20	4.46e-18	2.0371	3.75273
ENSG00000205078	SYCE1L	synaptonemal complex central element protein 1 like	NM_001129979	100130958	MRP2	protein-coding	4628.78	1.02633	0.130835	7.8445	4.35e-15	2.55e-13	2.03684	3.20251
ENSG00000007171	NOS2	nitric oxide synthase 2	NM_000625	4843	HEP-NOS	protein-coding	7848.2	1.02614	0.149954	6.84302	7.75e-12	2.64e-10	2.03656	2.79365
ENSG00000166793	YPEL4	yippee like 4	NM_001363487	219539	YPEL4	protein-coding	551.964	1.02529	0.228601	4.48508	7.29e-06	7.27e-05	2.03537	1.83103
ENSG00000119139	TJP2	tight junction protein 2	NM_001170414	9414	C9DUPq21.11	protein-coding	1129.59	1.02322	0.20707	4.94144	7.75e-07	9.82e-06	2.03245	2.01733
ENSG00000101493	ZNF516	zinc finger protein 516	NM_014643	9658	HsT287	protein-coding	18565.1	1.02211	0.143749	7.11037	1.16e-12	4.49e-11	2.03089	2.9028
ENSG00000118804	STBD1	starch binding domain 1	NM_003943	8987	GENEX3414	protein-coding	826.436	1.02156	0.188922	5.40729	6.4e-08	1.02e-06	2.03011	2.20752
ENSG00000070404	FSTL3	follistatin like 3	NM_005860	10272	FLRG	protein-coding	2232.76	1.02146	0.228772	4.46499	8.01e-06	7.89e-05	2.02998	1.82282
ENSG00000159216	RUNX1	RUNX family transcription factor 1	NM_001001890	861	AML1	protein-coding	12794.7	1.02069	0.0979709	10.4183	2.04e-25	4.64e-23	2.0289	4.25327
ENSG00000182040	USH1G	USH1 protein network component sans	NM_001282489	124590	ANKS4A	protein-coding	1497.74	1.02062	0.273392	3.73316	0.00018909	0.00125593	2.02879	1.52406
ENSG00000198925	ATG9A	autophagy related 9A	NM_001077198	79065	APG9L1	protein-coding	6990.03	1.02036	0.150798	6.76636	1.32e-11	4.32e-10	2.02842	2.76236
ENSG00000135446	CDK4	cyclin dependent kinase 4	NM_000075	1019	CMM3	protein-coding	26189.5	1.02026	0.242164	4.21309	2.52e-05	0.00021626	2.02829	1.71999
ENSG00000108557	RAI1	retinoic acid induced 1	NM_017574	10743	SMCR	protein-coding	31856.3	1.01997	0.183675	5.55314	2.81e-08	4.87e-07	2.02788	2.26706
ENSG00000197321	SVIL	supervillin	NM_001323599	6840	MFM10	protein-coding	27140.2	1.01973	0.151645	6.72444	1.76e-11	5.63e-10	2.02753	2.74524
ENSG00000167037	SGSM1	small G protein signaling modulator 1	NM_001039948	129049	RUTBC2	protein-coding	1821.37	1.0197	0.152409	6.69055	2.22e-11	6.95e-10	2.0275	2.73141
ENSG00000198901	PRC1	protein regulator of cytokinesis 1	NM_001267580	9055	ASE1	protein-coding	3673.67	1.01962	0.207932	4.90365	9.41e-07	1.17e-05	2.02739	2.00191
ENSG00000164068	RNF123	ring finger protein 123	NM_022064	63891	FP1477	protein-coding	8318.51	1.01679	0.142952	7.1128	1.14e-12	4.42e-11	2.02341	2.90379
ENSG00000142459	EVI5L	ecotropic viral integration site 5 like	NM_001159944	115704	EVI5L	protein-coding	11095.2	1.01675	0.175642	5.78875	7.09e-09	1.42e-07	2.02336	2.36325
ENSG00000124507	PACSIN1	protein kinase C and casein kinase substrate in neurons 1	NM_001199583	29993	SDPI	protein-coding	2135.46	1.01652	0.148058	6.86565	6.62e-12	2.28e-10	2.02303	2.80289
ENSG00000198853	RUSC2	RUN and SH3 domain containing 2	NM_001135999	9853	Iporin	protein-coding	7207.23	1.01605	0.120436	8.4364	3.27e-17	2.57e-15	2.02237	3.44415
ENSG00000131196	NFATC1	nuclear factor of activated T cells 1	NM_001278669	4772	NF-ATC	protein-coding	14682.3	1.01553	0.123807	8.20251	2.35e-16	1.67e-14	2.02164	3.34866
ENSG00000007520	TSR3	TSR3 ribosome maturation factor	NM_001001410	115939	C16orf42	protein-coding	23459	1.01517	0.223753	4.537	5.71e-06	5.86e-05	2.02113	1.85222
ENSG00000105287	PRKD2	protein kinase D2	NM_001079880	25865	HSPC187	protein-coding	11454.8	1.01402	0.128942	7.8641	3.72e-15	2.2e-13	2.01953	3.21051
[truncated: 3,027 more rows]

## Sheet: GOBP KOvWT
GOBP all DEGs
[truncated: 820 more rows]
[truncated: 749 more columns]

## Sheet: GOBP down KOvWT
GOBP all downregulated DEGs
[truncated: 86 more rows]
[truncated: 22 more columns]

## Sheet: GOBP up KOvWT
GOBP all upregulated DEGs
[truncated: 54 more rows]
[truncated: 160 more columns]

[truncated: 2 more sheets: FuncAnnoCluster, GOBP WTvOE]
