# Supplementary material for: Mitochondrial membrane hyperpolarization modulates nuclear DNA methylation and gene expression through phospholipid remodeling
Source: Nat Commun. 2025 Apr 29;16:4029. doi: 10.1038/s41467-025-59427-5 (PMC12041266; doi:10.1038/s41467-025-59427-5)
Supplement: Supplementary file 5 — Supplementary Data 2 [file 41467_2025_59427_MOESM5_ESM.xlsx]

## Sheet: all genes DE or DME - KO vs WT
SYMBOL	ENTREZID	Gene.name	Mean.WT	Mean.KO	log2.KOvWT	q_value	deCall	Avg deltaBeta	IF1_KO_CTL TSS AVG	WT_CTL_AVG.y	meCall	array.gene	match.by
A4GALT	53947	alpha 1,4-galactosyltransferase (P blood group)	1465.13	2167.4	0.565	0.00696	Up	0.186743	0.614671	0.427928	Hyper	A4GALT	symbol
AADAT	51166	aminoadipate aminotransferase	8924.88	5808.11	-0.62	0.000127	Down	-0.102143	0.234028	0.336171	Hypo	AADAT	symbol
AAR2	25980	AAR2 splicing factor	15739.5	21359.1	0.44	0.0328	Up	-0.104704	0.690785	0.795488	Hypo	AAR2	symbol
AARSD1	80755	alanyl-tRNA synthetase domain containing 1	974.02	425.31	-1.196	1.64e-06	Down	0.217157	0.587796	0.370639	Hyper	AARSD1	symbol
AASDHPPT	60496	aminoadipate-semialdehyde dehydrogenase-phosphopantetheinyl transferase	41734.4	28493.4	-0.551	0.000549	Down	-0.160373	0.406462	0.566835	Hypo	AASDHPPT	symbol
AATK	9625	apoptosis associated tyrosine kinase	6542.92	12281.3	0.908	1.56e-10	Up	0.12432	0.825258	0.700938	Hyper	AATK	symbol
ABCA5	23461	ATP binding cassette subfamily A member 5	10538.2	6461.56	-0.706	0.041	Down	0.153557	0.66922	0.515663	Hyper	ABCA5	symbol
ABCB1	5243	ATP binding cassette subfamily B member 1	8667.88	14638.6	0.756	0.00681	Up	-0.156202	0.660803	0.817006	Hypo	ABCB1	symbol
ABCB4	5244	ATP binding cassette subfamily B member 4	2119.84	3970.48	0.906	0.0206	Up	0.375198	0.431908	0.0567095	Hyper	ABCB4	symbol
ABCB8	11194	ATP binding cassette subfamily B member 8	12812.1	21306.7	0.734	0.000549	Up	0.16274	0.832736	0.669996	Hyper	ABCB8	symbol
ABCG4	64137	ATP binding cassette subfamily G member 4	1545.31	2372.94	0.618	0.0303	Up	0.207482	0.731933	0.524451	Hyper	ABCG4	symbol
ABHD10	55347	abhydrolase domain containing 10, depalmitoylase	18096.3	13970.2	-0.373	0.00989	Down	0.257432	0.659174	0.401742	Hyper	ABHD10	symbol
ABHD2	11057	abhydrolase domain containing 2, acylglycerol lipase	9122.84	16849.5	0.885	2.5e-10	Up	0.334278	0.87872	0.544443	Hyper	ABHD2	symbol
ABHD5	51099	abhydrolase domain containing 5, lysophosphatidic acid acyltransferase	6239.3	4366.98	-0.515	0.000348	Down	0.16803	0.306145	0.138115	Hyper	ABHD5	symbol
ABHD6	57406	abhydrolase domain containing 6, acylglycerol lipase	3871.1	2914.24	-0.41	0.00606	Down	0.384134	0.857396	0.473262	Hyper	ABHD6	symbol
ABL1	25	ABL proto-oncogene 1, non-receptor tyrosine kinase	31262.7	49232.5	0.655	6.58e-11	Up	0.138979	0.431451	0.292472	Hyper	ABL1	symbol
ABLIM2	84448	actin binding LIM protein family member 2	542.29	1184.72	1.127	8.88e-06	Up	0.225332	0.69173	0.466398	Hyper	ABLIM2	symbol
ACAD10	80724	acyl-CoA dehydrogenase family member 10	8541.23	11984.9	0.489	0.00198	Up	0.257353	0.949806	0.692453	Hyper	ACAD10	symbol
ACADVL	37	acyl-CoA dehydrogenase very long chain	50573.1	66458	0.394	0.00011	Up	-0.152879	0.773743	0.926622	Hypo	ACADVL	symbol
ACAP2	23527	ArfGAP with coiled-coil, ankyrin repeat and PH domains 2	9003.68	14048.6	0.642	0.000166	Up	-0.127645	0.756465	0.88411	Hypo	ACAP2	symbol
ACAT1	38	acetyl-CoA acetyltransferase 1	82696.6	68795.1	-0.266	0.00931	Down	0.299254	0.756062	0.456808	Hyper	ACAT1	symbol
ACBD4	79777	acyl-CoA binding domain containing 4	5891.96	9739.22	0.725	6.31e-06	Up	0.162989	0.550085	0.387096	Hyper	ACBD4	symbol
ACER2	340485	alkaline ceramidase 2	699.54	1576.15	1.171	8e-15	Up	-0.103103	0.774535	0.877638	Hypo	ACER2	symbol
ACHE	43	acetylcholinesterase (Cartwright blood group)	3237.03	7639.49	1.239	3.82e-30	Up	-0.290098	0.263144	0.553242	Hypo	ACHE	symbol
ACO1	48	aconitase 1	16134.8	18687.6	0.212	0.0474	Up	0.383655	0.434413	0.0507581	Hyper	ACO1	symbol
ACOT13	55856	acyl-CoA thioesterase 13	17108.9	10011.2	-0.773	1.28e-09	Down	-0.297405	0.327991	0.625396	Hypo	ACOT13	symbol
ACOX3	8310	acyl-CoA oxidase 3, pristanoyl	1500.25	2777.68	0.888	0.00804	Up	-0.592055	0.181414	0.77347	Hypo	ACOX3	symbol
ACSF3	197322	acyl-CoA synthetase family member 3	7217.73	10196.7	0.498	0.00934	Up	-0.164627	0.38681	0.551437	Hypo	ACSF3	symbol
ACSL1	2180	acyl-CoA synthetase long chain family member 1	13531.5	19430.3	0.522	1.83e-08	Up	0.277069	0.761915	0.484846	Hyper	ACSL1	symbol
ACSL3	2181	acyl-CoA synthetase long chain family member 3	49780.3	41677.1	-0.256	0.00553	Down	0.233152	0.646884	0.413731	Hyper	ACSL3	symbol
ACSL6	23305	acyl-CoA synthetase long chain family member 6	2386.34	4358.17	0.868	0.00113	Up	0.159012	0.533623	0.374611	Hyper	ACSL6	symbol
ACSM3	6296	acyl-CoA synthetase medium chain family member 3	832.05	327.02	-1.347	0.000297	Down	0.335275	0.666058	0.330784	Hyper	ACSM3	symbol
ACSS1	84532	acyl-CoA synthetase short chain family member 1	25291.5	46353.6	0.874	3.68e-14	Up	0.198684	0.31371	0.115026	Hyper	ACSS1	symbol
ACSS2	55902	acyl-CoA synthetase short chain family member 2	7304.98	9389.12	0.362	0.000371	Up	0.156869	0.624882	0.468013	Hyper	ACSS2	symbol
ACTBL2	345651	actin beta like 2	891.89	1683.08	0.915	0.0185	Up	-0.114691	0.338009	0.4527	Hypo	ACTBL2	symbol
ACTR2	10097	actin related protein 2	107279	79632.8	-0.43	0.000358	Down	0.263201	0.361857	0.0986565	Hyper	ACTR2	symbol
ACTR3	10096	actin related protein 3	68993.7	50811.8	-0.441	8.89e-05	Down	0.146079	0.91438	0.768301	Hyper	ACTR3	symbol
ACTR3B	57180	actin related protein 3B	7078.61	10748	0.602	0.00164	Up	0.157431	0.210767	0.053336	Hyper	ACTR3B	symbol
ACY1	95	aminoacylase 1	275.83	744.73	1.436	7.94e-07	Up	-0.193	0.202506	0.395505	Hypo	ACY1	symbol
ADAM15	8751	ADAM metallopeptidase domain 15	20396.9	44030.5	1.11	2.25e-19	Up	0.137998	0.523345	0.385346	Hyper	ADAM15	symbol
ADAM17	6868	ADAM metallopeptidase domain 17	8868.58	11108.2	0.325	0.0036	Up	0.108293	0.508218	0.399926	Hyper	ADAM17	symbol
ADAMTS10	81794	ADAM metallopeptidase with thrombospondin type 1 motif 10	5112.33	7968.85	0.64	0.00834	Up	0.210249	0.275974	0.0657252	Hyper	ADAMTS10	symbol
ADAMTS13	11093	ADAM metallopeptidase with thrombospondin type 1 motif 13	5867.8	8399.28	0.517	0.000766	Up	0.161336	0.959574	0.798238	Hyper	ADAMTS13	symbol
ADAMTS15	170689	ADAM metallopeptidase with thrombospondin type 1 motif 15	2884.96	4383.2	0.603	0.000154	Up	-0.135675	0.0917538	0.227429	Hypo	ADAMTS15	symbol
ADAMTS17	170691	ADAM metallopeptidase with thrombospondin type 1 motif 17	2002.15	3009.82	0.588	0.0153	Up	-0.159478	0.36022	0.519698	Hypo	ADAMTS17	symbol
ADAMTS2	9509	ADAM metallopeptidase with thrombospondin type 1 motif 2	6514.43	11117.1	0.771	0.0221	Up	0.125137	0.181049	0.0559126	Hyper	ADAMTS2	symbol
ADAMTS7	11173	ADAM metallopeptidase with thrombospondin type 1 motif 7	2658.8	5548.54	1.061	1.96e-06	Up	0.14828	0.79042	0.64214	Hyper	ADAMTS7	symbol
ADAMTS8	11095	ADAM metallopeptidase with thrombospondin type 1 motif 8	9019.94	16644.1	0.884	1.59e-09	Up	0.362247	0.629237	0.266991	Hyper	ADAMTS8	symbol
ADAP2	55803	ArfGAP with dual PH domains 2	5424.65	7170.55	0.403	0.000936	Up	0.218409	0.762271	0.543862	Hyper	ADAP2	symbol
ADAR	103	adenosine deaminase RNA specific	74344.8	118355	0.671	1.38e-07	Up	0.340723	0.59235	0.251627	Hyper	ADAR	symbol
ADCY5	111	adenylate cyclase 5	1082.74	2446.48	1.177	0.0142	Up	0.242156	0.561973	0.319817	Hyper	ADCY5	symbol
ADCY7	113	adenylate cyclase 7	1418.69	4705.14	1.73	3.56e-15	Up	0.283851	0.514931	0.23108	Hyper	ADCY7	symbol
ADGRA2	25960	adhesion G protein-coupled receptor A2	5755.7	11689.8	1.022	2.33e-14	Up	0.148689	0.955173	0.806484	Hyper	ADGRA2	symbol
ADGRB2	576	adhesion G protein-coupled receptor B2	14964.3	22424.7	0.584	8.34e-05	Up	0.177794	0.602157	0.424363	Hyper	ADGRB2	symbol
ADGRE5	976	adhesion G protein-coupled receptor E5	5439.81	13306.6	1.29	1.5e-08	Up	0.167284	0.668611	0.501327	Hyper	ADGRE5	symbol
ADNP2	22850	ADNP homeobox 2	19253.8	30824.4	0.679	0.00155	Up	0.197925	0.531186	0.333261	Hyper	ADNP2	symbol
ADPGK	83440	ADP dependent glucokinase	25008.8	19335.5	-0.371	0.0207	Down	-0.338854	0.198686	0.537539	Hypo	ADPGK	symbol
ADPRHL1	113622	ADP-ribosylhydrolase like 1	4152	5201.71	0.325	0.0193	Up	0.175619	0.526468	0.350849	Hyper	ADPRHL1	symbol
AEN	64782	apoptosis enhancing nuclease	39488.9	57992.4	0.554	0.000177	Up	0.15393	0.219849	0.0659188	Hyper	AEN	symbol
AFF1	4299	AF4/FMR2 family member 1	21765.2	28855.3	0.407	7.1e-07	Up	0.291142	0.910614	0.619472	Hyper	AFF1	symbol
AFF4	27125	AF4/FMR2 family member 4	43314.8	65733.8	0.602	2.72e-09	Up	0.164252	0.840192	0.67594	Hyper	AFF4	symbol
AGA	175	aspartylglucosaminidase	5448.65	3760.94	-0.535	0.00713	Down	0.3986	0.64364	0.24504	Hyper	AGA	symbol
AGAP2	116986	ArfGAP with GTPase domain, ankyrin repeat and PH domain 2	1529.01	4209.38	1.462	3.43e-22	Up	0.133693	0.654728	0.521035	Hyper	AGAP2	symbol
AGGF1	55109	angiogenic factor with G-patch and FHA domains 1	12293.4	9604.27	-0.356	0.000592	Down	0.17604	0.671434	0.495394	Hyper	AGGF1	symbol
AGRN	375790	agrin	39230.5	79720.4	1.023	1.24e-13	Up	-0.100506	0.198899	0.299404	Hypo	AGRN	symbol
AHNAK	79026	AHNAK nucleoprotein	56407.2	79121.9	0.488	7.48e-07	Up	0.205634	0.713769	0.508135	Hyper	AHNAK	symbol
AIFM3	150209	apoptosis inducing factor mitochondria associated 3	388.12	142.83	-1.442	0.0189	Down	-0.126249	0.635176	0.761426	Hypo	AIFM3	symbol
AIMP1	9255	aminoacyl tRNA synthetase complex interacting multifunctional protein 1	33180.6	22753.2	-0.544	9.58e-08	Down	0.408323	0.513076	0.104753	Hyper	AIMP1	symbol
AK4	205	adenylate kinase 4	29773.5	35312.6	0.246	0.0172	Up	0.181959	0.418061	0.236102	Hyper	AK4	symbol
AK5	26289	adenylate kinase 5	762.76	1680.02	1.14	0.00702	Up	-0.1903	0.581996	0.772296	Hypo	AK5	symbol
AKAP13	11214	A-kinase anchoring protein 13	13579	17585.4	0.373	1.88e-05	Up	0.640178	0.838781	0.198604	Hyper	AKAP13	symbol
AKAP3	10566	A-kinase anchoring protein 3	1371.85	3122.14	1.186	6.33e-16	Up	0.214677	0.956082	0.741405	Hyper	AKAP3	symbol
AKAP5	9495	A-kinase anchoring protein 5	4190.46	2802.99	-0.581	9.22e-05	Down	-0.142641	0.0288493	0.17149	Hypo	AKAP5	symbol
AKAP8L	26993	A-kinase anchoring protein 8 like	22666.1	35467.8	0.646	2.83e-05	Up	0.139271	0.180024	0.0407535	Hyper	AKAP8L	symbol
AKAP9	10142	A-kinase anchoring protein 9	36258.8	49416.6	0.447	0.00975	Up	0.302526	0.680929	0.378404	Hyper	AKAP9	symbol
AKNA	80709	AT-hook transcription factor	2895.64	4883.07	0.754	0.0115	Up	0.118379	0.608	0.489622	Hyper	AKNA	symbol
AKT1	207	AKT serine/threonine kinase 1	59321.5	89771.7	0.598	6.71e-05	Up	0.108443	0.540928	0.432485	Hyper	AKT1	symbol
AKT2	208	AKT serine/threonine kinase 2	79241.6	98802.2	0.318	0.00322	Up	0.209225	0.76966	0.560435	Hyper	AKT2	symbol
ALAS1	211	5'-aminolevulinate synthase 1	9992.2	13026	0.383	0.00833	Up	0.228659	0.798886	0.570228	Hyper	ALAS1	symbol
ALDH1A3	220	aldehyde dehydrogenase 1 family member A3	1265.96	5213.37	2.043	2.32e-21	Up	0.223361	0.863857	0.640496	Hyper	ALDH1A3	symbol
ALDH1L2	160428	aldehyde dehydrogenase 1 family member L2	1353.18	234.47	-2.531	2.63e-09	Down	0.14951	0.97524	0.825731	Hyper	ALDH1L2	symbol
ALDH4A1	8659	aldehyde dehydrogenase 4 family member A1	3308.56	4905.86	0.568	0.00534	Up	0.145362	0.868905	0.723542	Hyper	ALDH4A1	symbol
ALDH8A1	64577	aldehyde dehydrogenase 8 family member A1	308.65	93.83	-1.716	0.00949	Down	0.213399	0.520782	0.307382	Hyper	ALDH8A1	symbol
ALDOA	226	aldolase, fructose-bisphosphate A	10879	25044.7	1.203	8.69e-07	Up	-0.126547	0.288265	0.414812	Hypo	ALDOA	symbol
ALG2	85365	ALG2 alpha-1,3/1,6-mannosyltransferase	7741.7	6501.02	-0.252	0.0334	Down	-0.343589	0.411994	0.755584	Hypo	ALG2	symbol
ALG8	79053	ALG8 alpha-1,3-glucosyltransferase	33454.2	20478.5	-0.708	1.86e-05	Down	-0.205712	0.056601	0.262313	Hypo	ALG8	symbol
ALG9	79796	ALG9 alpha-1,2-mannosyltransferase	4425.24	5448.26	0.3	0.00306	Up	-0.116194	0.738106	0.8543	Hypo	ALG9	symbol
ALKBH7	84266	alkB homolog 7	5532.32	9099.05	0.718	1.15e-05	Up	0.166933	0.615135	0.448202	Hyper	ALKBH7	symbol
ALMS1	7840	ALMS1 centrosome and basal body associated protein	22631.8	28591.7	0.337	0.000404	Up	-0.139448	0.227773	0.367221	Hypo	ALMS1	symbol
AMBRA1	55626	autophagy and beclin 1 regulator 1	14478.4	20452.9	0.498	0.000515	Up	0.133447	0.428829	0.295381	Hyper	AMBRA1	symbol
AMIGO1	57463	adhesion molecule with Ig like domain 1	217.56	695.54	1.676	0.031	Up	-0.132995	0.110493	0.243488	Hypo	AMIGO1	symbol
AMPD3	272	adenosine monophosphate deaminase 3	330.69	1162.96	1.816	9.57e-07	Up	-0.173945	0.19633	0.370275	Hypo	AMPD3	symbol
ANAPC16	119504	anaphase promoting complex subunit 16	45910.3	32241.4	-0.51	0.00186	Down	-0.138423	0.126862	0.265285	Hypo	ANAPC16	symbol
ANGPT1	284	angiopoietin 1	309.53	120.02	-1.367	0.00455	Down	0.316199	0.525003	0.208804	Hyper	ANGPT1	symbol
ANK1	286	ankyrin 1	5569.85	12344.6	1.148	2.42e-31	Up	0.182457	0.861761	0.679304	Hyper	ANK1	symbol
ANKRD17	26057	ankyrin repeat domain 17	53063.9	64169.9	0.274	0.00378	Up	0.223204	0.551607	0.328403	Hyper	ANKRD17	symbol
ANKRD23	200539	ankyrin repeat domain 23	206.94	110.66	-0.905	0.0143	Down	0.143011	0.877493	0.734482	Hyper	ANKRD23	symbol
ANKRD37	353322	ankyrin repeat domain 37	434.83	808.76	0.896	0.0444	Up	-0.214849	0.130421	0.34527	Hypo	ANKRD37	symbol
ANKRD52	283373	ankyrin repeat domain 52	28120.9	40538.7	0.528	0.0262	Up	0.141201	0.518075	0.376874	Hyper	ANKRD52	symbol
ANKRD63	100131244	ankyrin repeat domain 63	100.61	333.29	1.733	0.00531	Up	0.141451	0.856311	0.71486	Hyper	ANKRD63	symbol
ANKS1B	56899	ankyrin repeat and sterile alpha motif domain containing 1B	2105.83	3740.62	0.829	0.0127	Up	0.231752	0.380795	0.149043	Hyper	ANKS1B	symbol
ANO6	196527	anoctamin 6	22445.5	35564.1	0.664	1.76e-09	Up	-0.107872	0.562138	0.67001	Hypo	ANO6	symbol
ANO8	57719	anoctamin 8	10714.3	16185.4	0.595	4.19e-05	Up	0.19395	0.563758	0.369807	Hyper	ANO8	symbol
ANTXR1	84168	ANTXR cell adhesion molecule 1	14009.1	20514.7	0.55	2.74e-09	Up	-0.232985	0.205434	0.438419	Hypo	ANTXR1	symbol
ANXA6	309	annexin A6	36152.1	56661.4	0.648	2.77e-09	Up	0.127691	0.539492	0.4118	Hyper	ANXA6	symbol
AOC3	8639	amine oxidase copper containing 3	3067.06	1536.85	-0.997	0.000485	Down	-0.380507	0.484504	0.865011	Hypo	AOC3	symbol
AP1S1	1174	adaptor related protein complex 1 subunit sigma 1	17710.2	33560.6	0.922	7.51e-13	Up	-0.103275	0.840044	0.94332	Hypo	AP1S1	symbol
AP2A1	160	adaptor related protein complex 2 subunit alpha 1	12166.1	23690	0.962	2.95e-07	Up	0.424121	0.586052	0.161931	Hyper	AP2A1	symbol
AP2B1	163	adaptor related protein complex 2 subunit beta 1	77875.4	124547	0.677	8.72e-12	Up	0.220393	0.313069	0.0926762	Hyper	AP2B1	symbol
AP3S2	10239	adaptor related protein complex 3 subunit sigma 2	6814.39	8375.63	0.298	0.0339	Up	0.225059	0.680564	0.455505	Hyper	AP3S2	symbol
APBA2	321	amyloid beta precursor protein binding family A member 2	17927.5	23786.6	0.408	0.000787	Up	0.2197	0.706502	0.486802	Hyper	APBA2	symbol
APBB1	322	amyloid beta precursor protein binding family B member 1	20302.8	38355.5	0.918	7.47e-08	Up	0.209329	0.923815	0.714485	Hyper	APBB1	symbol
APC2	10297	APC regulator of WNT signaling pathway 2	1321.39	2980.26	1.174	1.31e-06	Up	0.16515	0.609148	0.443998	Hyper	APC2	symbol
APH1B	83464	aph-1 homolog B, gamma-secretase subunit	5885.71	8575.85	0.543	4.39e-07	Up	-0.30832	0.0708222	0.379142	Hypo	APH1B	symbol
API5	8539	apoptosis inhibitor 5	87414.6	60800.3	-0.524	6.06e-08	Down	-0.171521	0.128581	0.300102	Hypo	API5	symbol
APOBEC3B	9582	apolipoprotein B mRNA editing enzyme catalytic subunit 3B	157.39	967.03	2.616	0.000207	Up	-0.100004	0.607274	0.707278	Hypo	APOBEC3B	symbol
APOE	348	apolipoprotein E	7123.18	13177.6	0.888	3.78e-11	Up	0.454078	0.89359	0.439512	Hyper	APOE	symbol
APOLD1	81575	apolipoprotein L domain containing 1	4718.73	9376.79	0.991	1.55e-09	Up	0.316673	0.643226	0.326553	Hyper	APOLD1	symbol
APPL2	55198	adaptor protein, phosphotyrosine interacting with PH domain and leucine zipper 2	13308.5	17970.8	0.433	3.8e-05	Up	0.332162	0.754553	0.422392	Hyper	APPL2	symbol
ARAP3	64411	ArfGAP with RhoGAP domain, ankyrin repeat and PH domain 3	6488.45	14195.8	1.129	4.88e-05	Up	-0.289772	0.176833	0.466605	Hypo	ARAP3	symbol
ARC	23237	activity regulated cytoskeleton associated protein	1541.84	2331.8	0.597	0.0434	Up	-0.174182	0.136865	0.311047	Hypo	ARC	symbol
ARF5	381	ADP ribosylation factor 5	29904.8	39607.9	0.405	0.00563	Up	0.186636	0.521977	0.335341	Hyper	ARF5	symbol
ARFGAP2	84364	ADP ribosylation factor GTPase activating protein 2	23801	35207.8	0.565	0.0389	Up	0.148997	0.338645	0.189648	Hyper	ARFGAP2	symbol
ARHGAP1	392	Rho GTPase activating protein 1	12298.6	20211.7	0.717	0.00399	Up	0.539272	0.730811	0.19154	Hyper	ARHGAP1	symbol
ARHGAP10	79658	Rho GTPase activating protein 10	8449.08	10439.6	0.305	0.0162	Up	0.271505	0.917873	0.646367	Hyper	ARHGAP10	symbol
ARHGAP12	94134	Rho GTPase activating protein 12	12451.8	8973.97	-0.473	0.0103	Down	0.145176	0.187389	0.0422129	Hyper	ARHGAP12	symbol
ARHGAP17	55114	Rho GTPase activating protein 17	20407.5	29676.1	0.54	0.00101	Up	0.230008	0.563703	0.333695	Hyper	ARHGAP17	symbol
ARHGAP20	57569	Rho GTPase activating protein 20	4727.17	9572.89	1.018	3.61e-05	Up	0.184715	0.636495	0.451779	Hyper	ARHGAP20	symbol
ARHGAP23	57636	Rho GTPase activating protein 23	3666.38	5976.22	0.705	6.89e-06	Up	0.101737	0.642897	0.54116	Hyper	ARHGAP23	symbol
ARHGAP32	9743	Rho GTPase activating protein 32	20127.1	28739.2	0.514	0.0091	Up	0.173921	0.830119	0.656198	Hyper	ARHGAP32	symbol
ARHGEF1	9138	Rho guanine nucleotide exchange factor 1	16572.1	22918.7	0.468	0.0385	Up	0.187169	0.605707	0.418538	Hyper	ARHGEF1	symbol
ARHGEF10L	55160	Rho guanine nucleotide exchange factor 10 like	3689.86	6180.88	0.744	2.19e-10	Up	-0.149467	0.350179	0.499646	Hypo	ARHGEF10L	symbol
ARHGEF2	9181	Rho/Rac guanine nucleotide exchange factor 2	28372.5	38858.1	0.454	0.00495	Up	0.193631	0.726939	0.533308	Hyper	ARHGEF2	symbol
ARHGEF37	389337	Rho guanine nucleotide exchange factor 37	2447.49	4715.16	0.945	6.19e-16	Up	0.23176	0.558853	0.327093	Hyper	ARHGEF37	symbol
ARHGEF38	54848	Rho guanine nucleotide exchange factor 38	244.39	100.73	-1.281	0.000346	Down	0.330465	0.871765	0.541299	Hyper	ARHGEF38	symbol
ARHGEF39	84904	Rho guanine nucleotide exchange factor 39	11163.8	7018.43	-0.67	3.41e-09	Down	0.11806	0.226573	0.108514	Hyper	ARHGEF39	symbol
ARID5B	84159	AT-rich interaction domain 5B	14485.6	19277.5	0.412	2.74e-05	Up	0.185263	0.801143	0.61588	Hyper	ARID5B	symbol
ARL14EP	120534	ADP ribosylation factor like GTPase 14 effector protein	23574.4	16823.8	-0.487	3.13e-07	Down	0.370889	0.943807	0.572918	Hyper	ARL14EP	symbol
ARL4A	10124	ADP ribosylation factor like GTPase 4A	4921.22	2660.11	-0.888	1.9e-08	Down	0.114378	0.945626	0.831247	Hyper	ARL4A	symbol
ARL6IP5	10550	ADP ribosylation factor like GTPase 6 interacting protein 5	18401.3	13000.5	-0.501	1.36e-05	Down	0.164738	0.34989	0.185152	Hyper	ARL6IP5	symbol
ARMC1	55156	armadillo repeat containing 1	16001.5	11464.1	-0.481	0.0327	Down	0.302001	0.490054	0.188053	Hyper	ARMC1	symbol
ARNT	405	aryl hydrocarbon receptor nuclear translocator	23507	29187.1	0.312	0.0216	Up	-0.207766	0.568413	0.776179	Hypo	ARNT	symbol
ARPC5	10092	actin related protein 2/3 complex subunit 5	35026.9	39794.6	0.184	0.0402	Up	-0.120839	0.0429575	0.163797	Hypo	ARPC5	symbol
ARRDC4	91947	arrestin domain containing 4	29960.7	59497.5	0.99	0.0124	Up	-0.212003	0.68071	0.892712	Hypo	ARRDC4	symbol
ARTN	9048	artemin	2167.43	4290.03	0.985	0.00385	Up	0.140827	0.393858	0.25303	Hyper	ARTN	symbol
ARVCF	421	ARVCF delta catenin family member	7214.36	10587.6	0.553	0.0053	Up	0.174371	0.301442	0.127071	Hyper	ARVCF	symbol
ASAP2	8853	ArfGAP with SH3 domain, ankyrin repeat and PH domain 2	7503.64	16163.3	1.107	4.16e-18	Up	-0.149762	0.186034	0.335796	Hypo	ASAP2	symbol
ASB16	92591	ankyrin repeat and SOCS box containing 16	495.09	269.14	-0.883	0.0332	Down	-0.162781	0.596877	0.759657	Hypo	ASB16	symbol
ASGR1	432	asialoglycoprotein receptor 1	1012.42	1753.51	0.791	0.0121	Up	0.176428	0.773778	0.597349	Hyper	ASGR1	symbol
ASH2L	9070	ASH2 like, histone lysine methyltransferase complex subunit	25717	31628.1	0.299	0.00767	Up	-0.216686	0.0591149	0.275801	Hypo	ASH2L	symbol
ASNSD1	54529	asparagine synthetase domain containing 1	12145.4	6318.86	-0.943	1.59e-07	Down	0.219899	0.811767	0.591868	Hyper	ASNSD1	symbol
ASPHD2	57168	aspartate beta-hydroxylase domain containing 2	2240.96	3075.9	0.456	0.00939	Up	0.234964	0.292001	0.0570372	Hyper	ASPHD2	symbol
ASS1	445	argininosuccinate synthase 1	51570.7	81581.7	0.662	0.0394	Up	0.117288	0.573784	0.456496	Hyper	ASS1	symbol
ASTN1	460	astrotactin 1	5755.89	8801.15	0.612	5.11e-05	Up	-0.186295	0.0702097	0.256504	Hypo	ASTN1	symbol
ASTN2	23245	astrotactin 2	613.73	1278.87	1.06	0.000101	Up	0.17163	0.282379	0.110749	Hyper	ASTN2	symbol
ATF7IP2	80063	activating transcription factor 7 interacting protein 2	9516.13	5732.62	-0.731	4.83e-06	Down	0.248772	0.867777	0.619006	Hyper	ATF7IP2	symbol
ATG10	83734	autophagy related 10	7544.38	6030.47	-0.323	0.0276	Down	0.159953	0.480365	0.320412	Hyper	ATG10	symbol
ATG101	60673	autophagy related 101	2583.82	5505.44	1.091	1.36e-05	Up	0.232961	0.753702	0.520741	Hyper	ATG101	symbol
ATG14	22863	autophagy related 14	7453.34	6071.07	-0.296	0.00546	Down	0.149167	0.83811	0.688943	Hyper	ATG14	symbol
ATG16L2	89849	autophagy related 16 like 2	6407.39	8862.68	0.468	0.0484	Up	-0.198635	0.314477	0.513113	Hypo	ATG16L2	symbol
ATG2A	23130	autophagy related 2A	8717.57	15396	0.821	0.00133	Up	-0.18604	0.0637314	0.249771	Hypo	ATG2A	symbol
ATG2B	55102	autophagy related 2B	26928.8	21611.2	-0.317	0.0337	Down	0.199002	0.278495	0.0794924	Hyper	ATG2B	symbol
ATG4C	84938	autophagy related 4C cysteine peptidase	11071.3	7957.12	-0.477	0.042	Down	0.27472	0.543958	0.269238	Hyper	ATG4C	symbol
ATG4D	84971	autophagy related 4D cysteine peptidase	6490.1	13597.4	1.067	5.2e-15	Up	-0.192923	0.0365179	0.229441	Hypo	ATG4D	symbol
ATIC	471	5-aminoimidazole-4-carboxamide ribonucleotide formyltransferase/IMP cyclohydrolase	124823	80077.1	-0.64	4.81e-05	Down	-0.127542	0.657003	0.784545	Hypo	ATIC	symbol
ATOH8	84913	atonal bHLH transcription factor 8	331.33	1137.88	1.782	0.000316	Up	0.186132	0.43708	0.250948	Hyper	ATOH8	symbol
ATOX1	475	antioxidant 1 copper chaperone	14492.9	21226.7	0.551	0.00192	Up	-0.17463	0.688898	0.863527	Hypo	ATOX1	symbol
ATP11A	23250	ATPase phospholipid transporting 11A	21551.4	33733.5	0.646	1.67e-10	Up	-0.184775	0.306587	0.491363	Hypo	ATP11A	symbol
ATP13A2	23400	ATPase cation transporting 13A2	27903.2	43391	0.637	1.37e-06	Up	0.133467	0.623058	0.489591	Hyper	ATP13A2	symbol
ATP2A1	487	ATPase sarcoplasmic/endoplasmic reticulum Ca2+ transporting 1	2451.67	3270.37	0.415	0.00589	Up	0.14408	0.588933	0.444853	Hyper	ATP2A1	symbol
ATP2A2	488	ATPase sarcoplasmic/endoplasmic reticulum Ca2+ transporting 2	104687	126885	0.277	0.02	Up	0.247074	0.611898	0.364824	Hyper	ATP2A2	symbol
ATP6V0E2	155066	ATPase H+ transporting V0 subunit e2	21713.1	34995.3	0.689	0.00711	Up	-0.100377	0.204335	0.304711	Hypo	ATP6V0E2	symbol
ATP6V1B2	526	ATPase H+ transporting V1 subunit B2	27273.4	34642.7	0.345	0.0373	Up	0.18426	0.420451	0.236191	Hyper	ATP6V1B2	symbol
ATP6V1E1	529	ATPase H+ transporting V1 subunit E1	64142.8	45890.9	-0.483	0.0012	Down	0.187773	0.850933	0.663159	Hyper	ATP6V1E1	symbol
ATP6V1G1	9550	ATPase H+ transporting V1 subunit G1	37023.5	27960.2	-0.405	0.00805	Down	-0.493529	0.385499	0.879028	Hypo	ATP6V1G1	symbol
ATP8A2	51761	ATPase phospholipid transporting 8A2	1249.42	3122.11	1.322	3.78e-06	Up	-0.148845	0.758996	0.90784	Hypo	ATP8A2	symbol
ATP9B	374868	ATPase phospholipid transporting 9B (putative)	5473.34	8440.96	0.625	0.0145	Up	0.452683	0.897004	0.44432	Hyper	ATP9B	symbol
ATRN	8455	attractin	19166.6	28480	0.571	7.69e-12	Up	0.169377	0.262044	0.092667	Hyper	ATRN	symbol
ATXN2L	11273	ataxin 2 like	109239	188479	0.787	7.43e-11	Up	-0.202367	0.248278	0.450645	Hypo	ATXN2L	symbol
ATXN3	4287	ataxin 3	22558.8	17139.1	-0.396	0.0184	Down	0.114174	0.977569	0.863395	Hyper	ATXN3	symbol
AUNIP	79000	aurora kinase A and ninein interacting protein	17470	13661.3	-0.355	0.00372	Down	-0.145842	0.252064	0.397906	Hypo	AUNIP	symbol
AVEN	57099	apoptosis and caspase activation inhibitor	4901.53	2948.37	-0.733	0.00873	Down	-0.101874	0.673289	0.775163	Hypo	AVEN	symbol
AXL	558	AXL receptor tyrosine kinase	228.46	602.02	1.396	0.0289	Up	0.254142	0.548191	0.294049	Hyper	AXL	symbol
B3GALT1	8708	beta-1,3-galactosyltransferase 1	312.37	1287.71	2.045	1.84e-36	Up	0.429292	0.645642	0.21635	Hyper	B3GALT1	symbol
B3GALT2	8707	beta-1,3-galactosyltransferase 2	183.6	28.61	-2.688	0.000237	Down	-0.189921	0.397188	0.587109	Hypo	B3GALT2	symbol
B3GALT5	10317	beta-1,3-galactosyltransferase 5	1005.44	540.54	-0.896	0.000272	Down	-0.279273	0.461689	0.740961	Hypo	B3GALT5	symbol
B4GALNT4	338707	beta-1,4-N-acetyl-galactosaminyltransferase 4	25570.7	35774.8	0.485	4.53e-05	Up	0.164861	0.45059	0.285729	Hyper	B4GALNT4	symbol
B4GALT2	8704	beta-1,4-galactosyltransferase 2	40189.1	54384.9	0.436	0.0015	Up	0.209502	0.619133	0.409632	Hyper	B4GALT2	symbol
B4GAT1	11041	beta-1,4-glucuronyltransferase 1	66973.1	45809.3	-0.548	4.45e-06	Down	0.124549	0.794987	0.670438	Hyper	B4GAT1	symbol
BAALC	79870	BAALC binder of MAP3K1 and KLF4	1348.95	2526.67	0.905	0.0172	Up	0.160116	0.749551	0.589435	Hyper	BAALC	symbol
BACE1	23621	beta-secretase 1	8756.63	12356.2	0.497	2.19e-06	Up	0.134294	0.911894	0.7776	Hyper	BACE1	symbol
BACH1	571	BTB domain and CNC homolog 1	16754.7	23847	0.509	0.00327	Up	0.172704	0.406741	0.234037	Hyper	BACH1	symbol
BACH2	60468	BTB domain and CNC homolog 2	9083.68	14538.6	0.679	2.78e-06	Up	0.163414	0.675551	0.512137	Hyper	BACH2	symbol
BAHD1	22893	bromo adjacent homology domain containing 1	10976.9	15474.8	0.496	0.00418	Up	0.157989	0.22093	0.0629411	Hyper	BAHD1	symbol
BAIAP3	8938	BAI1 associated protein 3	1676.07	3534.14	1.076	1.72e-12	Up	0.24883	0.612396	0.363565	Hyper	BAIAP3	symbol
BARHL2	343472	BarH like homeobox 2	4453.72	5782.06	0.377	0.0218	Up	0.208272	0.343144	0.134872	Hyper	BARHL2	symbol
BASP1	10409	brain abundant membrane attached signal protein 1	100473	139229	0.471	0.018	Up	0.234835	0.284865	0.0500292	Hyper	BASP1	symbol
BBC3	27113	BCL2 binding component 3	4301.82	9133.62	1.087	2.3e-08	Up	-0.282076	0.129369	0.411446	Hypo	BBC3	symbol
BBS10	79738	Bardet-Biedl syndrome 10	12563	9330.7	-0.429	0.0443	Down	0.170942	0.276279	0.105337	Hyper	BBS10	symbol
BCAR1	9564	BCAR1 scaffold protein, Cas family member	11266.7	18181.4	0.69	0.00731	Up	0.117326	0.804275	0.686949	Hyper	BCAR1	symbol
BCAR3	8412	BCAR3 adaptor protein, NSP family member	3413.55	7292.92	1.095	2.24e-19	Up	-0.104501	0.610798	0.715299	Hypo	BCAR3	symbol
BCAS3	54828	BCAS3 microtubule associated cell migration factor	16981.8	24394.6	0.523	2.11e-06	Up	-0.151016	0.0844128	0.235429	Hypo	BCAS3	symbol
BCDIN3D	144233	BCDIN3 domain containing RNA methyltransferase	5103.09	3623.9	-0.494	8.2e-06	Down	-0.194337	0.620189	0.814526	Hypo	BCDIN3D	symbol
BCHE	590	butyrylcholinesterase	3347.83	2254.22	-0.57	0.032	Down	-0.166606	0.0823807	0.248987	Hypo	BCHE	symbol
BCL9L	283149	BCL9 like	4211.4	13196.9	1.648	8.81e-23	Up	0.28808	0.677079	0.388999	Hyper	BCL9L	symbol
BCO2	83875	beta-carotene oxygenase 2	309.54	127.74	-1.277	0.0398	Down	-0.197187	0.100684	0.297871	Hypo	BCO2	symbol
BCR	613	BCR activator of RhoGEF and GTPase	24915.7	35976.3	0.53	0.000255	Up	0.128381	0.502449	0.374068	Hyper	BCR	symbol
BDH2	56898	3-hydroxybutyrate dehydrogenase 2	4233.11	3462.62	-0.29	0.0227	Down	0.171053	0.909034	0.737981	Hyper	BDH2	symbol
BEST4	266675	bestrophin 4	70.53	170.1	1.268	0.00362	Up	0.134409	0.875316	0.740907	Hyper	BEST4	symbol
BHLHA15	168620	basic helix-loop-helix family member a15	263.8	1410.96	2.421	5.55e-23	Up	0.216027	0.732164	0.516137	Hyper	BHLHA15	symbol
BIN3	55909	bridging integrator 3	4134.06	6169.34	0.578	0.00148	Up	-0.129397	0.224268	0.353665	Hypo	BIN3	symbol
BLOC1S1	2647	biogenesis of lysosomal organelles complex 1 subunit 1	9378.35	6678.15	-0.49	0.0201	Down	-0.117791	0.235702	0.353492	Hypo	BLOC1S1	symbol
BLOC1S4	55330	biogenesis of lysosomal organelles complex 1 subunit 4	7923.73	5811.51	-0.447	0.0436	Down	0.165159	0.225782	0.0606228	Hyper	BLOC1S4	symbol
BLVRA	644	biliverdin reductase A	46997.7	35510.8	-0.404	0.00251	Down	0.158827	0.849087	0.690261	Hyper	BLVRA	symbol
BLZF1	8548	basic leucine zipper nuclear factor 1	9266.51	7559.26	-0.294	0.0355	Down	0.291084	0.542669	0.251586	Hyper	BLZF1	symbol
BMF	90427	Bcl2 modifying factor	3032.28	4600.9	0.602	0.004	Up	0.190982	0.735437	0.544455	Hyper	BMF	symbol
BMP5	653	bone morphogenetic protein 5	61.58	9.31	-2.715	0.0219	Down	0.371034	0.729338	0.358304	Hyper	BMP5	symbol
BMP8B	656	bone morphogenetic protein 8b	6230.29	8725.23	0.486	0.00547	Up	0.302825	0.574194	0.271369	Hyper	BMP8B	symbol
BOC	91653	BOC cell adhesion associated, oncogene regulated	2976.69	5904.24	0.988	1.29e-13	Up	0.423291	0.64198	0.218689	Hyper	BOC	symbol
BPGM	669	bisphosphoglycerate mutase	13758.9	10382.2	-0.406	5.14e-06	Down	-0.218283	0.26005	0.478333	Hypo	BPGM	symbol
BRAF	673	B-Raf proto-oncogene, serine/threonine kinase	17330.6	20834.1	0.266	0.00457	Up	-0.356719	0.421192	0.777912	Hypo	BRAF	symbol
BRD7	29117	bromodomain containing 7	52207.6	37426.3	-0.48	2.89e-06	Down	-0.202199	0.337748	0.539947	Hypo	BRD7	symbol
BRICD5	283870	BRICHOS domain containing 5	1094.38	1557.07	0.508	0.0193	Up	0.182617	0.472529	0.289912	Hyper	BRICD5	symbol
BSCL2	26580	BSCL2 lipid droplet biogenesis associated, seipin	553.72	748.31	0.434	0.0292	Up	-0.154266	0.400127	0.554393	Hypo	BSCL2	symbol
BSN	8927	bassoon presynaptic cytomatrix protein	4219.75	10075.5	1.255	1.27e-15	Up	0.111029	0.571693	0.460665	Hyper	BSN	symbol
BSPRY	54836	B-box and SPRY domain containing	1405.8	3139.84	1.16	0.00559	Up	-0.109101	0.171077	0.280178	Hypo	BSPRY	symbol
BTBD11	NA	BTB domain containing 11	11881.9	16600.5	0.483	0.000997	Up	0.208518	0.513356	0.304838	Hyper	BTBD11	symbol
BTF3	689	basic transcription factor 3	416241	301178	-0.467	1.02e-05	Down	-0.138286	0.11748	0.255766	Hypo	BTF3	symbol
BTG2	7832	BTG anti-proliferation factor 2	28508.6	45205.9	0.665	0.00247	Up	-0.111998	0.460447	0.572445	Hypo	BTG2	symbol
BTN3A2	11118	butyrophilin subfamily 3 member A2	12495.7	8755.04	-0.513	0.0189	Down	-0.220458	0.236346	0.456803	Hypo	BTN3A2	symbol
BUD13	84811	BUD13 homolog	10823.6	15336.2	0.503	0.000127	Up	-0.219288	0.0353553	0.254643	Hypo	BUD13	symbol
BZW1	9689	basic leucine zipper and W2 domains 1	33012.6	22282.4	-0.567	0.000229	Down	0.166924	0.556672	0.389748	Hyper	BZW1	symbol
C11orf45	NA	chromosome 11 open reading frame 45	1859.69	2938.7	0.661	0.0122	Up	0.12135	0.688332	0.566982	Hyper	C11orf45	symbol
C11orf68	83638	chromosome 11 open reading frame 68	7846.18	11754	0.583	1.05e-08	Up	-0.10717	0.0484033	0.155573	Hypo	C11orf68	symbol
C12orf29	91298	chromosome 12 open reading frame 29	21169.4	15319.7	-0.467	9.59e-06	Down	-0.129139	0.436489	0.565628	Hypo	C12orf29	symbol
C12orf57	113246	chromosome 12 open reading frame 57	17033.4	24135.2	0.503	0.00109	Up	0.118023	0.25983	0.141807	Hyper	C12orf57	symbol
C18orf21	83608	chromosome 18 open reading frame 21	13447.7	9485.88	-0.504	4.84e-06	Down	-0.1734	0.221668	0.395068	Hypo	C18orf21	symbol
C18orf25	NA	chromosome 18 open reading frame 25	17250.7	23681.1	0.457	0.000229	Up	-0.162629	0.564929	0.727557	Hypo	C18orf25	symbol
C19orf18	147685	chromosome 19 open reading frame 18	455.14	158.93	-1.516	0.000542	Down	-0.209512	0.658504	0.868016	Hypo	C19orf18	symbol
C19orf38	255809	chromosome 19 open reading frame 38	589.24	1704.69	1.531	4.6e-05	Up	0.189562	0.65086	0.461297	Hyper	C19orf38	symbol
C19orf44	84167	chromosome 19 open reading frame 44	5045.03	7579.74	0.587	5.43e-09	Up	0.223979	0.849651	0.625672	Hyper	C19orf44	symbol
C19orf48	NA	multidrug resistance-related protein	60207.8	82437.3	0.453	0.0239	Up	-0.13065	0.068877	0.199527	Hypo	C19orf48	symbol
C19orf54	NA	chromosome 19 open reading frame 54	39998.1	52822.9	0.401	0.0133	Up	0.15089	0.319281	0.168391	Hyper	C19orf54	symbol
C1GALT1	56913	core 1 synthase, glycoprotein-N-acetylgalactosamine 3-beta-galactosyltransferase 1	8809.62	5488.98	-0.683	0.0124	Down	0.266547	0.346911	0.0803643	Hyper	C1GALT1	symbol
C1orf116	79098	chromosome 1 open reading frame 116	39.28	121.25	1.625	0.00461	Up	0.256255	0.893067	0.636812	Hyper	C1orf116	symbol
C1orf122	127687	chromosome 1 open reading frame 122	10771.5	22698.3	1.076	4.75e-14	Up	-0.194249	0.098012	0.292261	Hypo	C1orf122	symbol
C1QL1	10882	complement C1q like 1	13197.8	19716.2	0.579	0.0174	Up	0.183955	0.621545	0.43759	Hyper	C1QL1	symbol
C1QTNF3	114899	C1q and TNF related 3	670.06	211.46	-1.665	0.00029	Down	0.127966	0.528268	0.400302	Hyper	C1QTNF3	symbol
C22orf23	84645	chromosome 22 open reading frame 23	605.44	1177.85	0.959	0.00117	Up	0.162624	0.31947	0.156846	Hyper	C22orf23	symbol
C2CD4A	145741	C2 calcium dependent domain containing 4A	981.11	558.72	-0.813	0.000961	Down	0.36934	0.693363	0.324023	Hyper	C2CD4A	symbol
C2orf69	205327	chromosome 2 open reading frame 69	8969.2	4975.31	-0.85	0.000913	Down	0.160663	0.229274	0.0686111	Hyper	C2orf69	symbol
C3orf49	132200	chromosome 3 open reading frame 49	116.13	30.21	-1.948	0.00352	Down	0.305704	0.951377	0.645673	Hyper	C3orf49	symbol
C3orf52	79669	chromosome 3 open reading frame 52	4706.65	6948.25	0.562	0.00012	Up	-0.16049	0.124008	0.284499	Hypo	C3orf52	symbol
C4orf36	132989	chromosome 4 open reading frame 36	43.8	174.45	1.993	8.57e-05	Up	-0.108226	0.133813	0.24204	Hypo	C4orf36	symbol
C5orf49	NA	chromosome 5 open reading frame 49	423.68	175.74	-1.268	0.0203	Down	0.121724	0.69272	0.570996	Hyper	C5orf49	symbol
C6orf136	221545	chromosome 6 open reading frame 136	11663.8	8412.76	-0.471	0.000803	Down	0.232136	0.71751	0.485374	Hyper	C6orf136	symbol
C6orf141	135398	chromosome 6 open reading frame 141	8791.65	5797.19	-0.601	0.00774	Down	0.123441	0.147874	0.0244335	Hyper	C6orf141	symbol
C6orf226	441150	chromosome 6 open reading frame 226	1291.86	348.2	-1.89	2.28e-19	Down	0.135097	0.636225	0.501128	Hyper	C6orf226	symbol
C6orf47	57827	chromosome 6 open reading frame 47	5274.57	3911.56	-0.431	0.015	Down	0.121982	0.619748	0.497766	Hyper	C6orf47	symbol
C8orf76	84933	chromosome 8 open reading frame 76	2366.26	1258.39	-0.912	1.08e-06	Down	0.237472	0.68625	0.448778	Hyper	C8orf76	symbol
CA12	771	carbonic anhydrase 12	8345.84	10632.5	0.349	0.0329	Up	0.328691	0.637788	0.309097	Hyper	CA12	symbol
CABYR	26256	calcium binding tyrosine phosphorylation regulated	3899.67	5430.82	0.478	0.0155	Up	0.494601	0.862734	0.368133	Hyper	CABYR	symbol
CACNA1G	8913	calcium voltage-gated channel subunit alpha1 G	1568.76	3979.66	1.344	2.1e-05	Up	0.258592	0.466301	0.207709	Hyper	CACNA1G	symbol
CACNA1I	8911	calcium voltage-gated channel subunit alpha1 I	189.11	523.36	1.466	0.0107	Up	0.142569	0.802254	0.659685	Hyper	CACNA1I	symbol
CACNB3	784	calcium voltage-gated channel auxiliary subunit beta 3	6201.11	9352.16	0.593	1.39e-05	Up	0.107942	0.588199	0.480257	Hyper	CACNB3	symbol
CACNG4	27092	calcium voltage-gated channel auxiliary subunit gamma 4	1027.11	2605.68	1.343	6.74e-05	Up	0.110086	0.837893	0.727807	Hyper	CACNG4	symbol
CACNG6	59285	calcium voltage-gated channel auxiliary subunit gamma 6	622.13	1607.72	1.371	0.00494	Up	0.165652	0.438941	0.273289	Hyper	CACNG6	symbol
CACNG7	59284	calcium voltage-gated channel auxiliary subunit gamma 7	92.8	454.52	2.288	1.07e-11	Up	0.324689	0.867594	0.542905	Hyper	CACNG7	symbol
CACYBP	27101	calcyclin binding protein	95954.2	54805.5	-0.808	1.09e-18	Down	0.417449	0.758394	0.340945	Hyper	CACYBP	symbol
CADPS2	93664	calcium dependent secretion activator 2	13693.7	22053.3	0.688	2.18e-10	Up	0.275483	0.302911	0.027428	Hyper	CADPS2	symbol
CALCB	797	calcitonin related polypeptide beta	5312.54	30490.6	2.521	1.03e-76	Up	0.207142	0.928771	0.721629	Hyper	CALCB	symbol
CALCOCO1	57658	calcium binding and coiled-coil domain 1	11208.9	18259.2	0.704	2.77e-05	Up	0.157471	0.581398	0.423928	Hyper	CALCOCO1	symbol
CALD1	800	caldesmon 1	52196.1	75760.5	0.538	4.89e-11	Up	0.162722	0.588123	0.4254	Hyper	CALD1	symbol
CALM1	801	calmodulin 1	163503	115846	-0.497	1.91e-06	Down	-0.122894	0.676407	0.799301	Hypo	CALM1	symbol
CALM2	805	calmodulin 2	89187.5	56188.3	-0.667	1.99e-07	Down	0.129078	0.460685	0.331607	Hyper	CALM2	symbol
CAMK1	8536	calcium/calmodulin dependent protein kinase I	4455.93	9602.34	1.108	5.83e-05	Up	0.119826	0.360691	0.240865	Hyper	CAMK1	symbol
CAMK2N2	94032	calcium/calmodulin dependent protein kinase II inhibitor 2	1165.13	2687.97	1.207	7.07e-12	Up	0.135755	0.972006	0.836251	Hyper	CAMK2N2	symbol
CAMKK1	84254	calcium/calmodulin dependent protein kinase kinase 1	13067.6	18796.5	0.524	0.0172	Up	0.108747	0.27532	0.166573	Hyper	CAMKK1	symbol
CAMKV	79012	CaM kinase like vesicle associated	2193.1	4067.88	0.891	2.22e-11	Up	-0.111851	0.56957	0.681421	Hypo	CAMKV	symbol
CAMTA2	23125	calmodulin binding transcription activator 2	16902.5	26562.5	0.652	2.3e-07	Up	0.152427	0.561224	0.408797	Hyper	CAMTA2	symbol
CAND2	23066	cullin associated and neddylation dissociated 2 (putative)	6994.11	10207.2	0.545	0.0045	Up	0.318737	0.733658	0.414922	Hyper	CAND2	symbol
CANT1	124583	calcium activated nucleotidase 1	13571.4	25081.2	0.886	1.69e-05	Up	0.184591	0.309692	0.125101	Hyper	CANT1	symbol
CAPN1	823	calpain 1	38088.4	64435.4	0.759	2.3e-09	Up	0.169801	0.677086	0.507285	Hyper	CAPN1	symbol
CAPZB	832	capping actin protein of muscle Z-line subunit beta	76361.3	63984.1	-0.255	0.0349	Down	0.170641	0.354087	0.183446	Hyper	CAPZB	symbol
CARHSP1	23589	calcium regulated heat stable protein 1	21667.7	28909.8	0.416	0.00328	Up	0.173786	0.587218	0.413432	Hyper	CARHSP1	symbol
CARS2	79587	cysteinyl-tRNA synthetase 2, mitochondrial	56320.7	44902.6	-0.327	0.0452	Down	0.206373	0.932821	0.726448	Hyper	CARS2	symbol
CASKIN1	57524	CASK interacting protein 1	8326.27	16402.7	0.978	3.06e-08	Up	-0.16887	0.40741	0.57628	Hypo	CASKIN1	symbol
CASP10	843	caspase 10	1232.67	810.84	-0.604	0.00838	Down	0.279701	0.968791	0.68909	Hyper	CASP10	symbol
CASP3	836	caspase 3	30891.2	22069.7	-0.485	0.00132	Down	0.268147	0.616187	0.34804	Hyper	CASP3	symbol
CASP6	839	caspase 6	9978.65	6823.43	-0.549	1.08e-05	Down	0.160584	0.722284	0.5617	Hyper	CASP6	symbol
CASP8	841	caspase 8	10492.1	6931.19	-0.598	1.06e-06	Down	0.268576	0.466381	0.197804	Hyper	CASP8	symbol
CASZ1	54897	castor zinc finger 1	4173.1	6496.81	0.639	3.35e-07	Up	-0.101228	0.447618	0.548846	Hypo	CASZ1	symbol
CATSPERB	79820	cation channel sperm associated auxiliary subunit beta	303.24	69.46	-2.124	0.000493	Down	0.11393	0.860862	0.746931	Hyper	CATSPERB	symbol
CBARP	255057	CACN subunit beta associated regulatory protein	3746.54	7080.03	0.918	1.7e-07	Up	0.121124	0.794726	0.673602	Hyper	CBARP	symbol
CBL	867	Cbl proto-oncogene	30109.4	40406.3	0.424	0.0116	Up	0.15905	0.89197	0.73292	Hyper	CBL	symbol
CBLL1	79872	Cbl proto-oncogene like 1	30851.8	39169.5	0.344	0.000621	Up	-0.128373	0.638273	0.766646	Hypo	CBLL1	symbol
CBLN3	643866	cerebellin 3 precursor	469.91	679.56	0.531	0.0407	Up	0.159307	0.71104	0.551733	Hyper	CBLN3	symbol
CBR3	874	carbonyl reductase 3	2027.46	1271.31	-0.672	0.004	Down	0.221763	0.447324	0.22556	Hyper	CBR3	symbol
CBX1	10951	chromobox 1	67143.4	77843.2	0.213	0.0383	Up	0.102106	0.768823	0.666717	Hyper	CBX1	symbol
CBX2	84733	chromobox 2	23917.4	34134.7	0.513	0.00585	Up	0.132693	0.524267	0.391573	Hyper	CBX2	symbol
CBX5	23468	chromobox 5	98039.8	148497	0.599	0.000101	Up	0.127846	0.602509	0.474663	Hyper	CBX5	symbol
CC2D1A	54862	coiled-coil and C2 domain containing 1A	31817.5	43489.6	0.451	0.000364	Up	0.172613	0.749864	0.577251	Hyper	CC2D1A	symbol
CCBE1	147372	collagen and calcium binding EGF domains 1	2017.25	5423.61	1.427	6.11e-18	Up	0.211054	0.320448	0.109394	Hyper	CCBE1	symbol
CCDC113	29070	coiled-coil domain containing 113	1823.7	3502.37	0.941	1.31e-05	Up	0.139869	0.24881	0.108942	Hyper	CCDC113	symbol
CCDC149	91050	coiled-coil domain containing 149	143.42	21.01	-2.77	3.96e-06	Down	0.114938	0.528161	0.413223	Hyper	CCDC149	symbol
CCDC15	80071	coiled-coil domain containing 15	3036.33	5025.13	0.726	7.6e-05	Up	0.257256	0.407685	0.150429	Hyper	CCDC15	symbol
CCDC150	284992	coiled-coil domain containing 150	10792.3	4644.26	-1.217	8.42e-29	Down	-0.137891	0.743217	0.881108	Hypo	CCDC150	symbol
CCDC43	124808	coiled-coil domain containing 43	21940.3	14968.6	-0.552	0.000292	Down	0.191535	0.625165	0.43363	Hyper	CCDC43	symbol
CCDC88C	440193	coiled-coil domain containing 88C	25357	35888.8	0.501	0.0001	Up	0.144064	0.464239	0.320176	Hyper	CCDC88C	symbol
CCDC9	26093	coiled-coil domain containing 9	4728.08	9354.98	0.984	8.31e-07	Up	0.168739	0.246792	0.0780524	Hyper	CCDC9	symbol
CCM2	83605	CCM2 scaffold protein	7707.29	12559.1	0.705	9e-08	Up	0.120942	0.815568	0.694626	Hyper	CCM2	symbol
CCNE1	898	cyclin E1	21589	15533.7	-0.475	0.0381	Down	0.152698	0.509575	0.356877	Hyper	CCNE1	symbol
CCNH	902	cyclin H	26366.1	14134	-0.9	5.27e-09	Down	0.280574	0.440912	0.160339	Hyper	CCNH	symbol
CCNI2	645121	cyclin I family member 2	66.09	243.67	1.885	0.0207	Up	0.146399	0.334318	0.187919	Hyper	CCNI2	symbol
CCNJ	54619	cyclin J	20731.2	12246.5	-0.759	2.92e-07	Down	-0.14249	0.726396	0.868887	Hypo	CCNJ	symbol
CCNL1	57018	cyclin L1	35150.5	21765.8	-0.691	3.2e-05	Down	0.225068	0.795363	0.570295	Hyper	CCNL1	symbol
CCNO	10309	cyclin O	3022.64	5294.36	0.809	9.17e-09	Up	0.196569	0.967359	0.77079	Hyper	CCNO	symbol
CCSER1	401145	coiled-coil serine rich protein 1	775.51	1122.09	0.533	0.00291	Up	-0.392775	0.470395	0.86317	Hypo	CCSER1	symbol
CCT2	10576	chaperonin containing TCP1 subunit 2	245751	128991	-0.93	1.55e-09	Down	0.280995	0.36851	0.0875145	Hyper	CCT2	symbol
CD164	8763	CD164 molecule	47095.4	37635.3	-0.324	0.0184	Down	0.11871	0.202462	0.0837517	Hyper	CD164	symbol
CD1D	912	CD1d molecule	594.17	298.49	-0.991	0.00717	Down	-0.137292	0.315458	0.45275	Hypo	CD1D	symbol
CD2AP	23607	CD2 associated protein	37706.6	29392.3	-0.359	0.00531	Down	0.243312	0.29528	0.0519679	Hyper	CD2AP	symbol
CD2BP2	10421	CD2 cytoplasmic tail binding protein 2	32921.6	52748.4	0.68	0.0178	Up	0.10758	0.594729	0.487149	Hyper	CD2BP2	symbol
CD58	965	CD58 molecule	3522.9	1857.13	-0.924	7.53e-05	Down	0.174583	0.512486	0.337903	Hyper	CD58	symbol
CD82	3732	CD82 molecule	530.49	1072.45	1.015	0.0142	Up	0.111918	0.462736	0.350819	Hyper	CD82	symbol
CDA	978	cytidine deaminase	197.91	20.59	-3.261	0.00208	Down	0.285411	0.839825	0.554415	Hyper	CDA	symbol
CDAN1	146059	codanin 1	7375.98	10578.9	0.521	5.27e-06	Up	-0.142596	0.185763	0.32836	Hypo	CDAN1	symbol
CDC25B	994	cell division cycle 25B	45714.2	70553.3	0.626	0.00028	Up	0.218471	0.810943	0.592471	Hyper	CDC25B	symbol
CDC25C	995	cell division cycle 25C	15322.8	12867.8	-0.252	0.0184	Down	0.178447	0.541477	0.36303	Hyper	CDC25C	symbol
CDC42BPA	8476	CDC42 binding protein kinase alpha	26359.7	31091.5	0.238	0.0112	Up	0.175021	0.403025	0.228004	Hyper	CDC42BPA	symbol
CDC42BPB	9578	CDC42 binding protein kinase beta	34131.8	63745.2	0.901	2.97e-25	Up	-0.143114	0.426089	0.569203	Hypo	CDC42BPB	symbol
CDCA5	113130	cell division cycle associated 5	29463.3	49324.3	0.743	7.59e-08	Up	0.193912	0.803027	0.609115	Hyper	CDCA5	symbol
CDCA8	55143	cell division cycle associated 8	27769.6	34616.7	0.318	0.0195	Up	0.238834	0.766139	0.527305	Hyper	CDCA8	symbol
CDH2	1000	cadherin 2	39621.4	58144.3	0.553	2.97e-05	Up	0.354679	0.637375	0.282696	Hyper	CDH2	symbol
CDH23	64072	cadherin related 23	5476.59	14851.8	1.439	1.05e-16	Up	0.263558	0.381447	0.117889	Hyper	CDH23	symbol
CDH4	1002	cadherin 4	13243.7	21064.1	0.669	8.02e-08	Up	0.115895	0.246476	0.130581	Hyper	CDH4	symbol
CDH7	1005	cadherin 7	2659.75	3686.15	0.47	0.0297	Up	-0.142353	0.252512	0.394866	Hypo	CDH7	symbol
CDK14	5218	cyclin dependent kinase 14	8099.41	16047.7	0.987	3.12e-16	Up	0.402225	0.616822	0.214597	Hyper	CDK14	symbol
CDK18	5129	cyclin dependent kinase 18	12895.6	21187.8	0.716	0.000137	Up	0.12176	0.869064	0.747305	Hyper	CDK18	symbol
CDK4	1019	cyclin dependent kinase 4	17864.9	37698.1	1.077	0.00011	Up	-0.145637	0.692475	0.838113	Hypo	CDK4	symbol
CDK6	1021	cyclin dependent kinase 6	31079.3	43986.9	0.501	0.000735	Up	0.180479	0.254828	0.0743491	Hyper	CDK6	symbol
CDKAL1	54901	CDK5 regulatory subunit associated protein 1 like 1	13090.4	9667.26	-0.437	0.00187	Down	0.337117	0.427767	0.0906499	Hyper	CDKAL1	symbol
CDO1	1036	cysteine dioxygenase type 1	4268.11	2492.96	-0.776	2.49e-08	Down	0.222507	0.307542	0.0850354	Hyper	CDO1	symbol
CDR2L	30850	cerebellar degeneration related protein 2 like	16599.2	23287.6	0.489	0.00254	Up	0.176609	0.693635	0.517026	Hyper	CDR2L	symbol
CDT1	81620	chromatin licensing and DNA replication factor 1	73670.6	128096	0.798	0.000132	Up	0.254624	0.430682	0.176058	Hyper	CDT1	symbol
CEBPZOS	100505876	CEBPZ opposite strand	40594.4	16470.1	-1.301	1.12e-14	Down	0.173352	0.339831	0.166479	Hyper	CEBPZOS	symbol
CECR2	27443	CECR2 histone acetyl-lysine reader	13851.6	23456.3	0.76	2.18e-09	Up	0.229555	0.661805	0.43225	Hyper	CECR2	symbol
CELF5	60680	CUGBP Elav-like family member 5	1052.48	1618.35	0.622	0.00311	Up	0.206831	0.781958	0.575127	Hyper	CELF5	symbol
CELSR2	1952	cadherin EGF LAG seven-pass G-type receptor 2	23772.5	55433.7	1.221	2.37e-29	Up	0.271639	0.315311	0.043672	Hyper	CELSR2	symbol
CEND1	51286	cell cycle exit and neuronal differentiation 1	401.15	1626.5	2.02	2.37e-07	Up	0.199601	0.501552	0.301951	Hyper	CEND1	symbol
CENPE	1062	centromere protein E	60454	42673.2	-0.503	0.000847	Down	0.318249	0.819464	0.501215	Hyper	CENPE	symbol
CEP192	55125	centrosomal protein 192	14998.8	26145.5	0.802	1.33e-15	Up	0.161352	0.665729	0.504377	Hyper	CEP192	symbol
CEP350	9857	centrosomal protein 350	25683.3	32420.2	0.336	0.0036	Up	-0.127677	0.698609	0.826285	Hypo	CEP350	symbol
CEP41	95681	centrosomal protein 41	13769	18190.3	0.402	0.000201	Up	0.129441	0.828881	0.69944	Hyper	CEP41	symbol
CEP78	84131	centrosomal protein 78	30587.4	22922.4	-0.416	0.00014	Down	-0.250521	0.679031	0.929551	Hypo	CEP78	symbol
CERK	64781	ceramide kinase	24763.6	35657.7	0.526	0.00281	Up	0.124924	0.453971	0.329047	Hyper	CERK	symbol
CERS6	253782	ceramide synthase 6	9924.4	14964.1	0.592	1.52e-10	Up	-0.105758	0.799414	0.905172	Hypo	CERS6	symbol
CGN	57530	cingulin	8546.11	12357.9	0.532	0.000167	Up	0.117651	0.448181	0.33053	Hyper	CGN	symbol
CHAC2	494143	ChaC glutathione specific gamma-glutamylcyclotransferase 2	4530.46	3189.08	-0.507	0.0132	Down	0.170344	0.465743	0.295399	Hyper	CHAC2	symbol
CHCHD5	84269	coiled-coil-helix-coiled-coil-helix domain containing 5	6081.33	9179.22	0.594	0.0323	Up	0.345428	0.545728	0.2003	Hyper	CHCHD5	symbol
CHCHD6	84303	coiled-coil-helix-coiled-coil-helix domain containing 6	9007.03	13416.4	0.575	2.63e-05	Up	0.113951	0.438672	0.324721	Hyper	CHCHD6	symbol
CHD3	1107	chromodomain helicase DNA binding protein 3	62902.2	100167	0.671	3.62e-09	Up	0.108392	0.521383	0.412991	Hyper	CHD3	symbol
CHD4	1108	chromodomain helicase DNA binding protein 4	23822.2	10383.3	-1.198	6.1e-39	Down	0.228241	0.698695	0.470454	Hyper	CHD4	symbol
CHD5	26038	chromodomain helicase DNA binding protein 5	3318.07	8033.09	1.276	5.76e-10	Up	0.198675	0.779921	0.581246	Hyper	CHD5	symbol
CHD6	84181	chromodomain helicase DNA binding protein 6	33408.4	46023.1	0.462	6.67e-06	Up	0.178055	0.76831	0.590255	Hyper	CHD6	symbol
CHD7	55636	chromodomain helicase DNA binding protein 7	41432.8	49864.9	0.267	0.0145	Up	-0.273251	0.0323265	0.305578	Hypo	CHD7	symbol
CHD8	57680	chromodomain helicase DNA binding protein 8	57182.7	90538.3	0.663	1.67e-06	Up	0.102936	0.888029	0.785093	Hyper	CHD8	symbol
CHDH	55349	choline dehydrogenase	7425.66	11013.3	0.569	0.00296	Up	-0.130588	0.497301	0.627889	Hypo	CHDH	symbol
CHKA	1119	choline kinase alpha	11541	7214.79	-0.678	4.01e-08	Down	-0.142963	0.286599	0.429562	Hypo	CHKA	symbol
CHORDC1	26973	cysteine and histidine rich domain containing 1	68019.4	31938.3	-1.091	1.92e-30	Down	0.173201	0.940381	0.76718	Hyper	CHORDC1	symbol
CHPT1	56994	choline phosphotransferase 1	21946.1	15885.6	-0.466	1.38e-07	Down	0.194323	0.482865	0.288542	Hyper	CHPT1	symbol
CHRM4	1132	cholinergic receptor muscarinic 4	90.23	512.02	2.506	2.81e-17	Up	0.196659	0.602326	0.405668	Hyper	CHRM4	symbol
CHRNA4	1137	cholinergic receptor nicotinic alpha 4 subunit	1599.02	3455.07	1.111	0.0158	Up	0.163879	0.728422	0.564543	Hyper	CHRNA4	symbol
CHRNB2	1141	cholinergic receptor nicotinic beta 2 subunit	111.34	48.42	-1.199	0.0444	Down	0.207262	0.753244	0.545983	Hyper	CHRNB2	symbol
CHRNB4	1143	cholinergic receptor nicotinic beta 4 subunit	462.65	752.91	0.702	0.00187	Up	0.140568	0.69924	0.558672	Hyper	CHRNB4	symbol
CHST1	8534	carbohydrate sulfotransferase 1	656.14	1366.79	1.06	0.00261	Up	-0.132545	0.491401	0.623947	Hypo	CHST1	symbol
CIAO1	9391	cytosolic iron-sulfur assembly component 1	53028.7	44109.3	-0.266	0.0203	Down	-0.311386	0.53062	0.842006	Hypo	CIAO1	symbol
CILP2	148113	cartilage intermediate layer protein 2	2039.78	3133.73	0.62	1.19e-05	Up	0.17034	0.485802	0.315462	Hyper	CILP2	symbol
CISD3	284106	CDGSH iron sulfur domain 3	8309.93	13071.8	0.654	0.0095	Up	0.132846	0.893556	0.76071	Hyper	CISD3	symbol
CIT	11113	citron rho-interacting serine/threonine kinase	32750.3	42787	0.386	0.00308	Up	0.450946	0.561767	0.110821	Hyper	CIT	symbol
CLCC1	23155	chloride channel CLIC like 1	12625.3	15027.6	0.251	0.0113	Up	0.125408	0.823157	0.697749	Hyper	CLCC1	symbol
CLCN7	1186	chloride voltage-gated channel 7	7850.64	11867	0.596	0.00976	Up	0.199904	0.611128	0.411224	Hyper	CLCN7	symbol
CLDN10	9071	claudin 10	226.55	57.87	-1.972	0.000368	Down	0.144339	0.892074	0.747735	Hyper	CLDN10	symbol
CLEC16A	23274	C-type lectin domain containing 16A	12599.3	17440.1	0.469	0.00967	Up	0.155423	0.690553	0.535129	Hyper	CLEC16A	symbol
CLIC5	53405	chloride intracellular channel 5	390.65	656.53	0.748	0.0462	Up	0.174532	0.22794	0.0534074	Hyper	CLIC5	symbol
CLSTN1	22883	calsyntenin 1	44103.7	72630.8	0.72	7.3e-09	Up	0.264355	0.439157	0.174802	Hyper	CLSTN1	symbol
CLSTN2	64084	calsyntenin 2	1175.24	3346	1.508	2.05e-13	Up	0.491821	0.727023	0.235203	Hyper	CLSTN2	symbol
CLSTN3	9746	calsyntenin 3	6077.45	14846.8	1.289	7.12e-15	Up	0.18435	0.341826	0.157476	Hyper	CLSTN3	symbol
CLU	1191	clusterin	47072.4	66594.3	0.501	0.00211	Up	0.166715	0.645179	0.478464	Hyper	CLU	symbol
CLUH	23277	clustered mitochondria homolog	54659.6	78352.1	0.519	0.0225	Up	0.120105	0.742593	0.622488	Hyper	CLUH	symbol
CMC1	152100	C-X9-C motif containing 1	19449.7	15419.4	-0.335	0.000113	Down	0.214547	0.95518	0.740632	Hyper	CMC1	symbol
CMIP	80790	c-Maf inducing protein	17112.4	24848.6	0.538	0.00355	Up	0.195924	0.284822	0.088898	Hyper	CMIP	symbol
CMPK1	51727	cytidine/uridine monophosphate kinase 1	36344.8	21434.6	-0.762	1.71e-11	Down	0.110377	0.794408	0.684032	Hyper	CMPK1	symbol
CMTM4	146223	CKLF like MARVEL transmembrane domain containing 4	35186.5	42319	0.266	0.00159	Up	0.148573	0.806856	0.658283	Hyper	CMTM4	symbol
CMTM7	112616	CKLF like MARVEL transmembrane domain containing 7	15687.2	12784.2	-0.295	0.0171	Down	0.168075	0.26569	0.0976152	Hyper	CMTM7	symbol
CMYA5	202333	cardiomyopathy associated 5	495.51	195.49	-1.345	4.86e-06	Down	0.178209	0.887344	0.709135	Hyper	CMYA5	symbol
CNBP	7555	CCHC-type zinc finger nucleic acid binding protein	187527	94298	-0.992	1.01e-09	Down	-0.153399	0.375541	0.52894	Hypo	CNBP	symbol
CNDP2	55748	carnosine dipeptidase 2	31595.9	42219.4	0.418	0.00275	Up	0.297236	0.823723	0.526487	Hyper	CNDP2	symbol
CNFN	84518	cornifelin	2751.58	4004.2	0.541	0.00304	Up	0.130468	0.683309	0.55284	Hyper	CNFN	symbol
CNIH4	29097	cornichon family AMPA receptor auxiliary protein 4	49852.7	26538.3	-0.91	2.55e-27	Down	0.286533	0.405722	0.119189	Hyper	CNIH4	symbol
CNNM4	26504	cyclin and CBS domain divalent metal cation transport mediator 4	8573.02	14772.6	0.785	1.12e-08	Up	0.112411	0.184143	0.0717328	Hyper	CNNM4	symbol
CNP	1267	2',3'-cyclic nucleotide 3' phosphodiesterase	38181.5	52004.4	0.446	0.0252	Up	0.321655	0.3646	0.0429447	Hyper	CNP	symbol
CNTFR	1271	ciliary neurotrophic factor receptor	2505.27	4346.56	0.795	1.34e-09	Up	0.130063	0.965905	0.835843	Hyper	CNTFR	symbol
CNTN1	1272	contactin 1	5021.22	11438	1.188	5.76e-10	Up	0.177802	0.440117	0.262316	Hyper	CNTN1	symbol
CNTNAP2	26047	contactin associated protein 2	12239.6	9416.27	-0.378	1.17e-05	Down	0.187798	0.370683	0.182885	Hyper	CNTNAP2	symbol
CNTROB	116840	centrobin, centriole duplication and spindle assembly protein	16056	19541.4	0.283	0.031	Up	0.2578	0.428452	0.170652	Hyper	CNTROB	symbol
COBL	23242	cordon-bleu WH2 repeat protein	10434	19563.5	0.907	6.98e-25	Up	0.21269	0.716997	0.504308	Hyper	COBL	symbol
COCH	1690	cochlin	31276.7	39168.9	0.325	0.00663	Up	0.116318	0.186276	0.069958	Hyper	COCH	symbol
COG1	9382	component of oligomeric golgi complex 1	9897.47	12607.1	0.349	0.00278	Up	0.143038	0.200181	0.0571432	Hyper	COG1	symbol
COG5	10466	component of oligomeric golgi complex 5	15346.1	20903.3	0.446	0.0251	Up	0.362053	0.453469	0.0914168	Hyper	COG5	symbol
COL11A2	1302	collagen type XI alpha 2 chain	2468.11	1691.83	-0.545	0.00547	Down	0.205961	0.94111	0.735148	Hyper	COL11A2	symbol
COL18A1	80781	collagen type XVIII alpha 1 chain	23689.1	72495.8	1.614	1.42e-49	Up	0.152287	0.742839	0.590553	Hyper	COL18A1	symbol
COL21A1	81578	collagen type XXI alpha 1 chain	4866.12	2968.38	-0.713	0.00499	Down	0.276745	0.323949	0.0472038	Hyper	COL21A1	symbol
COL24A1	255631	collagen type XXIV alpha 1 chain	208.56	99.91	-1.065	0.0388	Down	0.199815	0.695491	0.495676	Hyper	COL24A1	symbol
COL6A2	1292	collagen type VI alpha 2 chain	20024.9	63397.8	1.663	4.68e-37	Up	0.154283	0.451882	0.297599	Hyper	COL6A2	symbol
COL9A1	1297	collagen type IX alpha 1 chain	266.56	72.81	-1.877	1.63e-05	Down	0.12693	0.936784	0.809853	Hyper	COL9A1	symbol
COL9A3	1299	collagen type IX alpha 3 chain	1275.03	648.59	-0.975	0.000287	Down	0.181409	0.763483	0.582074	Hyper	COL9A3	symbol
COLGALT1	79709	collagen beta(1-O)galactosyltransferase 1	34214.2	47864.5	0.484	0.00272	Up	0.362984	0.743538	0.380553	Hyper	COLGALT1	symbol
COMMD1	150684	copper metabolism domain containing 1	6116.02	4025.19	-0.603	0.00177	Down	-0.152598	0.354652	0.50725	Hypo	COMMD1	symbol
COMMD8	54951	COMM domain containing 8	5300.01	3302.53	-0.683	4.91e-05	Down	0.269926	0.587129	0.317203	Hyper	COMMD8	symbol
COMMD9	29099	COMM domain containing 9	8550.11	5035.5	-0.764	0.0133	Down	0.231516	0.934095	0.702579	Hyper	COMMD9	symbol
COPZ1	22818	COPI coat complex subunit zeta 1	55922.1	46509.4	-0.266	0.00971	Down	-0.156914	0.820026	0.97694	Hypo	COPZ1	symbol
COQ10A	93058	coenzyme Q10A	10787.7	7414.83	-0.541	0.000359	Down	0.196614	0.330062	0.133449	Hyper	COQ10A	symbol
COQ10B	80219	coenzyme Q10B	8884.91	5748.93	-0.628	9.66e-05	Down	-0.129169	0.756051	0.88522	Hypo	COQ10B	symbol
COQ2	27235	coenzyme Q2, polyprenyltransferase	9843.62	6856.65	-0.522	0.0188	Down	-0.195844	0.368317	0.56416	Hypo	COQ2	symbol
COQ6	51004	coenzyme Q6, monooxygenase	3147.87	2614.35	-0.268	0.0307	Down	-0.260563	0.0443241	0.304887	Hypo	COQ6	symbol
COQ7	10229	coenzyme Q7, hydroxylase	24825.6	19651.6	-0.337	0.0193	Down	0.200554	0.274352	0.0737977	Hyper	COQ7	symbol
COQ9	57017	coenzyme Q9	12699.5	15326.5	0.271	0.0365	Up	0.259535	0.32618	0.0666451	Hyper	COQ9	symbol
CORO1B	57175	coronin 1B	24990	33990.9	0.444	0.0156	Up	0.187246	0.932361	0.745116	Hyper	CORO1B	symbol
CORO2A	7464	coronin 2A	5043.29	7863.14	0.641	7.82e-06	Up	0.156942	0.704688	0.547747	Hyper	CORO2A	symbol
CORO2B	10391	coronin 2B	2720.93	4455.43	0.712	0.00286	Up	0.260371	0.803086	0.542715	Hyper	CORO2B	symbol
CORO7	79585	coronin 7	5079.51	3838.38	-0.404	0.0147	Down	0.225751	0.42824	0.202489	Hyper	CORO7	symbol
COX15	1355	cytochrome c oxidase assembly homolog COX15	26125.1	19589.9	-0.415	0.00569	Down	-0.148833	0.438435	0.587269	Hypo	COX15	symbol
COX19	90639	cytochrome c oxidase assembly factor COX19	13834.2	9874.95	-0.486	5.44e-07	Down	0.113769	0.36166	0.247891	Hyper	COX19	symbol
COX5B	1329	cytochrome c oxidase subunit 5B	72831	53677	-0.44	0.002	Down	0.349424	0.418853	0.0694284	Hyper	COX5B	symbol
COX6C	1345	cytochrome c oxidase subunit 6C	58099.5	28882.4	-1.008	1.12e-34	Down	-0.11191	0.404629	0.51654	Hypo	COX6C	symbol
CPAMD8	27151	C3 and PZP like alpha-2-macroglobulin domain containing 8	38.28	200.51	2.378	0.00405	Up	0.218362	0.862107	0.643744	Hyper	CPAMD8	symbol
CPE	1363	carboxypeptidase E	25222.9	31985.4	0.343	0.00673	Up	-0.134997	0.763518	0.898515	Hypo	CPE	symbol
CPLX2	10814	complexin 2	617.04	2077.32	1.75	2.55e-09	Up	-0.393054	0.53697	0.930024	Hypo	CPLX2	symbol
CPM	1368	carboxypeptidase M	2698.48	1187.96	-1.184	5.93e-19	Down	0.106056	0.538471	0.432415	Hyper	CPM	symbol
CPNE2	221184	copine 2	6421.65	9521.23	0.568	0.000107	Up	-0.216155	0.0436955	0.259851	Hypo	CPNE2	symbol
CPSF1	29894	cleavage and polyadenylation specific factor 1	36008.9	55280.4	0.618	4.19e-07	Up	0.164309	0.337436	0.173128	Hyper	CPSF1	symbol
CPSF4	10898	cleavage and polyadenylation specific factor 4	18466.2	26053.1	0.497	3.72e-06	Up	0.228559	0.544359	0.315799	Hyper	CPSF4	symbol
CPT1A	1374	carnitine palmitoyltransferase 1A	7968.08	12310.6	0.628	5.07e-14	Up	-0.173122	0.680545	0.853666	Hypo	CPT1A	symbol
CRB2	286204	crumbs cell polarity complex component 2	226.93	101.23	-1.162	0.0098	Down	0.149342	0.419483	0.270141	Hyper	CRB2	symbol
CREB1	1385	cAMP responsive element binding protein 1	14249.7	10712.2	-0.412	0.00436	Down	0.199338	0.826487	0.627149	Hyper	CREB1	symbol
CREBBP	1387	CREB binding protein	42873	67135.6	0.647	0.00119	Up	0.116033	0.696526	0.580493	Hyper	CREBBP	symbol
CREBL2	1389	cAMP responsive element binding protein like 2	11641.7	15330.2	0.397	0.00122	Up	0.17678	0.830517	0.653737	Hyper	CREBL2	symbol
CRELD1	78987	cysteine rich with EGF like domains 1	6385.3	9233.69	0.532	7.83e-05	Up	0.132871	0.639883	0.507011	Hyper	CRELD1	symbol
CRIM1	51232	cysteine rich transmembrane BMP regulator 1	10091.3	14616.4	0.535	9.12e-08	Up	0.194275	0.281983	0.0877079	Hyper	CRIM1	symbol
CRIP2	1397	cysteine rich protein 2	1755.05	4393.77	1.324	6.86e-13	Up	0.157972	0.606897	0.448925	Hyper	CRIP2	symbol
CRIP3	401262	cysteine rich protein 3	1722.99	885.95	-0.959	4.92e-07	Down	0.316399	0.397317	0.0809185	Hyper	CRIP3	symbol
CRLF1	9244	cytokine receptor like factor 1	4549.36	8747.3	0.943	0.00576	Up	0.179013	0.214321	0.0353082	Hyper	CRLF1	symbol
CRLF3	51379	cytokine receptor like factor 3	15843.5	11344.9	-0.482	0.015	Down	0.271231	0.874549	0.603318	Hyper	CRLF3	symbol
CRMP1	1400	collapsin response mediator protein 1	29159.3	52729.2	0.855	6.95e-18	Up	0.113579	0.816881	0.703302	Hyper	CRMP1	symbol
CRTC1	23373	CREB regulated transcription coactivator 1	10525.7	15797.4	0.586	1.61e-05	Up	0.115994	0.946142	0.830148	Hyper	CRTC1	symbol
CRY2	1408	cryptochrome circadian regulator 2	4496.72	7256.94	0.691	3.46e-07	Up	0.232381	0.733706	0.501326	Hyper	CRY2	symbol
CRYZ	1429	crystallin zeta	14225.6	10620.1	-0.422	0.00225	Down	0.155275	0.569035	0.41376	Hyper	CRYZ	symbol
CSDC2	27254	cold shock domain containing C2	869.98	1868.89	1.104	0.000284	Up	0.12946	0.765383	0.635923	Hyper	CSDC2	symbol
CSE1L	1434	chromosome segregation 1 like	216777	172800	-0.327	0.00556	Down	0.130344	0.515958	0.385614	Hyper	CSE1L	symbol
CSF1	1435	colony stimulating factor 1	6739.72	9221.03	0.452	0.00655	Up	-0.109293	0.62674	0.736033	Hypo	CSF1	symbol
CSNK1G1	53944	casein kinase 1 gamma 1	10189.9	14826.7	0.541	0.000437	Up	0.111067	0.763245	0.652178	Hyper	CSNK1G1	symbol
CSPG5	10675	chondroitin sulfate proteoglycan 5	4550.34	8251.08	0.859	1.87e-07	Up	0.218293	0.909856	0.691563	Hyper	CSPG5	symbol
CSTF3	1479	cleavage stimulation factor subunit 3	44221.6	26643	-0.731	1.25e-10	Down	0.16307	0.255053	0.0919833	Hyper	CSTF3	symbol
CTAGE1	64693	cutaneous T cell lymphoma-associated antigen 1	19.26	84.22	2.129	0.0294	Up	-0.140826	0.69807	0.838896	Hypo	CTAGE1	symbol
CTDP1	9150	CTD phosphatase subunit 1	11366	17947.6	0.659	0.000887	Up	0.192176	0.611562	0.419386	Hyper	CTDP1	symbol
CTDSP2	10106	CTD small phosphatase 2	33101.8	53016.5	0.68	7.59e-06	Up	-0.123844	0.253874	0.377718	Hypo	CTDSP2	symbol
CUL4A	8451	cullin 4A	45205.5	35597.9	-0.345	0.0478	Down	0.287633	0.634093	0.34646	Hyper	CUL4A	symbol
CUL7	9820	cullin 7	11049.2	19780.8	0.84	3.45e-13	Up	0.150255	0.36107	0.210815	Hyper	CUL7	symbol
CUL9	23113	cullin 9	6584.42	10061.6	0.612	2.24e-10	Up	0.191362	0.449994	0.258632	Hyper	CUL9	symbol
CUTA	51596	cutA divalent cation tolerance homolog	37437.2	27514.7	-0.444	0.0158	Down	0.219719	0.556378	0.336659	Hyper	CUTA	symbol
CUX2	23316	cut like homeobox 2	7264.28	10949.2	0.592	6.49e-06	Up	0.161933	0.328484	0.166551	Hyper	CUX2	symbol
CWC15	51503	CWC15 spliceosome associated protein homolog	54626.8	27839.4	-0.972	2.35e-25	Down	0.214765	0.317624	0.10286	Hyper	CWC15	symbol
CWF19L2	143884	CWF19 like cell cycle control factor 2	25110.1	18355.9	-0.452	5.93e-05	Down	0.200649	0.266512	0.0658625	Hyper	CWF19L2	symbol
CXCL16	58191	C-X-C motif chemokine ligand 16	9218	11537.4	0.324	0.0282	Up	0.141169	0.601107	0.459938	Hyper	CXCL16	symbol
CYB561D1	284613	cytochrome b561 family member D1	2964.2	4501.85	0.603	1.69e-05	Up	0.103268	0.922947	0.819679	Hyper	CYB561D1	symbol
CYFIP2	26999	cytoplasmic FMR1 interacting protein 2	60343.7	110523	0.873	4.88e-10	Up	0.116153	0.762578	0.646425	Hyper	CYFIP2	symbol
CYP1A1	1543	cytochrome P450 family 1 subfamily A member 1	534.7	1523.48	1.511	2.43e-08	Up	-0.10739	0.727206	0.834596	Hypo	CYP1A1	symbol
CYP26B1	56603	cytochrome P450 family 26 subfamily B member 1	874.67	230.88	-1.921	5.96e-13	Down	0.16091	0.248958	0.0880484	Hyper	CYP26B1	symbol
CYP2E1	1571	cytochrome P450 family 2 subfamily E member 1	2408.59	546.34	-2.141	3.3e-17	Down	-0.305742	0.577401	0.883143	Hypo	CYP2E1	symbol
CYP2U1	113612	cytochrome P450 family 2 subfamily U member 1	3415.35	5115.28	0.582	0.00389	Up	-0.225152	0.198848	0.424	Hypo	CYP2U1	symbol
CYP39A1	51302	cytochrome P450 family 39 subfamily A member 1	1387.75	776.41	-0.839	1.14e-06	Down	0.252484	0.669859	0.417375	Hyper	CYP39A1	symbol
CYP51A1	1595	cytochrome P450 family 51 subfamily A member 1	1620.01	5415.05	1.74	3.35e-34	Up	0.152072	0.306766	0.154693	Hyper	CYP51A1	symbol
CYTH1	9267	cytohesin 1	15122.1	18652.3	0.303	0.0137	Up	0.167886	0.715118	0.547232	Hyper	CYTH1	symbol
CYTH3	9265	cytohesin 3	9987.85	13026.9	0.383	0.00043	Up	-0.147371	0.180462	0.327833	Hypo	CYTH3	symbol
DAAM2	23500	dishevelled associated activator of morphogenesis 2	3286.14	5728.7	0.802	9.35e-10	Up	-0.256717	0.277823	0.534541	Hypo	DAAM2	symbol
DAB1	1600	DAB adaptor protein 1	190.68	514.81	1.435	0.0369	Up	0.21773	0.656407	0.438678	Hyper	DAB1	symbol
DAB2	1601	DAB adaptor protein 2	6972.49	4772.99	-0.546	3.96e-07	Down	-0.150519	0.0436331	0.194152	Hypo	DAB2	symbol
DACT1	51339	dishevelled binding antagonist of beta catenin 1	5737.88	8264.48	0.527	3.46e-05	Up	0.142728	0.774899	0.632171	Hyper	DACT1	symbol
DAG1	1605	dystroglycan 1	32941.8	51396.2	0.642	0.00386	Up	0.261055	0.8066	0.545546	Hyper	DAG1	symbol
DAP	1611	death associated protein	24393.1	33776	0.47	0.000483	Up	0.404696	0.425842	0.0211462	Hyper	DAP	symbol
DAPK1	1612	death associated protein kinase 1	15974.2	19859.4	0.314	0.00225	Up	0.124869	0.74381	0.618941	Hyper	DAPK1	symbol
DAXX	1616	death domain associated protein	36990.1	30532.9	-0.277	0.0305	Down	-0.163513	0.192595	0.356108	Hypo	DAXX	symbol
DBI	1622	diazepam binding inhibitor, acyl-CoA binding protein	44721.5	28349.5	-0.658	0.000486	Down	0.170679	0.273197	0.102518	Hyper	DBI	symbol
DBNDD2	55861	dysbindin domain containing 2	1578.73	3318.88	1.072	6.21e-07	Up	0.133361	0.238092	0.104731	Hyper	DBNDD2	symbol
DCAF8	50717	DDB1 and CUL4 associated factor 8	21950.7	14833.1	-0.565	6.92e-05	Down	0.120528	0.396378	0.27585	Hyper	DCAF8	symbol
DCHS1	8642	dachsous cadherin-related 1	387.25	1018.28	1.396	2.51e-05	Up	0.170915	0.983549	0.812634	Hyper	DCHS1	symbol
DCHS2	54798	dachsous cadherin-related 2	372.39	645.42	0.791	0.00638	Up	0.14507	0.331108	0.186038	Hyper	DCHS2	symbol
DCTN1	1639	dynactin subunit 1	28370.1	56098.2	0.984	1.05e-06	Up	-0.130936	0.135093	0.266029	Hypo	DCTN1	symbol
DCTN2	10540	dynactin subunit 2	57161.2	82772.9	0.534	1.55e-05	Up	0.281097	0.316919	0.0358218	Hyper	DCTN2	symbol
DCTN6	10671	dynactin subunit 6	14648.2	7770.07	-0.915	3.52e-16	Down	0.302757	0.536741	0.233984	Hyper	DCTN6	symbol
DDB2	1643	damage specific DNA binding protein 2	40997	66219.8	0.692	0.0027	Up	0.242567	0.645753	0.403186	Hyper	DDB2	symbol
DDR1	780	discoidin domain receptor tyrosine kinase 1	16757.4	27022.5	0.689	1.92e-10	Up	0.107485	0.600275	0.49279	Hyper	DDR1	symbol
DDX10	1662	DEAD-box helicase 10	43831.1	33946	-0.369	0.00173	Down	-0.223613	0.0443025	0.267915	Hypo	DDX10	symbol
DDX19A	55308	DEAD-box helicase 19A	10856.7	8283.37	-0.39	0.0127	Down	0.401031	0.916673	0.515643	Hyper	DDX19A	symbol
DDX19B	11269	DEAD-box helicase 19B	335.35	182.56	-0.879	0.0355	Down	-0.294529	0.635802	0.930331	Hypo	DDX19B	symbol
DDX23	9416	DEAD-box helicase 23	46886.9	73562.1	0.65	0.00322	Up	-0.193482	0.0468761	0.240358	Hypo	DDX23	symbol
DDX47	51202	DEAD-box helicase 47	529.1	270.37	-0.97	0.0139	Down	0.338078	0.376868	0.0387901	Hyper	DDX47	symbol
DDX52	11056	DExD-box helicase 52	45841.6	35020.8	-0.388	0.00344	Down	0.107682	0.833936	0.726254	Hyper	DDX52	symbol
DDX60L	91351	DExD/H-box 60 like	937.6	2313.03	1.302	5.28e-06	Up	-0.146688	0.0647445	0.211432	Hypo	DDX60L	symbol
DECR2	26063	2,4-dienoyl-CoA reductase 2	7319.78	4693.64	-0.641	0.0147	Down	0.26416	0.908742	0.644583	Hyper	DECR2	symbol
DEFA5	1670	defensin alpha 5	147.99	45.37	-1.709	0.00878	Down	-0.223001	0.580575	0.803575	Hypo	DEFA5	symbol
DEGS1	8560	delta 4-desaturase, sphingolipid 1	65367	33127.4	-0.981	3.82e-32	Down	0.1674	0.688174	0.520773	Hyper	DEGS1	symbol
DENND1A	57706	DENN domain containing 1A	13531.8	25038.2	0.888	1.93e-19	Up	0.141903	0.20743	0.0655273	Hyper	DENND1A	symbol
DENND5A	23258	DENN domain containing 5A	53196	78544.5	0.562	0.00721	Up	0.155797	0.596808	0.441012	Hyper	DENND5A	symbol
DENND5B	160518	DENN domain containing 5B	16177.2	18566.3	0.199	0.0252	Up	-0.13354	0.248521	0.382061	Hypo	DENND5B	symbol
DEPDC1B	55789	DEP domain containing 1B	19668.8	15296.8	-0.363	5.43e-05	Down	0.221587	0.271228	0.0496411	Hyper	DEPDC1B	symbol
DERA	51071	deoxyribose-phosphate aldolase	18200.3	12961.9	-0.49	1.8e-05	Down	0.130606	0.799806	0.669199	Hyper	DERA	symbol
DFFA	1676	DNA fragmentation factor subunit alpha	65176.4	45375.3	-0.522	1.8e-10	Down	0.220671	0.65766	0.436989	Hyper	DFFA	symbol
DGKD	8527	diacylglycerol kinase delta	18888.6	23879.4	0.338	0.00195	Up	0.147969	0.216854	0.0688844	Hyper	DGKD	symbol
DHFR	1719	dihydrofolate reductase	136074	96200.1	-0.5	3.34e-08	Down	-0.188852	0.127605	0.316457	Hypo	DHFR	symbol
DHRS13	147015	dehydrogenase/reductase 13	2154.77	5118.18	1.249	4.78e-09	Up	-0.148105	0.273306	0.421411	Hypo	DHRS13	symbol
DHRS4	10901	dehydrogenase/reductase 4	2992.34	4293.66	0.521	0.00393	Up	0.252677	0.732836	0.48016	Hyper	DHRS4	symbol
DHX15	1665	DEAH-box helicase 15	70277.8	86420.3	0.298	0.0103	Up	0.403052	0.659566	0.256514	Hyper	DHX15	symbol
DHX40	79665	DEAH-box helicase 40	51126.9	62650.9	0.293	0.00204	Up	0.159519	0.982085	0.822566	Hyper	DHX40	symbol
DHX8	1659	DEAH-box helicase 8	17631	32556.2	0.885	2.55e-06	Up	0.111443	0.411253	0.29981	Hyper	DHX8	symbol
DIAPH3	81624	diaphanous related formin 3	24812.3	41592.8	0.745	4.09e-12	Up	0.231945	0.704068	0.472123	Hyper	DIAPH3	symbol
DICER1	23405	dicer 1, ribonuclease III	45601.6	36646.1	-0.315	0.0141	Down	0.101932	0.518442	0.41651	Hyper	DICER1	symbol
DIMT1	27292	DIM1 rRNA methyltransferase and ribosome maturation factor	35421.5	24889.5	-0.509	0.000138	Down	-0.310352	0.559041	0.869393	Hypo	DIMT1	symbol
DIP2B	57609	disco interacting protein 2 homolog B	22078	28416.9	0.364	0.000306	Up	-0.100657	0.223145	0.323802	Hypo	DIP2B	symbol
DISP2	85455	dispatched RND transporter family member 2	1232.85	1749.82	0.505	0.0458	Up	0.139029	0.377743	0.238714	Hyper	DISP2	symbol
DLC1	10395	DLC1 Rho GTPase activating protein	25568.3	38613.3	0.595	1.05e-07	Up	0.129483	0.838026	0.708542	Hyper	DLC1	symbol
DLG4	1742	discs large MAGUK scaffold protein 4	8250.05	14299.1	0.794	0.00887	Up	0.135649	0.80512	0.669471	Hyper	DLG4	symbol
DLGAP1	9229	DLG associated protein 1	185.53	23.98	-2.944	8.52e-07	Down	0.212992	0.640403	0.427411	Hyper	DLGAP1	symbol
DLGAP4	22839	DLG associated protein 4	15588.3	22234.2	0.512	0.00105	Up	0.223759	0.837592	0.613833	Hyper	DLGAP4	symbol
DMTN	2039	dematin actin binding protein	8805.96	20615.1	1.227	6.22e-16	Up	0.168734	0.719738	0.551003	Hyper	DMTN	symbol
DMWD	1762	DM1 locus, WD repeat containing	8214.18	15053.9	0.874	5.29e-05	Up	0.205909	0.831611	0.625702	Hyper	DMWD	symbol
DNAH12	201625	dynein axonemal heavy chain 12	256.58	82.72	-1.637	0.0057	Down	-0.166524	0.416438	0.582962	Hypo	DNAH12	symbol
DNAH14	127602	dynein axonemal heavy chain 14	29744.1	21156.9	-0.491	0.0211	Down	-0.193295	0.592803	0.786098	Hypo	DNAH14	symbol
DNAH17	8632	dynein axonemal heavy chain 17	3066.14	7907.97	1.366	3.22e-08	Up	0.135569	0.902295	0.766725	Hyper	DNAH17	symbol
DNAJA2	10294	DnaJ heat shock protein family (Hsp40) member A2	45551.3	31752.9	-0.521	1.21e-05	Down	-0.154754	0.164928	0.319681	Hypo	DNAJA2	symbol
DNAJB6	10049	DnaJ heat shock protein family (Hsp40) member B6	29788.6	26132.7	-0.189	0.0481	Down	0.220086	0.614864	0.394778	Hyper	DNAJB6	symbol
DNAJC1	64215	DnaJ heat shock protein family (Hsp40) member C1	21314.5	18498.8	-0.204	0.0456	Down	0.252866	0.603606	0.35074	Hyper	DNAJC1	symbol
DNAJC10	54431	DnaJ heat shock protein family (Hsp40) member C10	38844.2	25889.3	-0.585	1.72e-06	Down	-0.222434	0.385114	0.607548	Hypo	DNAJC10	symbol
DNAJC12	56521	DnaJ heat shock protein family (Hsp40) member C12	9222.56	7402.31	-0.317	0.0311	Down	0.201126	0.934455	0.733329	Hyper	DNAJC12	symbol
DNAJC14	85406	DnaJ heat shock protein family (Hsp40) member C14	6194.21	9864.92	0.671	0.0162	Up	0.115244	0.179322	0.0640772	Hyper	DNAJC14	symbol
DNAJC18	202052	DnaJ heat shock protein family (Hsp40) member C18	17271.9	19723.1	0.192	0.03	Up	0.145493	0.981105	0.835612	Hyper	DNAJC18	symbol
DNAJC2	27000	DnaJ heat shock protein family (Hsp40) member C2	44072.4	32504.3	-0.439	0.00018	Down	-0.307313	0.52953	0.836844	Hypo	DNAJC2	symbol
DNAJC22	79962	DnaJ heat shock protein family (Hsp40) member C22	8014.44	9861.01	0.299	0.0154	Up	0.169353	0.340952	0.1716	Hyper	DNAJC22	symbol
DNAJC6	9829	DnaJ heat shock protein family (Hsp40) member C6	11297.6	20121.6	0.833	7.22e-10	Up	0.154836	0.613888	0.459053	Hyper	DNAJC6	symbol
DNAJC7	7266	DnaJ heat shock protein family (Hsp40) member C7	62509.8	39591.9	-0.659	1.84e-07	Down	-0.197062	0.703427	0.900489	Hypo	DNAJC7	symbol
DNAL1	83544	dynein axonemal light chain 1	8821.09	7183.32	-0.297	0.0384	Down	0.314298	0.466977	0.15268	Hyper	DNAL1	symbol
DNALI1	7802	dynein axonemal light intermediate chain 1	192.06	91.82	-1.07	0.0139	Down	0.226611	0.764099	0.537489	Hyper	DNALI1	symbol
DNASE1	1773	deoxyribonuclease 1	7013.93	8566.18	0.288	0.0428	Up	0.164166	0.70346	0.539295	Hyper	DNASE1	symbol
DNASE2	1777	deoxyribonuclease 2, lysosomal	9707.56	12883.8	0.409	0.00721	Up	0.102994	0.57079	0.467796	Hyper	DNASE2	symbol
DNER	92737	delta/notch like EGF repeat containing	284.7	1554.71	2.452	1.39e-09	Up	0.55363	0.644235	0.0906049	Hyper	DNER	symbol
DNMT1	1786	DNA methyltransferase 1	140135	214016	0.611	6.37e-07	Up	-0.130682	0.286328	0.417011	Hypo	DNMT1	symbol
DNTTIP2	30836	deoxynucleotidyltransferase terminal interacting protein 2	55568	37962.5	-0.55	0.000484	Down	-0.113228	0.775761	0.888988	Hypo	DNTTIP2	symbol
DOK3	79930	docking protein 3	2528.25	999.18	-1.339	0.0096	Down	0.16954	0.810572	0.641032	Hyper	DOK3	symbol
DOK4	55715	docking protein 4	4144.13	6009.92	0.537	0.0214	Up	0.150881	0.911085	0.760205	Hyper	DOK4	symbol
DPF1	8193	double PHD fingers 1	10091	17635.9	0.805	4.32e-05	Up	0.197798	0.293946	0.0961479	Hyper	DPF1	symbol
DPYSL2	1808	dihydropyrimidinase like 2	26894.1	46515.4	0.79	1.08e-11	Up	0.134125	0.330932	0.196807	Hyper	DPYSL2	symbol
DPYSL4	10570	dihydropyrimidinase like 4	13317.3	24131.8	0.858	1.51e-07	Up	0.166219	0.183837	0.0176176	Hyper	DPYSL4	symbol
DPYSL5	56896	dihydropyrimidinase like 5	30581.6	56457.2	0.884	1.75e-08	Up	0.128699	0.598065	0.469365	Hyper	DPYSL5	symbol
DRAP1	10589	DR1 associated protein 1	53773.2	68456.2	0.348	0.0292	Up	0.373047	0.62128	0.248233	Hyper	DRAP1	symbol
DRAXIN	374946	dorsal inhibitory axon guidance protein	665.11	128.66	-2.371	1.73e-06	Down	0.265744	0.968948	0.703204	Hyper	DRAXIN	symbol
DRG1	4733	developmentally regulated GTP binding protein 1	55619	40772	-0.448	0.00085	Down	0.108757	0.696298	0.587541	Hyper	DRG1	symbol
DSC3	1825	desmocollin 3	23086.6	31832.5	0.464	0.000153	Up	0.156855	0.944824	0.787969	Hyper	DSC3	symbol
DSG2	1829	desmoglein 2	44848.9	66650.4	0.572	8.58e-09	Up	0.203428	0.582229	0.378801	Hyper	DSG2	symbol
DSTN	11034	destrin, actin depolymerizing factor	78512.7	59231.8	-0.407	3.61e-05	Down	0.251993	0.768431	0.516438	Hyper	DSTN	symbol
DTD2	112487	D-aminoacyl-tRNA deacylase 2	3655	2732.94	-0.42	0.00592	Down	0.243152	0.572219	0.329067	Hyper	DTD2	symbol
DTNA	1837	dystrobrevin alpha	14738.8	24261.2	0.719	2.9e-05	Up	0.352294	0.400147	0.0478533	Hyper	DTNA	symbol
DTNBP1	84062	dystrobrevin binding protein 1	12748.1	10348.7	-0.301	0.026	Down	-0.209525	0.421532	0.631058	Hypo	DTNBP1	symbol
DTWD2	285605	DTW domain containing 2	10032.8	6443.78	-0.639	2.49e-05	Down	-0.159539	0.323647	0.483186	Hypo	DTWD2	symbol
DTX1	1840	deltex E3 ubiquitin ligase 1	1070.94	2468.73	1.206	4.7e-16	Up	0.123466	0.626083	0.502617	Hyper	DTX1	symbol
DUSP15	128853	dual specificity phosphatase 15	778.33	1367.74	0.813	2.86e-05	Up	0.130502	0.665926	0.535424	Hyper	DUSP15	symbol
DUSP19	142679	dual specificity phosphatase 19	3743.83	2263.95	-0.726	0.000465	Down	-0.161159	0.699424	0.860583	Hypo	DUSP19	symbol
DVL2	1856	dishevelled segment polarity protein 2	31179.1	50651.4	0.7	8.08e-06	Up	0.301868	0.80815	0.506282	Hyper	DVL2	symbol
DVL3	1857	dishevelled segment polarity protein 3	42599.2	58926.9	0.468	0.00126	Up	0.218082	0.287934	0.0698521	Hyper	DVL3	symbol
DYNC1H1	1778	dynein cytoplasmic 1 heavy chain 1	158221	285250	0.85	7.96e-22	Up	0.12839	0.425009	0.29662	Hyper	DYNC1H1	symbol
DYNLL1	8655	dynein light chain LC8-type 1	123433	79618.5	-0.633	5.82e-05	Down	0.119842	0.526105	0.406263	Hyper	DYNLL1	symbol
DYNLRB1	83658	dynein light chain roadblock-type 1	17852	13126	-0.444	0.000207	Down	-0.132464	0.00934557	0.141809	Hypo	DYNLRB1	symbol
DYRK1A	1859	dual specificity tyrosine phosphorylation regulated kinase 1A	31500.4	41051.9	0.382	0.00146	Up	-0.199134	0.658836	0.85797	Hypo	DYRK1A	symbol
DYSF	8291	dysferlin	481.52	2357.99	2.29	1.95e-14	Up	-0.165485	0.681549	0.847034	Hypo	DYSF	symbol
E2F1	1869	E2F transcription factor 1	40850.6	49422.9	0.275	0.0298	Up	-0.154496	0.315818	0.470313	Hypo	E2F1	symbol
E2F5	1875	E2F transcription factor 5	4769.8	3757.35	-0.344	0.0476	Down	0.320219	0.411134	0.0909143	Hyper	E2F5	symbol
EAPP	55837	E2F associated phosphoprotein	22908.2	15775.7	-0.538	5.43e-08	Down	0.153888	0.760441	0.606553	Hyper	EAPP	symbol
EBI3	10148	Epstein-Barr virus induced 3	111.2	48.27	-1.206	0.0427	Down	0.453707	0.709987	0.25628	Hyper	EBI3	symbol
EBPL	84650	EBP like	38141	24235.3	-0.654	8.59e-12	Down	-0.286474	0.207416	0.49389	Hypo	EBPL	symbol
ECE1	1889	endothelin converting enzyme 1	25332.2	37600.9	0.57	0.00157	Up	0.156519	0.482819	0.3263	Hyper	ECE1	symbol
ECH1	1891	enoyl-CoA hydratase 1	71140	51972.6	-0.453	0.000179	Down	0.178365	0.53718	0.358815	Hyper	ECH1	symbol
ECSIT	51295	ECSIT signaling integrator	20169.5	24997	0.31	0.0478	Up	0.188746	0.543712	0.354965	Hyper	ECSIT	symbol
EDC4	23644	enhancer of mRNA decapping 4	11460.8	23686	1.047	5.86e-08	Up	0.210407	0.56616	0.355753	Hyper	EDC4	symbol
EDEM1	9695	ER degradation enhancing alpha-mannosidase like protein 1	16249.9	19463.7	0.26	0.0153	Up	0.168228	0.262083	0.0938551	Hyper	EDEM1	symbol
EDRF1	26098	erythroid differentiation regulatory factor 1	17571.2	14428	-0.284	0.00165	Down	0.109725	0.823455	0.713729	Hyper	EDRF1	symbol
EEF1A1	1915	eukaryotic translation elongation factor 1 alpha 1	1.00435e+06	1.35222e+06	0.429	0.0151	Up	0.177835	0.888085	0.71025	Hyper	EEF1A1	symbol
EEF1E1	9521	eukaryotic translation elongation factor 1 epsilon 1	7605.9	2282.04	-1.737	6e-28	Down	0.219862	0.302591	0.0827292	Hyper	EEF1E1	symbol
EEF2K	29904	eukaryotic elongation factor 2 kinase	17447.1	27093.7	0.635	3.66e-11	Up	-0.106027	0.150942	0.256969	Hypo	EEF2K	symbol
EFNA4	1945	ephrin A4	2434.36	1460.15	-0.737	4.05e-11	Down	-0.125663	0.334717	0.46038	Hypo	EFNA4	symbol
EGLN1	54583	egl-9 family hypoxia inducible factor 1	4428.5	10627.6	1.263	2.95e-12	Up	-0.298424	0.56082	0.859244	Hypo	EGLN1	symbol
EGR4	1961	early growth response 4	67.08	204.02	1.609	0.0162	Up	-0.174359	0.743719	0.918078	Hypo	EGR4	symbol
EHBP1L1	254102	EH domain binding protein 1 like 1	2025.77	4795.76	1.243	1.33e-10	Up	0.233162	0.456671	0.22351	Hyper	EHBP1L1	symbol
EID1	23741	EP300 interacting inhibitor of differentiation 1	62658.2	54152.5	-0.21	0.0328	Down	0.187295	0.797795	0.6105	Hyper	EID1	symbol
EID2	163126	EP300 interacting inhibitor of differentiation 2	35609.1	26299.3	-0.437	0.00892	Down	-0.174358	0.284874	0.459232	Hypo	EID2	symbol
EID2B	126272	EP300 interacting inhibitor of differentiation 2B	6397.06	2578.54	-1.311	1.96e-10	Down	-0.135178	0.521807	0.656985	Hypo	EID2B	symbol
EIF2AK2	5610	eukaryotic translation initiation factor 2 alpha kinase 2	36642.9	44131.8	0.268	0.0363	Up	-0.104866	0.241706	0.346572	Hypo	EIF2AK2	symbol
EIF2B3	8891	eukaryotic translation initiation factor 2B subunit gamma	24624.9	16991.6	-0.535	0.00749	Down	-0.121608	0.697977	0.819585	Hypo	EIF2B3	symbol
EIF3D	8664	eukaryotic translation initiation factor 3 subunit D	105750	131837	0.318	0.00701	Up	0.114278	0.754885	0.640607	Hyper	EIF3D	symbol
EIF3F	8665	eukaryotic translation initiation factor 3 subunit F	102824	131188	0.351	0.00661	Up	0.189572	0.935203	0.745631	Hyper	EIF3F	symbol
EIF3G	8666	eukaryotic translation initiation factor 3 subunit G	78399.6	118476	0.596	0.00837	Up	0.14523	0.705096	0.559866	Hyper	EIF3G	symbol
EIF3J	8669	eukaryotic translation initiation factor 3 subunit J	49196.4	33120.5	-0.571	2.97e-11	Down	0.113596	0.628404	0.514808	Hyper	EIF3J	symbol
EIF3L	51386	eukaryotic translation initiation factor 3 subunit L	38752.3	78542.5	1.019	7.19e-25	Up	0.199851	0.526508	0.326657	Hyper	EIF3L	symbol
ELF1	1997	E74 like ETS transcription factor 1	12526.4	21512.8	0.78	1.26e-15	Up	0.251492	0.848987	0.597494	Hyper	ELF1	symbol
ELK3	2004	ETS transcription factor ELK3	8803.8	12272.2	0.479	0.000194	Up	0.13605	0.85649	0.720439	Hyper	ELK3	symbol
ELOVL2	54898	ELOVL fatty acid elongase 2	16340.7	10405.2	-0.651	7.45e-06	Down	0.16956	0.737093	0.567532	Hyper	ELOVL2	symbol
ELOVL6	79071	ELOVL fatty acid elongase 6	17614.4	11672.1	-0.594	2.82e-07	Down	-0.121335	0.276435	0.39777	Hypo	ELOVL6	symbol
EMILIN2	84034	elastin microfibril interfacer 2	1867.8	3343.91	0.841	0.00384	Up	0.197257	0.611791	0.414533	Hyper	EMILIN2	symbol
EMILIN3	90187	elastin microfibril interfacer 3	5453.34	13085.7	1.263	6.83e-06	Up	0.188844	0.820921	0.632076	Hyper	EMILIN3	symbol
EML5	161436	EMAP like 5	4856.58	7148.89	0.558	0.0218	Up	0.128709	0.570952	0.442243	Hyper	EML5	symbol
EMP3	2014	epithelial membrane protein 3	7903.72	11978.2	0.6	0.000428	Up	0.551894	0.818514	0.26662	Hyper	EMP3	symbol
ENDOD1	23052	endonuclease domain containing 1	9076.77	12752.3	0.49	4.06e-06	Up	0.228414	0.947429	0.719015	Hyper	ENDOD1	symbol
ENGASE	64772	endo-beta-N-acetylglucosaminidase	10441.4	12248.4	0.23	0.0423	Up	-0.137986	0.545173	0.683158	Hypo	ENGASE	symbol
ENO2	2026	enolase 2	33991.9	61559.1	0.857	1.97e-05	Up	-0.118254	0.336978	0.455232	Hypo	ENO2	symbol
ENO3	2027	enolase 3	4757.85	8838.3	0.893	9.21e-09	Up	0.176102	0.5151	0.338998	Hyper	ENO3	symbol
ENOSF1	55556	enolase superfamily member 1	11376.1	6921.54	-0.717	1.13e-06	Down	-0.10496	0.47679	0.581751	Hypo	ENOSF1	symbol
ENPP2	5168	ectonucleotide pyrophosphatase/phosphodiesterase 2	1033.62	2153.88	1.06	9.59e-11	Up	0.21869	0.252482	0.0337914	Hyper	ENPP2	symbol
ENTPD1	953	ectonucleoside triphosphate diphosphohydrolase 1	7037.74	4980.77	-0.499	0.0119	Down	-0.108786	0.771719	0.880505	Hypo	ENTPD1	symbol
EP400	57634	E1A binding protein p400	47898.8	67192.9	0.488	6.48e-05	Up	0.248113	0.695028	0.446915	Hyper	EP400	symbol
EPB41L3	23136	erythrocyte membrane protein band 4.1 like 3	44924.5	75057.3	0.74	3.79e-18	Up	0.272485	0.633857	0.361372	Hyper	EPB41L3	symbol
EPB41L5	57669	erythrocyte membrane protein band 4.1 like 5	10877.2	14447.2	0.409	0.00505	Up	0.108175	0.304848	0.196673	Hyper	EPB41L5	symbol
EPHA10	284656	EPH receptor A10	2124.96	4213.13	0.988	1.57e-16	Up	0.196434	0.482447	0.286013	Hyper	EPHA10	symbol
EPHA2	1969	EPH receptor A2	24553.5	43525.9	0.826	4.42e-11	Up	0.234285	0.774762	0.540477	Hyper	EPHA2	symbol
EPHA5	2044	EPH receptor A5	922.94	1640.19	0.828	0.000939	Up	0.109361	0.32391	0.214549	Hyper	EPHA5	symbol
EPHB1	2047	EPH receptor B1	1222.28	3061.28	1.323	2.4e-07	Up	-0.120959	0.699249	0.820208	Hypo	EPHB1	symbol
EPHB6	2051	EPH receptor B6	155.74	772.25	2.315	6.11e-14	Up	-0.24851	0.243703	0.492213	Hypo	EPHB6	symbol
EPN1	29924	epsin 1	88824.9	124458	0.487	0.033	Up	-0.120317	0.350674	0.470992	Hypo	EPN1	symbol
EPPK1	83481	epiplakin 1	9335.88	16418.3	0.815	1.18e-09	Up	-0.130994	0.125749	0.256743	Hypo	EPPK1	symbol
EPSTI1	94240	epithelial stromal interaction 1	788.57	1712.78	1.117	5.93e-06	Up	0.128795	0.275213	0.146418	Hyper	EPSTI1	symbol
ERBB2	2064	erb-b2 receptor tyrosine kinase 2	20144.9	30515.5	0.599	1.09e-06	Up	-0.207292	0.219228	0.42652	Hypo	ERBB2	symbol
ERBB4	2066	erb-b2 receptor tyrosine kinase 4	6388.26	11421.8	0.838	2.97e-05	Up	-0.183355	0.0711648	0.25452	Hypo	ERBB4	symbol
ERCC6	2074	ERCC excision repair 6, chromatin remodeling factor	8681.89	11415.2	0.395	0.000376	Up	-0.145501	0.064989	0.21049	Hypo	ERCC6	symbol
ERF	2077	ETS2 repressor factor	19229	28031.8	0.544	9.17e-05	Up	0.276656	0.428668	0.152012	Hyper	ERF	symbol
ERGIC3	51614	ERGIC and golgi 3	58227	80824.6	0.473	0.00464	Up	0.221355	0.642143	0.420788	Hyper	ERGIC3	symbol
ERLIN1	10613	ER lipid raft associated 1	15202.6	21577	0.505	3.19e-05	Up	0.187698	0.279608	0.0919103	Hyper	ERLIN1	symbol
ESD	2098	esterase D	74056.6	45925.1	-0.689	2.78e-05	Down	0.176848	0.408789	0.231941	Hyper	ESD	symbol
ESYT2	57488	extended synaptotagmin 2	46530.5	77427	0.735	7.64e-11	Up	0.486891	0.621028	0.134137	Hyper	ESYT2	symbol
ETFDH	2110	electron transfer flavoprotein dehydrogenase	17470.7	14713.9	-0.248	0.0294	Down	0.409609	0.78899	0.379382	Hyper	ETFDH	symbol
ETV4	2118	ETS variant transcription factor 4	3609.89	4656	0.368	0.0218	Up	0.163292	0.509107	0.345815	Hyper	ETV4	symbol
ETV5	2119	ETS variant transcription factor 5	2757.94	5405.32	0.971	6.55e-06	Up	-0.152205	0.142434	0.294639	Hypo	ETV5	symbol
EVA1C	59271	eva-1 homolog C	2160.48	3653.45	0.758	1.98e-10	Up	0.113687	0.189454	0.0757669	Hyper	EVA1C	symbol
EVC	2121	EvC ciliary complex subunit 1	6199.44	13075.9	1.077	4.71e-32	Up	0.105114	0.202408	0.0972944	Hyper	EVC	symbol
EVI5L	115704	ecotropic viral integration site 5 like	7577.19	15049.4	0.99	1.9e-07	Up	0.168799	0.88835	0.719551	Hyper	EVI5L	symbol
EVL	51466	Enah/Vasp-like	48892.9	75510.4	0.627	1.32e-07	Up	0.105414	0.868944	0.76353	Hyper	EVL	symbol
EXOC3	11336	exocyst complex component 3	12195.5	17688.6	0.536	0.0152	Up	0.150556	0.485464	0.334908	Hyper	EXOC3	symbol
EXOC4	60412	exocyst complex component 4	28661.6	67800.6	1.242	6.74e-19	Up	0.369481	0.717888	0.348407	Hyper	EXOC4	symbol
EXOC6B	23233	exocyst complex component 6B	13257.5	17512.1	0.401	0.000336	Up	-0.167319	0.791818	0.959137	Hypo	EXOC6B	symbol
EXOC7	23265	exocyst complex component 7	12861.1	24663.1	0.939	1.74e-05	Up	0.195514	0.478227	0.282713	Hyper	EXOC7	symbol
EXOSC6	118460	exosome component 6	34643.3	25103.1	-0.465	7.35e-07	Down	-0.161098	0.599222	0.76032	Hypo	EXOSC6	symbol
EXOSC9	5393	exosome component 9	39393.5	20640.1	-0.933	2.56e-14	Down	-0.240821	0.67492	0.915741	Hypo	EXOSC9	symbol
FABP3	2170	fatty acid binding protein 3	573.53	946.2	0.722	0.0148	Up	0.430385	0.558803	0.128418	Hyper	FABP3	symbol
FADS2	9415	fatty acid desaturase 2	58726	88094	0.585	0.0271	Up	0.179957	0.479049	0.299092	Hyper	FADS2	symbol
FAM107B	83641	family with sequence similarity 107 member B	22457.3	16972.4	-0.404	0.00226	Down	0.211458	0.67868	0.467222	Hyper	FAM107B	symbol
FAM110B	90362	family with sequence similarity 110 member B	3519.06	4695.37	0.416	0.0212	Up	0.463035	0.518575	0.0555399	Hyper	FAM110B	symbol
FAM114A1	92689	family with sequence similarity 114 member A1	3988.25	6348.28	0.671	0.00203	Up	0.129527	0.189022	0.0594943	Hyper	FAM114A1	symbol
FAM131A	131408	family with sequence similarity 131 member A	4958.01	7814.88	0.657	0.00534	Up	0.109315	0.625454	0.516139	Hyper	FAM131A	symbol
FAM131B	9715	family with sequence similarity 131 member B	4118.75	16767.2	2.025	0.00253	Up	0.199591	0.726253	0.526662	Hyper	FAM131B	symbol
FAM133B	257415	family with sequence similarity 133 member B	8034.49	4941.07	-0.702	2.56e-05	Down	-0.113799	0.416991	0.530789	Hypo	FAM133B	symbol
FAM163B	642968	family with sequence similarity 163 member B	247.36	673.3	1.441	1.46e-05	Up	-0.111161	0.788865	0.900026	Hypo	FAM163B	symbol
FAM169A	26049	family with sequence similarity 169 member A	9526.68	13455.5	0.498	1.33e-05	Up	0.178975	0.548667	0.369692	Hyper	FAM169A	symbol
FAM174B	400451	family with sequence similarity 174 member B	2339.31	3757.35	0.684	0.00761	Up	0.133714	0.452555	0.318841	Hyper	FAM174B	symbol
FAM180B	399888	family with sequence similarity 180 member B	33.23	4.73	-2.829	0.00962	Down	0.312638	0.841127	0.528489	Hyper	FAM180B	symbol
FAM216A	29902	family with sequence similarity 216 member A	41274.3	25484.1	-0.696	0.000248	Down	0.113848	0.203647	0.0897997	Hyper	FAM216A	symbol
FAM219B	57184	family with sequence similarity 219 member B	6842.12	11258.1	0.718	6e-06	Up	-0.246989	0.224172	0.471161	Hypo	FAM219B	symbol
FAM78B	149297	family with sequence similarity 78 member B	106.46	284.8	1.425	0.00635	Up	-0.151868	0.119079	0.270947	Hypo	FAM78B	symbol
FAM83D	81610	family with sequence similarity 83 member D	9995.71	16239	0.7	0.0102	Up	0.127108	0.183316	0.0562072	Hyper	FAM83D	symbol
FAM89A	375061	family with sequence similarity 89 member A	15358.5	8294.69	-0.889	7.71e-05	Down	0.218124	0.613758	0.395634	Hyper	FAM89A	symbol
FAM8A1	51439	family with sequence similarity 8 member A1	34595.8	20958.3	-0.723	8.03e-07	Down	-0.160881	0.639358	0.800239	Hypo	FAM8A1	symbol
FANCF	2188	FA complementation group F	5399.29	2270.26	-1.25	4.55e-11	Down	0.336558	0.624742	0.288185	Hyper	FANCF	symbol
FANCI	55215	FA complementation group I	51876.2	72979.6	0.492	0.000923	Up	-0.101619	0.763926	0.865545	Hypo	FANCI	symbol
FANCL	55120	FA complementation group L	11193.4	9219.61	-0.28	0.0483	Down	-0.198774	0.489947	0.688721	Hypo	FANCL	symbol
FAR1	84188	fatty acyl-CoA reductase 1	65270.9	46892.1	-0.477	0.00775	Down	0.233418	0.49702	0.263602	Hyper	FAR1	symbol
FARP1	10160	FERM, ARH/RhoGEF and pleckstrin domain protein 1	30808	62286.5	1.016	1.62e-10	Up	0.33443	0.899815	0.565385	Hyper	FARP1	symbol
FAXDC2	10826	fatty acid hydroxylase domain containing 2	2077.39	2981.06	0.521	4.73e-05	Up	0.14027	0.515171	0.374901	Hyper	FAXDC2	symbol
FBLN1	2192	fibulin 1	23187.2	46879.8	1.016	1.65e-08	Up	0.135033	0.671232	0.536199	Hyper	FBLN1	symbol
FBRS	64319	fibrosin	58899.6	98235.3	0.738	1.03e-05	Up	0.173962	0.793073	0.619112	Hyper	FBRS	symbol
FBXL17	64839	F-box and leucine rich repeat protein 17	3888.24	5096.98	0.391	0.0121	Up	-0.114313	0.762653	0.876966	Hypo	FBXL17	symbol
FBXL19	54620	F-box and leucine rich repeat protein 19	25513	35209.2	0.465	0.0492	Up	-0.128631	0.0883039	0.216935	Hypo	FBXL19	symbol
FBXL8	55336	F-box and leucine rich repeat protein 8	1022.77	1995.29	0.964	0.000709	Up	0.167758	0.669288	0.50153	Hyper	FBXL8	symbol
FBXO28	23219	F-box protein 28	19782.4	15231.4	-0.377	0.0111	Down	0.292297	0.776224	0.483926	Hyper	FBXO28	symbol
FBXO32	114907	F-box protein 32	8439.06	7034.32	-0.263	0.022	Down	0.284058	0.913532	0.629474	Hyper	FBXO32	symbol
FBXO9	26268	F-box protein 9	27068.3	20850.2	-0.377	0.00574	Down	0.174072	0.883749	0.709678	Hyper	FBXO9	symbol
FBXW11	23291	F-box and WD repeat domain containing 11	24725.8	40738.6	0.72	1.85e-15	Up	-0.257401	0.193826	0.451226	Hypo	FBXW11	symbol
FBXW4	6468	F-box and WD repeat domain containing 4	14940.2	23623.1	0.661	2.58e-06	Up	0.160756	0.671466	0.51071	Hyper	FBXW4	symbol
FBXW5	54461	F-box and WD repeat domain containing 5	23005.9	32041.7	0.478	0.0161	Up	0.236764	0.388145	0.151381	Hyper	FBXW5	symbol
FBXW9	84261	F-box and WD repeat domain containing 9	2125.97	3719.84	0.807	0.00146	Up	-0.101352	0.0827556	0.184108	Hypo	FBXW9	symbol
FCGBP	8857	Fc fragment of IgG binding protein	285	930.41	1.706	5.95e-05	Up	0.141425	0.604868	0.463443	Hyper	FCGBP	symbol
FCGRT	2217	Fc fragment of IgG receptor and transporter	17203.6	26097	0.601	6.47e-06	Up	0.156769	0.73109	0.574321	Hyper	FCGRT	symbol
FCHO1	23149	FCH and mu domain containing endocytic adaptor 1	950.7	1979.99	1.057	0.000621	Up	0.235284	0.57768	0.342397	Hyper	FCHO1	symbol
FDX1	2230	ferredoxin 1	32425.9	25068.9	-0.371	8.55e-05	Down	0.189841	0.915782	0.725941	Hyper	FDX1	symbol
FDXACB1	91893	ferredoxin-fold anticodon binding domain containing 1	2468.12	1135.72	-1.12	1.11e-06	Down	0.210743	0.567605	0.356862	Hyper	FDXACB1	symbol
FECH	2235	ferrochelatase	22200.7	28213.7	0.346	0.00671	Up	0.12725	0.816227	0.688977	Hyper	FECH	symbol
FGF18	8817	fibroblast growth factor 18	351.72	140.31	-1.324	0.0105	Down	0.237483	0.646126	0.408643	Hyper	FGF18	symbol
FGF23	8074	fibroblast growth factor 23	101.17	13.08	-2.95	0.00199	Down	-0.161208	0.7678	0.929008	Hypo	FGF23	symbol
FGFR1	2260	fibroblast growth factor receptor 1	31418.5	46210.9	0.557	7.94e-07	Up	0.194646	0.851114	0.656468	Hyper	FGFR1	symbol
FGFRL1	53834	fibroblast growth factor receptor like 1	28866.2	46405.2	0.685	2.65e-07	Up	-0.171459	0.238227	0.409686	Hypo	FGFRL1	symbol
FGGY	55277	FGGY carbohydrate kinase domain containing	1216.41	1917.08	0.656	0.00442	Up	0.122508	0.834225	0.711717	Hyper	FGGY	symbol
FIBCD1	84929	fibrinogen C domain containing 1	421.23	894.48	1.089	1.34e-05	Up	0.158293	0.549284	0.390991	Hyper	FIBCD1	symbol
FIBIN	387758	fin bud initiation factor homolog	905.16	3059.16	1.756	9.48e-16	Up	0.15927	0.222772	0.0635022	Hyper	FIBIN	symbol
FIGNL2	401720	fidgetin like 2	55.84	169.64	1.611	0.0255	Up	-0.124121	0.67829	0.802412	Hypo	FIGNL2	symbol
FIS1	51024	fission, mitochondrial 1	24242.8	38539.3	0.669	0.000214	Up	0.253656	0.762129	0.508473	Hyper	FIS1	symbol
FKBP11	51303	FKBP prolyl isomerase 11	12342.7	7831.08	-0.656	0.000115	Down	-0.127389	0.672307	0.799696	Hypo	FKBP11	symbol
FKBP15	23307	FKBP prolyl isomerase family member 15	9407.08	12388.9	0.397	0.0113	Up	0.180299	0.414971	0.234672	Hyper	FKBP15	symbol
FKBP1A	2280	FKBP prolyl isomerase 1A	168482	99526.3	-0.759	1.45e-27	Down	0.252634	0.814673	0.562039	Hyper	FKBP1A	symbol
FKBP2	2286	FKBP prolyl isomerase 2	637.18	292.18	-1.123	0.000431	Down	0.10371	0.750983	0.647274	Hyper	FKBP2	symbol
FKBP5	2289	FKBP prolyl isomerase 5	38633	27111.4	-0.511	5.64e-09	Down	0.379536	0.601952	0.222415	Hyper	FKBP5	symbol
FKBP7	51661	FKBP prolyl isomerase 7	3531.01	2156.15	-0.712	0.00163	Down	0.186313	0.727193	0.54088	Hyper	FKBP7	symbol
FKBP9	11328	FKBP prolyl isomerase 9	21382.9	35789.2	0.743	1.72e-09	Up	0.204619	0.929044	0.724425	Hyper	FKBP9	symbol
FLOT2	2319	flotillin 2	47315.4	64600.6	0.449	0.00118	Up	0.158501	0.421923	0.263422	Hyper	FLOT2	symbol
FLT1	2321	fms related receptor tyrosine kinase 1	13262.2	10568	-0.328	0.000793	Down	0.209762	0.488691	0.278929	Hyper	FLT1	symbol
FLT4	2324	fms related receptor tyrosine kinase 4	22119.6	28133.2	0.347	0.00389	Up	0.171485	0.496741	0.325256	Hyper	FLT4	symbol
FLYWCH1	84256	FLYWCH-type zinc finger 1	14514.4	22803.7	0.652	8.31e-05	Up	0.207101	0.859124	0.652023	Hyper	FLYWCH1	symbol
FNBP1	23048	formin binding protein 1	32292	37658.8	0.222	0.0167	Up	-0.195723	0.699343	0.895066	Hypo	FNBP1	symbol
FNDC3A	22862	fibronectin type III domain containing 3A	19731.2	26612.2	0.432	0.000186	Up	0.160215	0.256575	0.0963599	Hyper	FNDC3A	symbol
FNDC3B	64778	fibronectin type III domain containing 3B	8611.45	12020	0.481	7.08e-07	Up	0.125126	0.599967	0.474842	Hyper	FNDC3B	symbol
FNDC4	64838	fibronectin type III domain containing 4	2453.65	3577.67	0.544	0.0164	Up	0.243938	0.530536	0.286599	Hyper	FNDC4	symbol
FNDC5	252995	fibronectin type III domain containing 5	1174.33	1843.12	0.651	8.01e-05	Up	0.156913	0.87229	0.715377	Hyper	FNDC5	symbol
FNIP2	57600	folliculin interacting protein 2	7757.7	12309.2	0.666	3.82e-13	Up	0.21201	0.546242	0.334233	Hyper	FNIP2	symbol
FOXA2	3170	forkhead box A2	2235.08	791.16	-1.498	0.00547	Down	0.17326	0.430883	0.257622	Hyper	FOXA2	symbol
FOXF2	2295	forkhead box F2	24757.8	17256.5	-0.521	0.00268	Down	-0.239578	0.0665036	0.306082	Hypo	FOXF2	symbol
FOXK1	221937	forkhead box K1	33345.3	46268.6	0.473	8.34e-06	Up	0.142434	0.556207	0.413773	Hyper	FOXK1	symbol
FOXK2	3607	forkhead box K2	46372	60791.1	0.391	0.00572	Up	0.107223	0.560994	0.453771	Hyper	FOXK2	symbol
FOXN3	1112	forkhead box N3	22283.2	27782.8	0.318	0.0454	Up	0.174277	0.357558	0.183281	Hyper	FOXN3	symbol
FOXO1	2308	forkhead box O1	12164.8	15542.7	0.354	0.00145	Up	0.130676	0.571827	0.44115	Hyper	FOXO1	symbol
FOXO6	100132074	forkhead box O6	2971.55	5903.51	0.991	1.82e-06	Up	0.403865	0.54609	0.142225	Hyper	FOXO6	symbol
FOXP1	27086	forkhead box P1	16079.4	7789.42	-1.046	1.57e-09	Down	0.22028	0.657652	0.437372	Hyper	FOXP1	symbol
FOXP2	93986	forkhead box P2	5521.31	8310.46	0.59	0.000632	Up	-0.12986	0.275532	0.405392	Hypo	FOXP2	symbol
FRAS1	80144	Fraser extracellular matrix complex subunit 1	16109.4	33993.5	1.077	1.97e-34	Up	-0.283676	0.123785	0.407461	Hypo	FRAS1	symbol
FREM1	158326	FRAS1 related extracellular matrix 1	954.52	613.16	-0.639	0.00593	Down	-0.114999	0.750238	0.865236	Hypo	FREM1	symbol
FRMD4A	55691	FERM domain containing 4A	3964.74	5848.94	0.561	1.7e-05	Up	-0.18852	0.606649	0.79517	Hypo	FRMD4A	symbol
FRMD8	83786	FERM domain containing 8	4941.59	7271.26	0.557	0.0154	Up	0.197554	0.416859	0.219305	Hyper	FRMD8	symbol
FRZB	2487	frizzled related protein	298.55	41.11	-2.869	8.31e-07	Down	0.303208	0.931199	0.627992	Hyper	FRZB	symbol
FSCN1	6624	fascin actin-bundling protein 1	61844.7	90133.8	0.543	1.49e-05	Up	0.215916	0.353379	0.137463	Hyper	FSCN1	symbol
FST	10468	follistatin	1270.35	495.1	-1.359	4.92e-05	Down	-0.198668	0.0784924	0.27716	Hypo	FST	symbol
FSTL4	23105	follistatin like 4	4481.23	10472.5	1.224	3.69e-15	Up	0.12272	0.56876	0.446041	Hyper	FSTL4	symbol
FSTL5	56884	follistatin like 5	126.64	30.7	-2.043	0.016	Down	-0.149781	0.183133	0.332914	Hypo	FSTL5	symbol
FUZ	80199	fuzzy planar cell polarity protein	7713.48	9681.13	0.328	0.0473	Up	-0.162382	0.657537	0.819919	Hypo	FUZ	symbol
FYCO1	79443	FYVE and coiled-coil domain autophagy adaptor 1	11299.7	17092.4	0.597	2.54e-07	Up	0.198543	0.239492	0.0409489	Hyper	FYCO1	symbol
G0S2	50486	G0/G1 switch 2	514.26	1621.82	1.658	0.004	Up	-0.115985	0.639838	0.755823	Hypo	G0S2	symbol
G3BP2	9908	G3BP stress granule assembly factor 2	19683.7	27027	0.457	0.00011	Up	0.133662	0.321396	0.187734	Hyper	G3BP2	symbol
GAB2	9846	GRB2 associated binding protein 2	8084.12	15753	0.963	9.33e-07	Up	0.18079	0.227358	0.0465685	Hyper	GAB2	symbol
GABARAPL1	23710	GABA type A receptor associated protein like 1	10623.9	22547	1.086	1.47e-05	Up	0.18228	0.757997	0.575717	Hyper	GABARAPL1	symbol
GABARAPL2	11345	GABA type A receptor associated protein like 2	27084.8	20503.3	-0.402	2.78e-06	Down	0.118245	0.135033	0.0167878	Hyper	GABARAPL2	symbol
GABBR1	2550	gamma-aminobutyric acid type B receptor subunit 1	17528.9	12381.3	-0.502	0.0163	Down	0.21996	0.731342	0.511382	Hyper	GABBR1	symbol
GALC	2581	galactosylceramidase	3502.51	4377.26	0.322	0.0367	Up	0.131541	0.419631	0.288089	Hyper	GALC	symbol
GALK1	2584	galactokinase 1	14547.6	27760.2	0.932	4.88e-11	Up	0.182042	0.261663	0.0796214	Hyper	GALK1	symbol
GALNT11	63917	polypeptide N-acetylgalactosaminyltransferase 11	24973.8	33597.4	0.428	0.000127	Up	0.169768	0.389469	0.219701	Hyper	GALNT11	symbol
GALNT14	79623	polypeptide N-acetylgalactosaminyltransferase 14	4002.51	6380.78	0.673	0.021	Up	0.100968	0.425133	0.324165	Hyper	GALNT14	symbol
GALNT18	374378	polypeptide N-acetylgalactosaminyltransferase 18	10247.4	16910.7	0.723	2.27e-05	Up	0.155386	0.18533	0.0299443	Hyper	GALNT18	symbol
GALNT2	2590	polypeptide N-acetylgalactosaminyltransferase 2	20667	39476.9	0.934	1.26e-09	Up	-0.252462	0.598585	0.851047	Hypo	GALNT2	symbol
GALNT6	11226	polypeptide N-acetylgalactosaminyltransferase 6	6206.37	10956.7	0.82	1.07e-08	Up	0.196849	0.907507	0.710658	Hyper	GALNT6	symbol
GALNT9	50614	polypeptide N-acetylgalactosaminyltransferase 9	69.65	253.55	1.857	0.00856	Up	0.275533	0.885185	0.609652	Hyper	GALNT9	symbol
GALR3	8484	galanin receptor 3	235.69	53.89	-2.127	0.0175	Down	0.118497	0.770342	0.651845	Hyper	GALR3	symbol
GAN	8139	gigaxonin	2403.59	3533.16	0.556	0.00308	Up	-0.166144	0.657637	0.823782	Hypo	GAN	symbol
GAPVD1	26130	GTPase activating protein and VPS9 domains 1	31944.4	37711.1	0.239	0.00273	Up	0.245525	0.60167	0.356145	Hyper	GAPVD1	symbol
GAS7	8522	growth arrest specific 7	3040.52	6472.88	1.09	7.89e-11	Up	-0.146625	0.572306	0.718931	Hypo	GAS7	symbol
GBA2	57704	glucosylceramidase beta 2	12261.7	20635	0.751	1.44e-05	Up	0.159769	0.74328	0.58351	Hyper	GBA2	symbol
GBF1	8729	golgi brefeldin A resistant guanine nucleotide exchange factor 1	31607.6	49302.8	0.641	0.00018	Up	0.133032	0.772599	0.639567	Hyper	GBF1	symbol
GBP2	2634	guanylate binding protein 2	187.07	60.19	-1.64	0.000216	Down	-0.306608	0.500753	0.807361	Hypo	GBP2	symbol
GCA	25801	grancalcin	6112.9	4948.4	-0.305	0.0348	Down	0.161136	0.726017	0.564881	Hyper	GCA	symbol
GCC1	79571	GRIP and coiled-coil domain containing 1	7979.68	14632.3	0.875	5.21e-11	Up	0.1468	0.424137	0.277337	Hyper	GCC1	symbol
GCLC	2729	glutamate-cysteine ligase catalytic subunit	15812.4	12571.4	-0.331	0.0022	Down	0.136963	0.207523	0.0705595	Hyper	GCLC	symbol
GDF7	151449	growth differentiation factor 7	10702.2	13626.4	0.348	0.00919	Up	0.109082	0.83727	0.728188	Hyper	GDF7	symbol
GEMIN6	79833	gem nuclear organelle associated protein 6	14219.5	8397.23	-0.76	4.26e-09	Down	0.233403	0.823518	0.590115	Hyper	GEMIN6	symbol
GET4	51608	guided entry of tail-anchored proteins factor 4	1419.1	3448.42	1.281	0.00423	Up	0.1624	0.701813	0.539413	Hyper	GET4	symbol
GFAP	2670	glial fibrillary acidic protein	141.17	365.15	1.37	0.00492	Up	0.104451	0.744862	0.640411	Hyper	GFAP	symbol
GFI1	2672	growth factor independent 1 transcriptional repressor	4794.04	7639.1	0.672	6.18e-13	Up	0.247291	0.421645	0.174354	Hyper	GFI1	symbol
GFM2	84340	GTP dependent ribosome recycling factor mitochondrial 2	17131.7	22654.8	0.403	0.0021	Up	0.149349	0.224893	0.0755442	Hyper	GFM2	symbol
GFPT1	2673	glutamine--fructose-6-phosphate transaminase 1	23370.9	27951.8	0.258	0.048	Up	-0.151784	0.792559	0.944343	Hypo	GFPT1	symbol
GGA3	23163	golgi associated, gamma adaptin ear containing, ARF binding protein 3	18027.9	25188.4	0.483	2.93e-07	Up	0.248483	0.655165	0.406682	Hyper	GGA3	symbol
GGH	8836	gamma-glutamyl hydrolase	17909	12701.6	-0.496	3.64e-06	Down	0.284324	0.549274	0.26495	Hyper	GGH	symbol
GHITM	27069	growth hormone inducible transmembrane protein	69411.2	55181.4	-0.331	0.000136	Down	0.434665	0.498591	0.0639259	Hyper	GHITM	symbol
GHR	2690	growth hormone receptor	748.38	364.41	-1.039	0.00508	Down	0.168798	0.390072	0.221274	Hyper	GHR	symbol
GINS3	64785	GINS complex subunit 3	11286.9	9722.67	-0.215	0.0391	Down	0.400465	0.954781	0.554316	Hyper	GINS3	symbol
GIT2	9815	GIT ArfGAP 2	5615.3	7481.82	0.414	0.00362	Up	0.289588	0.872288	0.5827	Hyper	GIT2	symbol
GLB1L2	89944	galactosidase beta 1 like 2	17834.6	26848.7	0.59	0.00183	Up	0.116862	0.357865	0.241003	Hyper	GLB1L2	symbol
GLDN	342035	gliomedin	306.48	25.64	-3.575	0.000128	Down	-0.208107	0.687069	0.895176	Hypo	GLDN	symbol
GLIPR2	152007	GLI pathogenesis related 2	5269.25	6518.77	0.307	0.0469	Up	0.244725	0.885525	0.6408	Hyper	GLIPR2	symbol
GLIS1	148979	GLIS family zinc finger 1	601.55	1965.79	1.708	2.95e-14	Up	0.12756	0.901463	0.773903	Hyper	GLIS1	symbol
GLIS2	84662	GLIS family zinc finger 2	5911.67	10890.9	0.882	3.35e-11	Up	0.198511	0.851371	0.65286	Hyper	GLIS2	symbol
GLMP	112770	glycosylated lysosomal membrane protein	4576.91	3046.38	-0.587	0.00413	Down	-0.220317	0.0519878	0.272304	Hypo	GLMP	symbol
GLO1	2739	glyoxalase I	244256	107214	-1.188	1.16e-37	Down	0.268022	0.814367	0.546344	Hyper	GLO1	symbol
GLOD4	51031	glyoxalase domain containing 4	38797.6	30624.8	-0.341	0.00936	Down	0.464225	0.618384	0.154159	Hyper	GLOD4	symbol
GLRX3	10539	glutaredoxin 3	78619	51013.3	-0.624	1.36e-08	Down	0.178569	0.790515	0.611946	Hyper	GLRX3	symbol
GLT8D2	83468	glycosyltransferase 8 domain containing 2	3608.36	1838.3	-0.973	7.77e-14	Down	-0.260393	0.0614157	0.321809	Hypo	GLT8D2	symbol
GMIP	51291	GEM interacting protein	2145.38	3431.58	0.678	5.29e-05	Up	0.134549	0.730026	0.595477	Hyper	GMIP	symbol
GMNN	51053	geminin DNA replication inhibitor	45142.7	31373.8	-0.525	2.9e-07	Down	-0.401881	0.319546	0.721427	Hypo	GMNN	symbol
GMPPB	29925	GDP-mannose pyrophosphorylase B	4527.5	7653.33	0.757	0.00946	Up	0.202724	0.387932	0.185208	Hyper	GMPPB	symbol
GMPR	2766	guanosine monophosphate reductase	3912.03	2822.64	-0.471	0.000616	Down	0.239465	0.520932	0.281467	Hyper	GMPR	symbol
GNAI1	2770	G protein subunit alpha i1	15752.4	27087.2	0.782	0.000114	Up	0.239149	0.819781	0.580632	Hyper	GNAI1	symbol
GNAO1	2775	G protein subunit alpha o1	4443.71	9454.24	1.09	1.35e-07	Up	0.285296	0.616305	0.331009	Hyper	GNAO1	symbol
GNAS	2778	GNAS complex locus	476933	321499	-0.569	1.96e-05	Down	-0.111237	0.790123	0.901361	Hypo	GNAS	symbol
GNB1L	54584	G protein subunit beta 1 like	6464.72	8409.89	0.38	0.0258	Up	0.177592	0.711184	0.533593	Hyper	GNB1L	symbol
GNB5	10681	G protein subunit beta 5	6672.27	11170.6	0.744	8.01e-10	Up	0.188388	0.291733	0.103344	Hyper	GNB5	symbol
GNG4	2786	G protein subunit gamma 4	21485.7	29064	0.436	0.000807	Up	0.118904	0.883776	0.764871	Hyper	GNG4	symbol
GNL2	29889	G protein nucleolar 2	98027.2	67305.6	-0.542	0.000229	Down	0.139996	0.84526	0.705264	Hyper	GNL2	symbol
GNPDA2	132789	glucosamine-6-phosphate deaminase 2	8668.41	6359.92	-0.447	0.00103	Down	-0.166486	0.0919003	0.258386	Hypo	GNPDA2	symbol
GNPTAB	79158	N-acetylglucosamine-1-phosphate transferase subunits alpha and beta	18859.6	22147.5	0.232	0.0219	Up	-0.251965	0.393043	0.645008	Hypo	GNPTAB	symbol
GOLGA3	2802	golgin A3	31920	39773.9	0.317	0.041	Up	0.123879	0.967573	0.843694	Hyper	GOLGA3	symbol
GOLGA7B	401647	golgin A7 family member B	515.09	1348.01	1.387	1.15e-09	Up	-0.158981	0.652373	0.811355	Hypo	GOLGA7B	symbol
GOLGA8B	440270	golgin A8 family member B	22836.1	10310.3	-1.147	2.37e-06	Down	-0.144715	0.293498	0.438213	Hypo	GOLGA8B	symbol
GON4L	54856	gon-4 like	16377	25708.3	0.651	7.95e-05	Up	0.200159	0.495281	0.295122	Hyper	GON4L	symbol
GORASP1	64689	golgi reassembly stacking protein 1	10312.6	13388.6	0.377	0.00164	Up	0.101064	0.65425	0.553186	Hyper	GORASP1	symbol
GPATCH8	23131	G-patch domain containing 8	35783.1	53911.7	0.591	2.88e-13	Up	0.104361	0.702444	0.598083	Hyper	GPATCH8	symbol
GPBP1	65056	GC-rich promoter binding protein 1	62759.4	48326.4	-0.377	0.0292	Down	-0.116673	0.00863251	0.125306	Hypo	GPBP1	symbol
GPC1	2817	glypican 1	8312.11	15278.1	0.878	9.43e-11	Up	-0.11635	0.252194	0.368545	Hypo	GPC1	symbol
GPC6	10082	glypican 6	4880.87	7385.46	0.598	0.035	Up	0.169509	0.892622	0.723113	Hyper	GPC6	symbol
GPD2	2820	glycerol-3-phosphate dehydrogenase 2	17956.5	24343.5	0.439	0.000303	Up	0.158825	0.62586	0.467035	Hyper	GPD2	symbol
GPM6A	2823	glycoprotein M6A	4246.85	6796.14	0.678	0.0348	Up	0.241117	0.57253	0.331412	Hyper	GPM6A	symbol
GPR108	56927	G protein-coupled receptor 108	16323.1	21744.1	0.414	0.00011	Up	0.137858	0.179431	0.0415724	Hyper	GPR108	symbol
GPR137	56834	G protein-coupled receptor 137	17282.3	24783.4	0.52	0.0455	Up	0.179325	0.579361	0.400036	Hyper	GPR137	symbol
GPR160	26996	G protein-coupled receptor 160	5797.07	3295.17	-0.815	0.000516	Down	0.27809	0.910426	0.632336	Hyper	GPR160	symbol
GPRC5B	51704	G protein-coupled receptor class C group 5 member B	4601.12	6538.42	0.507	0.000128	Up	0.12506	0.667961	0.542901	Hyper	GPRC5B	symbol
GPRC5D	55507	G protein-coupled receptor class C group 5 member D	71.02	7.27	-3.299	0.0235	Down	0.190192	0.903878	0.713686	Hyper	GPRC5D	symbol
GPSM1	26086	G protein signaling modulator 1	36957.4	62116.3	0.749	1.2e-09	Up	0.121894	0.675827	0.553932	Hyper	GPSM1	symbol
GPT	2875	glutamic--pyruvic transaminase	964.49	1920.65	0.993	0.00127	Up	0.194085	0.790117	0.596033	Hyper	GPT	symbol
GRAMD1B	57476	GRAM domain containing 1B	5920.32	8988.73	0.603	1.41e-05	Up	0.191091	0.932676	0.741584	Hyper	GRAMD1B	symbol
GRB7	2886	growth factor receptor bound protein 7	265.56	101.87	-1.382	0.00597	Down	-0.188832	0.677422	0.866253	Hypo	GRB7	symbol
GRIK3	2899	glutamate ionotropic receptor kainate type subunit 3	1957.02	5195.35	1.409	2.02e-28	Up	0.231731	0.775351	0.543621	Hyper	GRIK3	symbol
GRIN1	2902	glutamate ionotropic receptor NMDA type subunit 1	1765.57	3016.97	0.772	0.0054	Up	0.236577	0.305482	0.0689048	Hyper	GRIN1	symbol
GRK5	2869	G protein-coupled receptor kinase 5	3306.8	5228.21	0.661	0.0043	Up	0.176776	0.643001	0.466225	Hyper	GRK5	symbol
GRPEL1	80273	GrpE like 1, mitochondrial	27509.4	20093.7	-0.453	0.000249	Down	-0.115924	0.287082	0.403006	Hypo	GRPEL1	symbol
GSC	145258	goosecoid homeobox	3391.89	4577.93	0.432	0.0205	Up	-0.153426	0.3218	0.475226	Hypo	GSC	symbol
GSN	2934	gelsolin	3079.78	4566.25	0.568	0.00832	Up	0.180803	0.791501	0.610698	Hyper	GSN	symbol
GSPT1	2935	G1 to S phase transition 1	106846	124063	0.216	0.0162	Up	-0.146278	0.0887131	0.234991	Hypo	GSPT1	symbol
GSTM2	2946	glutathione S-transferase mu 2	160.06	38.87	-2.042	2.68e-05	Down	-0.184385	0.437463	0.621848	Hypo	GSTM2	symbol
GSTO1	9446	glutathione S-transferase omega 1	54646.4	43030.9	-0.345	0.00653	Down	-0.200451	0.190035	0.390486	Hypo	GSTO1	symbol
GSTO2	119391	glutathione S-transferase omega 2	917.94	468.77	-0.969	0.0352	Down	0.114583	0.179162	0.0645787	Hyper	GSTO2	symbol
GTF2I	2969	general transcription factor IIi	19837.3	49356.1	1.315	1.19e-20	Up	0.245412	0.409832	0.164419	Hyper	GTF2I	symbol
GTF2IRD1	9569	GTF2I repeat domain containing 1	14272.5	25324.5	0.827	2.73e-05	Up	0.202529	0.298548	0.0960185	Hyper	GTF2IRD1	symbol
GTF3C6	112495	general transcription factor IIIC subunit 6	44635.9	18734.2	-1.253	1.46e-14	Down	-0.188058	0.276388	0.464447	Hypo	GTF3C6	symbol
GTPBP8	29083	GTP binding protein 8 (putative)	5299.67	3525.76	-0.588	4.32e-06	Down	0.164956	0.198767	0.0338109	Hyper	GTPBP8	symbol
GUK1	2987	guanylate kinase 1	42635.1	54905.2	0.365	0.0307	Up	0.144789	0.785156	0.640367	Hyper	GUK1	symbol
HABP4	22927	hyaluronan binding protein 4	8701.53	10988.9	0.337	0.0186	Up	0.229289	0.739722	0.510432	Hyper	HABP4	symbol
HAGHL	84264	hydroxyacylglutathione hydrolase like	8410.99	11225.9	0.416	0.0232	Up	0.186544	0.637795	0.451251	Hyper	HAGHL	symbol
HAP1	9001	huntingtin associated protein 1	1036.19	1436.1	0.47	0.00367	Up	0.262557	0.519153	0.256596	Hyper	HAP1	symbol
HAUS3	79441	HAUS augmin like complex subunit 3	10488.9	6942	-0.596	1.29e-06	Down	-0.165978	0.626233	0.792211	Hypo	HAUS3	symbol
HCN2	610	hyperpolarization activated cyclic nucleotide gated potassium and sodium channel 2	5702.62	8311.06	0.544	0.0179	Up	0.35231	0.663879	0.311569	Hyper	HCN2	symbol
HCN4	10021	hyperpolarization activated cyclic nucleotide gated potassium channel 4	922.76	1927.03	1.062	3.52e-08	Up	-0.21506	0.643327	0.858387	Hypo	HCN4	symbol
HDAC11	79885	histone deacetylase 11	3267.89	6042.44	0.887	0.00044	Up	-0.160956	0.469215	0.630171	Hypo	HDAC11	symbol
HDAC2	3066	histone deacetylase 2	152818	117054	-0.385	0.00335	Down	-0.255316	0.0492116	0.304528	Hypo	HDAC2	symbol
HDAC4	9759	histone deacetylase 4	4472	7946.17	0.829	5.14e-07	Up	0.285141	0.953088	0.667948	Hyper	HDAC4	symbol
HDAC5	10014	histone deacetylase 5	11549.5	21994.1	0.929	7.63e-12	Up	0.262868	0.714599	0.451731	Hyper	HDAC5	symbol
HDAC9	9734	histone deacetylase 9	1533.32	3322.84	1.116	1.6e-06	Up	0.201149	0.621497	0.420348	Hyper	HDAC9	symbol
HEATR5A	25938	HEAT repeat containing 5A	5182.99	3973.81	-0.384	0.00574	Down	0.15687	0.86276	0.70589	Hyper	HEATR5A	symbol
HEBP2	23593	heme binding protein 2	50449	33710.8	-0.582	3.79e-07	Down	0.144257	0.575555	0.431297	Hyper	HEBP2	symbol
HECTD1	25831	HECT domain E3 ubiquitin protein ligase 1	46420.1	57455.3	0.308	0.0119	Up	-0.271431	0.32557	0.597001	Hypo	HECTD1	symbol
HEG1	57493	heart development protein with EGF like domains 1	10725.4	16437.8	0.616	6.65e-11	Up	0.239422	0.570833	0.331411	Hyper	HEG1	symbol
HELZ	9931	helicase with zinc finger	41367.4	53796.3	0.379	1.41e-05	Up	-0.220824	0.104582	0.325405	Hypo	HELZ	symbol
HERC1	8925	HECT and RLD domain containing E3 ubiquitin protein ligase family member 1	18672.2	29948.6	0.682	2.1e-11	Up	0.171432	0.257465	0.0860334	Hyper	HERC1	symbol
HES6	55502	hes family bHLH transcription factor 6	11805	16730.9	0.503	0.000311	Up	0.172401	0.525503	0.353102	Hyper	HES6	symbol
HEYL	26508	hes related family bHLH transcription factor with YRPW motif like	3668.08	7540.73	1.04	2.73e-07	Up	0.208274	0.438573	0.230299	Hyper	HEYL	symbol
HIC1	3090	HIC ZBTB transcriptional repressor 1	1775.58	3992.8	1.17	1.21e-09	Up	-0.148558	0.357892	0.50645	Hypo	HIC1	symbol
HIF1A	3091	hypoxia inducible factor 1 subunit alpha	44257.2	67908.7	0.618	8.45e-11	Up	-0.183552	0.316796	0.500348	Hypo	HIF1A	symbol
HINT1	3094	histidine triad nucleotide binding protein 1	229223	189015	-0.278	0.0115	Down	0.116279	0.88158	0.7653	Hyper	HINT1	symbol
HIPK3	10114	homeodomain interacting protein kinase 3	13796.7	20839.1	0.595	0.000595	Up	-0.271263	0.428319	0.699582	Hypo	HIPK3	symbol
HIRIP3	8479	HIRA interacting protein 3	54596.7	83837.9	0.619	0.0017	Up	-0.122707	0.110198	0.232906	Hypo	HIRIP3	symbol
HLA-C	3107	major histocompatibility complex, class I, C	809.44	249.13	-1.699	0.00845	Down	0.187157	0.948054	0.760897	Hyper	HLA-C	symbol
HLA-DMB	3109	major histocompatibility complex, class II, DM beta	1107.59	248.39	-2.156	0.00502	Down	0.291973	0.930657	0.638684	Hyper	HLA-DMB	symbol
HLCS	3141	holocarboxylase synthetase	25174.5	38349.3	0.607	6.1e-07	Up	0.146096	0.636043	0.489946	Hyper	HLCS	symbol
HMGN1	3150	high mobility group nucleosome binding domain 1	319502	209641	-0.608	2.69e-06	Down	0.133525	0.548739	0.415214	Hyper	HMGN1	symbol
HMGN2	3151	high mobility group nucleosomal binding domain 2	372401	262932	-0.502	0.000679	Down	0.157718	0.197019	0.0393013	Hyper	HMGN2	symbol
HNMT	3176	histamine N-methyltransferase	1401.82	14.23	-6.634	1.74e-98	Down	0.20043	0.915881	0.715451	Hyper	HNMT	symbol
HNRNPA3	220988	heterogeneous nuclear ribonucleoprotein A3	211640	106723	-0.988	2.69e-21	Down	0.151824	0.761234	0.60941	Hyper	HNRNPA3	symbol
HOPX	84525	HOP homeobox	257.36	452.15	0.816	0.0272	Up	-0.117096	0.41919	0.536286	Hypo	HOPX	symbol
HOXA4	3201	homeobox A4	2786.46	1846.52	-0.593	0.0111	Down	0.280996	0.360609	0.0796134	Hyper	HOXA4	symbol
HOXB3	3213	homeobox B3	19004.6	15964.6	-0.251	0.0159	Down	0.291795	0.516861	0.225066	Hyper	HOXB3	symbol
HOXB9	3219	homeobox B9	52825.8	69595.6	0.398	0.00969	Up	0.111084	0.359803	0.248719	Hyper	HOXB9	symbol
HOXC6	3223	homeobox C6	29437.5	23727.5	-0.311	0.0122	Down	0.178347	0.930238	0.751891	Hyper	HOXC6	symbol
HOXC8	3224	homeobox C8	16387.6	8231.02	-0.994	4.13e-13	Down	0.120871	0.733362	0.612491	Hyper	HOXC8	symbol
HPCA	3208	hippocalcin	338.07	892.07	1.401	9.7e-07	Up	0.147707	0.694978	0.54727	Hyper	HPCA	symbol
HPCAL1	3241	hippocalcin like 1	6259.14	9478.21	0.599	5.91e-05	Up	-0.203314	0.615507	0.818821	Hypo	HPCAL1	symbol
HPCAL4	51440	hippocalcin like 4	1689.7	2279.46	0.431	0.00927	Up	0.139523	0.219881	0.0803578	Hyper	HPCAL4	symbol
HPS1	3257	HPS1 biogenesis of lysosomal organelles complex 3 subunit 1	14401.6	19608	0.445	0.0173	Up	0.153363	0.691431	0.538068	Hyper	HPS1	symbol
HS1BP3	64342	HCLS1 binding protein 3	8436.95	12304	0.544	0.0215	Up	0.158579	0.265069	0.10649	Hyper	HS1BP3	symbol
HS3ST5	222537	heparan sulfate-glucosamine 3-sulfotransferase 5	886.4	1327.9	0.583	0.00135	Up	-0.32303	0.198292	0.521323	Hypo	HS3ST5	symbol
HSBP1	3281	heat shock factor binding protein 1	89991.3	71117.7	-0.34	0.00332	Down	0.12085	0.215393	0.0945433	Hyper	HSBP1	symbol
HSCB	150274	HscB mitochondrial iron-sulfur cluster cochaperone	6233.26	4041.99	-0.625	2.11e-09	Down	0.18016	0.24623	0.0660705	Hyper	HSCB	symbol
HSD17B4	3295	hydroxysteroid 17-beta dehydrogenase 4	83939.9	59403	-0.499	5.82e-10	Down	0.228214	0.818728	0.590515	Hyper	HSD17B4	symbol
HSD17B6	8630	hydroxysteroid 17-beta dehydrogenase 6	1808.59	3428.26	0.923	0.00112	Up	0.303761	0.701617	0.397856	Hyper	HSD17B6	symbol
HSDL2	84263	hydroxysteroid dehydrogenase like 2	27394.2	22759.9	-0.267	0.0148	Down	-0.129664	0.327856	0.457521	Hypo	HSDL2	symbol
HSPA2	3306	heat shock protein family A (Hsp70) member 2	2145.08	2925.41	0.448	0.0319	Up	0.262779	0.506287	0.243508	Hyper	HSPA2	symbol
HSPA4	3308	heat shock protein family A (Hsp70) member 4	176671	117819	-0.584	1.38e-07	Down	0.304928	0.727573	0.422644	Hyper	HSPA4	symbol
HSPA4L	22824	heat shock protein family A (Hsp70) member 4 like	31165.6	41375.8	0.409	0.00256	Up	-0.189722	0.685716	0.875439	Hypo	HSPA4L	symbol
HSPA9	3313	heat shock protein family A (Hsp70) member 9	270681	161732	-0.743	1.13e-05	Down	-0.127549	0.11025	0.237799	Hypo	HSPA9	symbol
HSPB8	26353	heat shock protein family B (small) member 8	695.44	393.51	-0.82	0.0485	Down	0.149734	0.645367	0.495633	Hyper	HSPB8	symbol
HSPG2	3339	heparan sulfate proteoglycan 2	8583.71	39441.4	2.2	1.83e-26	Up	0.146528	0.18023	0.0337018	Hyper	HSPG2	symbol
HTR6	3362	5-hydroxytryptamine receptor 6	3444.78	8317.09	1.272	5.44e-19	Up	-0.158042	0.114436	0.272477	Hypo	HTR6	symbol
HTRA3	94031	HtrA serine peptidase 3	1786.29	759.76	-1.232	2.31e-06	Down	0.297051	0.793099	0.496048	Hyper	HTRA3	symbol
HUNK	30811	hormonally up-regulated Neu-associated kinase	6005.89	14639.2	1.286	1.35e-23	Up	0.146838	0.635508	0.48867	Hyper	HUNK	symbol
HVCN1	84329	hydrogen voltage gated channel 1	387.16	88.82	-2.129	0.00019	Down	-0.143438	0.642398	0.785836	Hypo	HVCN1	symbol
HYOU1	10525	hypoxia up-regulated 1	28777.6	56612.5	0.976	1.57e-05	Up	-0.173734	0.0491769	0.222911	Hypo	HYOU1	symbol
ICA1	3382	islet cell autoantigen 1	2838.38	4448.16	0.648	0.0313	Up	-0.122932	0.686874	0.809806	Hypo	ICA1	symbol
ICA1L	130026	islet cell autoantigen 1 like	6526.2	5071.84	-0.364	0.0329	Down	0.210302	0.885015	0.674713	Hyper	ICA1L	symbol
ICAM5	7087	intercellular adhesion molecule 5	8210.82	12251.7	0.577	0.0175	Up	-0.30123	0.374558	0.675788	Hypo	ICAM5	symbol
ICOSLG	23308	inducible T cell costimulator ligand	2723.86	4627	0.764	0.000368	Up	0.123295	0.219089	0.0957936	Hyper	ICOSLG	symbol
ID4	3400	inhibitor of DNA binding 4, HLH protein	50524.6	22905.1	-1.141	0.000402	Down	-0.3249	0.186102	0.511002	Hypo	ID4	symbol
IDH2	3418	isocitrate dehydrogenase (NADP(+)) 2	22611.7	36864.3	0.705	0.00168	Up	0.145226	0.348278	0.203052	Hyper	IDH2	symbol
IDUA	3425	alpha-L-iduronidase	2847.39	5472.01	0.942	0.00266	Up	-0.311684	0.13679	0.448475	Hypo	IDUA	symbol
IFI16	3428	interferon gamma inducible protein 16	297.32	73.04	-2.023	5.57e-05	Down	-0.197409	0.0216608	0.21907	Hypo	IFI16	symbol
IFI44L	10964	interferon induced protein 44 like	642.54	298.48	-1.105	0.00508	Down	0.315933	0.60694	0.291007	Hyper	IFI44L	symbol
IFNAR2	3455	interferon alpha and beta receptor subunit 2	2844.77	1835.24	-0.632	0.00686	Down	0.145026	0.242967	0.0979413	Hyper	IFNAR2	symbol
IFNGR1	3459	interferon gamma receptor 1	15338.7	12411.2	-0.306	0.0151	Down	0.213739	0.920625	0.706885	Hyper	IFNGR1	symbol
IFRD2	7866	interferon related developmental regulator 2	11581.1	18238.2	0.655	0.00273	Up	0.171662	0.660888	0.489226	Hyper	IFRD2	symbol
IFT172	26160	intraflagellar transport 172	8189.16	9588.79	0.228	0.0437	Up	0.453488	0.793139	0.339651	Hyper	IFT172	symbol
IFT57	55081	intraflagellar transport 57	33936.5	26701.5	-0.346	0.00024	Down	0.227637	0.393625	0.165988	Hyper	IFT57	symbol
IFT80	57560	intraflagellar transport 80	7995.22	4734.15	-0.756	0.000927	Down	0.214351	0.773778	0.559426	Hyper	IFT80	symbol
IGDCC4	57722	immunoglobulin superfamily DCC subclass member 4	5451.31	9259.82	0.764	0.000173	Up	0.104215	0.546424	0.442208	Hyper	IGDCC4	symbol
IGF2	3481	insulin like growth factor 2	2092.62	18603.5	3.152	1.37e-44	Up	0.104991	0.696141	0.59115	Hyper	IGF2	symbol
IGF2R	3482	insulin like growth factor 2 receptor	23588.8	36217.3	0.619	0.00219	Up	0.260507	0.32979	0.0692825	Hyper	IGF2R	symbol
IGHMBP2	3508	immunoglobulin mu DNA binding protein 2	14170.3	22818.8	0.687	4.95e-09	Up	-0.272981	0.3361	0.609081	Hypo	IGHMBP2	symbol
IGSF10	285313	immunoglobulin superfamily member 10	647.36	211.73	-1.61	6.74e-05	Down	-0.288924	0.547542	0.836466	Hypo	IGSF10	symbol
IGSF11	152404	immunoglobulin superfamily member 11	1808.27	942.48	-0.939	0.00107	Down	0.111133	0.14809	0.0369571	Hyper	IGSF11	symbol
IGSF8	93185	immunoglobulin superfamily member 8	8028.88	15189	0.92	2.41e-07	Up	0.135744	0.303861	0.168118	Hyper	IGSF8	symbol
IKBKE	9641	inhibitor of nuclear factor kappa B kinase subunit epsilon	964.24	517.92	-0.896	2.75e-05	Down	0.160144	0.768742	0.608598	Hyper	IKBKE	symbol
IKZF3	22806	IKAROS family zinc finger 3	3217.89	6611.81	1.039	5.5e-10	Up	-0.120658	0.0803954	0.201054	Hypo	IKZF3	symbol
IL10RA	3587	interleukin 10 receptor subunit alpha	140.56	503.81	1.838	0.000647	Up	0.265162	0.364958	0.0997964	Hyper	IL10RA	symbol
IL18	3606	interleukin 18	384.88	128.74	-1.581	0.000991	Down	0.266404	0.913406	0.647002	Hyper	IL18	symbol
IL18R1	8809	interleukin 18 receptor 1	1400.66	445.81	-1.651	2.29e-07	Down	-0.28532	0.609249	0.894569	Hypo	IL18R1	symbol
IL27RA	9466	interleukin 27 receptor subunit alpha	3512.86	4716.25	0.425	0.000884	Up	-0.185052	0.582992	0.768044	Hypo	IL27RA	symbol
IL9	3578	interleukin 9	65.71	4.81	-3.782	0.0019	Down	-0.108322	0.735497	0.843819	Hypo	IL9	symbol
IMMP2L	83943	inner mitochondrial membrane peptidase subunit 2	3535.86	6251.92	0.822	0.0344	Up	-0.119629	0.729668	0.849297	Hypo	IMMP2L	symbol
IMPA1	3612	inositol monophosphatase 1	12598.6	9814.33	-0.36	0.0483	Down	0.309479	0.396096	0.086617	Hyper	IMPA1	symbol
IMPACT	55364	impact RWD domain protein	18194.9	24468.8	0.427	0.00726	Up	0.174231	0.476172	0.301941	Hyper	IMPACT	symbol
IMPDH1	3614	inosine monophosphate dehydrogenase 1	37253.7	61471.2	0.723	0.000344	Up	0.207845	0.914086	0.706241	Hyper	IMPDH1	symbol
INF2	64423	inverted formin 2	49716.2	78500.8	0.659	4.97e-05	Up	0.193249	0.819014	0.625765	Hyper	INF2	symbol
INPP1	3628	inositol polyphosphate-1-phosphatase	10723.9	7456.73	-0.524	1.92e-06	Down	0.265528	0.817198	0.55167	Hyper	INPP1	symbol
INPP5K	51763	inositol polyphosphate-5-phosphatase K	8412.19	10929.6	0.378	0.0299	Up	0.220935	0.9533	0.732366	Hyper	INPP5K	symbol
INTS3	65123	integrator complex subunit 3	39042.4	48365.7	0.309	0.0162	Up	0.151736	0.208891	0.0571548	Hyper	INTS3	symbol
INTS6	26512	integrator complex subunit 6	17294	14341.7	-0.27	0.0212	Down	0.295702	0.804805	0.509103	Hyper	INTS6	symbol
IPO9	55705	importin 9	71347.5	86093.6	0.271	0.00697	Up	-0.488661	0.39999	0.888651	Hypo	IPO9	symbol
IQCA1	79781	IQ motif containing with AAA domain 1	200.07	52.92	-1.924	0.00815	Down	0.222355	0.72892	0.506565	Hyper	IQCA1	symbol
IQCE	23288	IQ motif containing E	9777.52	13200.8	0.433	0.000514	Up	0.177124	0.630685	0.453561	Hyper	IQCE	symbol
IQGAP1	8826	IQ motif containing GTPase activating protein 1	62733	79139.3	0.335	0.000115	Up	0.182645	0.372617	0.189972	Hyper	IQGAP1	symbol
IRS1	3667	insulin receptor substrate 1	2129.41	4667.35	1.132	3.52e-08	Up	-0.231443	0.347066	0.578509	Hypo	IRS1	symbol
IRX4	50805	iroquois homeobox 4	319.44	38.42	-3.057	7.63e-08	Down	0.38668	0.559677	0.172996	Hyper	IRX4	symbol
IRX6	79190	iroquois homeobox 6	1515.87	2224.86	0.553	0.00572	Up	0.117652	0.425244	0.307591	Hyper	IRX6	symbol
ISM1	140862	isthmin 1	6027.84	3479.32	-0.793	9.8e-12	Down	-0.202417	0.313979	0.516397	Hypo	ISM1	symbol
ISM2	145501	isthmin 2	1012.21	1751.72	0.791	0.00063	Up	0.271204	0.869936	0.598733	Hyper	ISM2	symbol
ITCH	83737	itchy E3 ubiquitin protein ligase	29532.8	34988.5	0.245	0.023	Up	0.236789	0.679218	0.442429	Hyper	ITCH	symbol
ITGA2B	3674	integrin subunit alpha 2b	1699.85	3009.35	0.824	0.00261	Up	0.221715	0.873255	0.651539	Hyper	ITGA2B	symbol
ITGA5	3678	integrin subunit alpha 5	12790.6	20342.7	0.67	3.28e-06	Up	0.185046	0.814778	0.629732	Hyper	ITGA5	symbol
ITGB1	3688	integrin subunit beta 1	60321.2	71641.8	0.248	0.00664	Up	0.20129	0.602228	0.400939	Hyper	ITGB1	symbol
ITM2C	81618	integral membrane protein 2C	26111.2	36987.7	0.502	0.000698	Up	0.100434	0.743426	0.642992	Hyper	ITM2C	symbol
ITPR2	3709	inositol 1,4,5-trisphosphate receptor type 2	23116.8	30310.9	0.391	0.00166	Up	0.191948	0.712968	0.521019	Hyper	ITPR2	symbol
ITPRIP	85450	inositol 1,4,5-trisphosphate receptor interacting protein	6379.72	11965.2	0.907	2.44e-16	Up	0.101224	0.424871	0.323648	Hyper	ITPRIP	symbol
ITPRIPL2	162073	ITPRIP like 2	8764.54	12873.8	0.555	0.00353	Up	0.1535	0.384858	0.231358	Hyper	ITPRIPL2	symbol
JADE2	23338	jade family PHD finger 2	5142.52	7809.92	0.603	6.63e-06	Up	0.18879	0.251961	0.0631709	Hyper	JADE2	symbol
JAK1	3716	Janus kinase 1	26356	32513.7	0.303	0.000492	Up	0.144767	0.533964	0.389197	Hyper	JAK1	symbol
JAKMIP1	152789	janus kinase and microtubule interacting protein 1	526.54	241.97	-1.122	0.00806	Down	-0.103828	0.769344	0.873172	Hypo	JAKMIP1	symbol
JDP2	122953	Jun dimerization protein 2	2386.69	3451.91	0.533	0.00567	Up	0.13487	0.221611	0.0867409	Hyper	JDP2	symbol
JMJD8	339123	jumonji domain containing 8	6257.93	9630.73	0.622	0.0179	Up	-0.148004	0.373248	0.521251	Hypo	JMJD8	symbol
JPH1	56704	junctophilin 1	10911.7	14226.3	0.383	0.0487	Up	0.290359	0.739987	0.449628	Hyper	JPH1	symbol
JRK	8629	Jrk helix-turn-helix protein	8584.57	13038	0.603	0.00812	Up	0.271357	0.37656	0.105202	Hyper	JRK	symbol
JTB	10899	jumping translocation breakpoint	16390	8062.93	-1.023	1.06e-30	Down	0.119084	0.565562	0.446478	Hyper	JTB	symbol
KANK2	25959	KN motif and ankyrin repeat domains 2	14666.2	22641.5	0.626	8.56e-05	Up	-0.195981	0.538917	0.734898	Hypo	KANK2	symbol
KATNAL2	83473	katanin catalytic subunit A1 like 2	1617.14	3069.75	0.924	5.69e-18	Up	0.204558	0.247873	0.043315	Hyper	KATNAL2	symbol
KATNB1	10300	katanin regulatory subunit B1	15071.8	23034.8	0.612	5.62e-05	Up	0.251338	0.848607	0.597269	Hyper	KATNB1	symbol
KAZN	23254	kazrin, periplakin interacting protein	10072.3	19754.8	0.972	1.93e-23	Up	-0.130316	0.618725	0.749041	Hypo	KAZN	symbol
KCNA3	3738	potassium voltage-gated channel subfamily A member 3	1172.57	2380.07	1.022	0.000212	Up	-0.110286	0.207811	0.318097	Hypo	KCNA3	symbol
KCNB1	3745	potassium voltage-gated channel subfamily B member 1	1214.15	1933.54	0.67	0.000302	Up	0.299905	0.483044	0.18314	Hyper	KCNB1	symbol
KCNB2	9312	potassium voltage-gated channel subfamily B member 2	1461.34	3020.95	1.048	1.46e-07	Up	0.366031	0.747632	0.381602	Hyper	KCNB2	symbol
KCND2	3751	potassium voltage-gated channel subfamily D member 2	214.88	743.21	1.787	1.42e-16	Up	0.272989	0.359866	0.0868775	Hyper	KCND2	symbol
KCNH2	3757	potassium voltage-gated channel subfamily H member 2	5554.62	13417	1.272	6.22e-22	Up	0.123795	0.286425	0.162629	Hyper	KCNH2	symbol
KCNIP1	30820	potassium voltage-gated channel interacting protein 1	49.09	151.65	1.63	0.00302	Up	0.287243	0.933111	0.645867	Hyper	KCNIP1	symbol
KCNIP3	30818	potassium voltage-gated channel interacting protein 3	3944.7	6606.75	0.744	0.000272	Up	0.123273	0.491606	0.368333	Hyper	KCNIP3	symbol
KCNJ1	3758	potassium inwardly rectifying channel subfamily J member 1	631.48	253.11	-1.32	0.0146	Down	-0.163148	0.588268	0.751416	Hypo	KCNJ1	symbol
KCNJ10	3766	potassium inwardly rectifying channel subfamily J member 10	206.22	89.26	-1.208	0.0378	Down	-0.238304	0.170783	0.409087	Hypo	KCNJ10	symbol
KCNJ12	3768	potassium inwardly rectifying channel subfamily J member 12	2558.98	4413.54	0.786	4.83e-06	Up	0.192402	0.950023	0.757621	Hyper	KCNJ12	symbol
KCNJ3	3760	potassium inwardly rectifying channel subfamily J member 3	375.56	14.37	-4.709	2.06e-15	Down	0.282708	0.749876	0.467168	Hyper	KCNJ3	symbol
KCNJ8	3764	potassium inwardly rectifying channel subfamily J member 8	6423.01	4754.2	-0.434	0.00192	Down	0.112925	0.856767	0.743842	Hyper	KCNJ8	symbol
KCNK12	56660	potassium two pore domain channel subfamily K member 12	285.25	904.52	1.665	2.08e-06	Up	-0.245064	0.228146	0.47321	Hypo	KCNK12	symbol
KCNMA1	3778	potassium calcium-activated channel subfamily M alpha 1	3559.96	5899.24	0.729	0.00217	Up	-0.13631	0.709732	0.846042	Hypo	KCNMA1	symbol
KCNN1	3780	potassium calcium-activated channel subfamily N member 1	1084.99	1728.6	0.673	2e-05	Up	0.141624	0.44862	0.306996	Hyper	KCNN1	symbol
KCNQ1	3784	potassium voltage-gated channel subfamily Q member 1	1694.65	3636.68	1.102	2.71e-06	Up	0.201425	0.763034	0.561609	Hyper	KCNQ1	symbol
KCNQ4	9132	potassium voltage-gated channel subfamily Q member 4	5408.46	9437.04	0.803	1.9e-06	Up	0.276898	0.716027	0.439129	Hyper	KCNQ4	symbol
KCNS3	3790	potassium voltage-gated channel modifier subfamily S member 3	2260.91	4462.86	0.981	1.37e-09	Up	-0.229493	0.452452	0.681945	Hypo	KCNS3	symbol
KCP	375616	kielin cysteine rich BMP regulator	415.43	215.92	-0.946	0.00453	Down	0.169078	0.726097	0.55702	Hyper	KCP	symbol
KCTD1	284252	potassium channel tetramerization domain containing 1	10240.4	14432.1	0.495	4.87e-07	Up	0.151039	0.223194	0.0721552	Hyper	KCTD1	symbol
KCTD11	147040	potassium channel tetramerization domain containing 11	1764.33	4031.35	1.193	4.69e-08	Up	0.217293	0.717654	0.500361	Hyper	KCTD11	symbol
KCTD6	200845	potassium channel tetramerization domain containing 6	5867.1	3377.12	-0.797	1.14e-11	Down	-0.181283	0.228336	0.409619	Hypo	KCTD6	symbol
KDM4B	23030	lysine demethylase 4B	22792.8	38057.8	0.74	1.17e-08	Up	-0.209734	0.0536474	0.263382	Hypo	KDM4B	symbol
KDM5A	5927	lysine demethylase 5A	24491.2	38435.3	0.65	6.59e-11	Up	-0.228449	0.07219	0.300639	Hypo	KDM5A	symbol
KHDRBS3	10656	KH RNA binding domain containing, signal transduction associated 3	25687.9	18436.7	-0.479	0.00734	Down	0.269023	0.392685	0.123662	Hyper	KHDRBS3	symbol
KHK	3795	ketohexokinase	3030.68	6037.96	0.994	0.00386	Up	0.17693	0.453159	0.276229	Hyper	KHK	symbol
KHNYN	23351	KH and NYN domain containing	12835.3	30373.7	1.243	7.15e-36	Up	0.208344	0.656992	0.448648	Hyper	KHNYN	symbol
KIAA0040	9674	KIAA0040	7277.4	8767.78	0.269	0.027	Up	0.165969	0.392197	0.226228	Hyper	KIAA0040	symbol
KIAA0319L	79932	KIAA0319 like	23580.1	38447.1	0.705	2.35e-07	Up	0.110295	0.691021	0.580726	Hyper	KIAA0319L	symbol
KIAA0930	23313	KIAA0930	30526.9	38273.6	0.326	0.0297	Up	0.129949	0.941523	0.811573	Hyper	KIAA0930	symbol
KIAA1217	56243	KIAA1217	4336.01	2935.93	-0.562	0.000241	Down	0.14931	0.446975	0.297665	Hyper	KIAA1217	symbol
KIAA1549	57670	KIAA1549	12705.3	20669.9	0.702	3.14e-12	Up	-0.195343	0.140703	0.336045	Hypo	KIAA1549	symbol
KIAA1671	85379	KIAA1671	23477.6	33183.2	0.499	2.02e-06	Up	0.12747	0.46287	0.3354	Hyper	KIAA1671	symbol
KIF13B	23303	kinesin family member 13B	7060.46	16146.2	1.193	2.91e-20	Up	0.105519	0.436698	0.331179	Hyper	KIF13B	symbol
KIF17	57576	kinesin family member 17	2290.69	4205.54	0.876	7.04e-05	Up	0.16891	0.645812	0.476902	Hyper	KIF17	symbol
KIF1A	547	kinesin family member 1A	62808.3	144124	1.198	1.53e-20	Up	-0.113648	0.228402	0.34205	Hypo	KIF1A	symbol
KIF20A	10112	kinesin family member 20A	89514.1	48180.6	-0.894	6.55e-17	Down	0.126773	0.157274	0.0305007	Hyper	KIF20A	symbol
KIF2A	3796	kinesin family member 2A	26071.8	37721.7	0.533	4.31e-09	Up	0.13903	0.949722	0.810692	Hyper	KIF2A	symbol
KIF3A	11127	kinesin family member 3A	34971.8	29288.6	-0.256	0.00842	Down	0.196079	0.541148	0.34507	Hyper	KIF3A	symbol
KIF5A	3798	kinesin family member 5A	6763.94	11319.9	0.743	3.63e-06	Up	0.124262	0.730173	0.605911	Hyper	KIF5A	symbol
KIFC2	90990	kinesin family member C2	9783.29	13929.6	0.51	9.47e-08	Up	0.195392	0.279991	0.0845984	Hyper	KIFC2	symbol
KISS1R	84634	KISS1 receptor	429.54	1142.77	1.413	3.09e-13	Up	0.154162	0.28022	0.126058	Hyper	KISS1R	symbol
KLC3	147700	kinesin light chain 3	1095.06	2991.17	1.45	4.35e-09	Up	0.255321	0.539964	0.284643	Hyper	KLC3	symbol
KLF11	8462	Kruppel like factor 11	4976.59	9002.65	0.855	2.47e-05	Up	-0.226617	0.679298	0.905915	Hypo	KLF11	symbol
KLF2	10365	Kruppel like factor 2	1803.33	3447.47	0.935	3.95e-06	Up	0.267237	0.963233	0.695996	Hyper	KLF2	symbol
KLHL14	57565	kelch like family member 14	2003.43	2991.59	0.578	0.000213	Up	0.264591	0.573108	0.308518	Hyper	KLHL14	symbol
KLHL23	151230	kelch like family member 23	34028.4	27206.7	-0.323	0.00307	Down	-0.151824	0.322507	0.474331	Hypo	KLHL23	symbol
KLHL25	64410	kelch like family member 25	2728.15	5165.61	0.921	1.69e-05	Up	0.29483	0.48053	0.1857	Hyper	KLHL25	symbol
KLHL36	79786	kelch like family member 36	11401.4	14136.9	0.31	0.00949	Up	0.32466	0.769263	0.444603	Hyper	KLHL36	symbol
KLHL5	51088	kelch like family member 5	6387.28	8360.4	0.389	0.00164	Up	0.549118	0.824273	0.275155	Hyper	KLHL5	symbol
KRAS	3845	KRAS proto-oncogene, GTPase	45715.5	32104.1	-0.51	0.000468	Down	0.15178	0.856027	0.704247	Hyper	KRAS	symbol
KRR1	11103	KRR1 small subunit processome component homolog	38700.9	30795.2	-0.33	0.00386	Down	0.48406	0.576279	0.0922188	Hyper	KRR1	symbol
KRT19	3880	keratin 19	29354	10.1	-11.554	0	Down	0.420344	0.95798	0.537637	Hyper	KRT19	symbol
KRT8	3856	keratin 8	77333.3	53467.4	-0.532	0.000232	Down	0.241695	0.639455	0.397759	Hyper	KRT8	symbol
KRTAP5-7	440050	keratin associated protein 5-7	1227.11	765.57	-0.682	0.0146	Down	-0.145243	0.409864	0.555107	Hypo	KRTAP5-7	symbol
KSR1	8844	kinase suppressor of ras 1	7260.94	16519	1.186	2.77e-21	Up	0.246914	0.761759	0.514845	Hyper	KSR1	symbol
KSR2	283455	kinase suppressor of ras 2	1882.38	4142.06	1.137	9.45e-07	Up	0.227347	0.733378	0.506031	Hyper	KSR2	symbol
LAMA1	284217	laminin subunit alpha 1	11218.3	22769.4	1.021	3.74e-12	Up	0.245576	0.823797	0.578221	Hyper	LAMA1	symbol
LAMA5	3911	laminin subunit alpha 5	40369	73694.5	0.868	1.08e-16	Up	0.181151	0.511523	0.330372	Hyper	LAMA5	symbol
LAMB1	3912	laminin subunit beta 1	80856.3	125794	0.638	0.00056	Up	0.22027	0.711887	0.491617	Hyper	LAMB1	symbol
LARP1	23367	La ribonucleoprotein 1, translational regulator	222894	276207	0.309	0.00987	Up	0.11019	0.889475	0.779286	Hyper	LARP1	symbol
LASP1	3927	LIM and SH3 protein 1	21078.4	27385.4	0.378	0.0294	Up	0.331296	0.963889	0.632593	Hyper	LASP1	symbol
LAYN	143903	layilin	5126.64	2460.26	-1.059	6.48e-18	Down	0.179932	0.575547	0.395615	Hyper	LAYN	symbol
LDAH	60526	lipid droplet associated hydrolase	10898.5	8231.47	-0.405	0.0102	Down	0.232934	0.715859	0.482926	Hyper	LDAH	symbol
LDB1	8861	LIM domain binding 1	18359.1	32903	0.842	1.62e-07	Up	0.146526	0.495976	0.34945	Hyper	LDB1	symbol
LDB3	11155	LIM domain binding 3	251.42	663.57	1.403	1.63e-05	Up	0.118756	0.62862	0.509865	Hyper	LDB3	symbol
LDLRAP1	26119	low density lipoprotein receptor adaptor protein 1	9144.12	12734	0.478	0.0223	Up	-0.167421	0.419078	0.586499	Hypo	LDLRAP1	symbol
LEAP2	116842	liver enriched antimicrobial peptide 2	643.13	324.5	-0.989	0.0246	Down	0.222332	0.947301	0.724969	Hyper	LEAP2	symbol
LEMD3	23592	LEM domain containing 3	12109.5	19289.1	0.672	7.34e-15	Up	-0.199609	0.120984	0.320593	Hypo	LEMD3	symbol
LENG9	94059	leukocyte receptor cluster member 9	253.06	1071.56	2.081	1.23e-14	Up	0.184198	0.32438	0.140182	Hyper	LENG9	symbol
LGALS1	3956	galectin 1	1542.78	4081.28	1.403	1.21e-12	Up	0.140796	0.457099	0.316303	Hyper	LGALS1	symbol
LGALS3	3958	galectin 3	15268.3	10783.4	-0.502	0.00113	Down	0.252306	0.599317	0.347011	Hyper	LGALS3	symbol
LGI1	9211	leucine rich glioma inactivated 1	516.9	169.72	-1.607	0.00611	Down	0.212343	0.496188	0.283845	Hyper	LGI1	symbol
LGMN	5641	legumain	28275.3	22933.5	-0.302	0.02	Down	0.21736	0.283616	0.066256	Hyper	LGMN	symbol
LHFPL5	222662	LHFPL tetraspan subfamily member 5	1426.41	717.22	-0.993	0.0126	Down	-0.134306	0.150769	0.285076	Hypo	LHFPL5	symbol
LIF	3976	LIF interleukin 6 family cytokine	2319.74	4897.24	1.077	1.79e-05	Up	0.109821	0.758985	0.649164	Hyper	LIF	symbol
LIG3	3980	DNA ligase 3	31107.4	44790.4	0.526	1.04e-07	Up	0.192746	0.613312	0.420566	Hyper	LIG3	symbol
LIMS1	3987	LIM zinc finger domain containing 1	23970.4	18040.1	-0.41	0.0336	Down	0.173576	0.772675	0.599099	Hyper	LIMS1	symbol
LIN7A	8825	lin-7 homolog A, crumbs cell polarity complex component	9954.74	6081.75	-0.711	7.09e-05	Down	0.309906	0.456525	0.146619	Hyper	LIN7A	symbol
LIPG	9388	lipase G, endothelial type	358.97	1139.04	1.668	9.42e-06	Up	0.205248	0.429082	0.223834	Hyper	LIPG	symbol
LLGL1	3996	LLGL scribble cell polarity complex component 1	20386.2	40789.3	1.001	1.42e-19	Up	0.293276	0.627437	0.334162	Hyper	LLGL1	symbol
LMBR1	64327	limb development membrane protein 1	26112.2	32904.6	0.334	0.0431	Up	0.236699	0.641661	0.404962	Hyper	LMBR1	symbol
LMCD1	29995	LIM and cysteine rich domains 1	4716.17	8071.08	0.775	4.88e-10	Up	-0.241817	0.270129	0.511946	Hypo	LMCD1	symbol
LMNA	4000	lamin A/C	33233.9	55571.4	0.742	1.94e-07	Up	0.117701	0.319812	0.202111	Hyper	LMNA	symbol
LMNB2	84823	lamin B2	82653.6	114174	0.466	0.0153	Up	0.112876	0.287173	0.174296	Hyper	LMNB2	symbol
LMO1	4004	LIM domain only 1	1128.95	2188.5	0.956	2.6e-07	Up	-0.119405	0.369192	0.488597	Hypo	LMO1	symbol
LMO7	4008	LIM domain 7	14602.4	20180	0.467	4.05e-05	Up	0.456466	0.8125	0.356034	Hyper	LMO7	symbol
LMTK3	114783	lemur tyrosine kinase 3	3532.81	6840.8	0.954	0.000124	Up	0.131263	0.449493	0.31823	Hyper	LMTK3	symbol
LOC728392	728392	uncharacterized LOC728392	2009.6	5298.58	1.398	7.97e-08	Up	0.105169	0.604673	0.499505	Hyper	LOC728392	symbol
LONP1	9361	lon peptidase 1, mitochondrial	60269.7	113635	0.915	4.79e-14	Up	0.12667	0.785874	0.659204	Hyper	LONP1	symbol
LONRF2	164832	LON peptidase N-terminal domain and ring finger 2	29460.8	35599.4	0.273	0.00382	Up	0.132175	0.813873	0.681698	Hyper	LONRF2	symbol
LOXL3	84695	lysyl oxidase like 3	1576.42	2339.59	0.569	0.0173	Up	0.260848	0.70499	0.444142	Hyper	LOXL3	symbol
LOXL4	84171	lysyl oxidase like 4	2108.83	4926.2	1.224	0.000211	Up	0.156991	0.694878	0.537887	Hyper	LOXL4	symbol
LPAR3	23566	lysophosphatidic acid receptor 3	5439.85	3448.85	-0.657	0.0144	Down	0.317758	0.390665	0.0729065	Hyper	LPAR3	symbol
LPAR5	57121	lysophosphatidic acid receptor 5	215.77	66.81	-1.691	0.0339	Down	0.186221	0.655787	0.469566	Hyper	LPAR5	symbol
LPAR6	10161	lysophosphatidic acid receptor 6	320.59	60.6	-2.404	0.00081	Down	0.168871	0.941863	0.772992	Hyper	LPAR6	symbol
LPIN3	64900	lipin 3	6781.15	9223.9	0.444	0.00283	Up	0.248175	0.493062	0.244887	Hyper	LPIN3	symbol
LRFN4	78999	leucine rich repeat and fibronectin type III domain containing 4	9782.73	13344.6	0.448	0.00356	Up	-0.256355	0.162347	0.418701	Hypo	LRFN4	symbol
LRIT3	345193	leucine rich repeat, Ig-like and transmembrane domains 3	258.88	36.3	-2.836	0.00021	Down	-0.18726	0.616299	0.803559	Hypo	LRIT3	symbol
LRP1	4035	LDL receptor related protein 1	12104.1	32308.3	1.416	9.66e-31	Up	-0.127887	0.173047	0.300934	Hypo	LRP1	symbol
LRP2	4036	LDL receptor related protein 2	11425.2	14247.8	0.319	8.61e-05	Up	0.176249	0.789752	0.613504	Hyper	LRP2	symbol
LRP4	4038	LDL receptor related protein 4	10301.8	15543.9	0.593	4.04e-06	Up	0.132226	0.857449	0.725223	Hyper	LRP4	symbol
LRP8	7804	LDL receptor related protein 8	13034.9	16539.2	0.343	0.0206	Up	0.131469	0.184433	0.0529639	Hyper	LRP8	symbol
LRRC17	10234	leucine rich repeat containing 17	777.25	509.98	-0.607	0.0113	Down	0.15689	0.535796	0.378906	Hyper	LRRC17	symbol
LRRC26	389816	leucine rich repeat containing 26	1367.88	2534.03	0.89	0.000721	Up	0.115452	0.360721	0.245269	Hyper	LRRC26	symbol
LRRC3	81543	leucine rich repeat containing 3	3218.51	7412.27	1.204	1.99e-13	Up	-0.109956	0.466796	0.576752	Hypo	LRRC3	symbol
LRRC34	151827	leucine rich repeat containing 34	4215.62	3412.11	-0.305	0.0479	Down	-0.162214	0.156077	0.318291	Hypo	LRRC34	symbol
LRRC36	55282	leucine rich repeat containing 36	213.72	366.4	0.781	0.0211	Up	0.26559	0.757948	0.492358	Hyper	LRRC36	symbol
LRRC39	127495	leucine rich repeat containing 39	608.44	201.3	-1.598	1.15e-06	Down	0.141546	0.936226	0.79468	Hyper	LRRC39	symbol
LRRC66	339977	leucine rich repeat containing 66	358.91	140.23	-1.356	1.34e-05	Down	0.10733	0.952543	0.845213	Hyper	LRRC66	symbol
LRRC7	57554	leucine rich repeat containing 7	861.13	2619.59	1.605	1.1e-20	Up	0.344343	0.674108	0.329765	Hyper	LRRC7	symbol
LRRC8A	56262	leucine rich repeat containing 8 VRAC subunit A	13186.3	18845	0.515	0.000671	Up	0.264464	0.780747	0.516283	Hyper	LRRC8A	symbol
LRRC8E	80131	leucine rich repeat containing 8 VRAC subunit E	275.92	844.42	1.616	6.97e-08	Up	0.27977	0.478595	0.198826	Hyper	LRRC8E	symbol
LRRCC1	85444	leucine rich repeat and coiled-coil centrosomal protein 1	4568.96	3513.27	-0.38	0.0157	Down	-0.183153	0.264563	0.447717	Hypo	LRRCC1	symbol
LRRFIP1	9208	LRR binding FLII interacting protein 1	64691.9	44877.2	-0.528	3.56e-08	Down	0.326549	0.592238	0.265689	Hyper	LRRFIP1	symbol
LRRTM4	80059	leucine rich repeat transmembrane neuronal 4	2574.11	1925.22	-0.419	0.0272	Down	0.19585	0.770951	0.575101	Hyper	LRRTM4	symbol
LSM2	57819	LSM2 homolog, U6 small nuclear RNA and mRNA degradation associated	20809.1	11405.3	-0.867	3.82e-08	Down	-0.211902	0.612036	0.823938	Hypo	LSM2	symbol
LTBP1	4052	latent transforming growth factor beta binding protein 1	18978	25984.8	0.453	0.000152	Up	0.435891	0.580795	0.144904	Hyper	LTBP1	symbol
LTBP3	4054	latent transforming growth factor beta binding protein 3	31355.7	53459.5	0.77	7.68e-06	Up	0.161941	0.562198	0.400258	Hyper	LTBP3	symbol
LTBP4	8425	latent transforming growth factor beta binding protein 4	29336.3	79878.7	1.445	1.06e-12	Up	0.16412	0.723088	0.558968	Hyper	LTBP4	symbol
LTV1	84946	LTV1 ribosome biogenesis factor	32661.6	13551.1	-1.269	3.3e-14	Down	-0.217932	0.639876	0.857807	Hypo	LTV1	symbol
LUZP1	7798	leucine zipper protein 1	19301.5	27756	0.524	2.61e-06	Up	0.290051	0.387153	0.0971016	Hyper	LUZP1	symbol
LY6K	54742	lymphocyte antigen 6 family member K	110.9	270.86	1.283	0.0166	Up	0.103303	0.316453	0.21315	Hyper	LY6K	symbol
LYN	4067	LYN proto-oncogene, Src family tyrosine kinase	18209.7	13485.3	-0.433	0.000255	Down	0.125621	0.207702	0.0820809	Hyper	LYN	symbol
LYPD5	284348	LY6/PLAUR domain containing 5	325.66	477.07	0.553	0.0363	Up	-0.122922	0.430565	0.553487	Hypo	LYPD5	symbol
M6PR	4074	mannose-6-phosphate receptor, cation dependent	12849.7	19623	0.611	0.00208	Up	0.123156	0.406264	0.283108	Hyper	M6PR	symbol
MAD2L2	10459	mitotic arrest deficient 2 like 2	22582.8	33065.6	0.55	0.00183	Up	0.134436	0.557999	0.423563	Hyper	MAD2L2	symbol
MADCAM1	8174	mucosal vascular addressin cell adhesion molecule 1	288.77	582	1.014	0.0432	Up	0.347753	0.577042	0.229289	Hyper	MADCAM1	symbol
MAFF	23764	MAF bZIP transcription factor F	1774.57	4348.87	1.293	9.94e-05	Up	-0.209668	0.402129	0.611796	Hypo	MAFF	symbol
MAFG	4097	MAF bZIP transcription factor G	9031.54	11712.6	0.375	0.00787	Up	0.135202	0.728915	0.593713	Hyper	MAFG	symbol
MAFK	7975	MAF bZIP transcription factor K	3508.4	5689.73	0.698	0.00426	Up	-0.405379	0.107015	0.512394	Hypo	MAFK	symbol
MAGEF1	64110	MAGE family member F1	45816.4	33219.8	-0.464	7.7e-08	Down	0.239038	0.298785	0.0597471	Hyper	MAGEF1	symbol
MAGOH	4116	mago homolog, exon junction complex subunit	65475.3	32882.2	-0.994	3.05e-10	Down	-0.253387	0.625309	0.878696	Hypo	MAGOH	symbol
MAGOHB	55110	mago homolog B, exon junction complex subunit	31028.5	16750.8	-0.889	9.98e-13	Down	-0.164699	0.0702716	0.23497	Hypo	MAGOHB	symbol
MALSU1	115416	mitochondrial assembly of ribosomal large subunit 1	18642.3	12693.4	-0.555	5.8e-05	Down	-0.25472	0.470369	0.725089	Hypo	MALSU1	symbol
MAN1C1	57134	mannosidase alpha class 1C member 1	6046.39	8901.7	0.558	0.0163	Up	0.112465	0.239332	0.126867	Hyper	MAN1C1	symbol
MAN2A2	4122	mannosidase alpha class 2A member 2	19892.5	27432.2	0.464	0.00197	Up	-0.182698	0.305592	0.48829	Hypo	MAN2A2	symbol
MAN2C1	4123	mannosidase alpha class 2C member 1	13355.5	17920.5	0.424	0.000414	Up	-0.130664	0.154801	0.285466	Hypo	MAN2C1	symbol
MANSC1	54682	MANSC domain containing 1	4242.06	6969.27	0.716	2.8e-07	Up	-0.10497	0.481811	0.586781	Hypo	MANSC1	symbol
MAP2K3	5606	mitogen-activated protein kinase kinase 3	14747	23168.3	0.652	0.000798	Up	0.237382	0.805732	0.56835	Hyper	MAP2K3	symbol
MAP2K5	5607	mitogen-activated protein kinase kinase 5	12305.1	20853.3	0.761	3.51e-13	Up	0.193272	0.676189	0.482917	Hyper	MAP2K5	symbol
MAP2K6	5608	mitogen-activated protein kinase kinase 6	5676.4	2862.25	-0.988	2.55e-05	Down	0.284542	0.304468	0.019926	Hyper	MAP2K6	symbol
MAP3K1	4214	mitogen-activated protein kinase kinase kinase 1	10419.4	14492.3	0.476	5.12e-05	Up	0.240024	0.464854	0.22483	Hyper	MAP3K1	symbol
MAP3K3	4215	mitogen-activated protein kinase kinase kinase 3	18116.8	22971.4	0.343	0.00524	Up	0.15874	0.703733	0.544993	Hyper	MAP3K3	symbol
MAP3K5	4217	mitogen-activated protein kinase kinase kinase 5	8307.82	10326.8	0.314	0.0105	Up	-0.155164	0.654323	0.809487	Hypo	MAP3K5	symbol
MAP3K9	4293	mitogen-activated protein kinase kinase kinase 9	7443.93	12963	0.8	1.72e-17	Up	0.143934	0.607966	0.464033	Hyper	MAP3K9	symbol
MAPK11	5600	mitogen-activated protein kinase 11	6566.86	12411.6	0.918	2.14e-06	Up	0.231013	0.430292	0.199279	Hyper	MAPK11	symbol
MAPK15	225689	mitogen-activated protein kinase 15	694.22	135.44	-2.356	2.68e-09	Down	0.615157	0.771484	0.156327	Hyper	MAPK15	symbol
MAPK4	5596	mitogen-activated protein kinase 4	8936.87	18684.4	1.064	1.87e-06	Up	0.211608	0.819274	0.607666	Hyper	MAPK4	symbol
MAPK8IP1	9479	mitogen-activated protein kinase 8 interacting protein 1	5114.95	12101.9	1.243	1.34e-11	Up	0.23844	0.608479	0.370039	Hyper	MAPK8IP1	symbol
MAPK8IP2	23542	mitogen-activated protein kinase 8 interacting protein 2	26170.9	46727.3	0.836	0.000233	Up	0.135533	0.905152	0.769619	Hyper	MAPK8IP2	symbol
MAPKBP1	23005	mitogen-activated protein kinase binding protein 1	5947.97	10498.2	0.82	1.07e-08	Up	0.214446	0.527391	0.312945	Hyper	MAPKBP1	symbol
MAPRE2	10982	microtubule associated protein RP/EB family member 2	26748.2	35454.6	0.407	2.44e-05	Up	-0.108626	0.780792	0.889418	Hypo	MAPRE2	symbol
MAPRE3	22924	microtubule associated protein RP/EB family member 3	7850.03	12338.9	0.652	5.86e-05	Up	0.115613	0.814958	0.699345	Hyper	MAPRE3	symbol
MAPT	4137	microtubule associated protein tau	7770.28	16765.3	1.109	4.59e-12	Up	0.141341	0.468931	0.32759	Hyper	MAPT	symbol
MARK2	2011	microtubule affinity regulating kinase 2	20200.9	29728.8	0.557	0.015	Up	0.136183	0.685406	0.549222	Hyper	MARK2	symbol
MARVELD1	83742	MARVEL domain containing 1	17297.9	24309.2	0.491	0.000639	Up	-0.149999	0.598523	0.748523	Hypo	MARVELD1	symbol
MAST4	375449	microtubule associated serine/threonine kinase family member 4	13220.6	21271.5	0.686	8.73e-12	Up	0.193373	0.222422	0.0290493	Hyper	MAST4	symbol
MAT1A	4143	methionine adenosyltransferase 1A	481.29	2257.71	2.228	1.71e-10	Up	0.106941	0.47701	0.370069	Hyper	MAT1A	symbol
MATK	4145	megakaryocyte-associated tyrosine kinase	12194.8	23198.3	0.928	6.56e-13	Up	0.156039	0.810494	0.654455	Hyper	MATK	symbol
MATN3	4148	matrilin 3	223.75	13.08	-4.098	1.54e-10	Down	0.336834	0.873856	0.537022	Hyper	MATN3	symbol
MATR3	9782	matrin 3	3658	2091.03	-0.807	0.0293	Down	0.100861	0.306926	0.206065	Hyper	MATR3	symbol
MBD2	8932	methyl-CpG binding domain protein 2	39495.3	30039.2	-0.395	7.54e-05	Down	-0.412702	0.354292	0.766994	Hypo	MBD2	symbol
MBD4	8930	methyl-CpG binding domain 4, DNA glycosylase	11482.3	8820.23	-0.38	0.0262	Down	0.235953	0.703074	0.467121	Hyper	MBD4	symbol
MBD5	55777	methyl-CpG binding domain protein 5	3116.79	4415.01	0.502	0.0337	Up	0.524529	0.87099	0.346462	Hyper	MBD5	symbol
MBD6	114785	methyl-CpG binding domain protein 6	30813.9	41953.1	0.445	0.0148	Up	0.278929	0.618972	0.340043	Hyper	MBD6	symbol
MBIP	51562	MAP3K12 binding inhibitory protein 1	20014	11991.6	-0.739	7.94e-09	Down	0.227844	0.296942	0.0690979	Hyper	MBIP	symbol
MBP	4155	myelin basic protein	6823.54	14773.5	1.114	1.08e-30	Up	0.181406	0.893119	0.711713	Hyper	MBP	symbol
MCAM	4162	melanoma cell adhesion molecule	22497.5	32325.1	0.523	5.46e-08	Up	0.14665	0.679656	0.533006	Hyper	MCAM	symbol
MCC	4163	MCC regulator of WNT signaling pathway	17520.5	30310.4	0.791	1.28e-22	Up	0.127438	0.634102	0.506663	Hyper	MCC	symbol
MCFD2	90411	multiple coagulation factor deficiency 2, ER cargo receptor complex subunit	20678.6	27003.9	0.385	0.00234	Up	-0.193022	0.049698	0.24272	Hypo	MCFD2	symbol
MCM10	55388	minichromosome maintenance 10 replication initiation factor	37608.5	54211.6	0.528	5.1e-08	Up	-0.276783	0.642742	0.919525	Hypo	MCM10	symbol
MCM4	4173	minichromosome maintenance complex component 4	198174	236387	0.254	0.00873	Up	0.136352	0.196169	0.0598164	Hyper	MCM4	symbol
MCTP1	79772	multiple C2 and transmembrane domain containing 1	4010.12	5172.75	0.368	0.00159	Up	-0.117239	0.733723	0.850962	Hypo	MCTP1	symbol
MDGA1	266727	MAM domain containing glycosylphosphatidylinositol anchor 1	9484.52	12344.7	0.38	0.00922	Up	0.412058	0.811129	0.399071	Hyper	MDGA1	symbol
MDH2	4191	malate dehydrogenase 2	136059	257905	0.923	8.46e-15	Up	0.149756	0.24317	0.0934145	Hyper	MDH2	symbol
ME2	4200	malic enzyme 2	50741.8	65628.4	0.371	0.0305	Up	0.146062	0.311338	0.165276	Hyper	ME2	symbol
MEA1	4201	male-enhanced antigen 1	43814.6	29074.2	-0.592	0.047	Down	0.227921	0.279238	0.0513174	Hyper	MEA1	symbol
MEAF6	64769	MYST/Esa1 associated factor 6	35856.4	29326.4	-0.29	0.0312	Down	0.20694	0.282821	0.0758807	Hyper	MEAF6	symbol
MED15	51586	mediator complex subunit 15	30655.9	48054.1	0.649	6.67e-08	Up	-0.39463	0.474643	0.869273	Hypo	MED15	symbol
MED21	9412	mediator complex subunit 21	12017.6	9055.7	-0.408	0.00704	Down	0.195196	0.536682	0.341486	Hyper	MED21	symbol
MED22	6837	mediator complex subunit 22	12799.8	18868.3	0.56	0.0464	Up	0.101966	0.422064	0.320098	Hyper	MED22	symbol
MED24	9862	mediator complex subunit 24	35473.2	50927.6	0.522	0.000651	Up	0.212723	0.614148	0.401425	Hyper	MED24	symbol
MED31	51003	mediator complex subunit 31	2834.02	1934.47	-0.552	0.00116	Down	0.247424	0.279429	0.0320054	Hyper	MED31	symbol
MED6	10001	mediator complex subunit 6	19713.4	13174	-0.582	4.78e-08	Down	0.32794	0.656027	0.328087	Hyper	MED6	symbol
MEF2A	4205	myocyte enhancer factor 2A	15279	20385.4	0.416	0.0185	Up	-0.152469	0.664155	0.816623	Hypo	MEF2A	symbol
MEGF8	1954	multiple EGF like domains 8	31364.9	66434.4	1.083	2.34e-09	Up	0.138735	0.942582	0.803847	Hyper	MEGF8	symbol
MEIS3	56917	Meis homeobox 3	6137.48	9818	0.678	0.000553	Up	0.28816	0.62556	0.337399	Hyper	MEIS3	symbol
METTL5	29081	methyltransferase 5, N6-adenosine	18241.6	12288.4	-0.57	0.00452	Down	0.130984	0.830897	0.699913	Hyper	METTL5	symbol
METTL7A	NA	methyltransferase like 7A	26225.5	15025.2	-0.804	1.52e-13	Down	0.146661	0.681709	0.535049	Hyper	METTL7A	symbol
MFAP1	4236	microfibril associated protein 1	19633.5	27317.9	0.477	0.0187	Up	0.109187	0.195622	0.0864347	Hyper	MFAP1	symbol
MFAP4	4239	microfibril associated protein 4	120.21	532.42	2.146	5.81e-05	Up	-0.178547	0.219248	0.397795	Hypo	MFAP4	symbol
MFSD3	113655	major facilitator superfamily domain containing 3	9589.1	13180	0.459	0.0153	Up	-0.233256	0.475277	0.708533	Hypo	MFSD3	symbol
MGMT	4255	O-6-methylguanine-DNA methyltransferase	12765.6	17155.7	0.427	0.0178	Up	0.150588	0.855815	0.705226	Hyper	MGMT	symbol
MGST1	4257	microsomal glutathione S-transferase 1	16217.3	8030.3	-1.014	3.25e-22	Down	0.262254	0.503621	0.241367	Hyper	MGST1	symbol
MIB2	142678	MIB E3 ubiquitin protein ligase 2	15699.2	22875.2	0.543	0.00059	Up	-0.154665	0.343378	0.498044	Hypo	MIB2	symbol
MICA	100507436	MHC class I polypeptide-related sequence A	4232.91	5892.69	0.478	0.000138	Up	-0.120259	0.473788	0.594047	Hypo	MICA	symbol
MICAL2	9645	microtubule associated monooxygenase, calponin and LIM domain containing 2	6160.21	14508.9	1.236	2.38e-13	Up	0.127336	0.544499	0.417163	Hyper	MICAL2	symbol
MICAL3	57553	microtubule associated monooxygenase, calponin and LIM domain containing 3	15601.8	35334.8	1.179	1.3e-19	Up	0.193341	0.836791	0.64345	Hyper	MICAL3	symbol
MIER1	57708	MIER1 transcriptional regulator	16869.8	12324.3	-0.453	0.00904	Down	0.135422	0.760104	0.624682	Hyper	MIER1	symbol
MINK1	50488	misshapen like kinase 1	25185.5	38883.9	0.627	4.09e-05	Up	-0.115169	0.434951	0.55012	Hypo	MINK1	symbol
MIR22HG	84981	MIR22 host gene	681.35	282.2	-1.27	0.0169	Down	-0.199157	0.0825974	0.281754	Hypo	MIR22HG	symbol
MKI67	4288	marker of proliferation Ki-67	241544	352178	0.544	6.4e-07	Up	0.256976	0.554415	0.297438	Hyper	MKI67	symbol
MKLN1	4289	muskelin 1	21734	35463.6	0.706	3.56e-10	Up	0.139098	0.88271	0.743612	Hyper	MKLN1	symbol
MLXIPL	51085	MLX interacting protein like	10971.2	23004.5	1.068	5.37e-22	Up	0.212469	0.527265	0.314797	Hyper	MLXIPL	symbol
MMADHC	27249	metabolism of cobalamin associated D	20001.3	13771.9	-0.538	2.1e-05	Down	0.139392	0.252335	0.112943	Hyper	MMADHC	symbol
MMD2	221938	monocyte to macrophage differentiation associated 2	113.87	269.83	1.245	0.000267	Up	0.151834	0.541013	0.389179	Hyper	MMD2	symbol
MMP11	4320	matrix metallopeptidase 11	94.06	237.12	1.328	0.0096	Up	0.250685	0.763214	0.512529	Hyper	MMP11	symbol
MMP15	4324	matrix metallopeptidase 15	8680.6	18759.9	1.112	4.07e-09	Up	0.416922	0.839902	0.42298	Hyper	MMP15	symbol
MMP2	4313	matrix metallopeptidase 2	3691.87	7196.7	0.963	0.000421	Up	-0.524285	0.412425	0.93671	Hypo	MMP2	symbol
MMS19	64210	MMS19 homolog, cytosolic iron-sulfur assembly component	22488	31374.8	0.48	0.000213	Up	0.177022	0.22501	0.0479881	Hyper	MMS19	symbol
MN1	4330	MN1 proto-oncogene, transcriptional regulator	4630.5	11805.7	1.35	1.7e-17	Up	0.104147	0.820681	0.716534	Hyper	MN1	symbol
MNAT1	4331	MNAT1 component of CDK activating kinase	23152.3	17853.6	-0.375	0.0462	Down	0.114216	0.478587	0.364371	Hyper	MNAT1	symbol
MNS1	55329	meiosis specific nuclear structural 1	4329.05	1022.76	-2.082	1.12e-56	Down	0.263521	0.535068	0.271547	Hyper	MNS1	symbol
MOB3C	148932	MOB kinase activator 3C	1526.31	2259.23	0.566	0.00356	Up	0.175124	0.273406	0.0982818	Hyper	MOB3C	symbol
MOGS	7841	mannosyl-oligosaccharide glucosidase	13181.9	21253.5	0.689	6.3e-05	Up	0.16634	0.766279	0.599939	Hyper	MOGS	symbol
MORN1	79906	MORN repeat containing 1	5224.53	7830.28	0.584	0.0212	Up	0.205667	0.822312	0.616645	Hyper	MORN1	symbol
MPDZ	8777	multiple PDZ domain crumbs cell polarity complex component	17428.2	22173.5	0.347	0.000402	Up	0.191642	0.649176	0.457534	Hyper	MPDZ	symbol
MPG	4350	N-methylpurine DNA glycosylase	8242.2	14065.7	0.771	0.00046	Up	0.138117	0.537688	0.399571	Hyper	MPG	symbol
MPP2	4355	membrane palmitoylated protein 2	9040.11	18449.8	1.029	3.53e-08	Up	0.116435	0.742384	0.625949	Hyper	MPP2	symbol
MPP3	4356	membrane palmitoylated protein 3	7529.54	6179.41	-0.285	0.016	Down	0.227718	0.33647	0.108752	Hyper	MPP3	symbol
MPPED1	758	metallophosphoesterase domain containing 1	714.28	2333.58	1.707	7.11e-08	Up	0.11567	0.794527	0.678857	Hyper	MPPED1	symbol
MPZL2	10205	myelin protein zero like 2	2540.96	1040.8	-1.287	6.79e-06	Down	0.269126	0.548683	0.279558	Hyper	MPZL2	symbol
MR1	3140	major histocompatibility complex, class I-related	2520.33	4386.05	0.8	4.48e-14	Up	0.233716	0.434321	0.200605	Hyper	MR1	symbol
MRFAP1L1	114932	Morf4 family associated protein 1 like 1	37248.1	24886.9	-0.582	3.39e-12	Down	-0.169104	0.7598	0.928904	Hypo	MRFAP1L1	symbol
MRPL1	65008	mitochondrial ribosomal protein L1	9953.38	4764.97	-1.063	0.000161	Down	0.500554	0.80828	0.307727	Hyper	MRPL1	symbol
MRPL10	124995	mitochondrial ribosomal protein L10	26402.4	35826.4	0.44	0.00469	Up	0.103292	0.585629	0.482337	Hyper	MRPL10	symbol
MRPL16	54948	mitochondrial ribosomal protein L16	62211.6	37198.8	-0.742	1.96e-07	Down	0.136185	0.162423	0.0262376	Hyper	MRPL16	symbol
MRPL22	29093	mitochondrial ribosomal protein L22	42804	27660.7	-0.63	4.48e-14	Down	0.117248	0.864204	0.746956	Hyper	MRPL22	symbol
MRPL3	11222	mitochondrial ribosomal protein L3	91263	41826.1	-1.126	3.19e-34	Down	0.348281	0.713751	0.36547	Hyper	MRPL3	symbol
MRPL34	64981	mitochondrial ribosomal protein L34	24192.1	18110.7	-0.418	0.0023	Down	0.217478	0.735897	0.518419	Hyper	MRPL34	symbol
MRPL4	51073	mitochondrial ribosomal protein L4	26124.1	38044.5	0.542	0.0483	Up	0.149696	0.563173	0.413477	Hyper	MRPL4	symbol
MRPL42	28977	mitochondrial ribosomal protein L42	84300.4	54557.1	-0.628	4.66e-05	Down	0.29643	0.637322	0.340892	Hyper	MRPL42	symbol
MRPL44	65080	mitochondrial ribosomal protein L44	20041.1	14297	-0.487	0.000359	Down	0.168399	0.228122	0.0597235	Hyper	MRPL44	symbol
MRPS10	55173	mitochondrial ribosomal protein S10	34658.6	16385.9	-1.081	3.21e-21	Down	0.240341	0.617037	0.376696	Hyper	MRPS10	symbol
MRPS15	64960	mitochondrial ribosomal protein S15	73453.8	45502.3	-0.691	1.74e-10	Down	0.14956	0.419464	0.269904	Hyper	MRPS15	symbol
MRPS22	56945	mitochondrial ribosomal protein S22	24876.7	17127.7	-0.539	7.59e-05	Down	0.313331	0.776813	0.463481	Hyper	MRPS22	symbol
MRPS31	10240	mitochondrial ribosomal protein S31	61172.7	28422.7	-1.106	3.4e-34	Down	-0.104611	0.245607	0.350219	Hypo	MRPS31	symbol
MRPS5	64969	mitochondrial ribosomal protein S5	37017.4	30713.1	-0.269	0.0117	Down	-0.212045	0.133023	0.345067	Hypo	MRPS5	symbol
MRPS6	64968	mitochondrial ribosomal protein S6	24699.9	17262.1	-0.517	3.49e-06	Down	0.242976	0.840469	0.597492	Hyper	MRPS6	symbol
MRPS9	64965	mitochondrial ribosomal protein S9	16464.7	10682.7	-0.624	0.0102	Down	-0.161764	0.750551	0.912315	Hypo	MRPS9	symbol
MSANTD3	91283	Myb/SANT DNA binding domain containing 3	8816.55	7212.39	-0.29	0.0155	Down	0.271537	0.583128	0.311591	Hyper	MSANTD3	symbol
MSC	9242	musculin	2076.93	1106.89	-0.907	0.00135	Down	0.316787	0.566265	0.249478	Hyper	MSC	symbol
MT1F	4494	metallothionein 1F	648.41	196.41	-1.721	2.32e-09	Down	0.110474	0.601059	0.490586	Hyper	MT1F	symbol
MT2A	4502	metallothionein 2A	11489.1	7125.75	-0.689	0.00249	Down	0.181192	0.4685	0.287307	Hyper	MT2A	symbol
MTHFD2L	441024	methylenetetrahydrofolate dehydrogenase (NADP+ dependent) 2 like	4127.52	2065.55	-0.999	3.34e-08	Down	0.164923	0.236744	0.0718213	Hyper	MTHFD2L	symbol
MTMR4	9110	myotubularin related protein 4	27014.7	36090.2	0.418	0.0355	Up	0.120905	0.543813	0.422908	Hyper	MTMR4	symbol
MTMR9	66036	myotubularin related protein 9	12146.9	8671.59	-0.486	0.0121	Down	-0.166047	0.331203	0.497251	Hypo	MTMR9	symbol
MTPAP	55149	mitochondrial poly(A) polymerase	33239.8	20545.3	-0.694	2.02e-13	Down	0.239643	0.770706	0.531063	Hyper	MTPAP	symbol
MUC3A	4584	mucin 3A, cell surface associated	672.3	1175.97	0.806	0.00489	Up	0.102937	0.832394	0.729457	Hyper	MUC3A	symbol
MUL1	79594	mitochondrial E3 ubiquitin protein ligase 1	8137.09	13947.5	0.777	0.000541	Up	0.155659	0.57109	0.415432	Hyper	MUL1	symbol
MX1	4599	MX dynamin like GTPase 1	477.95	999.95	1.066	0.00697	Up	0.10461	0.444498	0.339888	Hyper	MX1	symbol
MXI1	4601	MAX interactor 1, dimerization protein	39820.9	27106.4	-0.555	0.02	Down	-0.128868	0.816696	0.945564	Hypo	MXI1	symbol
MYADM	91663	myeloid associated differentiation marker	15269.5	26629	0.802	1.32e-11	Up	0.237757	0.775533	0.537776	Hyper	MYADM	symbol
MYBL2	4605	MYB proto-oncogene like 2	143219	247766	0.791	9.93e-05	Up	0.311352	0.749538	0.438186	Hyper	MYBL2	symbol
MYCBP	26292	MYC binding protein	10477.7	6430.02	-0.704	1.22e-07	Down	0.177566	0.618146	0.44058	Hyper	MYCBP	symbol
MYCBP2	23077	MYC binding protein 2	25900.6	35215.7	0.443	2.64e-05	Up	0.112784	0.89493	0.782146	Hyper	MYCBP2	symbol
MYD88	4615	MYD88 innate immune signal transduction adaptor	1674.98	79.11	-4.403	2.79e-51	Down	0.305712	0.38474	0.0790286	Hyper	MYD88	symbol
MYH3	4621	myosin heavy chain 3	4056.75	1652	-1.296	0.00165	Down	0.244344	0.768654	0.52431	Hyper	MYH3	symbol
MYL6B	140465	myosin light chain 6B	19699.9	25167.3	0.353	0.038	Up	-0.237534	0.674577	0.912111	Hypo	MYL6B	symbol
MYLK3	91807	myosin light chain kinase 3	274.28	38.14	-2.857	2.32e-06	Down	0.149812	0.352591	0.20278	Hyper	MYLK3	symbol
MYO18A	399687	myosin XVIIIA	13262.8	32185.9	1.279	2.63e-31	Up	0.143418	0.353739	0.210321	Hyper	MYO18A	symbol
MYO1C	4641	myosin IC	38025	61917.4	0.703	2.46e-11	Up	0.146902	0.786366	0.639464	Hyper	MYO1C	symbol
MYO5A	4644	myosin VA	22730.3	36318.5	0.676	6.41e-12	Up	0.314558	0.427341	0.112783	Hyper	MYO5A	symbol
MYO9B	4650	myosin IXB	23833.2	38702.3	0.699	1.61e-11	Up	0.263765	0.407944	0.144179	Hyper	MYO9B	symbol
MYOM2	9172	myomesin 2	11571.1	40336.7	1.801	2.52e-41	Up	-0.289002	0.239225	0.528227	Hypo	MYOM2	symbol
MYOZ3	91977	myozenin 3	124.27	22.01	-2.498	0.00182	Down	0.158031	0.831	0.672969	Hyper	MYOZ3	symbol
MYPOP	339344	Myb related transcription factor, partner of profilin	4668.91	6872.71	0.558	0.0242	Up	0.138825	0.213334	0.0745096	Hyper	MYPOP	symbol
MYRFL	196446	myelin regulatory factor like	133.56	13.99	-3.255	0.00166	Down	0.225843	0.978183	0.752341	Hyper	MYRFL	symbol
MYT1	4661	myelin transcription factor 1	3335.67	5075.64	0.606	0.0197	Up	0.136794	0.842569	0.705775	Hyper	MYT1	symbol
MYT1L	23040	myelin transcription factor 1 like	82.61	8.22	-3.334	0.0129	Down	0.275028	0.707877	0.432849	Hyper	MYT1L	symbol
N4BP2	55728	NEDD4 binding protein 2	12310.2	15806.9	0.361	0.0043	Up	0.174707	0.402229	0.227522	Hyper	N4BP2	symbol
N4BP2L2	10443	NEDD4 binding protein 2 like 2	31676.4	20878.3	-0.601	0.0114	Down	-0.277124	0.072093	0.349217	Hypo	N4BP2L2	symbol
NADK	65220	NAD kinase	26043.8	34293.2	0.397	0.000178	Up	0.109067	0.740377	0.63131	Hyper	NADK	symbol
NADSYN1	55191	NAD synthetase 1	21008	26130.2	0.315	0.0108	Up	0.386845	0.559667	0.172822	Hyper	NADSYN1	symbol
NAGS	162417	N-acetylglutamate synthase	308.32	675.06	1.13	0.0104	Up	0.180642	0.903467	0.722825	Hyper	NAGS	symbol
NALCN	259232	sodium leak channel, non-selective	229.56	11.96	-4.263	6.93e-11	Down	0.23979	0.302424	0.0626346	Hyper	NALCN	symbol
NARF	26502	nuclear prelamin A recognition factor	14941.7	19045.9	0.35	0.00113	Up	-0.116515	0.123559	0.240074	Hypo	NARF	symbol
NARS2	79731	asparaginyl-tRNA synthetase 2, mitochondrial	21482.6	16335.1	-0.395	0.0242	Down	0.208753	0.235797	0.0270443	Hyper	NARS2	symbol
NAT1	9	N-acetyltransferase 1	2355.26	1551.41	-0.602	0.000612	Down	0.120099	0.190249	0.0701497	Hyper	NAT1	symbol
NATD1	256302	N-acetyltransferase domain containing 1	4949.9	8406.22	0.764	4.07e-05	Up	-0.116645	0.515262	0.631907	Hypo	NATD1	symbol
NBR1	4077	NBR1 autophagy cargo receptor	36303.8	43877.1	0.273	0.0497	Up	0.152605	0.480446	0.327841	Hyper	NBR1	symbol
NCAPG2	54892	non-SMC condensin II complex subunit G2	41672.1	66135	0.666	1.26e-10	Up	0.198346	0.282162	0.0838166	Hyper	NCAPG2	symbol
NCKAP5	344148	NCK associated protein 5	3177.28	5266.6	0.729	0.000996	Up	0.274359	0.824406	0.550047	Hyper	NCKAP5	symbol
NCOA7	135112	nuclear receptor coactivator 7	17024	23970.9	0.494	6.65e-05	Up	0.283172	0.556552	0.273379	Hyper	NCOA7	symbol
NCOR2	9612	nuclear receptor corepressor 2	82749	172385	1.059	4.79e-13	Up	0.171208	0.882369	0.711162	Hyper	NCOR2	symbol
NDRG2	57447	NDRG family member 2	8832.86	13271.4	0.587	0.00682	Up	0.131666	0.317929	0.186262	Hyper	NDRG2	symbol
NDRG4	65009	NDRG family member 4	10671.1	14430.1	0.435	0.0431	Up	0.144172	0.337454	0.193282	Hyper	NDRG4	symbol
NDST1	3340	N-deacetylase and N-sulfotransferase 1	21758	32584.4	0.583	0.0161	Up	0.100243	0.677906	0.577663	Hyper	NDST1	symbol
NDUFA2	4695	NADH:ubiquinone oxidoreductase subunit A2	26050.6	18909.5	-0.462	0.00911	Down	-0.348937	0.0228778	0.371815	Hypo	NDUFA2	symbol
NDUFA5	4698	NADH:ubiquinone oxidoreductase subunit A5	68067.1	40550.5	-0.747	2.42e-15	Down	0.153475	0.621169	0.467694	Hyper	NDUFA5	symbol
NDUFA9	4704	NADH:ubiquinone oxidoreductase subunit A9	12225.5	7304.01	-0.743	1.72e-11	Down	-0.182348	0.076161	0.258509	Hypo	NDUFA9	symbol
NDUFAF1	51103	NADH:ubiquinone oxidoreductase complex assembly factor 1	12241.7	8728.02	-0.488	1.58e-05	Down	0.655654	0.701685	0.046031	Hyper	NDUFAF1	symbol
NDUFAF3	25915	NADH:ubiquinone oxidoreductase complex assembly factor 3	39353.7	26454.6	-0.573	5.42e-09	Down	0.270263	0.365959	0.0956954	Hyper	NDUFAF3	symbol
NDUFB4	4710	NADH:ubiquinone oxidoreductase subunit B4	80441.7	55031.8	-0.548	1.59e-07	Down	-0.129897	0.767009	0.896906	Hypo	NDUFB4	symbol
NDUFB8	4714	NADH:ubiquinone oxidoreductase subunit B8	22135.4	11945.7	-0.89	2.47e-09	Down	0.277577	0.832671	0.555094	Hyper	NDUFB8	symbol
NDUFC2	4718	NADH:ubiquinone oxidoreductase subunit C2	17227.5	8469.21	-1.024	7.86e-22	Down	0.130354	0.190448	0.0600948	Hyper	NDUFC2	symbol
NDUFS5	4725	NADH:ubiquinone oxidoreductase subunit S5	134477	86638.7	-0.634	9.1e-11	Down	0.140892	0.827321	0.68643	Hyper	NDUFS5	symbol
NECAB1	64168	N-terminal EF-hand calcium binding protein 1	3628.83	1280.48	-1.503	3.61e-05	Down	0.302199	0.617589	0.315389	Hyper	NECAB1	symbol
NECAB3	63941	N-terminal EF-hand calcium binding protein 3	5760.23	8367.55	0.539	0.0148	Up	0.148812	0.309667	0.160855	Hyper	NECAB3	symbol
NEDD4L	23327	NEDD4 like E3 ubiquitin protein ligase	19183.1	33634.4	0.81	1.95e-09	Up	0.263847	0.406696	0.142849	Hyper	NEDD4L	symbol
NEFM	4741	neurofilament medium chain	524.26	275.53	-0.929	0.0169	Down	0.139713	0.41689	0.277177	Hyper	NEFM	symbol
NEK2	4751	NIMA related kinase 2	19089.4	14227.7	-0.424	9.38e-06	Down	0.265496	0.914985	0.649489	Hyper	NEK2	symbol
NEK3	4752	NIMA related kinase 3	13236.4	8387.12	-0.658	2.19e-05	Down	-0.195416	0.564123	0.75954	Hypo	NEK3	symbol
NEK4	6787	NIMA related kinase 4	14399.5	18375.3	0.352	0.0188	Up	0.10287	0.182161	0.0792906	Hyper	NEK4	symbol
NEK6	10783	NIMA related kinase 6	16133.1	21511.2	0.415	3.88e-06	Up	0.11969	0.648661	0.528971	Hyper	NEK6	symbol
NEMF	9147	nuclear export mediator factor	22018.5	18573.3	-0.246	0.0329	Down	-0.359422	0.350869	0.710291	Hypo	NEMF	symbol
NENF	29937	neudesin neurotrophic factor	47129.7	35952.6	-0.39	0.0192	Down	0.22935	0.558712	0.329362	Hyper	NENF	symbol
NEO1	4756	neogenin 1	36590.3	54824.1	0.583	3.25e-09	Up	0.211569	0.499194	0.287624	Hyper	NEO1	symbol
NEU1	4758	neuraminidase 1	11700	7494.39	-0.643	0.0231	Down	0.11465	0.548109	0.433458	Hyper	NEU1	symbol
NEU3	10825	neuraminidase 3	11100.1	13041.8	0.233	0.0138	Up	0.18482	0.898387	0.713567	Hyper	NEU3	symbol
NEUROD2	4761	neuronal differentiation 2	1416.6	2217.42	0.647	0.0182	Up	0.211048	0.50928	0.298232	Hyper	NEUROD2	symbol
NEUROG3	50674	neurogenin 3	15.04	101.19	2.768	0.00439	Up	0.216291	0.328698	0.112407	Hyper	NEUROG3	symbol
NEXN	91624	nexilin F-actin binding protein	9655.14	5045.18	-0.937	3.5e-17	Down	0.133179	0.489267	0.356089	Hyper	NEXN	symbol
NFATC1	4772	nuclear factor of activated T cells 1	10034.5	20837.4	1.054	1.63e-15	Up	-0.119642	0.638929	0.758571	Hypo	NFATC1	symbol
NFATC2	4773	nuclear factor of activated T cells 2	1013.63	1924.78	0.925	1.61e-11	Up	0.161103	0.649166	0.488062	Hyper	NFATC2	symbol
NFATC3	4775	nuclear factor of activated T cells 3	7332.43	10626.8	0.535	0.000976	Up	0.378838	0.448661	0.0698233	Hyper	NFATC3	symbol
NFE2L1	4779	nuclear factor, erythroid 2 like 1	49245.7	82212.9	0.739	1.88e-07	Up	-0.177127	0.0846439	0.26177	Hypo	NFE2L1	symbol
NFE2L3	9603	nuclear factor, erythroid 2 like 3	10732.6	7434.82	-0.53	0.0023	Down	-0.22265	0.0771118	0.299762	Hypo	NFE2L3	symbol
NFIA	4774	nuclear factor I A	28277.1	19418.6	-0.542	8.14e-05	Down	0.179361	0.250665	0.071304	Hyper	NFIA	symbol
NFIC	4782	nuclear factor I C	49176.1	67172.9	0.45	0.000286	Up	0.141328	0.474268	0.332939	Hyper	NFIC	symbol
NGEF	25791	neuronal guanine nucleotide exchange factor	7718.79	13195.4	0.774	0.00182	Up	0.152657	0.864446	0.711789	Hyper	NGEF	symbol
NIPSNAP3A	25934	nipsnap homolog 3A	11397	7531.04	-0.598	0.0115	Down	0.205052	0.829702	0.62465	Hyper	NIPSNAP3A	symbol
NIPSNAP3B	55335	nipsnap homolog 3B	2396.77	1477.76	-0.698	0.0167	Down	-0.120398	0.711527	0.831925	Hypo	NIPSNAP3B	symbol
NKAIN1	79570	sodium/potassium transporting ATPase interacting 1	3104.75	5282.82	0.767	7.74e-09	Up	-0.170599	0.620353	0.790952	Hypo	NKAIN1	symbol
NKD2	85409	NKD inhibitor of WNT signaling pathway 2	11217.4	14192	0.34	0.0215	Up	0.108764	0.253816	0.145052	Hyper	NKD2	symbol
NKX2-2	4821	NK2 homeobox 2	1372.08	2448.32	0.836	8.56e-05	Up	0.218283	0.489891	0.271608	Hyper	NKX2-2	symbol
NKX2-5	1482	NK2 homeobox 5	5583.71	4298.65	-0.377	0.0488	Down	0.157188	0.872097	0.714909	Hyper	NKX2-5	symbol
NLRC4	58484	NLR family CARD domain containing 4	322.92	145.51	-1.153	0.0144	Down	-0.182611	0.724287	0.906898	Hypo	NLRC4	symbol
NLRC5	84166	NLR family CARD domain containing 5	1580.95	2697.1	0.77	4.76e-07	Up	-0.251166	0.458269	0.709436	Hypo	NLRC5	symbol
NLRP6	171389	NLR family pyrin domain containing 6	137.94	382.2	1.467	0.0256	Up	0.264422	0.95743	0.693007	Hyper	NLRP6	symbol
NLRX1	79671	NLR family member X1	12389.4	25915	1.065	1.59e-17	Up	0.171486	0.802834	0.631348	Hyper	NLRX1	symbol
NME2	4831	NME/NM23 nucleoside diphosphate kinase 2	2834.18	1989.17	-0.51	0.0161	Down	0.213433	0.740759	0.527326	Hyper	NME2	symbol
NMI	9111	N-myc and STAT interactor	1949.14	847.93	-1.202	3.9e-12	Down	0.289794	0.645265	0.355471	Hyper	NMI	symbol
NMNAT2	23057	nicotinamide nucleotide adenylyltransferase 2	975.81	3610.47	1.886	3.36e-27	Up	0.123048	0.183013	0.0599644	Hyper	NMNAT2	symbol
NMNAT3	349565	nicotinamide nucleotide adenylyltransferase 3	2495.54	1963.86	-0.345	0.0333	Down	-0.109318	0.670573	0.779892	Hypo	NMNAT3	symbol
NMRK2	27231	nicotinamide riboside kinase 2	5.12	46.21	3.205	0.00608	Up	-0.130367	0.546906	0.677273	Hypo	NMRK2	symbol
NOL10	79954	nucleolar protein 10	24211.9	13584.2	-0.834	5.19e-07	Down	0.451393	0.502035	0.0506428	Hyper	NOL10	symbol
NOL11	25926	nucleolar protein 11	58096.6	40260.1	-0.529	0.00355	Down	-0.132747	0.754683	0.887431	Hypo	NOL11	symbol
NOL12	79159	nucleolar protein 12	1648.98	952.73	-0.791	0.000344	Down	0.127902	0.652605	0.524702	Hyper	NOL12	symbol
NOS1AP	9722	nitric oxide synthase 1 adaptor protein	2150.17	4796.64	1.157	1.29e-09	Up	0.106079	0.866147	0.760067	Hyper	NOS1AP	symbol
NOTCH1	4851	notch receptor 1	11737	21107.9	0.847	6.87e-06	Up	0.136929	0.700283	0.563354	Hyper	NOTCH1	symbol
NOTCH3	4854	notch receptor 3	21054.1	27741.2	0.398	0.00176	Up	0.306081	0.619855	0.313774	Hyper	NOTCH3	symbol
NOVA1	4857	NOVA alternative splicing regulator 1	4843.58	2724.16	-0.83	1.28e-11	Down	0.329255	0.417813	0.0885584	Hyper	NOVA1	symbol
NOVA2	4858	NOVA alternative splicing regulator 2	9104.5	18130.2	0.994	7.26e-18	Up	-0.120927	0.396034	0.516961	Hypo	NOVA2	symbol
NOXO1	124056	NADPH oxidase organizer 1	2.56	28.13	3.5	0.0146	Up	0.324916	0.807613	0.482697	Hyper	NOXO1	symbol
NPC1	4864	NPC intracellular cholesterol transporter 1	15535.9	24395.5	0.651	1.33e-06	Up	-0.16631	0.598351	0.764661	Hypo	NPC1	symbol
NPM1	4869	nucleophosmin 1	665489	351726	-0.92	1.27e-23	Down	0.25853	0.479209	0.220678	Hyper	NPM1	symbol
NPTX1	4884	neuronal pentraxin 1	46142.5	59995.8	0.379	0.000289	Up	0.186316	0.912576	0.726259	Hyper	NPTX1	symbol
NPTXR	23467	neuronal pentraxin receptor	6060.97	18766.4	1.631	1.99e-12	Up	0.123262	0.78647	0.663208	Hyper	NPTXR	symbol
NR1H3	10062	nuclear receptor subfamily 1 group H member 3	3070.18	4395.09	0.518	0.00368	Up	0.144192	0.647752	0.50356	Hyper	NR1H3	symbol
NR2F2	7026	nuclear receptor subfamily 2 group F member 2	48092	90720	0.916	8.83e-06	Up	0.184336	0.356746	0.17241	Hyper	NR2F2	symbol
NR2F6	2063	nuclear receptor subfamily 2 group F member 6	36890.5	28930.1	-0.351	0.0321	Down	0.111005	0.810833	0.699828	Hyper	NR2F6	symbol
NRP2	8828	neuropilin 2	11261.4	13854.1	0.299	0.0335	Up	-0.173154	0.0687341	0.241888	Hypo	NRP2	symbol
NRXN2	9379	neurexin 2	3719.82	7811.01	1.07	0.00168	Up	0.37794	0.612723	0.234783	Hyper	NRXN2	symbol
NSMCE4A	54780	NSE4 homolog A, SMC5-SMC6 complex component	44487	35391	-0.33	0.015	Down	-0.137347	0.704514	0.841862	Hypo	NSMCE4A	symbol
NSUN6	221078	NOP2/Sun RNA methyltransferase 6	8902.08	6248.39	-0.511	7.04e-05	Down	0.33955	0.430731	0.0911803	Hyper	NSUN6	symbol
NT5C1A	84618	5'-nucleotidase, cytosolic IA	161.78	466.03	1.53	0.0227	Up	-0.202848	0.484956	0.687803	Hypo	NT5C1A	symbol
NT5DC1	221294	5'-nucleotidase domain containing 1	19097.2	15818.4	-0.272	0.0108	Down	0.10652	0.169782	0.0632615	Hyper	NT5DC1	symbol
NTMT1	28989	N-terminal Xaa-Pro-Lys N-methyltransferase 1	9507.23	13193.6	0.473	0.0364	Up	0.241662	0.720027	0.478365	Hyper	NTMT1	symbol
NTN3	4917	netrin 3	922.56	3984.29	2.109	3.91e-25	Up	0.195646	0.333671	0.138026	Hyper	NTN3	symbol
NTNG2	84628	netrin G2	3704.03	7626.31	1.042	0.00771	Up	0.137832	0.623197	0.485365	Hyper	NTNG2	symbol
NTPCR	84284	nucleoside-triphosphatase, cancer-related	35269.9	22745.6	-0.633	1.21e-08	Down	0.222776	0.89786	0.675083	Hyper	NTPCR	symbol
NTS	4922	neurotensin	837.69	161.25	-2.379	1.5e-08	Down	-0.152765	0.505766	0.658531	Hypo	NTS	symbol
NUB1	51667	negative regulator of ubiquitin like proteins 1	41090.5	53140.1	0.371	0.00214	Up	0.319833	0.724646	0.404813	Hyper	NUB1	symbol
NUBP2	10101	nucleotide binding protein 2	26734	36152.2	0.435	0.0151	Up	0.196487	0.878036	0.681548	Hyper	NUBP2	symbol
NUCB1	4924	nucleobindin 1	23658.7	35371.3	0.58	0.00829	Up	0.373209	0.528461	0.155252	Hyper	NUCB1	symbol
NUCB2	4925	nucleobindin 2	65276.6	37422.5	-0.803	0.000616	Down	0.27932	0.826377	0.547057	Hyper	NUCB2	symbol
NUDT17	200035	nudix hydrolase 17	2468.15	3919.43	0.667	0.00109	Up	0.233213	0.546939	0.313725	Hyper	NUDT17	symbol
NUDT18	79873	nudix hydrolase 18	2570.42	4072.4	0.664	6.59e-06	Up	0.106372	0.931739	0.825367	Hyper	NUDT18	symbol
NUFIP1	26747	nuclear FMR1 interacting protein 1	19930.1	14555.4	-0.453	0.00448	Down	0.266445	0.321695	0.055249	Hyper	NUFIP1	symbol
NUP107	57122	nucleoporin 107	77727.4	54313.9	-0.517	3.43e-06	Down	-0.12451	0.55992	0.68443	Hypo	NUP107	symbol
NUP133	55746	nucleoporin 133	46638.2	56753.5	0.283	0.00299	Up	-0.149359	0.103661	0.25302	Hypo	NUP133	symbol
NUP160	23279	nucleoporin 160	35898	43818.9	0.288	0.00151	Up	0.280475	0.493333	0.212858	Hyper	NUP160	symbol
NUP205	23165	nucleoporin 205	102342	147015	0.523	2.67e-06	Up	0.275891	0.549275	0.273384	Hyper	NUP205	symbol
NUP210	23225	nucleoporin 210	64729.1	124988	0.949	1.16e-17	Up	0.193367	0.824771	0.631405	Hyper	NUP210	symbol
NUP50	10762	nucleoporin 50	54847.3	40975.2	-0.421	0.00461	Down	0.135214	0.560453	0.425239	Hyper	NUP50	symbol
NUS1	116150	NUS1 dehydrodolichyl diphosphate synthase subunit	24336.8	17243.8	-0.497	0.00164	Down	0.151778	0.716517	0.564738	Hyper	NUS1	symbol
NXN	64359	nucleoredoxin	26384.1	32156.6	0.285	0.0166	Up	0.118378	0.819068	0.70069	Hyper	NXN	symbol
NXPH3	11248	neurexophilin 3	734.94	1940.08	1.401	0.000497	Up	0.246582	0.66356	0.416979	Hyper	NXPH3	symbol
NYNRIN	57523	NYN domain and retroviral integrase containing	12159	31889.4	1.391	1.27e-37	Up	0.14159	0.943649	0.802059	Hyper	NYNRIN	symbol
OAS2	4939	2'-5'-oligoadenylate synthetase 2	86.05	17.75	-2.275	0.00541	Down	0.186189	0.356022	0.169834	Hyper	OAS2	symbol
OAS3	4940	2'-5'-oligoadenylate synthetase 3	5218.81	8859.1	0.763	2.38e-07	Up	0.232639	0.546858	0.31422	Hyper	OAS3	symbol
OBSCN	84033	obscurin, cytoskeletal calmodulin and titin-interacting RhoGEF	3005.15	7449.4	1.31	4.4e-20	Up	0.142739	0.734317	0.591579	Hyper	OBSCN	symbol
OBSL1	23363	obscurin like cytoskeletal adaptor 1	43934.2	57266.6	0.382	0.0355	Up	-0.126394	0.41866	0.545054	Hypo	OBSL1	symbol
OCIAD1	54940	OCIA domain containing 1	67896.3	39222.3	-0.792	1.16e-10	Down	0.231248	0.751872	0.520624	Hyper	OCIAD1	symbol
OCIAD2	132299	OCIA domain containing 2	6621.68	5.52	-10.256	1.78e-178	Down	0.369526	0.894773	0.525247	Hyper	OCIAD2	symbol
OCLN	100506658	occludin	14952.1	18535.2	0.31	0.0414	Up	0.141807	0.587429	0.445623	Hyper	OCLN	symbol
ODF2L	57489	outer dense fiber of sperm tails 2 like	15022.1	7823.99	-0.941	3.39e-06	Down	0.1118	0.823378	0.711578	Hyper	ODF2L	symbol
OGDH	4967	oxoglutarate dehydrogenase	19208.4	31546	0.716	1.67e-06	Up	0.107419	0.177736	0.0703168	Hyper	OGDH	symbol
OGFOD1	55239	2-oxoglutarate and iron dependent oxygenase domain containing 1	30485.7	24940.7	-0.29	0.00144	Down	0.460817	0.528402	0.0675845	Hyper	OGFOD1	symbol
OLAH	55301	oleoyl-ACP hydrolase	97.47	30.09	-1.7	0.017	Down	0.271299	0.593771	0.322472	Hyper	OLAH	symbol
OLFM1	10439	olfactomedin 1	4457.45	6718.6	0.592	7.78e-08	Up	0.2622	0.680862	0.418663	Hyper	OLFM1	symbol
OLFML2A	169611	olfactomedin like 2A	1915.7	3679.86	0.942	1.17e-05	Up	0.31803	0.74136	0.42333	Hyper	OLFML2A	symbol
OMG	4974	oligodendrocyte myelin glycoprotein	197.3	71.85	-1.461	0.0335	Down	0.560377	0.842231	0.281854	Hyper	OMG	symbol
ONECUT1	3175	one cut homeobox 1	735.56	1171.78	0.673	0.0221	Up	-0.174122	0.219911	0.394033	Hypo	ONECUT1	symbol
OR10A2	341276	olfactory receptor family 10 subfamily A member 2	230.33	22.23	-3.375	1.39e-05	Down	-0.117878	0.693305	0.811184	Hypo	OR10A2	symbol
ORAI1	84876	ORAI calcium release-activated calcium modulator 1	4623.67	6367.59	0.462	0.00556	Up	-0.111517	0.811626	0.923143	Hypo	ORAI1	symbol
ORAI2	80228	ORAI calcium release-activated calcium modulator 2	12782.9	23984.7	0.908	3.22e-08	Up	0.296037	0.540603	0.244566	Hyper	ORAI2	symbol
ORC3	23595	origin recognition complex subunit 3	49427.6	31739.5	-0.639	0.000266	Down	-0.172114	0.31475	0.486864	Hypo	ORC3	symbol
OS9	10956	OS9 endoplasmic reticulum lectin	28132.6	41609.5	0.565	0.0138	Up	-0.102927	0.836824	0.939751	Hypo	OS9	symbol
OSBP	5007	oxysterol binding protein	33728.1	40297.2	0.257	0.00416	Up	-0.142907	0.264252	0.407159	Hypo	OSBP	symbol
OSBPL5	114879	oxysterol binding protein like 5	6886.16	10618.6	0.625	1.28e-06	Up	0.202927	0.77602	0.573093	Hyper	OSBPL5	symbol
OSBPL7	114881	oxysterol binding protein like 7	5164.41	6376.67	0.304	0.029	Up	-0.212998	0.262987	0.475985	Hypo	OSBPL7	symbol
OSMR	9180	oncostatin M receptor	1834.36	1126.78	-0.703	0.000394	Down	0.245839	0.852964	0.607126	Hyper	OSMR	symbol
OSR1	130497	odd-skipped related transcription factor 1	1188.97	1577.27	0.409	0.0179	Up	-0.177413	0.67143	0.848843	Hypo	OSR1	symbol
OTOP2	92736	otopetrin 2	37.12	140.45	1.912	0.0171	Up	-0.256026	0.490254	0.74628	Hypo	OTOP2	symbol
OTUD7B	56957	OTU deubiquitinase 7B	15912.3	21712	0.448	1.29e-07	Up	0.108941	0.318412	0.209471	Hyper	OTUD7B	symbol
OXR1	55074	oxidation resistance 1	13611.7	19994.5	0.555	0.00276	Up	-0.112968	0.374366	0.487334	Hypo	OXR1	symbol
OXSM	54995	3-oxoacyl-ACP synthase, mitochondrial	5684.5	3814.41	-0.576	0.00269	Down	-0.551394	0.0577749	0.609168	Hypo	OXSM	symbol
P2RX6	9127	purinergic receptor P2X 6	17.09	103.65	2.613	1.37e-05	Up	0.184941	0.294158	0.109217	Hyper	P2RX6	symbol
P4HTM	54681	prolyl 4-hydroxylase, transmembrane	10046.4	14953.1	0.574	0.0268	Up	0.18667	0.284452	0.0977821	Hyper	P4HTM	symbol
PA2G4	5036	proliferation-associated 2G4	209878	133818	-0.649	4.45e-06	Down	0.129348	0.958555	0.829206	Hyper	PA2G4	symbol
PACRGL	133015	parkin coregulated like	5479.11	3969.76	-0.465	0.000937	Down	0.243916	0.715991	0.472075	Hyper	PACRGL	symbol
PACS1	55690	phosphofurin acidic cluster sorting protein 1	29098.6	48532.6	0.738	3.93e-10	Up	0.13898	0.656356	0.517376	Hyper	PACS1	symbol
PACS2	23241	phosphofurin acidic cluster sorting protein 2	28018	46614.4	0.734	6.69e-11	Up	-0.142207	0.336969	0.479177	Hypo	PACS2	symbol
PACSIN1	29993	protein kinase C and casein kinase substrate in neurons 1	1458.32	2628.71	0.85	1.08e-07	Up	0.205453	0.478733	0.27328	Hyper	PACSIN1	symbol
PADI3	51702	peptidyl arginine deiminase 3	241.29	75.09	-1.684	0.0141	Down	0.103324	0.860286	0.756961	Hyper	PADI3	symbol
PAFAH1B1	5048	platelet activating factor acetylhydrolase 1b regulatory subunit 1	44671.9	67237.2	0.59	3.99e-13	Up	-0.28295	0.485798	0.768748	Hypo	PAFAH1B1	symbol
PAK1	5058	p21 (RAC1) activated kinase 1	32495.8	43962.8	0.436	2.29e-05	Up	0.150267	0.280912	0.130645	Hyper	PAK1	symbol
PALD1	27143	phosphatase domain containing paladin 1	18616.3	30132.5	0.695	2.2e-08	Up	0.123973	0.158221	0.0342474	Hyper	PALD1	symbol
PALLD	23022	palladin, cytoskeletal associated protein	36214.9	50294.7	0.474	2.1e-05	Up	0.162274	0.606254	0.443979	Hyper	PALLD	symbol
PAMR1	25891	peptidase domain containing associated with muscle regeneration 1	723.82	3418.06	2.238	2.44e-14	Up	0.31955	0.435299	0.115749	Hyper	PAMR1	symbol
PAN2	9924	poly(A) specific ribonuclease subunit PAN2	19518.2	30317.5	0.635	0.000171	Up	0.111664	0.196593	0.0849291	Hyper	PAN2	symbol
PANK1	53354	pantothenate kinase 1	5338.51	7909.5	0.567	1.44e-05	Up	0.181545	0.434412	0.252867	Hyper	PANK1	symbol
PANK4	55229	pantothenate kinase 4 (inactive)	14126.8	22802.1	0.691	8.32e-06	Up	-0.133519	0.223461	0.35698	Hypo	PANK4	symbol
PANX2	56666	pannexin 2	4793.48	6273.96	0.388	0.0285	Up	0.21419	0.871789	0.6576	Hyper	PANX2	symbol
PAQR4	124222	progestin and adipoQ receptor family member 4	5914.68	11794.9	0.996	2.27e-10	Up	0.234513	0.925011	0.690498	Hyper	PAQR4	symbol
PAQR6	79957	progestin and adipoQ receptor family member 6	2349.64	1256.86	-0.902	0.00306	Down	0.158789	0.506794	0.348005	Hyper	PAQR6	symbol
PARD3	56288	par-3 family cell polarity regulator	32881.5	41820.4	0.347	2.69e-05	Up	0.285412	0.791193	0.505781	Hyper	PARD3	symbol
PARD6A	50855	par-6 family cell polarity regulator alpha	995.7	1932.04	0.957	0.0222	Up	0.194996	0.622672	0.427676	Hyper	PARD6A	symbol
PARK7	11315	Parkinsonism associated deglycase	128004	83431.6	-0.618	1.81e-06	Down	-0.181392	0.259657	0.441049	Hypo	PARK7	symbol
PARM1	25849	prostate androgen-regulated mucin-like protein 1	7100.32	9416.85	0.408	0.0217	Up	-0.193115	0.169109	0.362224	Hypo	PARM1	symbol
PARP14	54625	poly(ADP-ribose) polymerase family member 14	9834.06	3642.86	-1.433	2.11e-36	Down	0.533439	0.860703	0.327264	Hyper	PARP14	symbol
PARP6	56965	poly(ADP-ribose) polymerase family member 6	27958.7	20355.1	-0.458	0.000359	Down	0.238992	0.472281	0.233289	Hyper	PARP6	symbol
PARP9	83666	poly(ADP-ribose) polymerase family member 9	5671.91	3529.62	-0.685	0.000131	Down	0.320664	0.454566	0.133902	Hyper	PARP9	symbol
PBXIP1	57326	PBX homeobox interacting protein 1	3171.13	5049.56	0.672	0.000101	Up	0.176491	0.797711	0.621221	Hyper	PBXIP1	symbol
PCBP3	54039	poly(rC) binding protein 3	1714.14	5510.2	1.685	9.79e-19	Up	0.140263	0.808586	0.668323	Hyper	PCBP3	symbol
PCDH1	5097	protocadherin 1	2522.92	5459.25	1.114	5.54e-14	Up	0.225639	0.790738	0.565099	Hyper	PCDH1	symbol
PCDHGA5	56110	protocadherin gamma subfamily A, 5	59.88	9.86	-2.601	0.0207	Down	-0.120452	0.24378	0.364232	Hypo	PCDHGA5	symbol
PCDHGA6	56109	protocadherin gamma subfamily A, 6	133.13	9.09	-3.887	0.00414	Down	0.127419	0.221771	0.0943523	Hyper	PCDHGA6	symbol
PCED1A	64773	PC-esterase domain containing 1A	28364.5	39600.7	0.481	4.7e-05	Up	-0.144514	0.0310756	0.17559	Hypo	PCED1A	symbol
PCK2	5106	phosphoenolpyruvate carboxykinase 2, mitochondrial	12401.5	22116.7	0.835	0.00281	Up	0.170732	0.65957	0.488838	Hyper	PCK2	symbol
PCLO	27445	piccolo presynaptic cytomatrix protein	11757.9	24297.7	1.047	1.65e-21	Up	-0.14586	0.39774	0.5436	Hypo	PCLO	symbol
PCMT1	5110	protein-L-isoaspartate (D-aspartate) O-methyltransferase	41716	34913.2	-0.257	0.0146	Down	0.124409	0.766593	0.642185	Hyper	PCMT1	symbol
PCOLCE2	26577	procollagen C-endopeptidase enhancer 2	8277.37	5291.47	-0.645	2.56e-05	Down	0.174171	0.731916	0.557745	Hyper	PCOLCE2	symbol
PCSK6	5046	proprotein convertase subtilisin/kexin type 6	12644.2	18882.9	0.579	1.41e-09	Up	0.10188	0.744603	0.642723	Hyper	PCSK6	symbol
PDCD2	5134	programmed cell death 2	59111.3	30693.4	-0.945	8.1e-22	Down	0.152164	0.671187	0.519023	Hyper	PDCD2	symbol
PDCL3	79031	phosducin like 3	19053.2	9425.48	-1.015	3.81e-10	Down	0.229706	0.844847	0.615141	Hyper	PDCL3	symbol
PDE1A	5136	phosphodiesterase 1A	560.17	281.98	-0.99	0.0078	Down	0.333229	0.427337	0.0941076	Hyper	PDE1A	symbol
PDE2A	5138	phosphodiesterase 2A	164.65	375.62	1.189	0.00617	Up	0.17435	0.596998	0.422648	Hyper	PDE2A	symbol
PDE4A	5141	phosphodiesterase 4A	4005.86	6278.57	0.648	1.55e-06	Up	0.194895	0.723182	0.528288	Hyper	PDE4A	symbol
PDE6C	5146	phosphodiesterase 6C	462.61	169.37	-1.453	3.69e-06	Down	-0.154143	0.77686	0.931003	Hypo	PDE6C	symbol
PDGFD	80310	platelet derived growth factor D	1568.32	1111.9	-0.497	0.0171	Down	-0.17222	0.741729	0.913949	Hypo	PDGFD	symbol
PDIA6	10130	protein disulfide isomerase family A member 6	40242.8	61494.4	0.612	0.0104	Up	0.319385	0.700339	0.380954	Hyper	PDIA6	symbol
PDZRN3	23024	PDZ domain containing ring finger 3	4314.43	6513.3	0.594	0.000187	Up	0.173875	0.493913	0.320039	Hyper	PDZRN3	symbol
PECR	55825	peroxisomal trans-2-enoyl-CoA reductase	10025	7153.94	-0.487	0.000145	Down	0.104407	0.789863	0.685456	Hyper	PECR	symbol
PER1	5187	period circadian regulator 1	10138.3	15940.1	0.653	2.56e-08	Up	0.112476	0.294198	0.181721	Hyper	PER1	symbol
PEX11G	92960	peroxisomal biogenesis factor 11 gamma	1286.72	2465.92	0.939	6.93e-05	Up	0.101014	0.682653	0.581639	Hyper	PEX11G	symbol
PEX2	5828	peroxisomal biogenesis factor 2	6973.48	5470.1	-0.35	0.0412	Down	-0.324994	0.600694	0.925687	Hypo	PEX2	symbol
PEX6	5190	peroxisomal biogenesis factor 6	6644.11	12078.7	0.863	4.65e-06	Up	-0.303185	0.337893	0.641079	Hypo	PEX6	symbol
PFDN1	5201	prefoldin subunit 1	56670.3	31600.8	-0.843	6.66e-13	Down	-0.382364	0.366732	0.749096	Hypo	PFDN1	symbol
PFDN2	5202	prefoldin subunit 2	59737.5	39724.2	-0.589	1.27e-09	Down	0.17282	0.593258	0.420438	Hyper	PFDN2	symbol
PFDN4	5203	prefoldin subunit 4	29006.8	15078	-0.944	2.04e-11	Down	0.359778	0.557433	0.197654	Hyper	PFDN4	symbol
PFDN6	10471	prefoldin subunit 6	45632.7	22888.2	-0.995	1.43e-10	Down	0.102909	0.349217	0.246308	Hyper	PFDN6	symbol
PFKFB4	5210	6-phosphofructo-2-kinase/fructose-2,6-biphosphatase 4	1426.38	4015.19	1.492	4.2e-15	Up	-0.173044	0.0299173	0.202961	Hypo	PFKFB4	symbol
PFKL	5211	phosphofructokinase, liver type	70035.1	159048	1.183	7.14e-18	Up	0.164029	0.610987	0.446958	Hyper	PFKL	symbol
PGBD1	84547	piggyBac transposable element derived 1	5962.88	3554.5	-0.747	2.29e-11	Down	-0.199043	0.305254	0.504298	Hypo	PGBD1	symbol
PGR	5241	progesterone receptor	579.45	3182.03	2.458	3.36e-16	Up	0.331117	0.638411	0.307294	Hyper	PGR	symbol
PGRMC2	10424	progesterone receptor membrane component 2	35679.8	27090.4	-0.397	6.96e-05	Down	-0.176484	0.0927162	0.2692	Hypo	PGRMC2	symbol
PGS1	9489	phosphatidylglycerophosphate synthase 1	12394.1	15013.3	0.277	0.00234	Up	0.283461	0.396764	0.113303	Hyper	PGS1	symbol
PHACTR1	221692	phosphatase and actin regulator 1	6332.26	8125.16	0.36	0.00492	Up	0.325646	0.611331	0.285686	Hyper	PHACTR1	symbol
PHACTR2	9749	phosphatase and actin regulator 2	15312	21224.3	0.471	4.25e-08	Up	0.198236	0.414779	0.216542	Hyper	PHACTR2	symbol
PHACTR4	65979	phosphatase and actin regulator 4	24643.2	32437.7	0.397	3.47e-07	Up	0.103941	0.881052	0.77711	Hyper	PHACTR4	symbol
PHAX	51808	phosphorylated adaptor for RNA export	39247.3	31296.5	-0.327	0.000132	Down	0.10283	0.708397	0.605568	Hyper	PHAX	symbol
PHC1	1911	polyhomeotic homolog 1	5050.35	8382.61	0.731	1.34e-05	Up	0.250359	0.832503	0.582144	Hyper	PHC1	symbol
PHF2	5253	PHD finger protein 2	18908.3	24509.5	0.374	0.000568	Up	0.148275	0.718	0.569725	Hyper	PHF2	symbol
PHF7	51533	PHD finger protein 7	1555.4	2212.43	0.509	0.03	Up	0.194006	0.42698	0.232974	Hyper	PHF7	symbol
PHGDH	26227	phosphoglycerate dehydrogenase	105118	142454	0.439	0.028	Up	-0.159434	0.157823	0.317258	Hypo	PHGDH	symbol
PHLDA2	7262	pleckstrin homology like domain family A member 2	3814.64	5842.79	0.616	0.00793	Up	-0.135868	0.224335	0.360203	Hypo	PHLDA2	symbol
PHLPP2	23035	PH domain and leucine rich repeat protein phosphatase 2	8405.23	10189.5	0.278	0.00338	Up	0.478844	0.813495	0.33465	Hyper	PHLPP2	symbol
PHPT1	29085	phosphohistidine phosphatase 1	46375.5	59173.8	0.352	0.0161	Up	0.266125	0.74155	0.475426	Hyper	PHPT1	symbol
PHYHIP	9796	phytanoyl-CoA 2-hydroxylase interacting protein	51.9	165.22	1.676	0.000374	Up	0.267774	0.870301	0.602527	Hyper	PHYHIP	symbol
PIANP	196500	PILR alpha associated neural protein	4044.77	10997	1.443	7.88e-11	Up	0.17814	0.691746	0.513607	Hyper	PIANP	symbol
PICK1	9463	protein interacting with PRKCA 1	9393.37	13577.9	0.532	0.00152	Up	0.229479	0.840757	0.611278	Hyper	PICK1	symbol
PIF1	80119	PIF1 5'-to-3' DNA helicase	4099.53	2780.26	-0.56	0.000332	Down	0.41856	0.703526	0.284966	Hyper	PIF1	symbol
PIGO	84720	phosphatidylinositol glycan anchor biosynthesis class O	7574.62	16068.6	1.085	7.51e-12	Up	-0.143849	0.284732	0.428581	Hypo	PIGO	symbol
PIGS	94005	phosphatidylinositol glycan anchor biosynthesis class S	29019.4	49185.7	0.761	4.04e-07	Up	0.330998	0.405612	0.0746143	Hyper	PIGS	symbol
PIGX	54965	phosphatidylinositol glycan anchor biosynthesis class X	30686.6	21557.5	-0.509	2.72e-08	Down	0.192924	0.737527	0.544603	Hyper	PIGX	symbol
PIK3R5	23533	phosphoinositide-3-kinase regulatory subunit 5	208.01	43.02	-2.271	0.000285	Down	0.187465	0.83196	0.644495	Hyper	PIK3R5	symbol
PINK1	65018	PTEN induced kinase 1	6005.54	13229.6	1.139	2.26e-08	Up	0.116446	0.72229	0.605844	Hyper	PINK1	symbol
PITPNA	5306	phosphatidylinositol transfer protein alpha	39507.2	51000.5	0.368	0.00586	Up	0.241634	0.725435	0.483801	Hyper	PITPNA	symbol
PITPNM1	9600	phosphatidylinositol transfer protein membrane associated 1	6757.14	21545.7	1.673	5.62e-44	Up	0.127488	0.298035	0.170547	Hyper	PITPNM1	symbol
PITPNM2	57605	phosphatidylinositol transfer protein membrane associated 2	3503.95	6779.57	0.952	1.84e-18	Up	-0.106802	0.289226	0.396027	Hypo	PITPNM2	symbol
PIWIL2	55124	piwi like RNA-mediated gene silencing 2	338.73	149.91	-1.173	0.00408	Down	0.133976	0.878779	0.744803	Hyper	PIWIL2	symbol
PKIG	11142	cAMP-dependent protein kinase inhibitor gamma	7541.55	10260.4	0.444	0.017	Up	0.206016	0.665091	0.459075	Hyper	PKIG	symbol
PKMYT1	9088	protein kinase, membrane associated tyrosine/threonine 1	19828	42349.1	1.095	1.45e-07	Up	-0.119323	0.56323	0.682553	Hypo	PKMYT1	symbol
PKN1	5585	protein kinase N1	95229.7	131365	0.464	0.000565	Up	0.228665	0.87632	0.647656	Hyper	PKN1	symbol
PLA2G15	23659	phospholipase A2 group XV	2284.31	3664.02	0.682	0.0101	Up	0.177624	0.483431	0.305807	Hyper	PLA2G15	symbol
PLAC8	51316	placenta associated 8	596.02	349	-0.772	0.00635	Down	-0.134685	0.285578	0.420263	Hypo	PLAC8	symbol
PLAGL1	5325	PLAG1 like zinc finger 1	151.88	485.51	1.679	0.0124	Up	-0.165878	0.415181	0.581059	Hypo	PLAGL1	symbol
PLCG1	5335	phospholipase C gamma 1	53740.6	75783.2	0.496	1.58e-06	Up	0.384583	0.696035	0.311452	Hyper	PLCG1	symbol
PLCG2	5336	phospholipase C gamma 2	6125.61	8071.88	0.398	0.000634	Up	0.336008	0.889595	0.553587	Hyper	PLCG2	symbol
PLCL2	23228	phospholipase C like 2	8593.15	12614.9	0.554	0.00021	Up	-0.196582	0.67344	0.870023	Hypo	PLCL2	symbol
PLCXD2	257068	phosphatidylinositol specific phospholipase C X domain containing 2	2194.91	3527.8	0.685	3.22e-05	Up	0.109764	0.970368	0.860604	Hyper	PLCXD2	symbol
PLEC	5339	plectin	24354.7	41448.7	0.767	2.23e-05	Up	0.500532	0.634609	0.134077	Hyper	PLEC	symbol
PLEKHA2	59339	pleckstrin homology domain containing A2	5772.09	11857.3	1.039	3.01e-13	Up	0.101641	0.655748	0.554107	Hyper	PLEKHA2	symbol
PLEKHA4	57664	pleckstrin homology domain containing A4	1018.8	1653.73	0.7	2.56e-05	Up	0.326706	0.908602	0.581897	Hyper	PLEKHA4	symbol
PLEKHG1	57480	pleckstrin homology and RhoGEF domain containing G1	6788.55	9932.88	0.549	0.0014	Up	0.12269	0.270134	0.147444	Hyper	PLEKHG1	symbol
PLEKHG3	26030	pleckstrin homology and RhoGEF domain containing G3	8590.87	14555.8	0.761	7.07e-05	Up	0.196545	0.406463	0.209919	Hyper	PLEKHG3	symbol
PLEKHG4	25894	pleckstrin homology and RhoGEF domain containing G4	4840.54	12818.7	1.405	1.75e-09	Up	0.145905	0.67868	0.532774	Hyper	PLEKHG4	symbol
PLEKHG5	57449	pleckstrin homology and RhoGEF domain containing G5	5253.52	9810.17	0.901	2.89e-10	Up	0.223975	0.635928	0.411953	Hyper	PLEKHG5	symbol
PLEKHM2	23207	pleckstrin homology and RUN domain containing M2	19187.3	31165.3	0.7	4.05e-05	Up	0.182505	0.606389	0.423884	Hyper	PLEKHM2	symbol
PLEKHO2	80301	pleckstrin homology domain containing O2	1142.11	2023.47	0.826	0.00117	Up	0.114152	0.829599	0.715447	Hyper	PLEKHO2	symbol
PLK3	1263	polo like kinase 3	1541.23	3336.65	1.114	9.08e-07	Up	0.10587	0.273788	0.167918	Hyper	PLK3	symbol
PLOD1	5351	procollagen-lysine,2-oxoglutarate 5-dioxygenase 1	26293.7	34784.7	0.404	0.0246	Up	0.217197	0.545152	0.327955	Hyper	PLOD1	symbol
PLRG1	5356	pleiotropic regulator 1	25760.6	19998.9	-0.365	0.00135	Down	0.12546	0.186546	0.061086	Hyper	PLRG1	symbol
PLTP	5360	phospholipid transfer protein	494.45	834.89	0.758	0.00224	Up	0.133865	0.220489	0.0866239	Hyper	PLTP	symbol
PLXNA2	5362	plexin A2	12063.4	23269.2	0.948	1.02e-15	Up	-0.123238	0.147809	0.271047	Hypo	PLXNA2	symbol
PMEPA1	56937	prostate transmembrane protein, androgen induced 1	6475.49	9157.24	0.5	0.0161	Up	0.117906	0.802596	0.68469	Hyper	PMEPA1	symbol
PMM1	5372	phosphomannomutase 1	8187.46	12325.2	0.59	0.000474	Up	0.272612	0.325953	0.0533404	Hyper	PMM1	symbol
PNLIPRP1	5407	pancreatic lipase related protein 1	354.66	121	-1.555	0.000134	Down	-0.245373	0.533529	0.778902	Hypo	PNLIPRP1	symbol
PNMA2	10687	PNMA family member 2	31433.6	71498.9	1.186	4.69e-37	Up	-0.147877	0.499055	0.646932	Hypo	PNMA2	symbol
PNP	4860	purine nucleoside phosphorylase	24491.1	36326.9	0.569	8.47e-06	Up	-0.110959	0.0191733	0.130132	Hypo	PNP	symbol
PNPLA6	10908	patatin like phospholipase domain containing 6	7148.2	12155.7	0.766	1.84e-15	Up	0.432867	0.537692	0.104824	Hyper	PNPLA6	symbol
PNPT1	87178	polyribonucleotide nucleotidyltransferase 1	32473.5	19551	-0.732	2.91e-12	Down	0.187843	0.831946	0.644102	Hyper	PNPT1	symbol
POC5	134359	POC5 centriolar protein	8848.15	6086.85	-0.54	0.00168	Down	-0.274537	0.253307	0.527844	Hypo	POC5	symbol
POLD1	5424	DNA polymerase delta 1, catalytic subunit	31825.8	63219.7	0.99	4.03e-19	Up	0.130725	0.29036	0.159635	Hyper	POLD1	symbol
POLE2	5427	DNA polymerase epsilon 2, accessory subunit	8933.07	6537.71	-0.451	0.00213	Down	-0.267878	0.476688	0.744566	Hypo	POLE2	symbol
POLG	5428	DNA polymerase gamma, catalytic subunit	29352.7	52655.3	0.843	4.66e-14	Up	0.363863	0.608299	0.244436	Hyper	POLG	symbol
POLL	27343	DNA polymerase lambda	11091.7	16420.2	0.566	8.56e-06	Up	-0.151283	0.428299	0.579582	Hypo	POLL	symbol
POLR2K	5440	RNA polymerase II, I and III subunit K	40183.2	19888.5	-1.015	7.18e-21	Down	0.148772	0.228648	0.0798755	Hyper	POLR2K	symbol
POLR3A	11128	RNA polymerase III subunit A	26203.2	38608.9	0.559	7.44e-05	Up	-0.154335	0.580796	0.735131	Hypo	POLR3A	symbol
POLR3D	661	RNA polymerase III subunit D	26416.6	52101.9	0.98	5.14e-15	Up	0.133337	0.453803	0.320465	Hyper	POLR3D	symbol
POLRMT	5442	RNA polymerase mitochondrial	17015.4	22519.5	0.404	0.0015	Up	0.453717	0.505478	0.0517612	Hyper	POLRMT	symbol
PON2	5445	paraoxonase 2	10160.1	8382.93	-0.278	0.0479	Down	0.158141	0.776894	0.618753	Hyper	PON2	symbol
POP5	51367	POP5 homolog, ribonuclease P/MRP subunit	19134.5	10290.7	-0.895	0.000778	Down	0.270235	0.47756	0.207325	Hyper	POP5	symbol
POU2F1	5451	POU class 2 homeobox 1	40843.9	32864.6	-0.314	0.0404	Down	0.203969	0.920962	0.716993	Hyper	POU2F1	symbol
PPARA	5465	peroxisome proliferator activated receptor alpha	8996.01	11850.1	0.398	0.00943	Up	0.138609	0.240308	0.101699	Hyper	PPARA	symbol
PPARGC1B	133522	PPARG coactivator 1 beta	10426.9	12099	0.215	0.027	Up	0.178919	0.775383	0.596463	Hyper	PPARGC1B	symbol
PPM1B	5495	protein phosphatase, Mg2+/Mn2+ dependent 1B	7313.33	3816.9	-0.938	3.28e-08	Down	0.161909	0.20063	0.0387206	Hyper	PPM1B	symbol
PPM1E	22843	protein phosphatase, Mg2+/Mn2+ dependent 1E	14783.8	24059.8	0.703	2.89e-07	Up	-0.242844	0.0957492	0.338593	Hypo	PPM1E	symbol
PPM1F	9647	protein phosphatase, Mg2+/Mn2+ dependent 1F	22687.5	30412.9	0.423	0.0229	Up	0.408201	0.726123	0.317922	Hyper	PPM1F	symbol
PPM1M	132160	protein phosphatase, Mg2+/Mn2+ dependent 1M	5024.49	7309.86	0.541	0.0115	Up	0.170518	0.760565	0.590047	Hyper	PPM1M	symbol
PPP1CB	5500	protein phosphatase 1 catalytic subunit beta	36041.8	26595.2	-0.439	0.0116	Down	-0.222617	0.582394	0.805011	Hypo	PPP1CB	symbol
PPP1CC	5501	protein phosphatase 1 catalytic subunit gamma	108458	66496.5	-0.706	0.000115	Down	0.254383	0.625654	0.371271	Hyper	PPP1CC	symbol
PPP1R14A	94274	protein phosphatase 1 regulatory inhibitor subunit 14A	8320.68	6011.48	-0.469	0.00194	Down	0.195836	0.820766	0.62493	Hyper	PPP1R14A	symbol
PPP1R14B	26472	protein phosphatase 1 regulatory inhibitor subunit 14B	94990.9	47787.2	-0.991	5.84e-05	Down	0.139434	0.56776	0.428326	Hyper	PPP1R14B	symbol
PPP1R16B	26051	protein phosphatase 1 regulatory subunit 16B	2675.93	5390.49	1.01	0.000356	Up	-0.140028	0.313566	0.453594	Hypo	PPP1R16B	symbol
PPP1R26	9858	protein phosphatase 1 regulatory subunit 26	26307.6	36139.7	0.458	3.23e-06	Up	-0.207837	0.535608	0.743445	Hypo	PPP1R26	symbol
PPP2R2B	5521	protein phosphatase 2 regulatory subunit Bbeta	101.73	684.59	2.751	0.0133	Up	0.368353	0.580524	0.212171	Hyper	PPP2R2B	symbol
PPP2R5A	5525	protein phosphatase 2 regulatory subunit B'alpha	12831.6	10682.3	-0.264	0.0366	Down	0.117165	0.846437	0.729271	Hyper	PPP2R5A	symbol
PPP2R5C	5527	protein phosphatase 2 regulatory subunit B'gamma	101812	69163.5	-0.558	0.000727	Down	0.254218	0.602142	0.347924	Hyper	PPP2R5C	symbol
PPP2R5D	5528	protein phosphatase 2 regulatory subunit B'delta	18502.5	26352.9	0.51	0.0242	Up	-0.110227	0.268264	0.378491	Hypo	PPP2R5D	symbol
PPP4R1	9989	protein phosphatase 4 regulatory subunit 1	18439.8	25215.1	0.451	0.03	Up	0.151083	0.878413	0.72733	Hyper	PPP4R1	symbol
PPT2	9374	palmitoyl-protein thioesterase 2	6510.75	3506.71	-0.893	3.12e-05	Down	0.337549	0.918477	0.580928	Hyper	PPT2	symbol
PRAME	23532	PRAME nuclear receptor transcriptional regulator	10784.9	13359	0.309	0.0462	Up	0.118898	0.447687	0.328789	Hyper	PRAME	symbol
PRC1	9055	protein regulator of cytokinesis 1	2507.1	5876.79	1.23	1.19e-08	Up	0.15001	0.615968	0.465958	Hyper	PRC1	symbol
PRDM11	56981	PR/SET domain 11	5867.03	10591.6	0.852	0.000619	Up	0.23801	0.878275	0.640266	Hyper	PRDM11	symbol
PRDM16	63976	PR/SET domain 16	17887.7	25816.5	0.529	0.0492	Up	0.243366	0.591198	0.347832	Hyper	PRDM16	symbol
PRDM2	7799	PR/SET domain 2	21750.4	31253.5	0.523	2.75e-10	Up	0.236439	0.608892	0.372452	Hyper	PRDM2	symbol
PRDM6	93166	PR/SET domain 6	9293.17	6985.02	-0.412	0.0385	Down	0.226589	0.844593	0.618003	Hyper	PRDM6	symbol
PRDM8	56978	PR/SET domain 8	2575.61	4083.82	0.666	0.00247	Up	0.143019	0.269209	0.126191	Hyper	PRDM8	symbol
PRDM9	56979	PR/SET domain 9	67.57	9.97	-2.767	0.0276	Down	0.17197	0.365082	0.193111	Hyper	PRDM9	symbol
PRDX6	9588	peroxiredoxin 6	153695	110399	-0.477	5.96e-07	Down	0.136306	0.240846	0.104541	Hyper	PRDX6	symbol
PREX1	57580	phosphatidylinositol-3,4,5-trisphosphate dependent Rac exchange factor 1	2717.1	4399.7	0.695	6.9e-06	Up	0.178164	0.955954	0.77779	Hyper	PREX1	symbol
PRG4	10216	proteoglycan 4	293.26	70.54	-2.061	0.000312	Down	0.203194	0.570596	0.367402	Hyper	PRG4	symbol
PRICKLE2	166336	prickle planar cell polarity protein 2	1853.04	2827.31	0.609	0.0305	Up	0.142584	0.947012	0.804428	Hyper	PRICKLE2	symbol
PRKAB1	5564	protein kinase AMP-activated non-catalytic subunit beta 1	14300.5	21586.4	0.594	0.000234	Up	-0.154762	0.109174	0.263936	Hypo	PRKAB1	symbol
PRKCSH	5589	protein kinase C substrate 80K-H	142278	206017	0.534	0.00226	Up	0.339376	0.795866	0.45649	Hyper	PRKCSH	symbol
PRKCZ	5590	protein kinase C zeta	7354.38	13250.5	0.85	4.34e-09	Up	-0.190935	0.495988	0.686923	Hypo	PRKCZ	symbol
PRKD2	25865	protein kinase D2	7836.4	15562.4	0.99	2.16e-14	Up	0.227695	0.686264	0.458569	Hyper	PRKD2	symbol
PRKRA	8575	protein activator of interferon induced protein kinase EIF2AK2	8594.81	13013.4	0.599	1.09e-07	Up	0.257729	0.313018	0.0552892	Hyper	PRKRA	symbol
PRMT2	3275	protein arginine methyltransferase 2	24922.6	31351.1	0.331	0.00226	Up	0.23157	0.837077	0.605507	Hyper	PRMT2	symbol
PRMT6	55170	protein arginine methyltransferase 6	25795.1	20432.1	-0.336	0.00979	Down	0.349054	0.501157	0.152103	Hyper	PRMT6	symbol
PRNP	5621	prion protein	23169	19320.1	-0.262	0.00582	Down	0.116268	0.821633	0.705365	Hyper	PRNP	symbol
PRODH	5625	proline dehydrogenase 1	1332.32	2310.71	0.794	7.96e-05	Up	0.286885	0.647499	0.360614	Hyper	PRODH	symbol
PROK2	60675	prokineticin 2	2973.16	1898.19	-0.647	0.00593	Down	0.192396	0.532345	0.339948	Hyper	PROK2	symbol
PROX2	283571	prospero homeobox 2	292.08	99.23	-1.562	0.0121	Down	0.286044	0.578202	0.292158	Hyper	PROX2	symbol
PRPF38B	55119	pre-mRNA processing factor 38B	87549.4	73985.4	-0.243	0.0244	Down	0.115435	0.546653	0.431218	Hyper	PRPF38B	symbol
PRPF40B	25766	pre-mRNA processing factor 40 homolog B	2281.36	4270.52	0.904	9.4e-10	Up	0.212568	0.43196	0.219392	Hyper	PRPF40B	symbol
PRR13	54458	proline rich 13	34076.8	19600.6	-0.798	2.98e-07	Down	-0.100013	0.0443659	0.144379	Hypo	PRR13	symbol
PRR14	78994	proline rich 14	38986.6	53334.7	0.452	0.0101	Up	0.145565	0.856464	0.710899	Hyper	PRR14	symbol
PRR7	80758	proline rich 7, synaptic	8035.75	11437.6	0.51	0.00137	Up	0.301409	0.502302	0.200894	Hyper	PRR7	symbol
PRRT4	401399	proline rich transmembrane protein 4	6657.97	11820.2	0.828	7.28e-07	Up	0.203811	0.502032	0.298221	Hyper	PRRT4	symbol
PRSS23	11098	serine protease 23	10036.6	14781.2	0.559	0.000104	Up	0.173854	0.426602	0.252748	Hyper	PRSS23	symbol
PRSS35	167681	serine protease 35	1278.84	458.71	-1.478	1.45e-07	Down	0.310944	0.350731	0.039787	Hyper	PRSS35	symbol
PRSS8	5652	serine protease 8	68.74	167.87	1.285	0.0426	Up	0.146224	0.899056	0.752831	Hyper	PRSS8	symbol
PRTFDC1	56952	phosphoribosyl transferase domain containing 1	259.23	602.56	1.219	1.41e-06	Up	0.306565	0.346685	0.0401202	Hyper	PRTFDC1	symbol
PRX	57716	periaxin	2612.79	4270.16	0.709	0.00651	Up	0.126005	0.965967	0.839962	Hyper	PRX	symbol
PSAP	5660	prosaposin	66458.7	107323	0.691	6.69e-11	Up	0.296679	0.922881	0.626203	Hyper	PSAP	symbol
PSAT1	29968	phosphoserine aminotransferase 1	87977.5	55128.1	-0.674	0.00126	Down	-0.107218	0.758344	0.865562	Hypo	PSAT1	symbol
PSD	5662	pleckstrin and Sec7 domain containing	1070.69	2032.34	0.925	3.72e-06	Up	0.128355	0.918505	0.79015	Hyper	PSD	symbol
PSD3	23362	pleckstrin and Sec7 domain containing 3	17623	24497.7	0.475	0.000659	Up	0.108741	0.941484	0.832743	Hyper	PSD3	symbol
PSEN1	5663	presenilin 1	18104.5	21398.5	0.241	0.0128	Up	0.102898	0.182696	0.0797986	Hyper	PSEN1	symbol
PSMA4	5685	proteasome 20S subunit alpha 4	136117	60668.7	-1.166	2.39e-33	Down	0.101249	0.240813	0.139564	Hyper	PSMA4	symbol
PSMB7	5695	proteasome 20S subunit beta 7	59338.4	42583.8	-0.479	0.0109	Down	0.144779	0.187952	0.0431731	Hyper	PSMB7	symbol
PSMC6	5706	proteasome 26S subunit, ATPase 6	21606.8	15630.5	-0.467	9.35e-06	Down	0.256579	0.307354	0.0507748	Hyper	PSMC6	symbol
PSMD14	10213	proteasome 26S subunit, non-ATPase 14	53714.5	34750.4	-0.628	2.24e-10	Down	0.481247	0.867951	0.386704	Hyper	PSMD14	symbol
PSMD6	9861	proteasome 26S subunit, non-ATPase 6	51100.2	33902.5	-0.592	0.00129	Down	0.223586	0.807259	0.583673	Hyper	PSMD6	symbol
PSMG4	389362	proteasome assembly chaperone 4	12194.4	6477.16	-0.913	1.08e-26	Down	0.146216	0.594446	0.44823	Hyper	PSMG4	symbol
PSPN	5623	persephin	1347.38	2364.34	0.812	5.93e-07	Up	0.1247	0.678774	0.554074	Hyper	PSPN	symbol
PSTK	118672	phosphoseryl-tRNA kinase	5850.69	3916.33	-0.579	0.00747	Down	-0.185986	0.410322	0.596308	Hypo	PSTK	symbol
PTBP2	58155	polypyrimidine tract binding protein 2	43806.7	29489.5	-0.571	0.000388	Down	0.205724	0.693054	0.48733	Hyper	PTBP2	symbol
PTCH1	5727	patched 1	7718.58	16782.2	1.121	2.53e-29	Up	0.164648	0.725607	0.560959	Hyper	PTCH1	symbol
PTDSS2	81490	phosphatidylserine synthase 2	16945.8	23331.6	0.461	0.00408	Up	0.190166	0.674595	0.484429	Hyper	PTDSS2	symbol
PTGER2	5732	prostaglandin E receptor 2	588.66	418.96	-0.489	0.0452	Down	0.278145	0.643948	0.365802	Hyper	PTGER2	symbol
PTGIS	5740	prostaglandin I2 synthase	407.76	6.57	-5.928	7.93e-14	Down	0.288173	0.755112	0.46694	Hyper	PTGIS	symbol
PTGR1	22949	prostaglandin reductase 1	1265.79	187.03	-2.758	4.24e-18	Down	0.419184	0.967445	0.548261	Hyper	PTGR1	symbol
PTGS2	5743	prostaglandin-endoperoxide synthase 2	215.79	62.79	-1.782	0.00316	Down	0.123875	0.612548	0.488674	Hyper	PTGS2	symbol
PTHLH	5744	parathyroid hormone like hormone	1599.94	902.74	-0.825	0.0408	Down	0.281458	0.315087	0.0336289	Hyper	PTHLH	symbol
PTK2B	2185	protein tyrosine kinase 2 beta	3008.78	4815.63	0.678	0.000322	Up	0.558815	0.621485	0.0626695	Hyper	PTK2B	symbol
PTK6	5753	protein tyrosine kinase 6	420.32	794.73	0.917	0.000176	Up	0.131667	0.687382	0.555715	Hyper	PTK6	symbol
PTN	5764	pleiotrophin	82.39	12.5	-2.719	0.000799	Down	-0.232041	0.0620229	0.294064	Hypo	PTN	symbol
PTP4A1	7803	protein tyrosine phosphatase 4A1	2723.14	9566.55	1.813	1.25e-11	Up	-0.105849	0.797911	0.90376	Hypo	PTP4A1	symbol
PTPMT1	114971	protein tyrosine phosphatase mitochondrial 1	3651.61	2797.71	-0.385	0.0168	Down	-0.126423	0.161898	0.28832	Hypo	PTPMT1	symbol
PTPN13	5783	protein tyrosine phosphatase non-receptor type 13	43443.8	64301.5	0.566	0.000123	Up	0.193132	0.477375	0.284243	Hyper	PTPN13	symbol
PTPN3	5774	protein tyrosine phosphatase non-receptor type 3	11929.7	16567.5	0.474	0.0358	Up	0.137084	0.535879	0.398796	Hyper	PTPN3	symbol
PTPRF	5792	protein tyrosine phosphatase receptor type F	66243.4	153735	1.215	1.38e-29	Up	0.187231	0.811057	0.623826	Hyper	PTPRF	symbol
PTPRH	5794	protein tyrosine phosphatase receptor type H	228.95	2098.92	3.193	7.66e-15	Up	0.131477	0.804056	0.672579	Hyper	PTPRH	symbol
PTPRJ	5795	protein tyrosine phosphatase receptor type J	13007.4	20502.5	0.656	0.00013	Up	0.106678	0.465047	0.358369	Hyper	PTPRJ	symbol
PTPRN2	5799	protein tyrosine phosphatase receptor type N2	1249.81	1992.2	0.673	0.000876	Up	0.153217	0.673261	0.520044	Hyper	PTPRN2	symbol
PTPRS	5802	protein tyrosine phosphatase receptor type S	34322.9	70306.4	1.034	2.14e-18	Up	0.17276	0.742868	0.570108	Hyper	PTPRS	symbol
PTTG1	9232	PTTG1 regulator of sister chromatid separation, securin	70615.8	51963.1	-0.442	0.00395	Down	0.215922	0.928328	0.712406	Hyper	PTTG1	symbol
PTX3	5806	pentraxin 3	2761.15	4277.9	0.631	0.0075	Up	0.22066	0.28522	0.0645601	Hyper	PTX3	symbol
PUF60	22827	poly(U) binding splicing factor 60	32201.9	46316.8	0.524	0.0425	Up	0.165019	0.695673	0.530655	Hyper	PUF60	symbol
PURA	5813	purine rich element binding protein A	26939.7	19364.2	-0.476	0.0142	Down	0.151974	0.91608	0.764106	Hyper	PURA	symbol
PXDN	7837	peroxidasin	23325.2	38070.6	0.707	1.16e-14	Up	0.103329	0.137748	0.0344188	Hyper	PXDN	symbol
PXN	5829	paxillin	11876	15345.1	0.37	0.0112	Up	0.120662	0.305008	0.184346	Hyper	PXN	symbol
PYROXD2	84795	pyridine nucleotide-disulphide oxidoreductase domain 2	873.14	1439.87	0.721	3.76e-07	Up	0.308338	0.791636	0.483299	Hyper	PYROXD2	symbol
PZP	5858	PZP alpha-2-macroglobulin like	116.22	35.78	-1.701	0.00349	Down	-0.13039	0.0847134	0.215104	Hypo	PZP	symbol
QPCT	25797	glutaminyl-peptide cyclotransferase	9419.6	11197.4	0.25	0.0301	Up	-0.224293	0.713905	0.938198	Hypo	QPCT	symbol
RAB11FIP1	80223	RAB11 family interacting protein 1	7454.4	16574.6	1.153	2.72e-14	Up	0.175189	0.645882	0.470693	Hyper	RAB11FIP1	symbol
RAB11FIP3	9727	RAB11 family interacting protein 3	29235.7	37229.4	0.349	0.000315	Up	0.230286	0.817377	0.587091	Hyper	RAB11FIP3	symbol
RAB11FIP4	84440	RAB11 family interacting protein 4	10202.7	18706.9	0.875	2.02e-13	Up	0.161999	0.729665	0.567666	Hyper	RAB11FIP4	symbol
RAB27B	5874	RAB27B, member RAS oncogene family	937.59	1469.79	0.649	0.012	Up	-0.193124	0.707143	0.900267	Hypo	RAB27B	symbol
RAB31	11031	RAB31, member RAS oncogene family	17040.5	25788.7	0.598	4.4e-08	Up	0.295376	0.914509	0.619132	Hyper	RAB31	symbol
RAB36	9609	RAB36, member RAS oncogene family	6020.22	10011.6	0.734	0.00186	Up	0.350086	0.844597	0.494511	Hyper	RAB36	symbol
RAB3D	9545	RAB3D, member RAS oncogene family	2909.06	4980.2	0.776	3.79e-08	Up	0.306044	0.655838	0.349794	Hyper	RAB3D	symbol
RAB3GAP2	25782	RAB3 GTPase activating non-catalytic protein subunit 2	28277.1	22615.3	-0.322	0.0461	Down	-0.209755	0.264435	0.47419	Hypo	RAB3GAP2	symbol
RAB43	339122	RAB43, member RAS oncogene family	226.75	531.89	1.232	0.00093	Up	-0.103651	0.637161	0.740812	Hypo	RAB43	symbol
RAB4A	5867	RAB4A, member RAS oncogene family	22032.3	18130.8	-0.281	0.011	Down	0.517253	0.93717	0.419917	Hyper	RAB4A	symbol
RABGAP1	23637	RAB GTPase activating protein 1	17386.1	21865.8	0.331	0.0229	Up	0.113663	0.161473	0.0478099	Hyper	RABGAP1	symbol
RABGEF1	27342	RAB guanine nucleotide exchange factor 1	1365.81	2232.76	0.709	0.000762	Up	-0.139684	0.308229	0.447913	Hypo	RABGEF1	symbol
RABGGTA	5875	Rab geranylgeranyltransferase subunit alpha	7756.76	9845.56	0.344	0.048	Up	0.142164	0.186639	0.0444752	Hyper	RABGGTA	symbol
RACGAP1	29127	Rac GTPase activating protein 1	37879.6	54274.8	0.519	9.51e-09	Up	0.250216	0.838051	0.587835	Hyper	RACGAP1	symbol
RAD50	10111	RAD50 double strand break repair protein	3247.49	8430.33	1.376	1.97e-25	Up	0.353831	0.946806	0.592975	Hyper	RAD50	symbol
RAD52	5893	RAD52 homolog, DNA repair protein	10925.1	8080.65	-0.435	0.00674	Down	0.281058	0.425186	0.144128	Hyper	RAD52	symbol
RAD54B	25788	RAD54 homolog B	2218.6	4093.88	0.883	0.000105	Up	0.358812	0.98088	0.622068	Hyper	RAD54B	symbol
RADIL	55698	Rap associating with DIL domain	6239.08	10423.1	0.74	2.09e-08	Up	0.112701	0.520321	0.407619	Hyper	RADIL	symbol
RAG1	5896	recombination activating 1	117.13	371.58	1.667	2.49e-05	Up	0.113337	0.843344	0.730007	Hyper	RAG1	symbol
RAI14	26064	retinoic acid induced 14	64140.1	79305.8	0.306	0.000559	Up	0.176253	0.653138	0.476885	Hyper	RAI14	symbol
RALBP1	10928	ralA binding protein 1	33077.3	49885.2	0.593	2.79e-12	Up	-0.108757	0.0360825	0.14484	Hypo	RALBP1	symbol
RALGPS1	9649	Ral GEF with PH domain and SH3 binding motif 1	5130.2	7339.69	0.517	0.000107	Up	-0.114462	0.240016	0.354478	Hypo	RALGPS1	symbol
RANBP1	5902	RAN binding protein 1	300584	184816	-0.702	2.62e-05	Down	-0.15262	0.504486	0.657106	Hypo	RANBP1	symbol
RANBP10	57610	RAN binding protein 10	8793.98	11397.2	0.374	0.0273	Up	0.203258	0.468355	0.265097	Hyper	RANBP10	symbol
RAP1A	5906	RAP1A, member of RAS oncogene family	25281.1	18126.1	-0.48	0.0104	Down	0.150461	0.790553	0.640093	Hyper	RAP1A	symbol
RAP1GAP	5909	RAP1 GTPase activating protein	4945.63	8973.56	0.86	3.81e-06	Up	0.275203	0.842425	0.567222	Hyper	RAP1GAP	symbol
RAP1GAP2	23108	RAP1 GTPase activating protein 2	12617.5	24372.9	0.95	5.22e-09	Up	0.18683	0.857474	0.670644	Hyper	RAP1GAP2	symbol
RAP1GDS1	5910	Rap1 GTPase-GDP dissociation stimulator 1	10980.3	9201.22	-0.255	0.0116	Down	-0.204168	0.0629867	0.267155	Hypo	RAP1GDS1	symbol
RAPGEF1	2889	Rap guanine nucleotide exchange factor 1	30062.3	59350.6	0.981	5.75e-14	Up	0.188565	0.590843	0.402278	Hyper	RAPGEF1	symbol
RAPGEF5	9771	Rap guanine nucleotide exchange factor 5	7257.41	9452.39	0.381	0.0142	Up	0.365579	0.97342	0.607841	Hyper	RAPGEF5	symbol
RARB	5915	retinoic acid receptor beta	4291.52	6086.09	0.504	3.38e-05	Up	0.236535	0.888611	0.652076	Hyper	RARB	symbol
RASAL1	8437	RAS protein activator like 1	1479.75	2178.12	0.558	0.0173	Up	-0.210938	0.586807	0.797745	Hypo	RASAL1	symbol
RASD2	23551	RASD family member 2	1078.1	1902.27	0.819	1.66e-05	Up	0.210257	0.330726	0.120469	Hyper	RASD2	symbol
RASGEF1C	255426	RasGEF domain family member 1C	1169.63	1907.46	0.706	1.94e-06	Up	-0.189868	0.398366	0.588234	Hypo	RASGEF1C	symbol
RASGRP2	10235	RAS guanyl releasing protein 2	1915.56	3383.12	0.821	0.00663	Up	0.342888	0.631362	0.288474	Hyper	RASGRP2	symbol
RASL10B	91608	RAS like family 10 member B	30175.8	54026.2	0.84	2.25e-07	Up	0.265	0.750599	0.485599	Hyper	RASL10B	symbol
RASSF2	9770	Ras association domain family member 2	9239.27	13459.6	0.543	0.041	Up	0.168253	0.824755	0.656502	Hyper	RASSF2	symbol
RBBP6	5930	RB binding protein 6, ubiquitin ligase	75715.6	54993.7	-0.461	7.67e-07	Down	-0.187202	0.353405	0.540607	Hypo	RBBP6	symbol
RBCK1	10616	RANBP2-type and C3HC4-type zinc finger containing 1	35068.3	46513.3	0.408	0.0104	Up	0.187449	0.310005	0.122557	Hyper	RBCK1	symbol
RBM11	54033	RNA binding motif protein 11	3199.77	1904.07	-0.749	0.0182	Down	0.109861	0.811016	0.701155	Hyper	RBM11	symbol
RBM12B	389677	RNA binding motif protein 12B	11653.9	14551.8	0.32	0.00203	Up	0.249766	0.419071	0.169305	Hyper	RBM12B	symbol
RBM17	84991	RNA binding motif protein 17	48582.2	38241.8	-0.345	0.0314	Down	0.16933	0.27608	0.106749	Hyper	RBM17	symbol
RBM20	282996	RNA binding motif protein 20	18287.9	28959.2	0.663	2.24e-05	Up	0.137511	0.95928	0.821768	Hyper	RBM20	symbol
RBM33	155435	RNA binding motif protein 33	56378.8	72655.5	0.366	0.0484	Up	0.127606	0.351841	0.224236	Hyper	RBM33	symbol
RBM47	54502	RNA binding motif protein 47	3210.93	759.12	-2.081	1.8e-21	Down	0.370601	0.878941	0.50834	Hyper	RBM47	symbol
RBM6	10180	RNA binding motif protein 6	45641	31941.8	-0.515	5.52e-05	Down	0.123589	0.20081	0.0772211	Hyper	RBM6	symbol
RBMS1	5937	RNA binding motif single stranded interacting protein 1	26716.6	19046.3	-0.488	0.0219	Down	0.171633	0.684135	0.512502	Hyper	RBMS1	symbol
RBPMS2	348093	RNA binding protein, mRNA processing factor 2	9699.76	15332.2	0.661	1.1e-05	Up	-0.25308	0.589071	0.842151	Hypo	RBPMS2	symbol
RECQL	5965	RecQ like helicase	11131.3	23020.9	1.048	8.25e-27	Up	-0.247971	0.0407728	0.288743	Hypo	RECQL	symbol
RELB	5971	RELB proto-oncogene, NF-kB subunit	1577.62	4225.75	1.421	7.08e-11	Up	0.236404	0.387421	0.151017	Hyper	RELB	symbol
RERE	473	arginine-glutamic acid dipeptide repeats	70251.2	97959.4	0.48	0.000998	Up	0.106154	0.466842	0.360688	Hyper	RERE	symbol
RERG	85004	RAS like estrogen regulated growth inhibitor	2676.7	3886.17	0.538	0.00036	Up	0.115459	0.403274	0.287816	Hyper	RERG	symbol
REXO4	57109	REX4 homolog, 3'-5' exonuclease	25392.7	35600.4	0.487	0.0477	Up	0.193778	0.319567	0.125788	Hyper	REXO4	symbol
RFC5	5985	replication factor C subunit 5	46016.6	37317.9	-0.302	0.000285	Down	-0.156867	0.488911	0.645778	Hypo	RFC5	symbol
RFFL	117584	ring finger and FYVE like domain containing E3 ubiquitin protein ligase	4900.8	7556.02	0.625	0.000192	Up	0.16911	0.847136	0.678026	Hyper	RFFL	symbol
RFX5	5993	regulatory factor X5	23513.2	38339	0.705	1.57e-10	Up	0.110477	0.144295	0.0338177	Hyper	RFX5	symbol
RFX6	222546	regulatory factor X6	1587.89	737.3	-1.107	2.06e-05	Down	0.223492	0.294777	0.0712844	Hyper	RFX6	symbol
RGMA	56963	repulsive guidance molecule BMP co-receptor a	3934.86	8075.89	1.038	3.13e-09	Up	0.297341	0.701758	0.404417	Hyper	RGMA	symbol
RGS12	6002	regulator of G protein signaling 12	6931.48	9523.53	0.458	0.0157	Up	0.253237	0.819018	0.565782	Hyper	RGS12	symbol
RGS17	26575	regulator of G protein signaling 17	683.16	1633.58	1.258	6.07e-08	Up	-0.158656	0.470211	0.628867	Hypo	RGS17	symbol
RGS2	5997	regulator of G protein signaling 2	6193.22	3004.45	-1.043	0.0144	Down	0.185001	0.709255	0.524254	Hyper	RGS2	symbol
RGS3	5998	regulator of G protein signaling 3	4107.55	7347.85	0.839	2.97e-07	Up	0.144326	0.319396	0.175069	Hyper	RGS3	symbol
RGS7	6000	regulator of G protein signaling 7	2237.15	4283.56	0.938	6.02e-09	Up	-0.18609	0.153695	0.339785	Hypo	RGS7	symbol
RHBDD2	57414	rhomboid domain containing 2	16686.5	36293.3	1.121	6.95e-25	Up	0.155272	0.225069	0.0697971	Hyper	RHBDD2	symbol
RHBDL1	9028	rhomboid like 1	4803.74	2928.29	-0.714	0.00189	Down	0.101476	0.725495	0.624018	Hyper	RHBDL1	symbol
RHEB	6009	Ras homolog, mTORC1 binding	50212.9	39339.8	-0.352	0.00337	Down	0.111898	0.566926	0.455028	Hyper	RHEB	symbol
RILPL1	353116	Rab interacting lysosomal protein like 1	9325.06	12241.8	0.393	0.036	Up	0.24609	0.637087	0.390998	Hyper	RILPL1	symbol
RIMS3	9783	regulating synaptic membrane exocytosis 3	4770.09	13903.7	1.544	3.08e-27	Up	0.425351	0.563575	0.138223	Hyper	RIMS3	symbol
RIMS4	140730	regulating synaptic membrane exocytosis 4	9643.22	19006	0.979	1.06e-07	Up	0.152934	0.575796	0.422862	Hyper	RIMS4	symbol
RIN2	54453	Ras and Rab interactor 2	157.05	628.59	2	1.93e-11	Up	0.150427	0.587154	0.436726	Hyper	RIN2	symbol
RIN3	79890	Ras and Rab interactor 3	1919.88	804.46	-1.254	5.34e-06	Down	0.297029	0.809439	0.512411	Hyper	RIN3	symbol
RING1	6015	ring finger protein 1	17871.3	12967.8	-0.463	0.000269	Down	0.276522	0.599595	0.323073	Hyper	RING1	symbol
RIPPLY2	134701	ripply transcriptional repressor 2	252.05	11.3	-4.499	3.79e-06	Down	0.300912	0.729619	0.428707	Hyper	RIPPLY2	symbol
RMDN2	151393	regulator of microtubule dynamics 2	755.45	350.81	-1.107	0.00994	Down	0.219276	0.290117	0.0708406	Hyper	RMDN2	symbol
RNASEL	6041	ribonuclease L	1365.62	2443.45	0.84	0.000443	Up	-0.222373	0.050112	0.272485	Hypo	RNASEL	symbol
RNF149	284996	ring finger protein 149	11117.4	8383.88	-0.407	2.59e-05	Down	-0.144173	0.261097	0.405271	Hypo	RNF149	symbol
RNF169	254225	ring finger protein 169	17305.5	23379.5	0.434	0.00539	Up	0.104685	0.684257	0.579572	Hyper	RNF169	symbol
RNF183	138065	ring finger protein 183	63.29	18.99	-1.733	0.0142	Down	0.265865	0.865005	0.599141	Hyper	RNF183	symbol
RNF2	6045	ring finger protein 2	16137.1	13352	-0.273	0.0492	Down	0.172267	0.583809	0.411542	Hyper	RNF2	symbol
RNF213	57674	ring finger protein 213	42147.8	70247.4	0.737	3.61e-08	Up	0.133696	0.655325	0.52163	Hyper	RNF213	symbol
RNF215	200312	ring finger protein 215	7165.61	9008.84	0.33	0.0407	Up	-0.169328	0.432579	0.601907	Hypo	RNF215	symbol
RNF24	11237	ring finger protein 24	6506.01	8203.65	0.335	0.00048	Up	0.19598	0.850824	0.654844	Hyper	RNF24	symbol
RNF38	152006	ring finger protein 38	8546.65	11355.6	0.41	0.00194	Up	-0.123843	0.0465094	0.170352	Hypo	RNF38	symbol
RNF4	6047	ring finger protein 4	15232.7	23099.4	0.601	3.71e-08	Up	0.257878	0.743923	0.486046	Hyper	RNF4	symbol
RNF41	10193	ring finger protein 41	14323	18364.3	0.359	0.017	Up	0.220341	0.816408	0.596067	Hyper	RNF41	symbol
RNF44	22838	ring finger protein 44	25323.9	42385.8	0.743	2.93e-05	Up	0.14014	0.793577	0.653437	Hyper	RNF44	symbol
RNGTT	8732	RNA guanylyltransferase and 5'-phosphatase	16183.5	20982	0.375	0.00202	Up	-0.341524	0.49392	0.835444	Hypo	RNGTT	symbol
RNPEPL1	57140	arginyl aminopeptidase like 1	13365.8	16478.9	0.302	0.0243	Up	0.152695	0.213431	0.0607364	Hyper	RNPEPL1	symbol
ROBO1	6091	roundabout guidance receptor 1	41277.5	52110.8	0.336	0.0408	Up	-0.155151	0.369729	0.52488	Hypo	ROBO1	symbol
ROBO3	64221	roundabout guidance receptor 3	11384.5	15321.8	0.429	0.0111	Up	0.40621	0.566125	0.159915	Hyper	ROBO3	symbol
RORA	6095	RAR related orphan receptor A	6560.89	11384.7	0.795	0.00463	Up	0.220622	0.439249	0.218627	Hyper	RORA	symbol
RP9	6100	RP9 pre-mRNA splicing factor	12903.7	9964.61	-0.373	0.000363	Down	0.106223	0.207172	0.100948	Hyper	RP9	symbol
RPAP3	79657	RNA polymerase II associated protein 3	35303	28090.1	-0.33	0.013	Down	-0.175815	0.317524	0.493339	Hypo	RPAP3	symbol
RPF1	80135	ribosome production factor 1 homolog	36500.9	30347.7	-0.266	0.00417	Down	-0.149834	0.35637	0.506204	Hypo	RPF1	symbol
RPF2	84154	ribosome production factor 2 homolog	77945.1	35967.4	-1.116	1.38e-29	Down	0.245998	0.885103	0.639105	Hyper	RPF2	symbol
RPH3AL	9501	rabphilin 3A like (without C2 domains)	1777.34	4280.27	1.268	4.19e-11	Up	0.148408	0.406925	0.258517	Hyper	RPH3AL	symbol
RPL17	6139	ribosomal protein L17	10439.2	15853	0.603	0.00952	Up	0.167003	0.290648	0.123646	Hyper	RPL17	symbol
RPL22	6146	ribosomal protein L22	147087	102886	-0.516	0.00368	Down	0.199634	0.516249	0.316614	Hyper	RPL22	symbol
RPL22L1	200916	ribosomal protein L22 like 1	11387.4	4588.39	-1.311	1.92e-21	Down	0.102527	0.818955	0.716428	Hyper	RPL22L1	symbol
RPL24	6152	ribosomal protein L24	233781	180949	-0.37	0.0182	Down	0.176392	0.670425	0.494034	Hyper	RPL24	symbol
RPL3	6122	ribosomal protein L3	492876	730112	0.567	0.000125	Up	0.192807	0.736625	0.543818	Hyper	RPL3	symbol
RPL30	6156	ribosomal protein L30	76285.4	98361.6	0.367	0.0198	Up	0.33819	0.394352	0.0561621	Hyper	RPL30	symbol
RPL36	25873	ribosomal protein L36	567871	921198	0.698	0.00127	Up	0.321632	0.877453	0.555821	Hyper	RPL36	symbol
RPL8	6132	ribosomal protein L8	668323	946578	0.502	0.0022	Up	0.150014	0.187702	0.0376876	Hyper	RPL8	symbol
RPP14	11102	ribonuclease P/MRP subunit p14	9817	6834.05	-0.523	0.000399	Down	0.10872	0.444932	0.336213	Hyper	RPP14	symbol
RPP21	79897	ribonuclease P/MRP subunit p21	929.5	402.76	-1.205	0.000194	Down	0.196313	0.619549	0.423236	Hyper	RPP21	symbol
RPRD2	23248	regulation of nuclear pre-mRNA domain containing 2	36375.8	43905	0.271	0.00523	Up	0.117391	0.22779	0.110399	Hyper	RPRD2	symbol
RPS19	6223	ribosomal protein S19	527057	784595	0.574	0.000522	Up	0.166684	0.301111	0.134427	Hyper	RPS19	symbol
RPS20	6224	ribosomal protein S20	368991	226352	-0.705	1.32e-06	Down	0.435571	0.624363	0.188792	Hyper	RPS20	symbol
RPS26	6231	ribosomal protein S26	23268.5	16038.3	-0.537	0.00152	Down	0.340846	0.861591	0.520745	Hyper	RPS26	symbol
RPS6KL1	83694	ribosomal protein S6 kinase like 1	7207.31	9388.44	0.381	0.0102	Up	0.250314	0.681872	0.431559	Hyper	RPS6KL1	symbol
RPS7	6201	ribosomal protein S7	220364	160684	-0.456	0.00011	Down	-0.131846	0.131916	0.263762	Hypo	RPS7	symbol
RRBP1	6238	ribosome binding protein 1	42221.1	56238	0.414	0.0248	Up	0.231923	0.557504	0.325581	Hyper	RRBP1	symbol
RSL1D1	26156	ribosomal L1 domain containing 1	167795	128773	-0.382	0.00488	Down	0.18546	0.767108	0.581648	Hyper	RSL1D1	symbol
RSPH3	83861	radial spoke head 3	7163.44	10432.9	0.542	2.1e-05	Up	0.291647	0.699174	0.407527	Hyper	RSPH3	symbol
RTKN2	219790	rhotekin 2	13913.5	10452.4	-0.413	0.0104	Down	-0.139857	0.623578	0.763435	Hypo	RTKN2	symbol
RTN2	6253	reticulon 2	2132.95	3647.09	0.775	1.18e-07	Up	0.209945	0.403198	0.193253	Hyper	RTN2	symbol
RTN4RL1	146760	reticulon 4 receptor like 1	3578.09	5197.24	0.539	0.00262	Up	0.199724	0.390433	0.190709	Hyper	RTN4RL1	symbol
RUNX1	861	RUNX family transcription factor 1	8724.46	16783.1	0.944	4.09e-21	Up	0.114408	0.564012	0.449604	Hyper	RUNX1	symbol
RUNX3	864	RUNX family transcription factor 3	20347.3	27594.4	0.44	0.000504	Up	0.113109	0.323317	0.210208	Hyper	RUNX3	symbol
RWDD3	25950	RWD domain containing 3	2074.6	1351.29	-0.619	2.09e-05	Down	0.181295	0.825315	0.64402	Hyper	RWDD3	symbol
RWDD4	201965	RWD domain containing 4	6945.16	4725.03	-0.555	1.33e-06	Down	0.204521	0.755661	0.551141	Hyper	RWDD4	symbol
RXRA	6256	retinoid X receptor alpha	13856.5	18333	0.404	0.00185	Up	-0.105498	0.584249	0.689747	Hypo	RXRA	symbol
RYR1	6261	ryanodine receptor 1	192.56	566.38	1.556	0.00273	Up	0.253317	0.802986	0.549669	Hyper	RYR1	symbol
S100A10	6281	S100 calcium binding protein A10	141133	88097.7	-0.68	3.11e-10	Down	0.142871	0.402948	0.260077	Hyper	S100A10	symbol
S100B	6285	S100 calcium binding protein B	110.01	8.79	-3.666	0.000323	Down	0.212129	0.665416	0.453286	Hyper	S100B	symbol
S100Z	170591	S100 calcium binding protein Z	80.96	165.63	1.03	0.0384	Up	0.130538	0.296414	0.165877	Hyper	S100Z	symbol
SACS	26278	sacsin molecular chaperone	36942.7	30611.9	-0.271	0.0171	Down	-0.136025	0.760616	0.896642	Hypo	SACS	symbol
SALL2	6297	spalt like transcription factor 2	19829.1	47312	1.255	5.78e-17	Up	0.169581	0.456113	0.286533	Hyper	SALL2	symbol
SALL3	27164	spalt like transcription factor 3	1283.49	5954.87	2.214	5.65e-18	Up	-0.388329	0.41212	0.800449	Hypo	SALL3	symbol
SAMD9	54809	sterile alpha motif domain containing 9	2079.27	3827.59	0.88	1.89e-05	Up	0.153807	0.206127	0.0523199	Hyper	SAMD9	symbol
SAP18	10284	Sin3A associated protein 18	111939	67655	-0.726	7.26e-13	Down	-0.152018	0.48469	0.636707	Hypo	SAP18	symbol
SAPCD2	89958	suppressor APC domain containing 2	25759	19257.6	-0.42	0.00161	Down	0.101804	0.361259	0.259455	Hyper	SAPCD2	symbol
SARNP	84324	SAP domain containing ribonucleoprotein	179.8	48.21	-1.905	0.000912	Down	0.14153	0.292085	0.150555	Hyper	SARNP	symbol
SAYSD1	55776	SAYSVFN motif domain containing 1	12049	6672.76	-0.853	8.37e-13	Down	0.206404	0.675862	0.469457	Hyper	SAYSD1	symbol
SBF1	6305	SET binding factor 1	69464	142951	1.041	1.73e-18	Up	0.215512	0.674919	0.459407	Hyper	SBF1	symbol
SBF2	81846	SET binding factor 2	14459	20727.9	0.52	0.00765	Up	0.131511	0.180584	0.0490731	Hyper	SBF2	symbol
SBK1	388228	SH3 domain binding kinase 1	13865.6	25407.4	0.874	2.1e-08	Up	0.369471	0.548804	0.179332	Hyper	SBK1	symbol
SBNO2	22904	strawberry notch homolog 2	10729.1	23678.7	1.142	1.67e-15	Up	0.160227	0.633281	0.473054	Hyper	SBNO2	symbol
SCAPER	49855	S-phase cyclin A associated protein in the ER	10688.7	17504.8	0.712	0.00478	Up	0.105486	0.753772	0.648286	Hyper	SCAPER	symbol
SCARA5	286133	scavenger receptor class A member 5	2472.79	8057.76	1.704	0.000285	Up	0.204409	0.35508	0.150671	Hyper	SCARA5	symbol
SCARF1	8578	scavenger receptor class F member 1	463.64	175.01	-1.404	0.0109	Down	0.130992	0.84163	0.710637	Hyper	SCARF1	symbol
SCD5	79966	stearoyl-CoA desaturase 5	16062	21521.6	0.422	0.0318	Up	-0.230593	0.442029	0.672622	Hypo	SCD5	symbol
SCFD1	23256	sec1 family domain containing 1	33094.5	19673.2	-0.75	1.09e-07	Down	0.237059	0.357068	0.120009	Hyper	SCFD1	symbol
SCHIP1	29970	schwannomin interacting protein 1	2879.01	7711.73	1.421	8.44e-24	Up	-0.157269	0.301552	0.458821	Hypo	SCHIP1	symbol
SCIN	85477	scinderin	17448.8	14839.8	-0.234	0.0333	Down	0.158694	0.186409	0.0277152	Hyper	SCIN	symbol
SCLT1	132320	sodium channel and clathrin linker 1	8596.72	5613.99	-0.615	5.5e-06	Down	0.148076	0.338712	0.190637	Hyper	SCLT1	symbol
SCMH1	22955	Scm polycomb group protein homolog 1	22297.3	31131.7	0.481	0.000374	Up	0.394783	0.43237	0.0375865	Hyper	SCMH1	symbol
SCN8A	6334	sodium voltage-gated channel alpha subunit 8	2627.63	3566.89	0.441	0.00885	Up	-0.11125	0.506368	0.617618	Hypo	SCN8A	symbol
SCP2	6342	sterol carrier protein 2	37655.3	25571.4	-0.558	0.000958	Down	0.141404	0.62479	0.483387	Hyper	SCP2	symbol
SCPEP1	59342	serine carboxypeptidase 1	11969.3	6692.3	-0.839	1.44e-08	Down	0.140831	0.602708	0.461877	Hyper	SCPEP1	symbol
SCRN1	9805	secernin 1	46391.6	63167	0.445	1.33e-08	Up	-0.33573	0.400158	0.735887	Hypo	SCRN1	symbol
SCUBE1	80274	signal peptide, CUB domain and EGF like domain containing 1	2610.47	5307.58	1.024	2.93e-10	Up	-0.130829	0.744025	0.874854	Hypo	SCUBE1	symbol
SDC3	9672	syndecan 3	17362.7	31524.1	0.86	1.54e-17	Up	0.130617	0.817866	0.687249	Hyper	SDC3	symbol
SDC4	6385	syndecan 4	8319.11	11443.8	0.46	0.00207	Up	0.211393	0.814943	0.60355	Hyper	SDC4	symbol
SDHAF3	57001	succinate dehydrogenase complex assembly factor 3	13366.1	10539	-0.343	0.00717	Down	0.244241	0.858087	0.613846	Hyper	SDHAF3	symbol
SDK2	54549	sidekick cell adhesion molecule 2	32629.8	71597.2	1.134	4.81e-16	Up	-0.104025	0.545966	0.649991	Hypo	SDK2	symbol
SDR39U1	56948	short chain dehydrogenase/reductase family 39U member 1	2658.05	4034.42	0.602	0.0444	Up	-0.249839	0.0818207	0.33166	Hypo	SDR39U1	symbol
SEC14L1	6397	SEC14 like lipid binding 1	18797	29985.3	0.674	7.22e-10	Up	0.181754	0.674657	0.492902	Hyper	SEC14L1	symbol
SEC23B	10483	SEC23 homolog B, COPII coat complex component	40720.9	55087.7	0.436	8.35e-05	Up	0.281626	0.313116	0.0314894	Hyper	SEC23B	symbol
SEC24D	9871	SEC24 homolog D, COPII coat complex component	6202.2	11381.5	0.876	0.000311	Up	0.398981	0.853783	0.454802	Hyper	SEC24D	symbol
SECISBP2L	9728	SECIS binding protein 2 like	10356.4	13690.8	0.403	0.000295	Up	0.191184	0.830007	0.638824	Hyper	SECISBP2L	symbol
SECTM1	6398	secreted and transmembrane 1	1251.35	3708.09	1.567	3.76e-16	Up	0.31761	0.926516	0.608906	Hyper	SECTM1	symbol
SEMA3A	10371	semaphorin 3A	1790.55	1271.59	-0.494	0.00244	Down	0.417771	0.550878	0.133107	Hyper	SEMA3A	symbol
SEMA3C	10512	semaphorin 3C	6406.24	8994.95	0.49	1.86e-06	Up	0.175314	0.567582	0.392268	Hyper	SEMA3C	symbol
SEMA3E	9723	semaphorin 3E	2996.87	4284.8	0.516	9.34e-05	Up	0.31235	0.431727	0.119377	Hyper	SEMA3E	symbol
SEMA3G	56920	semaphorin 3G	609.57	368.84	-0.725	0.0283	Down	0.21466	0.403876	0.189216	Hyper	SEMA3G	symbol
SEMA4A	64218	semaphorin 4A	370.14	837.3	1.179	0.00122	Up	-0.156491	0.514476	0.670967	Hypo	SEMA4A	symbol
SEMA4C	54910	semaphorin 4C	5505.51	9006.92	0.71	3.16e-07	Up	0.231177	0.770949	0.539773	Hyper	SEMA4C	symbol
SEMA4F	10505	ssemaphorin 4F	5005.61	10529	1.073	5.66e-13	Up	-0.256171	0.582776	0.838947	Hypo	SEMA4F	symbol
SEMA4G	57715	semaphorin 4G	2863.15	4050.65	0.501	0.0158	Up	0.163555	0.752781	0.589226	Hyper	SEMA4G	symbol
SEPHS1	22929	selenophosphate synthetase 1	57870	39548.3	-0.549	1.07e-08	Down	0.118768	0.362395	0.243627	Hyper	SEPHS1	symbol
SERINC2	347735	serine incorporator 2	7407.91	9716.61	0.392	0.0164	Up	0.269735	0.533258	0.263523	Hyper	SERINC2	symbol
SERPING1	710	serpin family G member 1	1327.61	746.61	-0.829	0.00876	Down	0.125543	0.226647	0.101104	Hyper	SERPING1	symbol
SESN2	83667	sestrin 2	14355.8	24696.6	0.783	1.9e-06	Up	-0.303417	0.545198	0.848615	Hypo	SESN2	symbol
SET	6418	SET nuclear proto-oncogene	448457	340878	-0.396	0.000428	Down	0.188702	0.790464	0.601762	Hyper	SET	symbol
SETD7	80854	SET domain containing 7, histone lysine methyltransferase	31985.5	39446.5	0.303	0.000654	Up	-0.137274	0.307656	0.444931	Hypo	SETD7	symbol
SETMAR	6419	SET domain and mariner transposase fusion gene	6160.08	4530.44	-0.443	0.00721	Down	0.134123	0.697331	0.563208	Hyper	SETMAR	symbol
SEZ6L2	26470	seizure related 6 homolog like 2	10255.5	26600.2	1.375	1.06e-37	Up	0.287613	0.784803	0.49719	Hyper	SEZ6L2	symbol
SF3B5	83443	splicing factor 3b subunit 5	23983.2	33994	0.503	0.00223	Up	0.223229	0.574061	0.350832	Hyper	SF3B5	symbol
SFRP5	6425	secreted frizzled related protein 5	2167.46	3230.86	0.577	0.00207	Up	0.130296	0.720846	0.59055	Hyper	SFRP5	symbol
SFXN4	119559	sideroflexin 4	33378.8	20919.7	-0.674	0.00311	Down	0.163818	0.491994	0.328176	Hyper	SFXN4	symbol
SGCE	8910	sarcoglycan epsilon	23990.4	32801.5	0.451	3.58e-06	Up	-0.134368	0.435616	0.569984	Hypo	SGCE	symbol
SGK1	6446	serum/glucocorticoid regulated kinase 1	1569.55	777.4	-1.013	0.0427	Down	0.253947	0.612366	0.358419	Hyper	SGK1	symbol
SH2B3	10019	SH2B adaptor protein 3	5894.09	9587.01	0.702	2.06e-08	Up	0.135368	0.594336	0.458968	Hyper	SH2B3	symbol
SH2D3A	10045	SH2 domain containing 3A	1165.52	1687.03	0.534	0.004	Up	0.101787	0.656297	0.554511	Hyper	SH2D3A	symbol
SH2D4B	387694	SH2 domain containing 4B	113.38	10.78	-3.407	4.53e-05	Down	0.161963	0.800413	0.638449	Hyper	SH2D4B	symbol
SH3BP1	23616	SH3 domain binding protein 1	9396.61	13642.8	0.538	4.15e-05	Up	0.134225	0.64842	0.514195	Hyper	SH3BP1	symbol
SH3BP4	23677	SH3 domain binding protein 4	14566.3	21399.5	0.555	1.31e-05	Up	0.228307	0.282581	0.0542749	Hyper	SH3BP4	symbol
SH3BP5	9467	SH3 domain binding protein 5	3066.53	7513.18	1.293	7.67e-17	Up	0.182511	0.913534	0.731023	Hyper	SH3BP5	symbol
SH3PXD2B	285590	SH3 and PX domains 2B	7075.88	14628.4	1.048	3.13e-13	Up	0.23872	0.558167	0.319447	Hyper	SH3PXD2B	symbol
SH3RF2	153769	SH3 domain containing ring finger 2	1024.32	2033.78	0.989	2.94e-08	Up	0.341866	0.531379	0.189513	Hyper	SH3RF2	symbol
SHANK1	50944	SH3 and multiple ankyrin repeat domains 1	1445.55	4948.4	1.774	7.68e-22	Up	0.214978	0.33109	0.116113	Hyper	SHANK1	symbol
SHANK2	22941	SH3 and multiple ankyrin repeat domains 2	1828.61	3374.7	0.884	0.00634	Up	0.271569	0.759684	0.488115	Hyper	SHANK2	symbol
SHANK3	85358	SH3 and multiple ankyrin repeat domains 3	13772.8	24485.1	0.83	1.04e-13	Up	0.101932	0.849402	0.747469	Hyper	SHANK3	symbol
SHARPIN	81858	SHANK associated RH domain interactor	12094.6	16512.1	0.449	0.0107	Up	-0.104123	0.524429	0.628553	Hypo	SHARPIN	symbol
SHD	56961	Src homology 2 domain containing transforming protein D	387.31	1072.29	1.471	0.00436	Up	0.185545	0.48614	0.300595	Hyper	SHD	symbol
SHISA5	51246	shisa family member 5	38589.1	49725.6	0.366	0.00238	Up	0.206089	0.617402	0.411313	Hyper	SHISA5	symbol
SHKBP1	92799	SH3KBP1 binding protein 1	32410.2	49403.1	0.608	3.06e-05	Up	0.148205	0.800452	0.652247	Hyper	SHKBP1	symbol
SHROOM3	57619	shroom family member 3	8788.65	12988.9	0.564	0.00918	Up	0.282127	0.634916	0.352789	Hyper	SHROOM3	symbol
SIK2	23235	salt inducible kinase 2	18183.4	23520.8	0.371	0.00282	Up	0.145082	0.206438	0.0613556	Hyper	SIK2	symbol
SIN3B	23309	SIN3 transcription regulator family member B	31956.2	43449.9	0.443	0.0111	Up	0.155102	0.441524	0.286421	Hyper	SIN3B	symbol
SIPA1L1	26037	signal induced proliferation associated 1 like 1	19492.8	25258.8	0.374	3.67e-05	Up	0.107098	0.801894	0.694796	Hyper	SIPA1L1	symbol
SIX2	10736	SIX homeobox 2	751.84	1662.51	1.147	3.71e-07	Up	-0.115195	0.177975	0.293171	Hypo	SIX2	symbol
SKA1	220134	spindle and kinetochore associated complex subunit 1	30689	36134.2	0.236	0.0136	Up	-0.247487	0.25903	0.506518	Hypo	SKA1	symbol
SKA3	221150	spindle and kinetochore associated complex subunit 3	29182.6	19879.5	-0.554	0.000123	Down	-0.113633	0.844352	0.957985	Hypo	SKA3	symbol
SLBP	7884	stem-loop binding protein	50484.8	39914.5	-0.339	0.00431	Down	0.191588	0.608761	0.417173	Hyper	SLBP	symbol
SLC10A5	347051	solute carrier family 10 member 5	196.38	29.16	-2.759	1.15e-06	Down	0.248627	0.429776	0.181149	Hyper	SLC10A5	symbol
SLC13A4	26266	solute carrier family 13 member 4	1871.43	2733.01	0.546	0.00655	Up	0.156434	0.669871	0.513437	Hyper	SLC13A4	symbol
SLC16A4	9122	solute carrier family 16 member 4	1461.88	869.49	-0.75	0.0412	Down	0.161309	0.34627	0.184962	Hyper	SLC16A4	symbol
SLC17A5	26503	solute carrier family 17 member 5	7466.12	9816.1	0.395	0.00038	Up	-0.124946	0.679859	0.804805	Hypo	SLC17A5	symbol
SLC1A3	6507	solute carrier family 1 member 3	24462.5	18911.3	-0.371	0.00094	Down	-0.119121	0.250306	0.369427	Hypo	SLC1A3	symbol
SLC1A6	6511	solute carrier family 1 member 6	596.34	1525.4	1.357	8.17e-06	Up	0.244127	0.698231	0.454104	Hyper	SLC1A6	symbol
SLC20A2	6575	solute carrier family 20 member 2	9441.48	7597.22	-0.314	0.0331	Down	-0.160233	0.0853898	0.245623	Hypo	SLC20A2	symbol
SLC22A17	51310	solute carrier family 22 member 17	4194.44	7199.01	0.779	2.8e-07	Up	-0.167554	0.485797	0.653351	Hypo	SLC22A17	symbol
SLC25A17	10478	solute carrier family 25 member 17	19495.2	15969.4	-0.288	0.00231	Down	0.16217	0.621421	0.459251	Hyper	SLC25A17	symbol
SLC25A25	114789	solute carrier family 25 member 25	2534.63	7547.61	1.575	3.49e-18	Up	0.214154	0.791157	0.577003	Hyper	SLC25A25	symbol
SLC25A28	81894	solute carrier family 25 member 28	11250.5	9090.35	-0.308	0.0243	Down	-0.270482	0.552179	0.82266	Hypo	SLC25A28	symbol
SLC25A36	55186	solute carrier family 25 member 36	40159.9	25486.4	-0.656	0.0404	Down	-0.190365	0.769476	0.95984	Hypo	SLC25A36	symbol
SLC25A42	284439	solute carrier family 25 member 42	2275.29	3257.01	0.518	0.00061	Up	-0.189713	0.120533	0.310246	Hypo	SLC25A42	symbol
SLC26A5	375611	solute carrier family 26 member 5	45.03	12.01	-1.907	0.0338	Down	0.321352	0.614319	0.292968	Hyper	SLC26A5	symbol
SLC27A2	11001	solute carrier family 27 member 2	11422.1	9136.52	-0.322	0.00482	Down	0.242427	0.635484	0.393057	Hyper	SLC27A2	symbol
SLC27A3	11000	solute carrier family 27 member 3	8542.87	12385.3	0.536	0.00863	Up	0.167201	0.854663	0.687462	Hyper	SLC27A3	symbol
SLC30A3	7781	solute carrier family 30 member 3	5078.44	6622.18	0.383	0.0109	Up	0.266517	0.315638	0.0491207	Hyper	SLC30A3	symbol
SLC35A1	10559	solute carrier family 35 member A1	8545.24	3171.99	-1.43	1.65e-06	Down	0.112334	0.700084	0.58775	Hyper	SLC35A1	symbol
SLC35A3	23443	solute carrier family 35 member A3	11745.2	8470.41	-0.472	0.0328	Down	0.130369	0.231542	0.101173	Hyper	SLC35A3	symbol
SLC35B3	51000	solute carrier family 35 member B3	4308.06	2367.92	-0.864	2.24e-07	Down	0.321386	0.8051	0.483714	Hyper	SLC35B3	symbol
SLC35C1	55343	solute carrier family 35 member C1	7920.87	12078.2	0.609	0.00465	Up	0.15488	0.551348	0.396468	Hyper	SLC35C1	symbol
SLC35D2	11046	solute carrier family 35 member D2	600.16	152.27	-1.982	1.12e-15	Down	0.358227	0.802246	0.444019	Hyper	SLC35D2	symbol
SLC35E4	339665	solute carrier family 35 member E4	1450.75	2347.98	0.694	0.00734	Up	0.16883	0.423777	0.254948	Hyper	SLC35E4	symbol
SLC38A4	55089	solute carrier family 38 member 4	108.77	16.17	-2.747	0.000547	Down	0.143215	0.540594	0.397379	Hyper	SLC38A4	symbol
SLC39A10	57181	solute carrier family 39 member 10	18626.2	26697.4	0.519	0.0145	Up	0.144511	0.646571	0.50206	Hyper	SLC39A10	symbol
SLC39A11	201266	solute carrier family 39 member 11	6509.32	5141.83	-0.34	0.00482	Down	0.262303	0.840729	0.578426	Hyper	SLC39A11	symbol
SLC39A6	25800	solute carrier family 39 member 6	18429.1	32696.2	0.827	4.4e-21	Up	0.465574	0.503902	0.0383275	Hyper	SLC39A6	symbol
SLC41A3	54946	solute carrier family 41 member 3	10644	15518	0.544	0.000722	Up	0.119988	0.889353	0.769365	Hyper	SLC41A3	symbol
SLC44A2	57153	solute carrier family 44 member 2	20334.4	26991.1	0.409	0.0109	Up	0.152397	0.448552	0.296155	Hyper	SLC44A2	symbol
SLC4A11	83959	solute carrier family 4 member 11	2293.21	2987.22	0.381	0.0181	Up	0.209136	0.929867	0.720731	Hyper	SLC4A11	symbol
SLC4A2	6522	solute carrier family 4 member 2	17258.9	42000.1	1.283	1.23e-07	Up	0.134475	0.62387	0.489395	Hyper	SLC4A2	symbol
SLC4A3	6508	solute carrier family 4 member 3	2184.33	4482.1	1.036	2.4e-07	Up	0.303981	0.473053	0.169072	Hyper	SLC4A3	symbol
SLC4A7	9497	solute carrier family 4 member 7	10729.3	15788.7	0.557	0.0325	Up	0.18247	0.791405	0.608935	Hyper	SLC4A7	symbol
SLC5A12	159963	solute carrier family 5 member 12	212.83	31.86	-2.745	0.000176	Down	-0.231208	0.533103	0.764311	Hypo	SLC5A12	symbol
SLC5A4	6527	solute carrier family 5 member 4	257.34	38.57	-2.742	0.0056	Down	0.157566	0.799548	0.641982	Hyper	SLC5A4	symbol
SLC6A17	388662	solute carrier family 6 member 17	325.71	691.74	1.084	0.000675	Up	0.303038	0.510843	0.207805	Hyper	SLC6A17	symbol
SLC6A9	6536	solute carrier family 6 member 9	3418.87	5157.12	0.593	0.0138	Up	0.161341	0.698086	0.536745	Hyper	SLC6A9	symbol
SLC7A11	23657	solute carrier family 7 member 11	7959.27	3835.4	-1.053	0.00136	Down	0.214305	0.681563	0.467258	Hyper	SLC7A11	symbol
SLC7A7	9056	solute carrier family 7 member 7	367.43	221.95	-0.724	0.0204	Down	0.130931	0.875648	0.744717	Hyper	SLC7A7	symbol
SLC8A3	6547	solute carrier family 8 member A3	182.7	600.41	1.717	0.00377	Up	0.124439	0.976352	0.851913	Hyper	SLC8A3	symbol
SLC9A1	6548	solute carrier family 9 member A1	8331.8	14874.1	0.836	0.00499	Up	0.121313	0.888382	0.767069	Hyper	SLC9A1	symbol
SLC9C1	285335	solute carrier family 9 member C1	191.3	49.95	-1.938	0.0464	Down	-0.105177	0.799322	0.904499	Hypo	SLC9C1	symbol
SLCO3A1	28232	solute carrier organic anion transporter family member 3A1	4176.93	6780.57	0.699	2.25e-07	Up	-0.181751	0.574979	0.756729	Hypo	SLCO3A1	symbol
SLFN13	146857	schlafen family member 13	499.23	1117.26	1.16	7.25e-05	Up	0.156802	0.831413	0.674612	Hyper	SLFN13	symbol
SLIT1	6585	slit guidance ligand 1	3569.17	7213.49	1.015	1e-12	Up	0.228372	0.943148	0.714776	Hyper	SLIT1	symbol
SLIT3	6586	slit guidance ligand 3	1589.43	7384.95	2.216	7.04e-08	Up	-0.11328	0.722781	0.836061	Hypo	SLIT3	symbol
SMAD2	4087	SMAD family member 2	23508.6	30024.9	0.353	0.00271	Up	0.139962	0.636032	0.49607	Hyper	SMAD2	symbol
SMAD7	4092	SMAD family member 7	8196.54	12502.8	0.609	5.67e-05	Up	0.175544	0.627445	0.451901	Hyper	SMAD7	symbol
SMAD9	4093	SMAD family member 9	13218.8	16693.5	0.337	0.0259	Up	0.208822	0.436532	0.22771	Hyper	SMAD9	symbol
SMAP1	60682	small ArfGAP 1	6460.69	9720.1	0.589	0.00198	Up	-0.144748	0.75155	0.896298	Hypo	SMAP1	symbol
SMARCA2	6595	SWI/SNF related, matrix associated, actin dependent regulator of chromatin, subfamily a, member 2	22420	32210.7	0.523	3.63e-09	Up	0.314903	0.894533	0.579629	Hyper	SMARCA2	symbol
SMARCA4	6597	SWI/SNF related, matrix associated, actin dependent regulator of chromatin, subfamily a, member 4	158333	217205	0.456	0.00121	Up	0.243125	0.905787	0.662662	Hyper	SMARCA4	symbol
SMARCA5	8467	SWI/SNF related, matrix associated, actin dependent regulator of chromatin, subfamily a, member 5	77661.6	65980.1	-0.235	0.043	Down	-0.202569	0.235857	0.438426	Hypo	SMARCA5	symbol
SMARCD3	6604	SWI/SNF related, matrix associated, actin dependent regulator of chromatin, subfamily d, member 3	11500.8	18061.6	0.651	0.000169	Up	0.201948	0.421361	0.219413	Hyper	SMARCD3	symbol
SMC1B	27127	structural maintenance of chromosomes 1B	128.89	20.78	-2.629	1.15e-05	Down	0.234993	0.970576	0.735583	Hyper	SMC1B	symbol
SMCHD1	23347	structural maintenance of chromosomes flexible hinge domain containing 1	47442.6	76649.1	0.692	3.62e-08	Up	0.173828	0.208368	0.0345403	Hyper	SMCHD1	symbol
SMG6	23293	SMG6 nonsense mediated mRNA decay factor	8307.63	17828.2	1.102	2e-07	Up	0.156311	0.322091	0.165781	Hyper	SMG6	symbol
SMKR1	100287482	small lysine rich protein 1	1253.26	2352.46	0.908	0.0085	Up	0.408435	0.914262	0.505827	Hyper	SMKR1	symbol
SMNDC1	10285	survival motor neuron domain containing 1	24916.2	17885.4	-0.478	0.0002	Down	-0.115808	0.266623	0.382431	Hypo	SMNDC1	symbol
SMOC1	64093	SPARC related modular calcium binding 1	29696.9	37097.3	0.321	0.0338	Up	0.129686	0.206975	0.0772887	Hyper	SMOC1	symbol
SMOX	54498	spermine oxidase	4261.17	6966.08	0.709	8.38e-05	Up	0.110664	0.23149	0.120826	Hyper	SMOX	symbol
SMPD1	6609	sphingomyelin phosphodiesterase 1	2627	4290.6	0.708	0.0208	Up	0.256064	0.35083	0.094766	Hyper	SMPD1	symbol
SMURF1	57154	SMAD specific E3 ubiquitin protein ligase 1	8992.96	12402.4	0.464	0.000506	Up	-0.143172	0.683291	0.826463	Hypo	SMURF1	symbol
SNAPC2	6618	small nuclear RNA activating complex polypeptide 2	4683.49	7460.37	0.672	1.77e-06	Up	0.252334	0.678977	0.426644	Hyper	SNAPC2	symbol
SNAPC5	10302	small nuclear RNA activating complex polypeptide 5	12706.7	6827.68	-0.896	6.61e-07	Down	0.152471	0.390352	0.237882	Hyper	SNAPC5	symbol
SNCG	6623	synuclein gamma	825.2	284.04	-1.539	9.99e-07	Down	0.539963	0.752395	0.212433	Hyper	SNCG	symbol
SND1	27044	staphylococcal nuclease and tudor domain containing 1	102001	168551	0.725	2.25e-09	Up	0.262078	0.409784	0.147706	Hyper	SND1	symbol
SNIP1	79753	Smad nuclear interacting protein 1	9367.55	11387.2	0.282	0.00773	Up	-0.192489	0.762897	0.955386	Hypo	SNIP1	symbol
SNRPB2	6629	small nuclear ribonucleoprotein polypeptide B2	51956.7	25855.8	-1.007	4.23e-34	Down	0.20262	0.557737	0.355117	Hyper	SNRPB2	symbol
SNRPC	6631	small nuclear ribonucleoprotein polypeptide C	63509.9	42187.2	-0.59	0.000956	Down	-0.125298	0.477781	0.603079	Hypo	SNRPC	symbol
SNRPE	6635	small nuclear ribonucleoprotein polypeptide E	36439.8	22634.5	-0.687	1.47e-06	Down	0.214449	0.877933	0.663484	Hyper	SNRPE	symbol
SNRPG	6637	small nuclear ribonucleoprotein polypeptide G	41587.9	22257.6	-0.902	1.34e-11	Down	-0.259924	0.227652	0.487575	Hypo	SNRPG	symbol
SNX10	29887	sorting nexin 10	18043.7	8654.23	-1.06	0.00282	Down	-0.164443	0.0222759	0.186718	Hypo	SNX10	symbol
SNX24	28966	sorting nexin 24	10855.8	6563.77	-0.726	1.76e-06	Down	0.343556	0.695309	0.351754	Hyper	SNX24	symbol
SNX3	8724	sorting nexin 3	43001.9	34586.2	-0.314	0.000575	Down	-0.126815	0.13743	0.264245	Hypo	SNX3	symbol
SNX30	401548	sorting nexin family member 30	9923.07	13800.3	0.476	0.0474	Up	-0.119506	0.429127	0.548633	Hypo	SNX30	symbol
SOCS7	30837	suppressor of cytokine signaling 7	13087.5	22239.9	0.765	2.1e-06	Up	0.220835	0.666614	0.445778	Hyper	SOCS7	symbol
SOD1	6647	superoxide dismutase 1	273409	231926	-0.237	0.0482	Down	0.125545	0.321732	0.196188	Hyper	SOD1	symbol
SOGA1	140710	suppressor of glucose, autophagy associated 1	24357.6	41161.8	0.757	1.26e-15	Up	0.220349	0.592034	0.371685	Hyper	SOGA1	symbol
SORBS1	10580	sorbin and SH3 domain containing 1	6375.46	11703.9	0.877	1.59e-05	Up	0.280265	0.721602	0.441336	Hyper	SORBS1	symbol
SORL1	6653	sortilin related receptor 1	9173.27	16177.2	0.819	2.1e-06	Up	0.286299	0.377195	0.0908957	Hyper	SORL1	symbol
SOX6	55553	SRY-box transcription factor 6	3527.81	5295.53	0.586	0.00465	Up	-0.188772	0.549078	0.73785	Hypo	SOX6	symbol
SP100	6672	SP100 nuclear antigen	88.83	23.06	-1.945	0.00612	Down	0.373015	0.906421	0.533406	Hyper	SP100	symbol
SP140L	93349	SP140 nuclear body protein like	70.93	6.2	-3.505	0.00857	Down	-0.112814	0.505437	0.618251	Hypo	SP140L	symbol
SP6	80320	Sp6 transcription factor	1303.16	2612.47	1.003	0.000551	Up	0.128009	0.25091	0.122901	Hyper	SP6	symbol
SPAG5	10615	sperm associated antigen 5	43292.6	53067.3	0.294	0.00387	Up	0.292104	0.416115	0.124011	Hyper	SPAG5	symbol
SPATA18	132671	spermatogenesis associated 18	5045.31	10548.5	1.064	2.08e-08	Up	-0.317176	0.378334	0.69551	Hypo	SPATA18	symbol
SPATA6L	55064	spermatogenesis associated 6 like	390.3	198.24	-0.978	0.00232	Down	0.259051	0.504651	0.2456	Hyper	SPATA6L	symbol
SPC25	57405	SPC25 component of NDC80 kinetochore complex	18345.7	11845.6	-0.631	6.08e-05	Down	0.405489	0.46903	0.0635418	Hyper	SPC25	symbol
SPDL1	54908	spindle apparatus coiled-coil protein 1	45294.9	31392.7	-0.529	0.0001	Down	0.333945	0.364394	0.0304484	Hyper	SPDL1	symbol
SPDYA	245711	speedy/RINGO cell cycle regulator family member A	215.45	88.47	-1.288	0.0381	Down	0.34549	0.455114	0.109624	Hyper	SPDYA	symbol
SPEG	10290	striated muscle enriched protein kinase	10151.4	13798.8	0.443	0.0023	Up	0.244634	0.816667	0.572034	Hyper	SPEG	symbol
SPEN	23013	spen family transcriptional repressor	224887	410964	0.87	8.63e-31	Up	0.104921	0.306132	0.20121	Hyper	SPEN	symbol
SPICE1	152185	spindle and centriole associated protein 1	1370.17	890.22	-0.623	0.0499	Down	0.348252	0.917117	0.568865	Hyper	SPICE1	symbol
SPINT1	6692	serine peptidase inhibitor, Kunitz type 1	1467.38	291.81	-2.329	3.26e-36	Down	0.371354	0.9261	0.554746	Hyper	SPINT1	symbol
SPINT2	10653	serine peptidase inhibitor, Kunitz type 2	9839.81	18583.5	0.917	8.28e-12	Up	-0.102584	0.693937	0.796521	Hypo	SPINT2	symbol
SPIRE1	56907	spire type actin nucleation factor 1	13285.5	26321.1	0.986	8.42e-15	Up	0.165608	0.621413	0.455805	Hyper	SPIRE1	symbol
SPON1	10418	spondin 1	11423.7	1794.95	-2.67	1.95e-36	Down	0.211766	0.691652	0.479887	Hyper	SPON1	symbol
SPRED2	200734	sprouty related EVH1 domain containing 2	14155.2	17139.9	0.276	0.0293	Up	0.161276	0.492248	0.330972	Hyper	SPRED2	symbol
SPRY4	81848	sprouty RTK signaling antagonist 4	693.85	1215.72	0.811	0.00673	Up	0.27524	0.440647	0.165407	Hyper	SPRY4	symbol
SPRYD3	84926	SPRY domain containing 3	4798.86	7221.27	0.589	0.0402	Up	-0.174582	0.158705	0.333287	Hypo	SPRYD3	symbol
SPSB4	92369	splA/ryanodine receptor domain and SOCS box containing 4	3510.08	5860.84	0.74	0.00278	Up	0.310306	0.654339	0.344033	Hyper	SPSB4	symbol
SPTB	6710	spectrin beta, erythrocytic	8507.68	20548.5	1.272	5.03e-17	Up	0.167637	0.567824	0.400187	Hyper	SPTB	symbol
SPTBN4	57731	spectrin beta, non-erythrocytic 4	3391.18	10178.8	1.585	2.54e-12	Up	0.145646	0.681646	0.535999	Hyper	SPTBN4	symbol
SREBF1	6720	sterol regulatory element binding transcription factor 1	13471	23058	0.775	9.59e-06	Up	0.23626	0.917437	0.681177	Hyper	SREBF1	symbol
SRGAP3	9901	SLIT-ROBO Rho GTPase activating protein 3	3599.2	5336.91	0.569	4.02e-07	Up	0.157131	0.807004	0.649873	Hyper	SRGAP3	symbol
SRI	6717	sorcin	26094.1	31355.7	0.265	0.00803	Up	-0.374624	0.537913	0.912537	Hypo	SRI	symbol
SRPK1	6732	SRSF protein kinase 1	71533.2	55936.4	-0.355	1.47e-05	Down	0.154163	0.174704	0.0205414	Hyper	SRPK1	symbol
SRPK2	6733	SRSF protein kinase 2	30165.9	54789.2	0.861	8.55e-26	Up	0.189108	0.780789	0.591681	Hyper	SRPK2	symbol
SRSF10	10772	serine and arginine rich splicing factor 10	88341.2	60535.5	-0.545	4.57e-08	Down	0.131206	0.174831	0.043625	Hyper	SRSF10	symbol
SRSF7	6432	serine and arginine rich splicing factor 7	131020	83188.9	-0.655	7.99e-20	Down	0.269547	0.511112	0.241565	Hyper	SRSF7	symbol
SRSF8	10929	serine and arginine rich splicing factor 8	26693.6	19074.7	-0.485	0.00096	Down	-0.162494	0.571876	0.73437	Hypo	SRSF8	symbol
SS18L2	51188	SS18 like 2	5915.78	3173.11	-0.899	2.52e-14	Down	0.289496	0.917206	0.627711	Hyper	SS18L2	symbol
SSB	6741	small RNA binding exonuclease protection factor La	130053	70739.7	-0.879	2.97e-20	Down	0.307108	0.352613	0.0455051	Hyper	SSB	symbol
SSBP1	6742	single stranded DNA binding protein 1	139510	86691.6	-0.686	0.00136	Down	0.181253	0.615018	0.433765	Hyper	SSBP1	symbol
SSBP4	170463	single stranded DNA binding protein 4	28670.8	35115.3	0.293	0.0496	Up	0.133826	0.539366	0.405539	Hyper	SSBP4	symbol
SSH1	54434	slingshot protein phosphatase 1	13881.2	18653.6	0.426	0.041	Up	0.137293	0.562706	0.425413	Hyper	SSH1	symbol
SSH3	54961	slingshot protein phosphatase 3	4734.35	9128.73	0.947	0.000306	Up	0.145654	0.293337	0.147683	Hyper	SSH3	symbol
SSR1	6745	signal sequence receptor subunit 1	49462.7	32379.1	-0.611	5.89e-10	Down	0.132908	0.956873	0.823966	Hyper	SSR1	symbol
SSU72	29101	SSU72 homolog, RNA polymerase II CTD phosphatase	64345.9	46061.4	-0.482	8.14e-05	Down	0.245708	0.929087	0.68338	Hyper	SSU72	symbol
SSUH2	51066	ssu-2 homolog	582.13	310.3	-0.909	0.0328	Down	0.288997	0.834393	0.545396	Hyper	SSUH2	symbol
ST3GAL4	6484	ST3 beta-galactoside alpha-2,3-sialyltransferase 4	7046.85	10475.7	0.572	1.74e-05	Up	0.129397	0.852988	0.723591	Hyper	ST3GAL4	symbol
ST6GALNAC4	27090	ST6 N-acetylgalactosaminide alpha-2,6-sialyltransferase 4	4129.81	8592.38	1.057	1.66e-06	Up	0.129952	0.382999	0.253047	Hyper	ST6GALNAC4	symbol
STAC3	246329	SH3 and cysteine rich domain 3	919.66	544.08	-0.757	0.0375	Down	0.13636	0.849514	0.713154	Hyper	STAC3	symbol
STAT3	6774	signal transducer and activator of transcription 3	22001.7	39158.4	0.832	1.8e-09	Up	0.135473	0.589151	0.453678	Hyper	STAT3	symbol
STBD1	8987	starch binding domain 1	563.28	1137.49	1.014	1.71e-08	Up	0.141144	0.556437	0.415293	Hyper	STBD1	symbol
STIM1	6786	stromal interaction molecule 1	26459.1	38905.7	0.556	3.8e-08	Up	0.136673	0.52744	0.390767	Hyper	STIM1	symbol
STK35	140901	serine/threonine kinase 35	36604.3	48579.7	0.408	2.62e-05	Up	0.102941	0.350006	0.247065	Hyper	STK35	symbol
STMN4	81551	stathmin 4	497.97	1534.73	1.622	0.000476	Up	-0.284879	0.604187	0.889066	Hypo	STMN4	symbol
STON2	85439	stonin 2	7445.79	9044.78	0.28	0.0102	Up	-0.198036	0.381987	0.580023	Hypo	STON2	symbol
STPG1	90529	sperm tail PG-rich repeat containing 1	8954.25	11123.5	0.313	0.0494	Up	0.19589	0.813234	0.617344	Hyper	STPG1	symbol
STRADB	55437	STE20 related adaptor beta	21758	13000.4	-0.743	0.000201	Down	-0.137109	0.332192	0.469302	Hypo	STRADB	symbol
STRBP	55342	spermatid perinuclear RNA binding protein	26858.5	20580.8	-0.384	0.00361	Down	0.166676	0.372975	0.206299	Hyper	STRBP	symbol
STRIP1	85369	striatin interacting protein 1	11926.9	19369.1	0.699	0.000966	Up	-0.171761	0.601603	0.773364	Hypo	STRIP1	symbol
STRN4	29888	striatin 4	43070.7	59963.9	0.477	9.47e-05	Up	0.100308	0.666788	0.56648	Hyper	STRN4	symbol
STX18	53407	syntaxin 18	18826.4	12529.5	-0.587	4.4e-06	Down	0.16224	0.272705	0.110465	Hyper	STX18	symbol
STX1B	112755	syntaxin 1B	1126.71	7855.08	2.803	2.63e-132	Up	0.129255	0.797733	0.668477	Hyper	STX1B	symbol
STXBP3	6814	syntaxin binding protein 3	24527.9	17375.2	-0.497	0.000266	Down	0.224253	0.564365	0.340112	Hyper	STXBP3	symbol
STXBP5L	9515	syntaxin binding protein 5L	887.31	1792.49	1.015	0.00323	Up	0.180811	0.442616	0.261805	Hyper	STXBP5L	symbol
SUB1	10923	SUB1 regulator of transcription	102380	57305.7	-0.837	7.81e-15	Down	0.196665	0.515135	0.31847	Hyper	SUB1	symbol
SUCLG1	8802	succinate-CoA ligase GDP/ADP-forming subunit alpha	28209.3	19884.3	-0.505	1.35e-09	Down	0.224118	0.783233	0.559115	Hyper	SUCLG1	symbol
SULF1	23213	sulfatase 1	2107.67	4096.78	0.959	0.00492	Up	-0.100719	0.821567	0.922286	Hypo	SULF1	symbol
SUMF2	25870	sulfatase modifying factor 2	23815.4	38385.6	0.689	1.73e-07	Up	0.300315	0.516348	0.216033	Hyper	SUMF2	symbol
SUMO1	7341	small ubiquitin like modifier 1	69068	31295.2	-1.142	1.29e-30	Down	0.354977	0.422874	0.0678973	Hyper	SUMO1	symbol
SUPT16H	11198	SPT16 homolog, facilitates chromatin remodeling subunit	192755	226712	0.234	0.0146	Up	-0.162961	0.152871	0.315832	Hypo	SUPT16H	symbol
SUSD1	64420	sushi domain containing 1	2569.01	4076.04	0.666	5.61e-05	Up	0.146334	0.683247	0.536913	Hyper	SUSD1	symbol
SUSD4	55061	sushi domain containing 4	2143.37	1302.71	-0.719	0.00612	Down	0.19127	0.499609	0.30834	Hyper	SUSD4	symbol
SUSD6	9766	sushi domain containing 6	6634.35	8723.48	0.395	0.0259	Up	0.243477	0.904106	0.660629	Hyper	SUSD6	symbol
SVIL	6840	supervillin	18517	37980.4	1.036	3.47e-10	Up	0.235322	0.603569	0.368246	Hyper	SVIL	symbol
SYBU	55638	syntabulin	3882.7	6296.97	0.698	1.14e-07	Up	0.216019	0.553194	0.337175	Hyper	SYBU	symbol
SYCP2L	221711	synaptonemal complex protein 2 like	4785.71	1701.75	-1.492	3.41e-10	Down	-0.171449	0.238537	0.409986	Hypo	SYCP2L	symbol
SYDE1	85360	synapse defective Rho GTPase homolog 1	13447	22376.1	0.735	1.48e-05	Up	0.107086	0.414734	0.307647	Hyper	SYDE1	symbol
SYNC	81493	syncoilin, intermediate filament protein	159.88	447.62	1.481	0.0038	Up	0.195108	0.491137	0.296028	Hyper	SYNC	symbol
SYNE1	23345	spectrin repeat containing nuclear envelope protein 1	7064.49	11882.7	0.75	1.41e-08	Up	-0.193789	0.295861	0.48965	Hypo	SYNE1	symbol
SYNE2	23224	spectrin repeat containing nuclear envelope protein 2	78462.6	101266	0.368	0.0205	Up	0.309352	0.736555	0.427203	Hyper	SYNE2	symbol
SYNGR1	9145	synaptogyrin 1	15121.2	19765.9	0.386	0.0467	Up	0.29591	0.789937	0.494027	Hyper	SYNGR1	symbol
SYNGR3	9143	synaptogyrin 3	2916.04	6584.72	1.175	0.000896	Up	0.125344	0.570874	0.44553	Hyper	SYNGR3	symbol
SYNRG	11276	synergin gamma	14936.6	20665.6	0.468	1.45e-07	Up	-0.155267	0.126429	0.281696	Hypo	SYNRG	symbol
SYT11	23208	synaptotagmin 11	6368.6	15700.6	1.302	3.89e-33	Up	0.125328	0.770248	0.644921	Hyper	SYT11	symbol
SYT12	91683	synaptotagmin 12	1856.84	2707.68	0.544	0.0126	Up	0.148552	0.834424	0.685873	Hyper	SYT12	symbol
SYT6	148281	synaptotagmin 6	2561.3	3691.86	0.528	0.0171	Up	0.326227	0.712405	0.386177	Hyper	SYT6	symbol
SYT9	143425	synaptotagmin 9	12173.7	17718	0.541	2.4e-09	Up	-0.112905	0.753175	0.86608	Hypo	SYT9	symbol
SYTL1	84958	synaptotagmin like 1	2830.85	6635.97	1.229	3.93e-06	Up	0.19599	0.641939	0.445949	Hyper	SYTL1	symbol
TANC2	26115	tetratricopeptide repeat, ankyrin repeat and coiled-coil containing 2	25045.5	30212.2	0.271	0.0124	Up	0.209112	0.880986	0.671875	Hyper	TANC2	symbol
TANK	10010	TRAF family member associated NFKB activator	8352.83	5620.32	-0.572	0.0158	Down	0.372977	0.631074	0.258098	Hyper	TANK	symbol
TAP2	6891	transporter 2, ATP binding cassette subfamily B member	8055.05	4808.08	-0.745	6.07e-14	Down	0.251783	0.973602	0.721819	Hyper	TAP2	symbol
TARBP1	6894	TAR (HIV-1) RNA binding protein 1	41901.1	26082.8	-0.684	4.69e-07	Down	0.172644	0.90052	0.727875	Hyper	TARBP1	symbol
TATDN3	128387	TatD DNase domain containing 3	14379.7	7880.41	-0.868	1.64e-14	Down	0.109841	0.505917	0.396076	Hyper	TATDN3	symbol
TAX1BP1	8887	Tax1 binding protein 1	42529.5	32471.2	-0.389	0.0119	Down	0.111996	0.563563	0.451567	Hyper	TAX1BP1	symbol
TAX1BP3	30851	Tax1 binding protein 3	1189.68	737.82	-0.688	0.000103	Down	0.115577	0.157453	0.041876	Hyper	TAX1BP3	symbol
TBC1D14	57533	TBC1 domain family member 14	4967.7	10399.6	1.066	0.000176	Up	0.260551	0.83026	0.56971	Hyper	TBC1D14	symbol
TBC1D16	125058	TBC1 domain family member 16	21572.6	35513.2	0.719	1.03e-08	Up	0.112303	0.772122	0.65982	Hyper	TBC1D16	symbol
TBC1D22A	25771	TBC1 domain family member 22A	8984.8	12232.6	0.445	0.0219	Up	0.12799	0.654007	0.526017	Hyper	TBC1D22A	symbol
TBC1D2B	23102	TBC1 domain family member 2B	8498.88	16432.6	0.951	2.55e-27	Up	-0.114554	0.654582	0.769135	Hypo	TBC1D2B	symbol
TBC1D5	9779	TBC1 domain family member 5	23369.5	40693	0.8	6.65e-05	Up	0.116731	0.295474	0.178742	Hyper	TBC1D5	symbol
TBCD	6904	tubulin folding cofactor D	20125.5	37899.7	0.913	2.69e-11	Up	0.278657	0.406868	0.128211	Hyper	TBCD	symbol
TBL2	26608	transducin beta like 2	11582.1	19570.8	0.757	0.000106	Up	-0.149375	0.29108	0.440456	Hypo	TBL2	symbol
TBX1	6899	T-box transcription factor 1	27410.3	34798.6	0.344	0.0123	Up	0.164007	0.826686	0.662679	Hyper	TBX1	symbol
TBXA2R	6915	thromboxane A2 receptor	356.83	754.8	1.081	0.0141	Up	0.141547	0.6734	0.531853	Hyper	TBXA2R	symbol
TBXAS1	6916	thromboxane A synthase 1	903.77	1912.87	1.082	3.8e-14	Up	-0.193184	0.723105	0.91629	Hypo	TBXAS1	symbol
TCEA1	6917	transcription elongation factor A1	21681.4	15835.9	-0.453	0.00896	Down	0.232816	0.815843	0.583027	Hyper	TCEA1	symbol
TCF12	6938	transcription factor 12	24419.4	42922.8	0.814	3.93e-08	Up	-0.133113	0.0898961	0.223009	Hypo	TCF12	symbol
TCF4	6925	transcription factor 4	20561.3	30752.3	0.581	6.15e-09	Up	0.134471	0.533645	0.399174	Hyper	TCF4	symbol
TCF7L1	83439	transcription factor 7 like 1	7533.93	11316	0.587	3.89e-06	Up	0.369659	0.645613	0.275954	Hyper	TCF7L1	symbol
TCHP	84260	trichoplein keratin filament binding	8720.42	11295.4	0.373	0.00967	Up	0.148663	0.706803	0.55814	Hyper	TCHP	symbol
TCP11L1	55346	t-complex 11 like 1	10316.1	19300.6	0.904	4.94e-18	Up	-0.280289	0.534115	0.814404	Hypo	TCP11L1	symbol
TDRD7	23424	tudor domain containing 7	6481.4	9033.78	0.479	0.00677	Up	0.194371	0.287667	0.0932961	Hyper	TDRD7	symbol
TEAD1	7003	TEA domain transcription factor 1	34763.1	48738.6	0.488	0.000535	Up	-0.230363	0.0838601	0.314223	Hypo	TEAD1	symbol
TECPR1	25851	tectonin beta-propeller repeat containing 1	9186.57	21052.4	1.196	3.68e-19	Up	0.144796	0.532549	0.387753	Hyper	TECPR1	symbol
TEF	7008	TEF transcription factor, PAR bZIP family member	2332.23	4180.69	0.843	6.73e-08	Up	0.217227	0.325166	0.107939	Hyper	TEF	symbol
TEKT3	64518	tektin 3	386.22	196.22	-0.977	0.0287	Down	0.169675	0.797495	0.62782	Hyper	TEKT3	symbol
TELO2	9894	telomere maintenance 2	27001.5	37793.2	0.485	0.0126	Up	-0.135664	0.356796	0.49246	Hypo	TELO2	symbol
[truncated: 10,797 more rows]

## Sheet: only DME - KO vs WT
SYMBOL	meCall
A4GALT	Hyper
AADAT	Hypo
AAR2	Hypo
AARSD1	Hyper
AASDHPPT	Hypo
AATK	Hyper
ABCA5	Hyper
ABCB1	Hypo
ABCB4	Hyper
ABCB8	Hyper
ABCG4	Hyper
ABHD10	Hyper
ABHD2	Hyper
ABHD5	Hyper
ABHD6	Hyper
ABL1	Hyper
ABLIM2	Hyper
ACAD10	Hyper
ACADVL	Hypo
ACAP2	Hypo
ACAT1	Hyper
ACBD4	Hyper
ACER2	Hypo
ACHE	Hypo
ACO1	Hyper
ACOT13	Hypo
ACOX3	Hypo
ACSF3	Hypo
ACSL1	Hyper
ACSL3	Hyper
ACSL6	Hyper
ACSM3	Hyper
ACSS1	Hyper
ACSS2	Hyper
ACTBL2	Hypo
ACTR2	Hyper
ACTR3	Hyper
ACTR3B	Hyper
ACY1	Hypo
ADAM15	Hyper
ADAM17	Hyper
ADAMTS10	Hyper
ADAMTS13	Hyper
ADAMTS15	Hypo
ADAMTS17	Hypo
ADAMTS2	Hyper
ADAMTS7	Hyper
ADAMTS8	Hyper
ADAP2	Hyper
ADAR	Hyper
ADCY5	Hyper
ADCY7	Hyper
ADGRA2	Hyper
ADGRB2	Hyper
ADGRE5	Hyper
ADNP2	Hyper
ADPGK	Hypo
ADPRHL1	Hyper
AEN	Hyper
AFF1	Hyper
AFF4	Hyper
AGA	Hyper
AGAP2	Hyper
AGGF1	Hyper
AGRN	Hypo
AHNAK	Hyper
AIFM3	Hypo
AIMP1	Hyper
AK4	Hyper
AK5	Hypo
AKAP13	Hyper
AKAP3	Hyper
AKAP5	Hypo
AKAP8L	Hyper
AKAP9	Hyper
AKNA	Hyper
AKT1	Hyper
AKT2	Hyper
ALAS1	Hyper
ALDH1A3	Hyper
ALDH1L2	Hyper
ALDH4A1	Hyper
ALDH8A1	Hyper
ALDOA	Hypo
ALG2	Hypo
ALG8	Hypo
ALG9	Hypo
ALKBH7	Hyper
ALMS1	Hypo
AMBRA1	Hyper
AMIGO1	Hypo
AMPD3	Hypo
ANAPC16	Hypo
ANGPT1	Hyper
ANK1	Hyper
ANKRD17	Hyper
ANKRD23	Hyper
ANKRD37	Hypo
ANKRD52	Hyper
ANKRD63	Hyper
ANKS1B	Hyper
ANO6	Hypo
ANO8	Hyper
ANTXR1	Hypo
ANXA6	Hyper
AOC3	Hypo
AP1S1	Hypo
AP2A1	Hyper
AP2B1	Hyper
AP3S2	Hyper
APBA2	Hyper
APBB1	Hyper
APC2	Hyper
APH1B	Hypo
API5	Hypo
APOBEC3B	Hypo
APOE	Hyper
APOLD1	Hyper
APPL2	Hyper
ARAP3	Hypo
ARC	Hypo
ARF5	Hyper
ARFGAP2	Hyper
ARHGAP1	Hyper
ARHGAP10	Hyper
ARHGAP12	Hyper
ARHGAP17	Hyper
ARHGAP20	Hyper
ARHGAP23	Hyper
ARHGAP32	Hyper
ARHGEF1	Hyper
ARHGEF10L	Hypo
ARHGEF2	Hyper
ARHGEF37	Hyper
ARHGEF38	Hyper
ARHGEF39	Hyper
ARID5B	Hyper
ARL14EP	Hyper
ARL4A	Hyper
ARL6IP5	Hyper
ARMC1	Hyper
ARNT	Hypo
ARPC5	Hypo
ARRDC4	Hypo
ARTN	Hyper
ARVCF	Hyper
ASAP2	Hypo
ASB16	Hypo
ASGR1	Hyper
ASH2L	Hypo
ASNSD1	Hyper
ASPHD2	Hyper
ASS1	Hyper
ASTN1	Hypo
ASTN2	Hyper
ATF7IP2	Hyper
ATG10	Hyper
ATG101	Hyper
ATG14	Hyper
ATG16L2	Hypo
ATG2A	Hypo
ATG2B	Hyper
ATG4C	Hyper
ATG4D	Hypo
ATIC	Hypo
ATOH8	Hyper
ATOX1	Hypo
ATP11A	Hypo
ATP13A2	Hyper
ATP2A1	Hyper
ATP2A2	Hyper
ATP6V0E2	Hypo
ATP6V1B2	Hyper
ATP6V1E1	Hyper
ATP6V1G1	Hypo
ATP8A2	Hypo
ATP9B	Hyper
ATRN	Hyper
ATXN2L	Hypo
ATXN3	Hyper
AUNIP	Hypo
AVEN	Hypo
AXL	Hyper
B3GALT1	Hyper
B3GALT2	Hypo
B3GALT5	Hypo
B4GALNT4	Hyper
B4GALT2	Hyper
B4GAT1	Hyper
BAALC	Hyper
BACE1	Hyper
BACH1	Hyper
BACH2	Hyper
BAHD1	Hyper
BAIAP3	Hyper
BARHL2	Hyper
BASP1	Hyper
BBC3	Hypo
BBS10	Hyper
BCAR1	Hyper
BCAR3	Hypo
BCAS3	Hypo
BCDIN3D	Hypo
BCHE	Hypo
BCL9L	Hyper
BCO2	Hypo
BCR	Hyper
BDH2	Hyper
BEST4	Hyper
BHLHA15	Hyper
BIN3	Hypo
BLOC1S1	Hypo
BLOC1S4	Hyper
BLVRA	Hyper
BLZF1	Hyper
BMF	Hyper
BMP5	Hyper
BMP8B	Hyper
BOC	Hyper
BPGM	Hypo
BRAF	Hypo
BRD7	Hypo
BRICD5	Hyper
BSCL2	Hypo
BSN	Hyper
BSPRY	Hypo
BTBD11	Hyper
BTF3	Hypo
BTG2	Hypo
BTN3A2	Hypo
BUD13	Hypo
BZW1	Hyper
C11orf45	Hyper
C11orf68	Hypo
C12orf29	Hypo
C12orf57	Hyper
C18orf21	Hypo
C18orf25	Hypo
C19orf18	Hypo
C19orf38	Hyper
C19orf44	Hyper
C19orf48	Hypo
C19orf54	Hyper
C1GALT1	Hyper
C1orf116	Hyper
C1orf122	Hypo
C1QL1	Hyper
C1QTNF3	Hyper
C22orf23	Hyper
C2CD4A	Hyper
C2orf69	Hyper
C3orf49	Hyper
C3orf52	Hypo
C4orf36	Hypo
C5orf49	Hyper
C6orf136	Hyper
C6orf141	Hyper
C6orf226	Hyper
C6orf47	Hyper
C8orf76	Hyper
CA12	Hyper
CABYR	Hyper
CACNA1G	Hyper
CACNA1I	Hyper
CACNB3	Hyper
CACNG4	Hyper
CACNG6	Hyper
CACNG7	Hyper
CACYBP	Hyper
CADPS2	Hyper
CALCB	Hyper
CALCOCO1	Hyper
CALD1	Hyper
CALM1	Hypo
CALM2	Hyper
CAMK1	Hyper
CAMK2N2	Hyper
CAMKK1	Hyper
CAMKV	Hypo
CAMTA2	Hyper
CAND2	Hyper
CANT1	Hyper
CAPN1	Hyper
CAPZB	Hyper
CARHSP1	Hyper
CARS2	Hyper
CASKIN1	Hypo
CASP10	Hyper
CASP3	Hyper
CASP6	Hyper
CASP8	Hyper
CASZ1	Hypo
CATSPERB	Hyper
CBARP	Hyper
CBL	Hyper
CBLL1	Hypo
CBLN3	Hyper
CBR3	Hyper
CBX1	Hyper
CBX2	Hyper
CBX5	Hyper
CC2D1A	Hyper
CCBE1	Hyper
CCDC113	Hyper
CCDC149	Hyper
CCDC15	Hyper
CCDC150	Hypo
CCDC43	Hyper
CCDC88C	Hyper
CCDC9	Hyper
CCM2	Hyper
CCNE1	Hyper
CCNH	Hyper
CCNI2	Hyper
CCNJ	Hypo
CCNL1	Hyper
CCNO	Hyper
CCSER1	Hypo
CCT2	Hyper
CD164	Hyper
CD1D	Hypo
CD2AP	Hyper
CD2BP2	Hyper
CD58	Hyper
CD82	Hyper
CDA	Hyper
CDAN1	Hypo
CDC25B	Hyper
CDC25C	Hyper
CDC42BPA	Hyper
CDC42BPB	Hypo
CDCA5	Hyper
CDCA8	Hyper
CDH2	Hyper
CDH23	Hyper
CDH4	Hyper
CDH7	Hypo
CDK14	Hyper
CDK18	Hyper
CDK4	Hypo
CDK6	Hyper
CDKAL1	Hyper
CDO1	Hyper
CDR2L	Hyper
CDT1	Hyper
CEBPZOS	Hyper
CECR2	Hyper
CELF5	Hyper
CELSR2	Hyper
CEND1	Hyper
CENPE	Hyper
CEP192	Hyper
CEP350	Hypo
CEP41	Hyper
CEP78	Hypo
CERK	Hyper
CERS6	Hypo
CGN	Hyper
CHAC2	Hyper
CHCHD5	Hyper
CHCHD6	Hyper
CHD3	Hyper
CHD4	Hyper
CHD5	Hyper
CHD6	Hyper
CHD7	Hypo
CHD8	Hyper
CHDH	Hypo
CHKA	Hypo
CHORDC1	Hyper
CHPT1	Hyper
CHRM4	Hyper
CHRNA4	Hyper
CHRNB2	Hyper
CHRNB4	Hyper
CHST1	Hypo
CIAO1	Hypo
CILP2	Hyper
CISD3	Hyper
CIT	Hyper
CLCC1	Hyper
CLCN7	Hyper
CLDN10	Hyper
CLEC16A	Hyper
CLIC5	Hyper
CLSTN1	Hyper
CLSTN2	Hyper
CLSTN3	Hyper
CLU	Hyper
CLUH	Hyper
CMC1	Hyper
CMIP	Hyper
CMPK1	Hyper
CMTM4	Hyper
CMTM7	Hyper
CMYA5	Hyper
CNBP	Hypo
CNDP2	Hyper
CNFN	Hyper
CNIH4	Hyper
CNNM4	Hyper
CNP	Hyper
CNTFR	Hyper
CNTN1	Hyper
CNTNAP2	Hyper
CNTROB	Hyper
COBL	Hyper
COCH	Hyper
COG1	Hyper
COG5	Hyper
COL11A2	Hyper
COL18A1	Hyper
COL21A1	Hyper
COL24A1	Hyper
COL6A2	Hyper
COL9A1	Hyper
COL9A3	Hyper
COLGALT1	Hyper
COMMD1	Hypo
COMMD8	Hyper
COMMD9	Hyper
COPZ1	Hypo
COQ10A	Hyper
COQ10B	Hypo
COQ2	Hypo
COQ6	Hypo
COQ7	Hyper
COQ9	Hyper
CORO1B	Hyper
CORO2A	Hyper
CORO2B	Hyper
CORO7	Hyper
COX15	Hypo
COX19	Hyper
COX5B	Hyper
COX6C	Hypo
CPAMD8	Hyper
CPE	Hypo
CPLX2	Hypo
CPM	Hyper
CPNE2	Hypo
CPSF1	Hyper
CPSF4	Hyper
CPT1A	Hypo
CRB2	Hyper
CREB1	Hyper
CREBBP	Hyper
CREBL2	Hyper
CRELD1	Hyper
CRIM1	Hyper
CRIP2	Hyper
CRIP3	Hyper
CRLF1	Hyper
CRLF3	Hyper
CRMP1	Hyper
CRTC1	Hyper
CRY2	Hyper
CRYZ	Hyper
CSDC2	Hyper
CSE1L	Hyper
CSF1	Hypo
CSNK1G1	Hyper
CSPG5	Hyper
CSTF3	Hyper
CTAGE1	Hypo
CTDP1	Hyper
CTDSP2	Hypo
CUL4A	Hyper
CUL7	Hyper
CUL9	Hyper
CUTA	Hyper
CUX2	Hyper
CWC15	Hyper
CWF19L2	Hyper
CXCL16	Hyper
CYB561D1	Hyper
CYFIP2	Hyper
CYP1A1	Hypo
CYP26B1	Hyper
CYP2E1	Hypo
CYP2U1	Hypo
CYP39A1	Hyper
CYP51A1	Hyper
CYTH1	Hyper
CYTH3	Hypo
DAAM2	Hypo
DAB1	Hyper
DAB2	Hypo
DACT1	Hyper
DAG1	Hyper
DAP	Hyper
DAPK1	Hyper
DAXX	Hypo
DBI	Hyper
DBNDD2	Hyper
DCAF8	Hyper
DCHS1	Hyper
DCHS2	Hyper
DCTN1	Hypo
DCTN2	Hyper
DCTN6	Hyper
DDB2	Hyper
DDR1	Hyper
DDX10	Hypo
DDX19A	Hyper
DDX19B	Hypo
DDX23	Hypo
DDX47	Hyper
DDX52	Hyper
DDX60L	Hypo
DECR2	Hyper
DEFA5	Hypo
DEGS1	Hyper
DENND1A	Hyper
DENND5A	Hyper
DENND5B	Hypo
DEPDC1B	Hyper
DERA	Hyper
DFFA	Hyper
DGKD	Hyper
DHFR	Hypo
DHRS13	Hypo
DHRS4	Hyper
DHX15	Hyper
DHX40	Hyper
DHX8	Hyper
DIAPH3	Hyper
DICER1	Hyper
DIMT1	Hypo
DIP2B	Hypo
DISP2	Hyper
DLC1	Hyper
DLG4	Hyper
DLGAP1	Hyper
DLGAP4	Hyper
DMTN	Hyper
DMWD	Hyper
DNAH12	Hypo
DNAH14	Hypo
DNAH17	Hyper
DNAJA2	Hypo
DNAJB6	Hyper
DNAJC1	Hyper
DNAJC10	Hypo
DNAJC12	Hyper
DNAJC14	Hyper
DNAJC18	Hyper
DNAJC2	Hypo
DNAJC22	Hyper
DNAJC6	Hyper
DNAJC7	Hypo
DNAL1	Hyper
DNALI1	Hyper
DNASE1	Hyper
DNASE2	Hyper
DNER	Hyper
DNMT1	Hypo
DNTTIP2	Hypo
DOK3	Hyper
DOK4	Hyper
DPF1	Hyper
DPYSL2	Hyper
DPYSL4	Hyper
DPYSL5	Hyper
DRAP1	Hyper
DRAXIN	Hyper
DRG1	Hyper
DSC3	Hyper
DSG2	Hyper
DSTN	Hyper
DTD2	Hyper
DTNA	Hyper
DTNBP1	Hypo
DTWD2	Hypo
DTX1	Hyper
DUSP15	Hyper
DUSP19	Hypo
DVL2	Hyper
DVL3	Hyper
DYNC1H1	Hyper
DYNLL1	Hyper
DYNLRB1	Hypo
DYRK1A	Hypo
DYSF	Hypo
E2F1	Hypo
E2F5	Hyper
EAPP	Hyper
EBI3	Hyper
EBPL	Hypo
ECE1	Hyper
ECH1	Hyper
ECSIT	Hyper
EDC4	Hyper
EDEM1	Hyper
EDRF1	Hyper
EEF1A1	Hyper
EEF1E1	Hyper
EEF2K	Hypo
EFNA4	Hypo
EGLN1	Hypo
EGR4	Hypo
EHBP1L1	Hyper
EID1	Hyper
EID2	Hypo
EID2B	Hypo
EIF2AK2	Hypo
EIF2B3	Hypo
EIF3D	Hyper
EIF3F	Hyper
EIF3G	Hyper
EIF3J	Hyper
EIF3L	Hyper
ELF1	Hyper
ELK3	Hyper
ELOVL2	Hyper
ELOVL6	Hypo
EMILIN2	Hyper
EMILIN3	Hyper
EML5	Hyper
EMP3	Hyper
ENDOD1	Hyper
ENGASE	Hypo
ENO2	Hypo
ENO3	Hyper
ENOSF1	Hypo
ENPP2	Hyper
ENTPD1	Hypo
EP400	Hyper
EPB41L3	Hyper
EPB41L5	Hyper
EPHA10	Hyper
EPHA2	Hyper
EPHA5	Hyper
EPHB1	Hypo
EPHB6	Hypo
EPN1	Hypo
EPPK1	Hypo
EPSTI1	Hyper
ERBB2	Hypo
ERBB4	Hypo
ERCC6	Hypo
ERF	Hyper
ERGIC3	Hyper
ERLIN1	Hyper
ESD	Hyper
ESYT2	Hyper
ETFDH	Hyper
ETV4	Hyper
ETV5	Hypo
EVA1C	Hyper
EVC	Hyper
EVI5L	Hyper
EVL	Hyper
EXOC3	Hyper
EXOC4	Hyper
EXOC6B	Hypo
EXOC7	Hyper
EXOSC6	Hypo
EXOSC9	Hypo
FABP3	Hyper
FADS2	Hyper
FAM107B	Hyper
FAM110B	Hyper
FAM114A1	Hyper
FAM131A	Hyper
FAM131B	Hyper
FAM133B	Hypo
FAM163B	Hypo
FAM169A	Hyper
FAM174B	Hyper
FAM180B	Hyper
FAM216A	Hyper
FAM219B	Hypo
FAM78B	Hypo
FAM83D	Hyper
FAM89A	Hyper
FAM8A1	Hypo
FANCF	Hyper
FANCI	Hypo
FANCL	Hypo
FAR1	Hyper
FARP1	Hyper
FAXDC2	Hyper
FBLN1	Hyper
FBRS	Hyper
FBXL17	Hypo
FBXL19	Hypo
FBXL8	Hyper
FBXO28	Hyper
FBXO32	Hyper
FBXO9	Hyper
FBXW11	Hypo
FBXW4	Hyper
FBXW5	Hyper
FBXW9	Hypo
FCGBP	Hyper
FCGRT	Hyper
FCHO1	Hyper
FDX1	Hyper
FDXACB1	Hyper
FECH	Hyper
FGF18	Hyper
FGF23	Hypo
FGFR1	Hyper
FGFRL1	Hypo
FGGY	Hyper
FIBCD1	Hyper
FIBIN	Hyper
FIGNL2	Hypo
FIS1	Hyper
FKBP11	Hypo
FKBP15	Hyper
FKBP1A	Hyper
FKBP2	Hyper
FKBP5	Hyper
FKBP7	Hyper
FKBP9	Hyper
FLOT2	Hyper
FLT1	Hyper
FLT4	Hyper
FLYWCH1	Hyper
FNBP1	Hypo
FNDC3A	Hyper
FNDC3B	Hyper
FNDC4	Hyper
FNDC5	Hyper
FNIP2	Hyper
FOXA2	Hyper
FOXF2	Hypo
FOXK1	Hyper
FOXK2	Hyper
FOXN3	Hyper
FOXO1	Hyper
FOXO6	Hyper
FOXP1	Hyper
FOXP2	Hypo
FRAS1	Hypo
FREM1	Hypo
FRMD4A	Hypo
FRMD8	Hyper
FRZB	Hyper
FSCN1	Hyper
FST	Hypo
FSTL4	Hyper
FSTL5	Hypo
FUZ	Hypo
FYCO1	Hyper
G0S2	Hypo
G3BP2	Hyper
GAB2	Hyper
GABARAPL1	Hyper
GABARAPL2	Hyper
GABBR1	Hyper
GALC	Hyper
GALK1	Hyper
GALNT11	Hyper
GALNT14	Hyper
GALNT18	Hyper
GALNT2	Hypo
GALNT6	Hyper
GALNT9	Hyper
GALR3	Hyper
GAN	Hypo
GAPVD1	Hyper
GAS7	Hypo
GBA2	Hyper
GBF1	Hyper
GBP2	Hypo
GCA	Hyper
GCC1	Hyper
GCLC	Hyper
GDF7	Hyper
GEMIN6	Hyper
GET4	Hyper
GFAP	Hyper
GFI1	Hyper
GFM2	Hyper
GFPT1	Hypo
GGA3	Hyper
GGH	Hyper
GHITM	Hyper
GHR	Hyper
GINS3	Hyper
GIT2	Hyper
GLB1L2	Hyper
GLDN	Hypo
GLIPR2	Hyper
GLIS1	Hyper
GLIS2	Hyper
GLMP	Hypo
GLO1	Hyper
GLOD4	Hyper
GLRX3	Hyper
GLT8D2	Hypo
GMIP	Hyper
GMNN	Hypo
GMPPB	Hyper
GMPR	Hyper
GNAI1	Hyper
GNAO1	Hyper
GNAS	Hypo
GNB1L	Hyper
GNB5	Hyper
GNG4	Hyper
GNL2	Hyper
GNPDA2	Hypo
GNPTAB	Hypo
GOLGA3	Hyper
GOLGA7B	Hypo
GOLGA8B	Hypo
GON4L	Hyper
GORASP1	Hyper
GPATCH8	Hyper
GPBP1	Hypo
GPC1	Hypo
GPC6	Hyper
GPD2	Hyper
GPM6A	Hyper
GPR108	Hyper
GPR137	Hyper
GPR160	Hyper
GPRC5B	Hyper
GPRC5D	Hyper
GPSM1	Hyper
GPT	Hyper
GRAMD1B	Hyper
GRB7	Hypo
GRIK3	Hyper
GRIN1	Hyper
GRK5	Hyper
GRPEL1	Hypo
GSC	Hypo
GSN	Hyper
GSPT1	Hypo
GSTM2	Hypo
GSTO1	Hypo
GSTO2	Hyper
GTF2I	Hyper
GTF2IRD1	Hyper
GTF3C6	Hypo
GTPBP8	Hyper
GUK1	Hyper
HABP4	Hyper
HAGHL	Hyper
HAP1	Hyper
HAUS3	Hypo
HCN2	Hyper
HCN4	Hypo
HDAC11	Hypo
HDAC2	Hypo
HDAC4	Hyper
HDAC5	Hyper
HDAC9	Hyper
HEATR5A	Hyper
HEBP2	Hyper
HECTD1	Hypo
HEG1	Hyper
HELZ	Hypo
HERC1	Hyper
HES6	Hyper
HEYL	Hyper
HIC1	Hypo
HIF1A	Hypo
HINT1	Hyper
HIPK3	Hypo
HIRIP3	Hypo
HLA-C	Hyper
HLA-DMB	Hyper
HLCS	Hyper
HMGN1	Hyper
HMGN2	Hyper
HNMT	Hyper
HNRNPA3	Hyper
HOPX	Hypo
HOXA4	Hyper
HOXB3	Hyper
HOXB9	Hyper
HOXC6	Hyper
HOXC8	Hyper
HPCA	Hyper
HPCAL1	Hypo
HPCAL4	Hyper
HPS1	Hyper
HS1BP3	Hyper
HS3ST5	Hypo
HSBP1	Hyper
HSCB	Hyper
HSD17B4	Hyper
HSD17B6	Hyper
HSDL2	Hypo
HSPA2	Hyper
HSPA4	Hyper
HSPA4L	Hypo
HSPA9	Hypo
HSPB8	Hyper
HSPG2	Hyper
HTR6	Hypo
HTRA3	Hyper
HUNK	Hyper
HVCN1	Hypo
HYOU1	Hypo
ICA1	Hypo
ICA1L	Hyper
ICAM5	Hypo
ICOSLG	Hyper
ID4	Hypo
IDH2	Hyper
IDUA	Hypo
IFI16	Hypo
IFI44L	Hyper
IFNAR2	Hyper
IFNGR1	Hyper
IFRD2	Hyper
IFT172	Hyper
IFT57	Hyper
IFT80	Hyper
IGDCC4	Hyper
IGF2	Hyper
IGF2R	Hyper
IGHMBP2	Hypo
IGSF10	Hypo
IGSF11	Hyper
IGSF8	Hyper
IKBKE	Hyper
IKZF3	Hypo
IL10RA	Hyper
IL18	Hyper
IL18R1	Hypo
IL27RA	Hypo
IL9	Hypo
IMMP2L	Hypo
IMPA1	Hyper
IMPACT	Hyper
IMPDH1	Hyper
INF2	Hyper
INPP1	Hyper
INPP5K	Hyper
INTS3	Hyper
INTS6	Hyper
IPO9	Hypo
IQCA1	Hyper
IQCE	Hyper
IQGAP1	Hyper
IRS1	Hypo
IRX4	Hyper
IRX6	Hyper
ISM1	Hypo
ISM2	Hyper
ITCH	Hyper
ITGA2B	Hyper
ITGA5	Hyper
ITGB1	Hyper
ITM2C	Hyper
ITPR2	Hyper
ITPRIP	Hyper
ITPRIPL2	Hyper
JADE2	Hyper
JAK1	Hyper
JAKMIP1	Hypo
JDP2	Hyper
JMJD8	Hypo
JPH1	Hyper
JRK	Hyper
JTB	Hyper
KANK2	Hypo
KATNAL2	Hyper
KATNB1	Hyper
KAZN	Hypo
KCNA3	Hypo
KCNB1	Hyper
KCNB2	Hyper
KCND2	Hyper
KCNH2	Hyper
KCNIP1	Hyper
KCNIP3	Hyper
KCNJ1	Hypo
KCNJ10	Hypo
KCNJ12	Hyper
KCNJ3	Hyper
KCNJ8	Hyper
KCNK12	Hypo
KCNMA1	Hypo
KCNN1	Hyper
KCNQ1	Hyper
KCNQ4	Hyper
KCNS3	Hypo
KCP	Hyper
KCTD1	Hyper
KCTD11	Hyper
KCTD6	Hypo
KDM4B	Hypo
KDM5A	Hypo
KHDRBS3	Hyper
KHK	Hyper
KHNYN	Hyper
KIAA0040	Hyper
KIAA0319L	Hyper
KIAA0930	Hyper
KIAA1217	Hyper
KIAA1549	Hypo
KIAA1671	Hyper
KIF13B	Hyper
KIF17	Hyper
KIF1A	Hypo
KIF20A	Hyper
KIF2A	Hyper
KIF3A	Hyper
KIF5A	Hyper
KIFC2	Hyper
KISS1R	Hyper
KLC3	Hyper
KLF11	Hypo
KLF2	Hyper
KLHL14	Hyper
KLHL23	Hypo
KLHL25	Hyper
KLHL36	Hyper
KLHL5	Hyper
KRAS	Hyper
KRR1	Hyper
KRT19	Hyper
KRT8	Hyper
KRTAP5-7	Hypo
KSR1	Hyper
KSR2	Hyper
LAMA1	Hyper
LAMA5	Hyper
LAMB1	Hyper
LARP1	Hyper
LASP1	Hyper
LAYN	Hyper
LDAH	Hyper
LDB1	Hyper
LDB3	Hyper
LDLRAP1	Hypo
LEAP2	Hyper
LEMD3	Hypo
LENG9	Hyper
LGALS1	Hyper
LGALS3	Hyper
LGI1	Hyper
LGMN	Hyper
LHFPL5	Hypo
LIF	Hyper
LIG3	Hyper
LIMS1	Hyper
LIN7A	Hyper
LIPG	Hyper
LLGL1	Hyper
LMBR1	Hyper
LMCD1	Hypo
LMNA	Hyper
LMNB2	Hyper
LMO1	Hypo
LMO7	Hyper
LMTK3	Hyper
LOC728392	Hyper
LONP1	Hyper
LONRF2	Hyper
LOXL3	Hyper
LOXL4	Hyper
LPAR3	Hyper
LPAR5	Hyper
LPAR6	Hyper
LPIN3	Hyper
LRFN4	Hypo
LRIT3	Hypo
LRP1	Hypo
LRP2	Hyper
LRP4	Hyper
LRP8	Hyper
LRRC17	Hyper
LRRC26	Hyper
LRRC3	Hypo
LRRC34	Hypo
LRRC36	Hyper
LRRC39	Hyper
LRRC66	Hyper
LRRC7	Hyper
LRRC8A	Hyper
LRRC8E	Hyper
LRRCC1	Hypo
LRRFIP1	Hyper
LRRTM4	Hyper
LSM2	Hypo
LTBP1	Hyper
LTBP3	Hyper
LTBP4	Hyper
LTV1	Hypo
LUZP1	Hyper
LY6K	Hyper
LYN	Hyper
LYPD5	Hypo
M6PR	Hyper
MAD2L2	Hyper
MADCAM1	Hyper
MAFF	Hypo
MAFG	Hyper
MAFK	Hypo
MAGEF1	Hyper
MAGOH	Hypo
MAGOHB	Hypo
MALSU1	Hypo
MAN1C1	Hyper
MAN2A2	Hypo
MAN2C1	Hypo
MANSC1	Hypo
MAP2K3	Hyper
MAP2K5	Hyper
MAP2K6	Hyper
MAP3K1	Hyper
MAP3K3	Hyper
MAP3K5	Hypo
MAP3K9	Hyper
MAPK11	Hyper
MAPK15	Hyper
MAPK4	Hyper
MAPK8IP1	Hyper
MAPK8IP2	Hyper
MAPKBP1	Hyper
MAPRE2	Hypo
MAPRE3	Hyper
MAPT	Hyper
MARK2	Hyper
MARVELD1	Hypo
MAST4	Hyper
MAT1A	Hyper
MATK	Hyper
MATN3	Hyper
MATR3	Hyper
MBD2	Hypo
MBD4	Hyper
MBD5	Hyper
MBD6	Hyper
MBIP	Hyper
MBP	Hyper
MCAM	Hyper
MCC	Hyper
MCFD2	Hypo
MCM10	Hypo
MCM4	Hyper
MCTP1	Hypo
MDGA1	Hyper
MDH2	Hyper
ME2	Hyper
MEA1	Hyper
MEAF6	Hyper
MED15	Hypo
MED21	Hyper
MED22	Hyper
MED24	Hyper
MED31	Hyper
MED6	Hyper
MEF2A	Hypo
MEGF8	Hyper
MEIS3	Hyper
METTL5	Hyper
METTL7A	Hyper
MFAP1	Hyper
MFAP4	Hypo
MFSD3	Hypo
MGMT	Hyper
MGST1	Hyper
MIB2	Hypo
MICA	Hypo
MICAL2	Hyper
MICAL3	Hyper
MIER1	Hyper
MINK1	Hypo
MIR22HG	Hypo
MKI67	Hyper
MKLN1	Hyper
MLXIPL	Hyper
MMADHC	Hyper
MMD2	Hyper
MMP11	Hyper
MMP15	Hyper
MMP2	Hypo
MMS19	Hyper
MN1	Hyper
MNAT1	Hyper
MNS1	Hyper
MOB3C	Hyper
MOGS	Hyper
MORN1	Hyper
MPDZ	Hyper
MPG	Hyper
MPP2	Hyper
MPP3	Hyper
MPPED1	Hyper
MPZL2	Hyper
MR1	Hyper
MRFAP1L1	Hypo
MRPL1	Hyper
MRPL10	Hyper
MRPL16	Hyper
MRPL22	Hyper
MRPL3	Hyper
MRPL34	Hyper
MRPL4	Hyper
MRPL42	Hyper
MRPL44	Hyper
MRPS10	Hyper
MRPS15	Hyper
MRPS22	Hyper
MRPS31	Hypo
MRPS5	Hypo
MRPS6	Hyper
MRPS9	Hypo
MSANTD3	Hyper
MSC	Hyper
MT1F	Hyper
MT2A	Hyper
MTHFD2L	Hyper
MTMR4	Hyper
MTMR9	Hypo
MTPAP	Hyper
MUC3A	Hyper
MUL1	Hyper
MX1	Hyper
MXI1	Hypo
MYADM	Hyper
MYBL2	Hyper
MYCBP	Hyper
MYCBP2	Hyper
MYD88	Hyper
MYH3	Hyper
MYL6B	Hypo
MYLK3	Hyper
MYO18A	Hyper
MYO1C	Hyper
MYO5A	Hyper
MYO9B	Hyper
MYOM2	Hypo
MYOZ3	Hyper
MYPOP	Hyper
MYRFL	Hyper
MYT1	Hyper
MYT1L	Hyper
N4BP2	Hyper
N4BP2L2	Hypo
NADK	Hyper
NADSYN1	Hyper
NAGS	Hyper
NALCN	Hyper
NARF	Hypo
NARS2	Hyper
NAT1	Hyper
NATD1	Hypo
NBR1	Hyper
NCAPG2	Hyper
NCKAP5	Hyper
NCOA7	Hyper
NCOR2	Hyper
NDRG2	Hyper
NDRG4	Hyper
NDST1	Hyper
NDUFA2	Hypo
NDUFA5	Hyper
NDUFA9	Hypo
NDUFAF1	Hyper
NDUFAF3	Hyper
NDUFB4	Hypo
NDUFB8	Hyper
NDUFC2	Hyper
NDUFS5	Hyper
NECAB1	Hyper
NECAB3	Hyper
NEDD4L	Hyper
NEFM	Hyper
NEK2	Hyper
NEK3	Hypo
NEK4	Hyper
NEK6	Hyper
NEMF	Hypo
NENF	Hyper
NEO1	Hyper
NEU1	Hyper
NEU3	Hyper
NEUROD2	Hyper
NEUROG3	Hyper
NEXN	Hyper
NFATC1	Hypo
NFATC2	Hyper
NFATC3	Hyper
NFE2L1	Hypo
NFE2L3	Hypo
NFIA	Hyper
NFIC	Hyper
NGEF	Hyper
NIPSNAP3A	Hyper
NIPSNAP3B	Hypo
NKAIN1	Hypo
NKD2	Hyper
NKX2-2	Hyper
NKX2-5	Hyper
NLRC4	Hypo
NLRC5	Hypo
NLRP6	Hyper
NLRX1	Hyper
NME2	Hyper
NMI	Hyper
NMNAT2	Hyper
NMNAT3	Hypo
NMRK2	Hypo
NOL10	Hyper
NOL11	Hypo
NOL12	Hyper
NOS1AP	Hyper
NOTCH1	Hyper
NOTCH3	Hyper
NOVA1	Hyper
NOVA2	Hypo
NOXO1	Hyper
NPC1	Hypo
NPM1	Hyper
NPTX1	Hyper
NPTXR	Hyper
NR1H3	Hyper
NR2F2	Hyper
NR2F6	Hyper
NRP2	Hypo
NRXN2	Hyper
NSMCE4A	Hypo
NSUN6	Hyper
NT5C1A	Hypo
NT5DC1	Hyper
NTMT1	Hyper
NTN3	Hyper
NTNG2	Hyper
NTPCR	Hyper
NTS	Hypo
NUB1	Hyper
NUBP2	Hyper
NUCB1	Hyper
NUCB2	Hyper
NUDT17	Hyper
NUDT18	Hyper
NUFIP1	Hyper
NUP107	Hypo
NUP133	Hypo
NUP160	Hyper
NUP205	Hyper
NUP210	Hyper
NUP50	Hyper
NUS1	Hyper
NXN	Hyper
NXPH3	Hyper
NYNRIN	Hyper
OAS2	Hyper
OAS3	Hyper
OBSCN	Hyper
OBSL1	Hypo
OCIAD1	Hyper
OCIAD2	Hyper
OCLN	Hyper
ODF2L	Hyper
OGDH	Hyper
OGFOD1	Hyper
OLAH	Hyper
OLFM1	Hyper
OLFML2A	Hyper
OMG	Hyper
ONECUT1	Hypo
OR10A2	Hypo
ORAI1	Hypo
ORAI2	Hyper
ORC3	Hypo
OS9	Hypo
OSBP	Hypo
OSBPL5	Hyper
OSBPL7	Hypo
OSMR	Hyper
OSR1	Hypo
OTOP2	Hypo
OTUD7B	Hyper
OXR1	Hypo
OXSM	Hypo
P2RX6	Hyper
P4HTM	Hyper
PA2G4	Hyper
PACRGL	Hyper
PACS1	Hyper
PACS2	Hypo
PACSIN1	Hyper
PADI3	Hyper
PAFAH1B1	Hypo
PAK1	Hyper
PALD1	Hyper
PALLD	Hyper
PAMR1	Hyper
PAN2	Hyper
PANK1	Hyper
PANK4	Hypo
PANX2	Hyper
PAQR4	Hyper
PAQR6	Hyper
PARD3	Hyper
PARD6A	Hyper
PARK7	Hypo
PARM1	Hypo
PARP14	Hyper
PARP6	Hyper
PARP9	Hyper
PBXIP1	Hyper
PCBP3	Hyper
PCDH1	Hyper
PCDHGA5	Hypo
PCDHGA6	Hyper
PCED1A	Hypo
PCK2	Hyper
PCLO	Hypo
PCMT1	Hyper
PCOLCE2	Hyper
PCSK6	Hyper
PDCD2	Hyper
PDCL3	Hyper
PDE1A	Hyper
PDE2A	Hyper
PDE4A	Hyper
PDE6C	Hypo
PDGFD	Hypo
PDIA6	Hyper
PDZRN3	Hyper
PECR	Hyper
PER1	Hyper
PEX11G	Hyper
PEX2	Hypo
PEX6	Hypo
PFDN1	Hypo
PFDN2	Hyper
PFDN4	Hyper
PFDN6	Hyper
PFKFB4	Hypo
PFKL	Hyper
PGBD1	Hypo
PGR	Hyper
PGRMC2	Hypo
PGS1	Hyper
PHACTR1	Hyper
PHACTR2	Hyper
PHACTR4	Hyper
PHAX	Hyper
PHC1	Hyper
PHF2	Hyper
PHF7	Hyper
PHGDH	Hypo
PHLDA2	Hypo
PHLPP2	Hyper
PHPT1	Hyper
PHYHIP	Hyper
PIANP	Hyper
PICK1	Hyper
PIF1	Hyper
PIGO	Hypo
PIGS	Hyper
PIGX	Hyper
PIK3R5	Hyper
PINK1	Hyper
PITPNA	Hyper
PITPNM1	Hyper
PITPNM2	Hypo
PIWIL2	Hyper
PKIG	Hyper
PKMYT1	Hypo
PKN1	Hyper
PLA2G15	Hyper
PLAC8	Hypo
PLAGL1	Hypo
PLCG1	Hyper
PLCG2	Hyper
PLCL2	Hypo
PLCXD2	Hyper
PLEC	Hyper
PLEKHA2	Hyper
PLEKHA4	Hyper
PLEKHG1	Hyper
PLEKHG3	Hyper
PLEKHG4	Hyper
PLEKHG5	Hyper
PLEKHM2	Hyper
PLEKHO2	Hyper
PLK3	Hyper
PLOD1	Hyper
PLRG1	Hyper
PLTP	Hyper
PLXNA2	Hypo
PMEPA1	Hyper
PMM1	Hyper
PNLIPRP1	Hypo
PNMA2	Hypo
PNP	Hypo
PNPLA6	Hyper
PNPT1	Hyper
POC5	Hypo
POLD1	Hyper
POLE2	Hypo
POLG	Hyper
POLL	Hypo
POLR2K	Hyper
POLR3A	Hypo
POLR3D	Hyper
POLRMT	Hyper
PON2	Hyper
POP5	Hyper
POU2F1	Hyper
PPARA	Hyper
PPARGC1B	Hyper
PPM1B	Hyper
PPM1E	Hypo
PPM1F	Hyper
PPM1M	Hyper
PPP1CB	Hypo
PPP1CC	Hyper
PPP1R14A	Hyper
PPP1R14B	Hyper
PPP1R16B	Hypo
PPP1R26	Hypo
PPP2R2B	Hyper
PPP2R5A	Hyper
PPP2R5C	Hyper
PPP2R5D	Hypo
PPP4R1	Hyper
PPT2	Hyper
PRAME	Hyper
PRC1	Hyper
PRDM11	Hyper
PRDM16	Hyper
PRDM2	Hyper
PRDM6	Hyper
PRDM8	Hyper
PRDM9	Hyper
PRDX6	Hyper
PREX1	Hyper
PRG4	Hyper
PRICKLE2	Hyper
PRKAB1	Hypo
PRKCSH	Hyper
PRKCZ	Hypo
PRKD2	Hyper
PRKRA	Hyper
PRMT2	Hyper
PRMT6	Hyper
PRNP	Hyper
PRODH	Hyper
PROK2	Hyper
PROX2	Hyper
PRPF38B	Hyper
PRPF40B	Hyper
PRR13	Hypo
PRR14	Hyper
PRR7	Hyper
PRRT4	Hyper
PRSS23	Hyper
PRSS35	Hyper
PRSS8	Hyper
PRTFDC1	Hyper
PRX	Hyper
PSAP	Hyper
PSAT1	Hypo
PSD	Hyper
PSD3	Hyper
PSEN1	Hyper
PSMA4	Hyper
PSMB7	Hyper
PSMC6	Hyper
PSMD14	Hyper
PSMD6	Hyper
PSMG4	Hyper
PSPN	Hyper
PSTK	Hypo
PTBP2	Hyper
PTCH1	Hyper
PTDSS2	Hyper
PTGER2	Hyper
PTGIS	Hyper
PTGR1	Hyper
PTGS2	Hyper
PTHLH	Hyper
PTK2B	Hyper
PTK6	Hyper
PTN	Hypo
PTP4A1	Hypo
PTPMT1	Hypo
PTPN13	Hyper
PTPN3	Hyper
PTPRF	Hyper
PTPRH	Hyper
PTPRJ	Hyper
PTPRN2	Hyper
PTPRS	Hyper
PTTG1	Hyper
PTX3	Hyper
PUF60	Hyper
PURA	Hyper
PXDN	Hyper
PXN	Hyper
PYROXD2	Hyper
PZP	Hypo
QPCT	Hypo
RAB11FIP1	Hyper
RAB11FIP3	Hyper
RAB11FIP4	Hyper
RAB27B	Hypo
RAB31	Hyper
RAB36	Hyper
RAB3D	Hyper
RAB3GAP2	Hypo
RAB43	Hypo
RAB4A	Hyper
RABGAP1	Hyper
RABGEF1	Hypo
RABGGTA	Hyper
RACGAP1	Hyper
RAD50	Hyper
RAD52	Hyper
RAD54B	Hyper
RADIL	Hyper
RAG1	Hyper
RAI14	Hyper
RALBP1	Hypo
RALGPS1	Hypo
RANBP1	Hypo
RANBP10	Hyper
RAP1A	Hyper
RAP1GAP	Hyper
RAP1GAP2	Hyper
RAP1GDS1	Hypo
RAPGEF1	Hyper
RAPGEF5	Hyper
RARB	Hyper
RASAL1	Hypo
RASD2	Hyper
RASGEF1C	Hypo
RASGRP2	Hyper
RASL10B	Hyper
RASSF2	Hyper
RBBP6	Hypo
RBCK1	Hyper
RBM11	Hyper
RBM12B	Hyper
RBM17	Hyper
RBM20	Hyper
RBM33	Hyper
RBM47	Hyper
RBM6	Hyper
RBMS1	Hyper
RBPMS2	Hypo
RECQL	Hypo
RELB	Hyper
RERE	Hyper
RERG	Hyper
REXO4	Hyper
RFC5	Hypo
RFFL	Hyper
RFX5	Hyper
RFX6	Hyper
RGMA	Hyper
RGS12	Hyper
RGS17	Hypo
RGS2	Hyper
RGS3	Hyper
RGS7	Hypo
RHBDD2	Hyper
RHBDL1	Hyper
RHEB	Hyper
RILPL1	Hyper
RIMS3	Hyper
RIMS4	Hyper
RIN2	Hyper
RIN3	Hyper
RING1	Hyper
RIPPLY2	Hyper
RMDN2	Hyper
RNASEL	Hypo
RNF149	Hypo
RNF169	Hyper
RNF183	Hyper
RNF2	Hyper
RNF213	Hyper
RNF215	Hypo
RNF24	Hyper
RNF38	Hypo
RNF4	Hyper
RNF41	Hyper
RNF44	Hyper
RNGTT	Hypo
RNPEPL1	Hyper
ROBO1	Hypo
ROBO3	Hyper
RORA	Hyper
RP9	Hyper
RPAP3	Hypo
RPF1	Hypo
RPF2	Hyper
RPH3AL	Hyper
RPL17	Hyper
RPL22	Hyper
RPL22L1	Hyper
RPL24	Hyper
RPL3	Hyper
RPL30	Hyper
RPL36	Hyper
RPL8	Hyper
RPP14	Hyper
RPP21	Hyper
RPRD2	Hyper
RPS19	Hyper
RPS20	Hyper
RPS26	Hyper
RPS6KL1	Hyper
RPS7	Hypo
RRBP1	Hyper
RSL1D1	Hyper
RSPH3	Hyper
RTKN2	Hypo
RTN2	Hyper
RTN4RL1	Hyper
RUNX1	Hyper
RUNX3	Hyper
RWDD3	Hyper
RWDD4	Hyper
RXRA	Hypo
RYR1	Hyper
S100A10	Hyper
S100B	Hyper
S100Z	Hyper
SACS	Hypo
SALL2	Hyper
SALL3	Hypo
SAMD9	Hyper
SAP18	Hypo
SAPCD2	Hyper
SARNP	Hyper
SAYSD1	Hyper
SBF1	Hyper
SBF2	Hyper
SBK1	Hyper
SBNO2	Hyper
SCAPER	Hyper
SCARA5	Hyper
SCARF1	Hyper
SCD5	Hypo
SCFD1	Hyper
SCHIP1	Hypo
SCIN	Hyper
SCLT1	Hyper
SCMH1	Hyper
SCN8A	Hypo
SCP2	Hyper
SCPEP1	Hyper
SCRN1	Hypo
SCUBE1	Hypo
SDC3	Hyper
SDC4	Hyper
SDHAF3	Hyper
SDK2	Hypo
SDR39U1	Hypo
SEC14L1	Hyper
SEC23B	Hyper
SEC24D	Hyper
SECISBP2L	Hyper
SECTM1	Hyper
SEMA3A	Hyper
SEMA3C	Hyper
SEMA3E	Hyper
SEMA3G	Hyper
SEMA4A	Hypo
SEMA4C	Hyper
SEMA4F	Hypo
SEMA4G	Hyper
SEPHS1	Hyper
SERINC2	Hyper
SERPING1	Hyper
SESN2	Hypo
SET	Hyper
SETD7	Hypo
SETMAR	Hyper
SEZ6L2	Hyper
SF3B5	Hyper
SFRP5	Hyper
SFXN4	Hyper
SGCE	Hypo
SGK1	Hyper
SH2B3	Hyper
SH2D3A	Hyper
SH2D4B	Hyper
SH3BP1	Hyper
SH3BP4	Hyper
SH3BP5	Hyper
SH3PXD2B	Hyper
SH3RF2	Hyper
SHANK1	Hyper
SHANK2	Hyper
SHANK3	Hyper
SHARPIN	Hypo
SHD	Hyper
SHISA5	Hyper
SHKBP1	Hyper
SHROOM3	Hyper
SIK2	Hyper
SIN3B	Hyper
SIPA1L1	Hyper
SIX2	Hypo
SKA1	Hypo
SKA3	Hypo
SLBP	Hyper
SLC10A5	Hyper
SLC13A4	Hyper
SLC16A4	Hyper
SLC17A5	Hypo
SLC1A3	Hypo
SLC1A6	Hyper
SLC20A2	Hypo
SLC22A17	Hypo
SLC25A17	Hyper
SLC25A25	Hyper
SLC25A28	Hypo
SLC25A36	Hypo
SLC25A42	Hypo
SLC26A5	Hyper
SLC27A2	Hyper
SLC27A3	Hyper
SLC30A3	Hyper
SLC35A1	Hyper
SLC35A3	Hyper
SLC35B3	Hyper
SLC35C1	Hyper
SLC35D2	Hyper
SLC35E4	Hyper
SLC38A4	Hyper
SLC39A10	Hyper
SLC39A11	Hyper
SLC39A6	Hyper
SLC41A3	Hyper
SLC44A2	Hyper
SLC4A11	Hyper
SLC4A2	Hyper
SLC4A3	Hyper
SLC4A7	Hyper
SLC5A12	Hypo
SLC5A4	Hyper
SLC6A17	Hyper
SLC6A9	Hyper
SLC7A11	Hyper
SLC7A7	Hyper
SLC8A3	Hyper
SLC9A1	Hyper
SLC9C1	Hypo
SLCO3A1	Hypo
SLFN13	Hyper
SLIT1	Hyper
SLIT3	Hypo
SMAD2	Hyper
SMAD7	Hyper
SMAD9	Hyper
SMAP1	Hypo
SMARCA2	Hyper
SMARCA4	Hyper
SMARCA5	Hypo
SMARCD3	Hyper
SMC1B	Hyper
SMCHD1	Hyper
SMG6	Hyper
SMKR1	Hyper
SMNDC1	Hypo
SMOC1	Hyper
SMOX	Hyper
SMPD1	Hyper
SMURF1	Hypo
SNAPC2	Hyper
SNAPC5	Hyper
SNCG	Hyper
SND1	Hyper
SNIP1	Hypo
SNRPB2	Hyper
SNRPC	Hypo
SNRPE	Hyper
SNRPG	Hypo
SNX10	Hypo
SNX24	Hyper
SNX3	Hypo
SNX30	Hypo
SOCS7	Hyper
SOD1	Hyper
SOGA1	Hyper
SORBS1	Hyper
SORL1	Hyper
SOX6	Hypo
SP100	Hyper
SP140L	Hypo
SP6	Hyper
SPAG5	Hyper
SPATA18	Hypo
SPATA6L	Hyper
SPC25	Hyper
SPDL1	Hyper
SPDYA	Hyper
SPEG	Hyper
SPEN	Hyper
SPICE1	Hyper
SPINT1	Hyper
SPINT2	Hypo
SPIRE1	Hyper
SPON1	Hyper
SPRED2	Hyper
SPRY4	Hyper
SPRYD3	Hypo
SPSB4	Hyper
SPTB	Hyper
SPTBN4	Hyper
SREBF1	Hyper
SRGAP3	Hyper
SRI	Hypo
SRPK1	Hyper
SRPK2	Hyper
SRSF10	Hyper
SRSF7	Hyper
SRSF8	Hypo
SS18L2	Hyper
SSB	Hyper
SSBP1	Hyper
SSBP4	Hyper
SSH1	Hyper
SSH3	Hyper
SSR1	Hyper
SSU72	Hyper
SSUH2	Hyper
ST3GAL4	Hyper
ST6GALNAC4	Hyper
STAC3	Hyper
STAT3	Hyper
STBD1	Hyper
STIM1	Hyper
STK35	Hyper
STMN4	Hypo
STON2	Hypo
STPG1	Hyper
STRADB	Hypo
STRBP	Hyper
STRIP1	Hypo
STRN4	Hyper
STX18	Hyper
STX1B	Hyper
STXBP3	Hyper
STXBP5L	Hyper
SUB1	Hyper
SUCLG1	Hyper
SULF1	Hypo
SUMF2	Hyper
SUMO1	Hyper
SUPT16H	Hypo
SUSD1	Hyper
SUSD4	Hyper
SUSD6	Hyper
SVIL	Hyper
SYBU	Hyper
SYCP2L	Hypo
SYDE1	Hyper
SYNC	Hyper
SYNE1	Hypo
SYNE2	Hyper
SYNGR1	Hyper
SYNGR3	Hyper
SYNRG	Hypo
SYT11	Hyper
SYT12	Hyper
SYT6	Hyper
SYT9	Hypo
SYTL1	Hyper
TANC2	Hyper
TANK	Hyper
TAP2	Hyper
TARBP1	Hyper
TATDN3	Hyper
TAX1BP1	Hyper
TAX1BP3	Hyper
TBC1D14	Hyper
TBC1D16	Hyper
TBC1D22A	Hyper
TBC1D2B	Hypo
TBC1D5	Hyper
TBCD	Hyper
TBL2	Hypo
TBX1	Hyper
TBXA2R	Hyper
TBXAS1	Hypo
TCEA1	Hyper
TCF12	Hypo
TCF4	Hyper
TCF7L1	Hyper
TCHP	Hyper
TCP11L1	Hypo
TDRD7	Hyper
TEAD1	Hypo
TECPR1	Hyper
TEF	Hyper
TEKT3	Hyper
TELO2	Hypo
[truncated: 6,775 more rows]

## Sheet: only DMEGs - KO vs WT
Hyper	A4GALT	Up
Hypo	AADAT	Down
Hyper	AAED1	Down
Hypo	AAR2	Up
Hyper	AARS	Up
Hyper	AARSD1	Down
Hypo	AASDHPPT	Down
Hyper	AATK	Up
Hyper	ABCA5	Down
Hypo	ABCB1	Up
Hyper	ABCB4	Up
Hyper	ABCB8	Up
Hyper	ABCG4	Up
Hyper	ABHD10	Down
Hyper	ABHD2	Up
Hyper	ABHD5	Down
Hyper	ABHD6	Down
Hyper	ABL1	Up
Hyper	ABLIM2	Up
Hyper	ACAD10	Up
Hypo	ACADVL	Up
Hypo	ACAP2	Up
Hyper	ACAT1	Down
Hyper	ACBD4	Up
Hypo	ACER2	Up
Hypo	ACHE	Up
Hyper	ACO1	Up
Hypo	ACOT13	Down
Hypo	ACOX3	Up
Hypo	ACSF3	Up
Hyper	ACSL1	Up
Hyper	ACSL3	Down
Hyper	ACSL6	Up
Hyper	ACSM3	Down
Hyper	ACSS1	Up
Hyper	ACSS2	Up
Hypo	ACTBL2	Up
Hyper	ACTR2	Down
Hyper	ACTR3	Down
Hyper	ACTR3B	Up
Hypo	ACY1	Up
Hyper	ADAM15	Up
Hyper	ADAM17	Up
Hyper	ADAMTS10	Up
Hyper	ADAMTS13	Up
Hypo	ADAMTS15	Up
Hypo	ADAMTS17	Up
Hyper	ADAMTS2	Up
Hyper	ADAMTS7	Up
Hyper	ADAMTS8	Up
Hyper	ADAP2	Up
Hyper	ADAR	Up
Hyper	ADCY5	Up
Hyper	ADCY7	Up
Hyper	ADGRA2	Up
Hyper	ADGRB2	Up
Hyper	ADGRE5	Up
Hyper	ADNP2	Up
Hypo	ADPGK	Down
Hyper	ADPRHL1	Up
Hyper	AEN	Up
Hyper	AFF1	Up
Hyper	AFF4	Up
Hyper	AGA	Down
Hyper	AGAP2	Up
Hyper	AGGF1	Down
Hypo	AGRN	Up
Hyper	AHNAK	Up
Hypo	AIFM3	Down
Hyper	AIMP1	Down
Hyper	AK4	Up
Hypo	AK5	Up
Hyper	AKAP13	Up
Hyper	AKAP3	Up
Hypo	AKAP5	Down
Hyper	AKAP8L	Up
Hyper	AKAP9	Up
Hyper	AKNA	Up
Hyper	AKT1	Up
Hyper	AKT2	Up
Hyper	ALAS1	Up
Hyper	ALDH1A3	Up
Hyper	ALDH1L2	Down
Hyper	ALDH4A1	Up
Hyper	ALDH8A1	Down
Hypo	ALDOA	Up
Hypo	ALG2	Down
Hypo	ALG8	Down
Hypo	ALG9	Up
Hyper	ALKBH7	Up
Hypo	ALMS1	Up
Hyper	AMBRA1	Up
Hypo	AMIGO1	Up
Hypo	AMPD3	Up
Hypo	ANAPC16	Down
Hyper	ANGPT1	Down
Hyper	ANK1	Up
Hyper	ANKRD17	Up
Hyper	ANKRD23	Down
Hypo	ANKRD37	Up
Hyper	ANKRD52	Up
Hyper	ANKRD63	Up
Hyper	ANKS1B	Up
Hypo	ANO6	Up
Hyper	ANO8	Up
Hypo	ANTXR1	Up
Hyper	ANXA6	Up
Hypo	AOC3	Down
Hypo	AP1S1	Up
Hyper	AP2A1	Up
Hyper	AP2B1	Up
Hyper	AP3S2	Up
Hyper	APBA2	Up
Hyper	APBB1	Up
Hyper	APC2	Up
Hypo	APH1B	Up
Hypo	API5	Down
Hyper	APITD1	Down
Hyper	APITD1-CORT	Down
Hypo	APOBEC3B	Up
Hyper	APOE	Up
Hyper	APOLD1	Up
Hyper	APPL2	Up
Hypo	ARAP3	Up
Hypo	ARC	Up
Hyper	ARF5	Up
Hyper	ARFGAP2	Up
Hyper	ARHGAP1	Up
Hyper	ARHGAP10	Up
Hyper	ARHGAP12	Down
Hyper	ARHGAP17	Up
Hyper	ARHGAP20	Up
Hyper	ARHGAP23	Up
Hyper	ARHGAP32	Up
Hyper	ARHGEF1	Up
Hypo	ARHGEF10L	Up
Hyper	ARHGEF2	Up
Hyper	ARHGEF37	Up
Hyper	ARHGEF38	Down
Hyper	ARHGEF39	Down
Hyper	ARID5B	Up
Hyper	ARL14EP	Down
Hyper	ARL4A	Down
Hyper	ARL6IP5	Down
Hyper	ARMC1	Down
Hypo	ARNT	Up
Hypo	ARPC5	Up
meCall	array.gene	deCall
Hypo	ARRDC4	Up
Hyper	ARTN	Up
Hyper	ARVCF	Up
Hypo	ASAP2	Up
Hypo	ASB16	Down
Hyper	ASGR1	Up
Hypo	ASH2L	Up
Hyper	ASNSD1	Down
Hyper	ASPHD2	Up
Hyper	ASS1	Up
Hypo	ASTN1	Up
Hyper	ASTN2	Up
Hyper	ATF7IP2	Down
Hyper	ATG10	Down
Hyper	ATG101	Up
Hyper	ATG14	Down
Hypo	ATG16L2	Up
Hypo	ATG2A	Up
Hyper	ATG2B	Down
Hyper	ATG4C	Down
Hypo	ATG4D	Up
Hypo	ATIC	Down
Hyper	ATOH8	Up
Hypo	ATOX1	Up
Hypo	ATP11A	Up
Hyper	ATP13A2	Up
Hyper	ATP2A1	Up
Hyper	ATP2A2	Up
Hyper	ATP5H	Down
Hyper	ATP5O	Down
Hypo	ATP6V0E2	Up
Hyper	ATP6V1B2	Up
Hyper	ATP6V1E1	Down
Hypo	ATP6V1G1	Down
Hypo	ATP8A2	Up
Hyper	ATP9B	Up
Hyper	ATRN	Up
Hypo	ATXN2L	Up
Hyper	ATXN3	Down
Hypo	AUNIP	Down
Hypo	AVEN	Down
Hyper	AXL	Up
Hyper	B3GALT1	Up
Hypo	B3GALT2	Down
Hypo	B3GALT5	Down
Hyper	B4GALNT4	Up
Hyper	B4GALT2	Up
Hyper	B4GAT1	Down
Hyper	BAALC	Up
Hyper	BACE1	Up
Hyper	BACH1	Up
Hyper	BACH2	Up
Hyper	BAHD1	Up
Hyper	BAIAP3	Up
Hyper	BARHL2	Up
Hyper	BASP1	Up
Hypo	BBC3	Up
Hyper	BBS10	Down
Hyper	BCAR1	Up
Hypo	BCAR3	Up
Hypo	BCAS3	Up
Hypo	BCDIN3D	Down
Hypo	BCHE	Down
Hyper	BCL9L	Up
Hypo	BCO2	Down
Hyper	BCR	Up
Hyper	BDH2	Down
Hyper	BEST4	Up
Hyper	BHLHA15	Up
Hypo	BIN3	Up
Hypo	BLOC1S1	Down
Hyper	BLOC1S4	Down
Hyper	BLVRA	Down
Hyper	BLZF1	Down
Hyper	BMF	Up
Hyper	BMP5	Down
Hyper	BMP8B	Up
Hyper	BOC	Up
Hypo	BPGM	Down
Hypo	BRAF	Up
Hypo	BRD7	Down
Hyper	BRICD5	Up
Hypo	BSCL2	Up
Hyper	BSN	Up
Hypo	BSPRY	Up
Hyper	BTBD11	Up
Hypo	BTF3	Down
Hypo	BTG2	Up
Hypo	BTN3A2	Down
Hypo	BUD13	Up
Hyper	BZW1	Down
Hypo	C10orf35	Up
Hyper	C11orf45	Up
Hypo	C11orf68	Up
Hypo	C12orf29	Down
Hyper	C12orf45	Down
Hyper	C12orf49	Up
Hyper	C12orf57	Up
Hypo	C14orf37	Up
Hypo	C15orf38	Up
Hyper	C16orf11	Up
Hyper	C16orf58	Up
Hypo	C17orf53	Up
Hypo	C17orf72	Up
Hypo	C18orf21	Down
Hypo	C18orf25	Up
Hyper	C18orf8	Up
Hypo	C19orf10	Up
Hypo	C19orf18	Down
Hyper	C19orf38	Up
Hyper	C19orf44	Up
Hypo	C19orf45	Up
Hypo	C19orf48	Up
Hyper	C19orf54	Up
Hyper	C1GALT1	Down
Hyper	C1orf106	Up
Hyper	C1orf116	Up
Hypo	C1orf122	Up
Hyper	C1orf123	Down
Hyper	C1QL1	Up
Hyper	C1QTNF3	Down
Hyper	C20orf24	Up
Hyper	C22orf23	Up
Hyper	C2CD4A	Down
Hyper	C2orf69	Down
Hyper	C2orf82	Down
Hyper	C3orf17	Down
Hyper	C3orf49	Down
Hypo	C3orf52	Up
Hypo	C4orf27	Down
Hypo	C4orf36	Up
Hyper	C5orf45	Down
Hyper	C5orf49	Down
Hyper	C6orf136	Down
Hyper	C6orf141	Down
Hyper	C6orf203	Down
Hyper	C6orf226	Down
Hyper	C6orf47	Down
Hyper	C8orf47	Down
Hyper	C8orf76	Down
Hyper	C9orf84	Down
Hyper	CA12	Up
Hyper	CABYR	Up
Hyper	CACNA1G	Up
Hyper	CACNA1I	Up
Hyper	CACNB3	Up
Hyper	CACNG4	Up
Hyper	CACNG6	Up
Hyper	CACNG7	Up
Hyper	CACYBP	Down
Hyper	CADPS2	Up
Hyper	CALCB	Up
Hyper	CALCOCO1	Up
Hyper	CALD1	Up
Hypo	CALM1	Down
Hyper	CALM2	Down
Hyper	CAMK1	Up
Hyper	CAMK2N2	Up
Hyper	CAMKK1	Up
Hypo	CAMKV	Up
Hyper	CAMTA2	Up
Hyper	CAND2	Up
Hyper	CANT1	Up
Hyper	CAPN1	Up
Hyper	CAPZB	Down
Hyper	CARHSP1	Up
Hyper	CARS2	Down
Hyper	CASC5	Up
Hypo	CASKIN1	Up
Hyper	CASP10	Down
Hyper	CASP3	Down
Hyper	CASP6	Down
Hyper	CASP8	Down
Hypo	CASZ1	Up
Hyper	CATSPERB	Down
Hyper	CBARP	Up
Hyper	CBL	Up
Hypo	CBLL1	Up
Hyper	CBLN3	Up
Hyper	CBR3	Down
Hyper	CBX1	Up
Hyper	CBX2	Up
Hyper	CBX5	Up
Hyper	CC2D1A	Up
Hyper	CCBE1	Up
Hyper	CCDC109B	Down
Hyper	CCDC113	Up
Hyper	CCDC149	Down
Hyper	CCDC15	Up
Hypo	CCDC150	Down
Hyper	CCDC41	Down
Hyper	CCDC43	Down
Hyper	CCDC53	Down
Hyper	CCDC88C	Up
Hyper	CCDC9	Up
Hyper	CCM2	Up
Hyper	CCNE1	Down
Hyper	CCNH	Down
Hyper	CCNI2	Up
Hypo	CCNJ	Down
Hyper	CCNL1	Down
Hyper	CCNO	Up
Hypo	CCSER1	Up
Hyper	CCT2	Down
Hyper	CD164	Down
Hypo	CD1D	Down
Hyper	CD2AP	Down
Hyper	CD2BP2	Up
Hyper	CD3EAP	Down
Hyper	CD58	Down
Hyper	CD82	Up
Hyper	CDA	Down
Hypo	CDAN1	Up
Hyper	CDC25B	Up
Hyper	CDC25C	Down
Hyper	CDC42BPA	Up
Hypo	CDC42BPB	Up
Hyper	CDCA5	Up
Hyper	CDCA8	Up
Hyper	CDH2	Up
Hyper	CDH23	Up
Hyper	CDH4	Up
Hypo	CDH7	Up
Hyper	CDK14	Up
Hyper	CDK18	Up
Hypo	CDK4	Up
Hyper	CDK6	Up
Hyper	CDKAL1	Down
Hyper	CDO1	Down
Hyper	CDR2L	Up
Hyper	CDT1	Up
Hyper	CEBPZOS	Down
Hyper	CECR2	Up
Hypo	CECR6	Up
Hyper	CELF5	Up
Hyper	CELSR2	Up
Hyper	CEND1	Up
Hyper	CENPE	Down
Hyper	CEP192	Up
Hypo	CEP350	Up
Hyper	CEP41	Up
Hypo	CEP78	Down
Hyper	CERK	Up
Hypo	CERS6	Up
Hyper	CGN	Up
Hyper	CHAC2	Down
Hyper	CHCHD5	Up
Hyper	CHCHD6	Up
Hyper	CHD3	Up
Hyper	CHD4	Down
Hyper	CHD5	Up
Hyper	CHD6	Up
Hypo	CHD7	Up
Hyper	CHD8	Up
Hypo	CHDH	Up
Hypo	CHKA	Down
Hyper	CHORDC1	Down
Hyper	CHPT1	Down
Hyper	CHRM4	Up
Hyper	CHRNA4	Up
Hyper	CHRNB2	Down
Hyper	CHRNB4	Up
Hypo	CHST1	Up
Hypo	CIAO1	Down
Hyper	CILP2	Up
Hyper	CIRH1A	Down
Hyper	CISD3	Up
Hyper	CIT	Up
Hyper	CLCC1	Up
Hyper	CLCN7	Up
Hyper	CLDN10	Down
Hyper	CLEC16A	Up
Hyper	CLIC5	Up
Hyper	CLSTN1	Up
Hyper	CLSTN2	Up
Hyper	CLSTN3	Up
Hyper	CLU	Up
Hyper	CLUH	Up
Hyper	CMC1	Down
Hyper	CMIP	Up
Hyper	CMPK1	Down
Hyper	CMTM4	Up
Hyper	CMTM7	Down
Hyper	CMYA5	Down
Hypo	CNBP	Down
Hyper	CNDP2	Up
Hyper	CNFN	Up
Hyper	CNIH4	Down
Hyper	CNNM4	Up
Hyper	CNP	Up
Hyper	CNTFR	Up
Hyper	CNTN1	Up
Hyper	CNTNAP2	Down
Hyper	CNTROB	Up
Hyper	COBL	Up
Hyper	COCH	Up
Hyper	COG1	Up
Hyper	COG5	Up
Hyper	COL11A2	Down
Hyper	COL18A1	Up
Hyper	COL21A1	Down
Hyper	COL24A1	Down
Hyper	COL6A2	Up
Hyper	COL9A1	Down
Hyper	COL9A3	Down
Hyper	COLGALT1	Up
Hypo	COMMD1	Down
Hyper	COMMD8	Down
Hyper	COMMD9	Down
Hypo	COPZ1	Down
Hyper	COQ10A	Down
Hypo	COQ10B	Down
Hypo	COQ2	Down
Hypo	COQ6	Down
Hyper	COQ7	Down
Hyper	COQ9	Up
Hyper	CORO1B	Up
Hyper	CORO2A	Up
Hyper	CORO2B	Up
Hyper	CORO7	Down
Hypo	COX15	Down
Hyper	COX19	Down
Hyper	COX5B	Down
Hypo	COX6C	Down
Hyper	CPAMD8	Up
Hypo	CPE	Up
Hypo	CPLX2	Up
Hyper	CPM	Down
Hypo	CPNE2	Up
Hyper	CPSF1	Up
Hyper	CPSF4	Up
Hypo	CPT1A	Up
Hyper	CRB2	Down
Hyper	CREB1	Down
Hyper	CREBBP	Up
Hyper	CREBL2	Up
Hyper	CRELD1	Up
Hyper	CRIM1	Up
Hyper	CRIP2	Up
Hyper	CRIP3	Down
Hyper	CRLF1	Up
Hyper	CRLF3	Down
Hyper	CRMP1	Up
Hyper	CRTC1	Up
Hyper	CRY2	Up
Hyper	CRYZ	Down
Hyper	CSDC2	Up
Hyper	CSE1L	Down
Hypo	CSF1	Up
Hyper	CSNK1G1	Up
Hyper	CSPG5	Up
Hyper	CSRP2BP	Down
Hyper	CSTF3	Down
Hypo	CTAGE1	Up
Hyper	CTDP1	Up
Hypo	CTDSP2	Up
Hyper	CUL4A	Down
Hyper	CUL7	Up
Hyper	CUL9	Up
Hyper	CUTA	Down
Hyper	CUX2	Up
Hyper	CWC15	Down
Hyper	CWF19L2	Down
Hyper	CXCL16	Up
Hyper	CYB561D1	Up
Hyper	CYFIP2	Up
Hypo	CYP1A1	Up
Hyper	CYP26B1	Down
Hypo	CYP2E1	Down
Hypo	CYP2U1	Up
Hyper	CYP39A1	Down
Hyper	CYP51A1	Up
Hyper	CYTH1	Up
Hypo	CYTH3	Up
Hypo	DAAM2	Up
Hyper	DAB1	Up
Hypo	DAB2	Down
Hyper	DACT1	Up
Hyper	DAG1	Up
Hyper	DAP	Up
Hyper	DAPK1	Up
Hypo	DARS	Down
Hypo	DAXX	Down
Hyper	DBI	Down
Hyper	DBNDD2	Up
Hyper	DCAF8	Down
Hyper	DCHS1	Up
Hyper	DCHS2	Up
Hypo	DCTN1	Up
Hyper	DCTN2	Up
Hyper	DCTN6	Down
Hyper	DDB2	Up
Hyper	DDR1	Up
Hypo	DDX10	Down
Hyper	DDX19A	Down
Hypo	DDX19B	Down
Hypo	DDX23	Up
Hyper	DDX47	Down
Hyper	DDX52	Down
Hypo	DDX60L	Up
Hyper	DECR2	Down
Hypo	DEFA5	Down
Hyper	DEGS1	Down
Hyper	DENND1A	Up
Hyper	DENND5A	Up
Hypo	DENND5B	Up
Hyper	DEPDC1B	Down
Hyper	DERA	Down
Hyper	DFFA	Down
Hypo	DFNB31	Up
Hyper	DGKD	Up
Hypo	DHFR	Down
Hyper	DHFRL1	Down
Hypo	DHRS13	Up
Hyper	DHRS4	Up
Hyper	DHX15	Up
Hyper	DHX40	Up
Hyper	DHX8	Up
Hyper	DIAPH3	Up
Hyper	DICER1	Down
Hypo	DIMT1	Down
Hypo	DIP2B	Up
Hyper	DISP2	Up
Hyper	DLC1	Up
Hyper	DLG4	Up
Hyper	DLGAP1	Down
Hyper	DLGAP4	Up
Hyper	DMTN	Up
Hyper	DMWD	Up
Hypo	DNAH12	Down
Hypo	DNAH14	Down
Hyper	DNAH17	Up
Hypo	DNAJA2	Down
Hyper	DNAJB6	Down
Hyper	DNAJC1	Down
Hypo	DNAJC10	Down
Hyper	DNAJC12	Down
Hyper	DNAJC14	Up
Hyper	DNAJC18	Up
Hypo	DNAJC2	Down
Hyper	DNAJC22	Up
Hyper	DNAJC6	Up
Hypo	DNAJC7	Down
Hyper	DNAL1	Down
Hyper	DNALI1	Down
Hyper	DNASE1	Up
Hyper	DNASE2	Up
Hyper	DNER	Up
Hypo	DNMT1	Up
Hypo	DNTTIP2	Down
Hyper	DOK3	Down
Hyper	DOK4	Up
Hyper	DPF1	Up
Hyper	DPYSL2	Up
Hyper	DPYSL4	Up
Hyper	DPYSL5	Up
Hyper	DRAP1	Up
Hyper	DRAXIN	Down
Hyper	DRG1	Down
Hyper	DSC3	Up
Hyper	DSCR3	Up
Hyper	DSG2	Up
Hyper	DSTN	Down
Hyper	DTD2	Down
Hyper	DTNA	Up
Hypo	DTNBP1	Down
Hypo	DTWD2	Down
Hyper	DTX1	Up
Hyper	DUSP15	Up
Hypo	DUSP19	Down
Hyper	DVL2	Up
Hyper	DVL3	Up
Hyper	DYNC1H1	Up
Hyper	DYNLL1	Down
Hypo	DYNLRB1	Down
Hypo	DYRK1A	Up
Hypo	DYSF	Up
Hypo	E2F1	Up
Hyper	E2F5	Down
Hyper	EAPP	Down
Hyper	EBI3	Down
Hypo	EBPL	Down
Hyper	ECE1	Up
Hyper	ECH1	Down
Hyper	ECSIT	Up
Hyper	EDC4	Up
Hyper	EDEM1	Up
Hyper	EDRF1	Down
Hyper	EEF1A1	Up
Hyper	EEF1E1	Down
Hypo	EEF2K	Up
Hypo	EFCAB4A	Up
Hyper	EFCAB4B	Up
Hypo	EFNA4	Down
Hypo	EGLN1	Up
Hypo	EGR4	Up
Hyper	EHBP1L1	Up
Hyper	EID1	Down
Hypo	EID2	Down
Hypo	EID2B	Down
Hypo	EIF2AK2	Up
Hypo	EIF2B3	Down
Hyper	EIF3D	Up
Hyper	EIF3F	Up
Hyper	EIF3G	Up
Hyper	EIF3J	Down
Hyper	EIF3L	Up
Hyper	ELF1	Up
Hyper	ELK3	Up
Hyper	ELOVL2	Down
Hypo	ELOVL6	Down
Hyper	EMILIN2	Up
Hyper	EMILIN3	Up
Hyper	EML5	Up
Hyper	EMP3	Up
Hyper	ENDOD1	Up
Hypo	ENGASE	Up
Hypo	ENO2	Up
Hyper	ENO3	Up
Hypo	ENOSF1	Down
Hyper	ENPP2	Up
Hypo	ENTPD1	Down
Hyper	EP400	Up
Hyper	EPB41L3	Up
Hyper	EPB41L5	Up
Hyper	EPHA10	Up
Hyper	EPHA2	Up
Hyper	EPHA5	Up
Hypo	EPHB1	Up
Hypo	EPHB6	Up
Hypo	EPN1	Up
Hypo	EPPK1	Up
Hyper	EPSTI1	Up
Hypo	ERBB2	Up
Hypo	ERBB4	Up
Hypo	ERCC6	Up
Hyper	ERF	Up
Hyper	ERGIC3	Up
Hyper	ERLIN1	Up
Hyper	ESD	Down
Hyper	ESYT2	Up
Hyper	ETFDH	Down
Hyper	ETV4	Up
Hypo	ETV5	Up
Hyper	EVA1C	Up
Hyper	EVC	Up
Hyper	EVI5L	Up
Hyper	EVL	Up
Hyper	EXOC3	Up
Hyper	EXOC4	Up
Hypo	EXOC6B	Up
Hyper	EXOC7	Up
Hypo	EXOSC6	Down
Hypo	EXOSC9	Down
Hyper	FABP3	Up
Hyper	FADS2	Up
Hyper	FAM105A	Up
Hyper	FAM107B	Down
Hyper	FAM109A	Up
Hyper	FAM110B	Up
Hyper	FAM114A1	Up
Hyper	FAM131A	Up
Hyper	FAM131B	Up
Hypo	FAM133B	Down
Hyper	FAM160A1	Up
Hypo	FAM163B	Up
Hyper	FAM169A	Up
Hyper	FAM174B	Up
Hyper	FAM180B	Down
Hypo	FAM198A	Up
Hyper	FAM19A5	Down
Hyper	FAM216A	Down
Hypo	FAM219B	Up
Hypo	FAM49A	Up
Hypo	FAM78B	Up
Hyper	FAM83D	Up
Hyper	FAM89A	Down
Hypo	FAM8A1	Down
Hypo	FAM96A	Down
Hyper	FANCF	Down
Hypo	FANCI	Up
Hypo	FANCL	Down
Hyper	FAR1	Down
Hyper	FARP1	Up
Hyper	FAXDC2	Up
Hyper	FBLN1	Up
Hyper	FBRS	Up
Hypo	FBXL17	Up
Hypo	FBXL19	Up
Hyper	FBXL8	Up
Hyper	FBXO28	Down
Hyper	FBXO32	Down
Hyper	FBXO9	Down
Hypo	FBXW11	Up
Hyper	FBXW4	Up
Hyper	FBXW5	Up
Hypo	FBXW9	Up
Hyper	FCGBP	Up
Hyper	FCGRT	Up
Hyper	FCHO1	Up
Hyper	FDX1	Down
Hyper	FDXACB1	Down
Hyper	FECH	Up
Hyper	FGF18	Down
Hypo	FGF23	Down
Hyper	FGFR1	Up
Hypo	FGFRL1	Up
Hyper	FGGY	Up
Hyper	FIBCD1	Up
Hyper	FIBIN	Up
Hypo	FIGNL2	Up
Hyper	FIS1	Up
Hypo	FKBP11	Down
Hyper	FKBP15	Up
Hyper	FKBP1A	Down
Hyper	FKBP2	Down
Hyper	FKBP5	Down
Hyper	FKBP7	Down
Hyper	FKBP9	Up
Hyper	FLOT2	Up
Hyper	FLT1	Down
Hyper	FLT4	Up
Hyper	FLYWCH1	Up
Hypo	FNBP1	Up
Hyper	FNDC3A	Up
Hyper	FNDC3B	Up
Hyper	FNDC4	Up
Hyper	FNDC5	Up
Hyper	FNIP2	Up
Hyper	FOXA2	Down
Hypo	FOXF2	Down
Hyper	FOXK1	Up
Hyper	FOXK2	Up
Hyper	FOXN3	Up
Hyper	FOXO1	Up
Hyper	FOXO6	Up
Hyper	FOXP1	Down
Hypo	FOXP2	Up
Hypo	FRAS1	Up
Hypo	FREM1	Down
Hypo	FRMD4A	Up
Hyper	FRMD8	Up
Hyper	FRZB	Down
Hyper	FSCN1	Up
Hypo	FST	Down
Hyper	FSTL4	Up
Hypo	FSTL5	Down
Hypo	FUZ	Up
Hyper	FYCO1	Up
Hypo	G0S2	Up
Hyper	G3BP2	Up
Hyper	GAB2	Up
Hyper	GABARAPL1	Up
Hyper	GABARAPL2	Down
Hyper	GABBR1	Down
Hyper	GALC	Up
Hyper	GALK1	Up
Hyper	GALNT11	Up
Hyper	GALNT14	Up
Hyper	GALNT18	Up
Hypo	GALNT2	Up
Hyper	GALNT6	Up
Hyper	GALNT9	Up
Hyper	GALR3	Down
Hypo	GAN	Up
Hyper	GAPVD1	Up
Hypo	GARS	Down
Hypo	GAS7	Up
Hyper	GBA2	Up
Hyper	GBF1	Up
Hypo	GBP2	Down
Hyper	GCA	Down
Hyper	GCC1	Up
Hyper	GCLC	Down
Hyper	GDF7	Up
Hyper	GEMIN6	Down
Hyper	GET4	Up
Hyper	GFAP	Up
Hyper	GFI1	Up
Hyper	GFM2	Up
Hypo	GFPT1	Up
Hyper	GGA3	Up
Hyper	GGH	Down
Hyper	GHITM	Down
Hyper	GHR	Down
Hyper	GINS3	Down
Hyper	GIT2	Up
Hyper	GLB1L2	Up
Hypo	GLDN	Down
Hyper	GLIPR2	Up
Hyper	GLIS1	Up
Hyper	GLIS2	Up
Hypo	GLMP	Down
Hyper	GLO1	Down
Hyper	GLOD4	Down
Hyper	GLRX3	Down
Hypo	GLT8D2	Down
Hyper	GMIP	Up
Hypo	GMNN	Down
Hyper	GMPPB	Up
Hyper	GMPR	Down
Hyper	GNAI1	Up
Hyper	GNAO1	Up
Hypo	GNAS	Down
Hyper	GNB1L	Up
Hyper	GNB5	Up
Hyper	GNG4	Up
Hyper	GNL2	Down
Hypo	GNPDA2	Down
Hypo	GNPTAB	Up
Hyper	GOLGA3	Up
Hypo	GOLGA7B	Up
Hypo	GOLGA8B	Down
Hyper	GON4L	Up
Hyper	GORASP1	Up
Hyper	GPATCH8	Up
Hypo	GPBP1	Down
Hypo	GPC1	Up
Hyper	GPC6	Up
Hyper	GPD2	Up
Hyper	GPM6A	Up
Hyper	GPR1	Down
Hyper	GPR108	Up
Hypo	GPR123	Up
Hyper	GPR137	Up
Hyper	GPR160	Down
Hyper	GPRC5B	Up
Hyper	GPRC5D	Down
Hyper	GPSM1	Up
Hyper	GPT	Up
Hyper	GRAMD1B	Up
Hypo	GRB7	Down
Hyper	GRIK3	Up
Hyper	GRIN1	Up
Hyper	GRK5	Up
Hypo	GRPEL1	Down
Hypo	GSC	Up
Hyper	GSN	Up
Hypo	GSPT1	Up
Hypo	GSTM2	Down
Hypo	GSTO1	Down
Hyper	GSTO2	Down
Hyper	GTF2I	Up
Hyper	GTF2IRD1	Up
Hypo	GTF3C6	Down
Hyper	GTPBP8	Down
Hyper	GUK1	Up
Hyper	H2AFJ	Down
Hyper	H2AFY	Down
Hyper	HABP4	Up
Hyper	HAGHL	Up
Hyper	HAP1	Up
Hypo	HAUS3	Down
Hyper	HCN2	Up
Hypo	HCN4	Up
Hypo	HDAC11	Up
Hypo	HDAC2	Down
Hyper	HDAC4	Up
Hyper	HDAC5	Up
Hyper	HDAC9	Up
Hyper	HEATR5A	Down
Hyper	HEBP2	Down
Hypo	HECTD1	Up
Hyper	HEG1	Up
Hypo	HELZ	Up
Hyper	HERC1	Up
Hyper	HES6	Up
Hypo	HEXDC	Up
Hyper	HEYL	Up
Hypo	HIAT1	Up
Hypo	HIC1	Up
Hypo	HIF1A	Up
Hyper	HINT1	Down
Hypo	HIPK3	Up
Hypo	HIRIP3	Up
Hyper	HIST1H1D	Up
Hyper	HIST1H2BH	Down
Hyper	HIST1H2BN	Down
Hyper	HLA-C	Down
Hyper	HLA-DMB	Down
Hyper	HLCS	Up
Hyper	HMGN1	Down
Hyper	HMGN2	Down
Hyper	HN1	Down
Hyper	HNMT	Down
Hyper	HNRNPA3	Down
Hypo	HOPX	Up
Hyper	HOXA4	Down
Hyper	HOXB3	Down
Hyper	HOXB9	Up
Hyper	HOXC6	Down
Hyper	HOXC8	Down
Hyper	HPCA	Up
Hypo	HPCAL1	Up
Hyper	HPCAL4	Up
Hyper	HPS1	Up
Hyper	HS1BP3	Up
Hypo	HS3ST5	Up
Hyper	HSBP1	Down
Hyper	HSCB	Down
Hyper	HSD17B4	Down
Hyper	HSD17B6	Up
Hypo	HSDL2	Down
Hyper	HSPA2	Up
Hyper	HSPA4	Down
Hypo	HSPA4L	Up
Hypo	HSPA9	Down
Hyper	HSPB8	Down
Hyper	HSPG2	Up
Hypo	HTR6	Up
Hyper	HTRA3	Down
Hyper	HUNK	Up
Hypo	HVCN1	Down
Hypo	HYOU1	Up
Hypo	ICA1	Up
Hyper	ICA1L	Down
Hypo	ICAM5	Up
Hyper	ICOSLG	Up
Hyper	ICT1	Down
Hypo	ID4	Down
Hyper	IDH2	Up
Hypo	IDUA	Up
Hypo	IFI16	Down
Hyper	IFI44L	Down
Hypo	IFLTD1	Down
Hyper	IFNAR2	Down
Hyper	IFNGR1	Down
Hyper	IFRD2	Up
Hyper	IFT172	Up
Hyper	IFT57	Down
Hyper	IFT80	Down
Hyper	IGDCC4	Up
Hyper	IGF2	Up
Hyper	IGF2R	Up
Hypo	IGHMBP2	Up
Hypo	IGSF10	Down
Hyper	IGSF11	Down
Hyper	IGSF8	Up
Hyper	IKBKE	Down
Hypo	IKZF3	Up
Hyper	IL10RA	Up
Hyper	IL18	Down
Hypo	IL18R1	Down
Hypo	IL27RA	Up
Hypo	IL9	Down
Hypo	IMMP2L	Up
Hyper	IMPA1	Down
Hyper	IMPACT	Up
Hyper	IMPDH1	Up
Hyper	INF2	Up
Hyper	INPP1	Down
Hyper	INPP5K	Up
Hyper	INTS3	Up
Hyper	INTS6	Down
Hypo	IPO9	Up
Hyper	IQCA1	Down
Hyper	IQCE	Up
Hyper	IQGAP1	Up
Hypo	IRS1	Up
Hyper	IRX4	Down
Hyper	IRX6	Up
Hypo	ISM1	Down
Hyper	ISM2	Up
Hyper	ITCH	Up
Hyper	ITGA2B	Up
Hyper	ITGA5	Up
Hyper	ITGB1	Up
Hyper	ITM2C	Up
Hyper	ITPR2	Up
Hyper	ITPRIP	Up
Hyper	ITPRIPL2	Up
Hyper	JADE2	Up
Hyper	JAK1	Up
Hypo	JAKMIP1	Down
Hyper	JDP2	Up
Hypo	JMJD8	Up
Hyper	JPH1	Up
Hyper	JRK	Up
Hyper	JTB	Down
Hypo	KANK2	Up
Hyper	KATNAL2	Up
Hyper	KATNB1	Up
Hypo	KAZN	Up
Hypo	KCNA3	Up
Hyper	KCNB1	Up
Hyper	KCNB2	Up
Hyper	KCND2	Up
Hyper	KCNH2	Up
Hyper	KCNIP1	Up
Hyper	KCNIP3	Up
Hypo	KCNJ1	Down
Hypo	KCNJ10	Down
Hyper	KCNJ12	Up
Hyper	KCNJ3	Down
Hyper	KCNJ8	Down
Hypo	KCNK12	Up
Hypo	KCNMA1	Up
Hyper	KCNN1	Up
Hyper	KCNQ1	Up
Hyper	KCNQ4	Up
Hypo	KCNS3	Up
Hyper	KCP	Down
Hyper	KCTD1	Up
Hyper	KCTD11	Up
Hypo	KCTD6	Down
Hypo	KDM4B	Up
Hypo	KDM5A	Up
Hyper	KHDRBS3	Down
Hyper	KHK	Up
Hyper	KHNYN	Up
Hyper	KIAA0040	Up
Hyper	KIAA0319L	Up
Hyper	KIAA0355	Up
Hyper	KIAA0930	Up
Hyper	KIAA1024	Down
Hypo	KIAA1161	Up
Hyper	KIAA1217	Down
Hyper	KIAA1244	Up
Hyper	KIAA1324L	Up
Hypo	KIAA1432	Up
Hyper	KIAA1467	Up
Hypo	KIAA1549	Up
Hyper	KIAA1644	Up
Hyper	KIAA1671	Up
Hyper	KIAA1683	Up
Hypo	KIAA1919	Down
Hyper	KIF13B	Up
Hyper	KIF17	Up
Hypo	KIF1A	Up
Hyper	KIF20A	Down
Hyper	KIF2A	Up
Hyper	KIF3A	Down
Hyper	KIF5A	Up
Hyper	KIFC2	Up
Hyper	KISS1R	Up
Hyper	KLC3	Up
Hypo	KLF11	Up
Hyper	KLF2	Up
Hyper	KLHL14	Up
Hypo	KLHL23	Down
Hyper	KLHL25	Up
Hyper	KLHL36	Up
Hyper	KLHL5	Up
Hyper	KRAS	Down
Hyper	KRR1	Down
Hyper	KRT19	Down
Hyper	KRT8	Down
Hypo	KRTAP5-7	Down
Hyper	KSR1	Up
Hyper	KSR2	Up
Hyper	LAMA1	Up
Hyper	LAMA5	Up
Hyper	LAMB1	Up
Hyper	LARP1	Up
Hyper	LASP1	Up
Hyper	LAYN	Down
Hyper	LDAH	Down
Hyper	LDB1	Up
Hyper	LDB3	Up
Hypo	LDLRAP1	Up
Hyper	LEAP2	Down
Hypo	LEMD3	Up
Hyper	LENG9	Up
Hyper	LGALS1	Up
Hyper	LGALS3	Down
Hyper	LGI1	Down
Hyper	LGMN	Down
Hypo	LHFPL5	Down
Hyper	LIF	Up
Hyper	LIG3	Up
Hyper	LIMS1	Down
Hyper	LIN7A	Down
Hyper	LIPG	Up
Hyper	LLGL1	Up
Hyper	LMBR1	Up
Hypo	LMCD1	Up
Hyper	LMNA	Up
Hyper	LMNB2	Up
Hypo	LMO1	Up
Hyper	LMO7	Up
Hyper	LMTK3	Up
Hyper	LOC728392	Up
Hyper	LOH12CR1	Up
Hyper	LONP1	Up
Hyper	LONRF2	Up
Hyper	LOXL3	Up
Hyper	LOXL4	Up
Hyper	LPAR3	Down
Hyper	LPAR5	Down
Hyper	LPAR6	Down
Hyper	LPIN3	Up
Hypo	LRFN4	Up
Hypo	LRIT3	Down
Hypo	LRP1	Up
Hyper	LRP2	Up
Hyper	LRP4	Up
Hyper	LRP8	Up
Hyper	LRRC17	Down
Hyper	LRRC26	Up
Hypo	LRRC3	Up
Hypo	LRRC34	Down
Hyper	LRRC36	Up
Hyper	LRRC39	Down
Hyper	LRRC66	Down
Hyper	LRRC7	Up
Hyper	LRRC8A	Up
Hyper	LRRC8E	Up
Hypo	LRRCC1	Down
Hyper	LRRFIP1	Down
Hyper	LRRTM4	Down
Hypo	LSM2	Down
Hyper	LTBP1	Up
Hyper	LTBP3	Up
Hyper	LTBP4	Up
Hypo	LTV1	Down
Hyper	LUZP1	Up
Hyper	LY6K	Up
Hyper	LYN	Down
Hypo	LYPD5	Up
Hyper	LYRM5	Down
Hyper	M6PR	Up
Hyper	MAD2L2	Up
Hyper	MADCAM1	Up
Hypo	MAFF	Up
Hyper	MAFG	Up
Hypo	MAFK	Up
Hyper	MAGEF1	Down
Hypo	MAGOH	Down
Hypo	MAGOHB	Down
Hypo	MALSU1	Down
Hyper	MAN1C1	Up
Hypo	MAN2A2	Up
Hypo	MAN2C1	Up
Hypo	MANSC1	Up
Hyper	MAP2K3	Up
Hyper	MAP2K5	Up
Hyper	MAP2K6	Down
Hyper	MAP3K1	Up
Hyper	MAP3K3	Up
Hypo	MAP3K5	Up
Hyper	MAP3K9	Up
Hyper	MAPK11	Up
Hyper	MAPK15	Down
Hyper	MAPK4	Up
Hyper	MAPK8IP1	Up
Hyper	MAPK8IP2	Up
Hyper	MAPKBP1	Up
Hypo	MAPRE2	Up
Hyper	MAPRE3	Up
Hyper	MAPT	Up
Hyper	MARCH8	Up
Hyper	MARK2	Up
Hypo	MARVELD1	Up
Hyper	MAST4	Up
Hyper	MAT1A	Up
Hyper	MATK	Up
Hyper	MATN3	Down
Hyper	MATR3	Down
Hypo	MBD2	Down
Hyper	MBD4	Down
Hyper	MBD5	Up
Hyper	MBD6	Up
Hyper	MBIP	Down
Hyper	MBP	Up
Hyper	MCAM	Up
Hyper	MCC	Up
Hypo	MCFD2	Up
Hypo	MCM10	Up
Hyper	MCM4	Up
Hypo	MCTP1	Up
Hyper	MDGA1	Up
Hyper	MDH2	Up
Hyper	ME2	Up
Hyper	MEA1	Down
Hyper	MEAF6	Down
Hypo	MED15	Up
Hyper	MED21	Down
Hyper	MED22	Up
Hyper	MED24	Up
Hyper	MED31	Down
Hyper	MED6	Down
Hypo	MEF2A	Up
Hyper	MEGF8	Up
Hyper	MEIS3	Up
Hypo	MESDC2	Down
Hyper	METTL5	Down
Hyper	METTL7A	Down
Hyper	MFAP1	Up
Hypo	MFAP4	Up
Hyper	MFI2	Up
Hypo	MFSD3	Up
Hyper	MGMT	Up
Hyper	MGST1	Down
Hypo	MIB2	Up
Hypo	MICA	Up
Hyper	MICAL2	Up
Hyper	MICAL3	Up
Hyper	MIER1	Down
Hypo	MINK1	Up
Hypo	MIR22HG	Down
Hyper	MKI67	Up
Hyper	MKLN1	Up
Hyper	MLXIPL	Up
Hyper	MMADHC	Down
Hyper	MMD2	Up
Hyper	MMP11	Up
Hyper	MMP15	Up
Hypo	MMP2	Up
Hyper	MMS19	Up
Hyper	MN1	Up
Hyper	MNAT1	Down
Hyper	MNS1	Down
Hyper	MOB3C	Up
Hyper	MOGS	Up
Hyper	MORN1	Up
Hyper	MPDZ	Up
Hyper	MPG	Up
Hyper	MPP2	Up
Hyper	MPP3	Down
Hyper	MPP6	Down
Hyper	MPPED1	Up
Hyper	MPZL2	Down
Hyper	MR1	Up
Hypo	MRFAP1L1	Down
Hyper	MRPL1	Down
Hyper	MRPL10	Up
Hyper	MRPL16	Down
Hyper	MRPL22	Down
Hyper	MRPL3	Down
Hyper	MRPL34	Down
Hyper	MRPL4	Up
Hyper	MRPL42	Down
Hyper	MRPL44	Down
Hyper	MRPS10	Down
Hyper	MRPS15	Down
Hyper	MRPS22	Down
Hypo	MRPS31	Down
Hypo	MRPS5	Down
Hyper	MRPS6	Down
Hypo	MRPS9	Down
Hyper	MSANTD3	Down
Hyper	MSC	Down
Hyper	MT1F	Down
Hyper	MT2A	Down
Hyper	MTHFD2L	Down
Hyper	MTMR4	Up
Hypo	MTMR9	Down
Hyper	MTPAP	Down
Hypo	MTSS1L	Up
Hyper	MUC3A	Up
Hyper	MUL1	Up
Hyper	MX1	Up
Hypo	MXI1	Down
Hyper	MYADM	Up
Hyper	MYBL2	Up
Hyper	MYCBP	Down
Hyper	MYCBP2	Up
Hyper	MYD88	Down
Hyper	MYEOV2	Down
Hyper	MYH3	Down
Hypo	MYL6B	Up
Hyper	MYLK3	Down
Hyper	MYO18A	Up
Hyper	MYO1C	Up
Hyper	MYO5A	Up
Hyper	MYO9B	Up
Hypo	MYOM2	Up
Hyper	MYOZ3	Down
Hyper	MYPOP	Up
Hyper	MYRFL	Down
Hyper	MYT1	Up
Hyper	MYT1L	Down
Hyper	N4BP2	Up
Hypo	N4BP2L2	Down
Hyper	NADK	Up
Hyper	NADSYN1	Up
Hyper	NAGS	Up
Hyper	NALCN	Down
Hypo	NARF	Up
Hyper	NARS2	Down
Hyper	NAT1	Down
Hypo	NATD1	Up
Hyper	NBR1	Up
Hyper	NCAPG2	Up
Hyper	NCKAP5	Up
Hyper	NCOA7	Up
Hyper	NCOR2	Up
Hyper	NDRG2	Up
Hyper	NDRG4	Up
Hyper	NDST1	Up
Hypo	NDUFA2	Down
Hyper	NDUFA5	Down
Hypo	NDUFA9	Down
Hyper	NDUFAF1	Down
Hyper	NDUFAF3	Down
Hypo	NDUFB4	Down
Hyper	NDUFB8	Down
Hyper	NDUFC2	Down
Hyper	NDUFS5	Down
Hyper	NECAB1	Down
Hyper	NECAB3	Up
Hyper	NEDD4L	Up
Hyper	NEFM	Down
Hyper	NEK2	Down
Hypo	NEK3	Down
Hyper	NEK4	Up
Hyper	NEK6	Up
Hypo	NEMF	Down
Hyper	NENF	Down
Hyper	NEO1	Up
Hyper	NEU1	Down
Hyper	NEU3	Up
Hyper	NEUROD2	Up
Hyper	NEUROG3	Up
Hyper	NEXN	Down
Hypo	NFATC1	Up
Hyper	NFATC2	Up
Hyper	NFATC3	Up
Hypo	NFE2L1	Up
Hypo	NFE2L3	Down
Hyper	NFIA	Down
Hyper	NFIC	Up
Hyper	NGEF	Up
Hyper	NIPSNAP3A	Down
Hypo	NIPSNAP3B	Down
Hypo	NKAIN1	Up
Hyper	NKD2	Up
Hyper	NKX2-2	Up
Hyper	NKX2-5	Down
Hypo	NLRC4	Down
Hypo	NLRC5	Up
Hyper	NLRP6	Up
Hyper	NLRX1	Up
Hyper	NME2	Down
Hyper	NMI	Down
Hyper	NMNAT2	Up
Hypo	NMNAT3	Down
Hypo	NMRK2	Up
Hyper	NOL10	Down
Hypo	NOL11	Down
Hyper	NOL12	Down
Hyper	NOS1AP	Up
Hyper	NOTCH1	Up
Hyper	NOTCH3	Up
Hyper	NOVA1	Down
Hypo	NOVA2	Up
Hyper	NOXO1	Up
Hypo	NPC1	Up
Hyper	NPM1	Down
Hyper	NPTX1	Up
Hyper	NPTXR	Up
Hyper	NR1H3	Up
Hyper	NR2F2	Up
Hyper	NR2F6	Down
Hypo	NRP2	Up
Hyper	NRXN2	Up
Hypo	NSMCE4A	Down
Hyper	NSUN6	Down
Hypo	NT5C1A	Up
Hyper	NT5DC1	Down
Hyper	NTMT1	Up
Hyper	NTN3	Up
Hyper	NTNG2	Up
Hyper	NTPCR	Down
Hypo	NTS	Down
Hyper	NUB1	Up
Hyper	NUBP2	Up
Hyper	NUCB1	Up
Hyper	NUCB2	Down
Hyper	NUDT17	Up
Hyper	NUDT18	Up
Hyper	NUFIP1	Down
Hypo	NUP107	Down
Hypo	NUP133	Up
Hyper	NUP160	Up
Hyper	NUP205	Up
Hyper	NUP210	Up
Hyper	NUP50	Down
Hyper	NUS1	Down
Hyper	NXN	Up
Hyper	NXPH3	Up
Hyper	NYNRIN	Up
Hyper	OAS2	Down
Hyper	OAS3	Up
Hyper	OBSCN	Up
Hypo	OBSL1	Up
Hyper	OCIAD1	Down
Hyper	OCIAD2	Down
Hyper	OCLN	Up
Hyper	ODF2L	Down
Hyper	OGDH	Up
Hyper	OGFOD1	Down
Hyper	OLAH	Down
Hyper	OLFM1	Up
Hyper	OLFML2A	Up
Hyper	OMG	Down
Hypo	ONECUT1	Up
Hypo	OR10A2	Down
Hypo	ORAI1	Up
Hyper	ORAI2	Up
Hypo	ORC3	Down
Hypo	OS9	Up
Hypo	OSBP	Up
Hyper	OSBPL5	Up
Hypo	OSBPL7	Up
Hyper	OSMR	Down
Hypo	OSR1	Up
Hypo	OTOP2	Up
Hyper	OTUD7B	Up
Hypo	OXR1	Up
Hypo	OXSM	Down
Hyper	P2RX6	Up
Hyper	P4HTM	Up
Hyper	PA2G4	Down
Hyper	PACRGL	Down
Hyper	PACS1	Up
Hypo	PACS2	Up
Hyper	PACSIN1	Up
Hyper	PADI3	Down
Hypo	PAFAH1B1	Up
Hyper	PAK1	Up
Hyper	PALD1	Up
Hyper	PALLD	Up
Hyper	PAMR1	Up
Hyper	PAN2	Up
Hyper	PANK1	Up
Hypo	PANK4	Up
Hyper	PANX2	Up
Hyper	PAPD7	Down
Hyper	PAQR4	Up
Hyper	PAQR6	Down
Hyper	PARD3	Up
Hyper	PARD6A	Up
Hypo	PARK7	Down
Hypo	PARM1	Up
Hyper	PARP14	Down
Hyper	PARP6	Down
Hyper	PARP9	Down
Hyper	PBXIP1	Up
Hyper	PCBP3	Up
Hyper	PCDH1	Up
Hypo	PCDHGA5	Down
Hyper	PCDHGA6	Down
Hypo	PCED1A	Up
Hyper	PCK2	Up
Hypo	PCLO	Up
Hyper	PCMT1	Down
Hyper	PCNX	Up
Hyper	PCOLCE2	Down
Hyper	PCSK6	Up
Hyper	PDCD2	Down
Hyper	PDCL3	Down
Hyper	PDE1A	Down
Hyper	PDE2A	Up
Hyper	PDE4A	Up
Hypo	PDE6C	Down
Hypo	PDGFD	Down
Hyper	PDIA6	Up
Hyper	PDZRN3	Up
Hyper	PECR	Down
Hyper	PER1	Up
Hyper	PEX11G	Up
Hypo	PEX2	Down
Hypo	PEX6	Up
Hypo	PFDN1	Down
Hyper	PFDN2	Down
Hyper	PFDN4	Down
Hyper	PFDN6	Down
Hypo	PFKFB4	Up
Hyper	PFKL	Up
Hypo	PGBD1	Down
Hyper	PGR	Up
Hypo	PGRMC2	Down
Hyper	PGS1	Up
Hyper	PHACTR1	Up
Hyper	PHACTR2	Up
Hyper	PHACTR4	Up
Hyper	PHAX	Down
Hyper	PHC1	Up
Hyper	PHF2	Up
Hyper	PHF7	Up
Hypo	PHGDH	Up
Hypo	PHLDA2	Up
Hyper	PHLPP2	Up
Hyper	PHPT1	Up
Hyper	PHYHIP	Up
Hyper	PIANP	Up
Hyper	PICK1	Up
Hyper	PIF1	Down
Hypo	PIGO	Up
Hyper	PIGS	Up
Hyper	PIGX	Down
Hyper	PIK3R5	Down
Hyper	PINK1	Up
Hyper	PITPNA	Up
Hyper	PITPNM1	Up
Hypo	PITPNM2	Up
Hyper	PIWIL2	Down
Hyper	PKIG	Up
Hypo	PKMYT1	Up
Hyper	PKN1	Up
Hyper	PLA2G15	Up
Hyper	PLA2G16	Down
Hypo	PLAC8	Down
Hypo	PLAGL1	Up
Hyper	PLCG1	Up
Hyper	PLCG2	Up
Hypo	PLCL2	Up
Hyper	PLCXD2	Up
Hyper	PLEC	Up
Hyper	PLEKHA2	Up
Hyper	PLEKHA4	Up
Hyper	PLEKHG1	Up
Hyper	PLEKHG3	Up
Hyper	PLEKHG4	Up
Hyper	PLEKHG5	Up
Hyper	PLEKHM2	Up
Hyper	PLEKHO2	Up
Hyper	PLK3	Up
Hyper	PLOD1	Up
Hyper	PLRG1	Down
Hyper	PLTP	Up
Hypo	PLXNA2	Up
Hyper	PMEPA1	Up
Hyper	PMM1	Up
Hypo	PNLIPRP1	Down
Hypo	PNMA2	Up
Hypo	PNP	Up
Hyper	PNPLA6	Up
Hyper	PNPT1	Down
Hypo	POC5	Down
Hyper	POLD1	Up
Hypo	POLE2	Down
Hyper	POLG	Up
Hypo	POLL	Up
Hyper	POLR2K	Down
Hypo	POLR3A	Up
Hyper	POLR3D	Up
Hyper	POLRMT	Up
Hyper	PON2	Down
Hyper	POP5	Down
Hyper	POU2F1	Down
Hypo	PPAP2A	Up
Hyper	PPAP2B	Up
Hyper	PPARA	Up
Hyper	PPARGC1B	Up
Hyper	PPM1B	Down
Hypo	PPM1E	Up
Hyper	PPM1F	Up
Hyper	PPM1M	Up
Hypo	PPP1CB	Down
Hyper	PPP1CC	Down
Hyper	PPP1R14A	Down
Hyper	PPP1R14B	Down
Hypo	PPP1R16B	Up
Hypo	PPP1R26	Up
Hyper	PPP2R2B	Up
Hyper	PPP2R4	Up
Hyper	PPP2R5A	Down
Hyper	PPP2R5C	Down
Hypo	PPP2R5D	Up
Hyper	PPP4R1	Up
Hyper	PPT2	Down
Hypo	PQLC1	Up
Hyper	PRAME	Up
Hyper	PRC1	Up
Hyper	PRDM11	Up
Hyper	PRDM16	Up
Hyper	PRDM2	Up
Hyper	PRDM6	Down
Hyper	PRDM8	Up
Hyper	PRDM9	Down
Hyper	PRDX6	Down
Hyper	PREX1	Up
Hyper	PRG4	Down
Hyper	PRICKLE2	Up
Hypo	PRKAB1	Up
Hyper	PRKCSH	Up
Hypo	PRKCZ	Up
Hyper	PRKD2	Up
Hyper	PRKRA	Up
Hyper	PRMT2	Up
Hyper	PRMT6	Down
Hyper	PRNP	Down
Hyper	PRODH	Up
Hyper	PROK2	Down
Hyper	PROX2	Down
Hyper	PRPF38B	Down
Hyper	PRPF40B	Up
Hypo	PRR13	Down
Hyper	PRR14	Up
Hyper	PRR7	Up
Hyper	PRRT4	Up
Hyper	PRSS23	Up
Hyper	PRSS35	Down
Hyper	PRSS8	Up
Hyper	PRTFDC1	Up
Hyper	PRX	Up
Hyper	PSAP	Up
Hypo	PSAT1	Down
Hyper	PSD	Up
Hyper	PSD3	Up
Hyper	PSEN1	Up
Hyper	PSMA4	Down
Hyper	PSMB7	Down
Hyper	PSMC6	Down
Hyper	PSMD14	Down
Hyper	PSMD6	Down
Hyper	PSMG4	Down
Hyper	PSPN	Up
Hypo	PSTK	Down
Hyper	PTBP2	Down
Hyper	PTCH1	Up
Hyper	PTDSS2	Up
Hyper	PTGER2	Down
Hyper	PTGIS	Down
Hyper	PTGR1	Down
Hyper	PTGS2	Down
Hyper	PTHLH	Down
Hyper	PTK2B	Up
Hyper	PTK6	Up
Hypo	PTN	Down
Hypo	PTP4A1	Up
Hypo	PTPMT1	Down
Hyper	PTPN13	Up
Hyper	PTPN3	Up
Hyper	PTPRF	Up
Hyper	PTPRH	Up
Hyper	PTPRJ	Up
Hyper	PTPRN2	Up
Hyper	PTPRS	Up
Hyper	PTTG1	Down
Hyper	PTX3	Up
Hyper	PUF60	Up
Hyper	PURA	Down
Hyper	PXDN	Up
Hyper	PXN	Up
Hyper	PYROXD2	Up
Hypo	PZP	Down
Hypo	QPCT	Up
Hyper	RAB11FIP1	Up
Hyper	RAB11FIP3	Up
Hyper	RAB11FIP4	Up
Hypo	RAB27B	Up
Hyper	RAB31	Up
Hyper	RAB36	Up
Hyper	RAB3D	Up
Hypo	RAB3GAP2	Down
Hypo	RAB43	Up
Hyper	RAB4A	Down
Hyper	RAB7L1	Up
Hyper	RABGAP1	Up
Hypo	RABGEF1	Up
Hyper	RABGGTA	Up
Hyper	RACGAP1	Up
Hyper	RAD50	Up
Hyper	RAD52	Down
Hyper	RAD54B	Up
Hyper	RADIL	Up
Hyper	RAG1	Up
Hyper	RAI14	Up
Hypo	RALBP1	Up
Hypo	RALGPS1	Up
Hypo	RANBP1	Down
Hyper	RANBP10	Up
Hyper	RAP1A	Down
Hyper	RAP1GAP	Up
Hyper	RAP1GAP2	Up
Hypo	RAP1GDS1	Down
Hyper	RAPGEF1	Up
Hyper	RAPGEF5	Up
Hyper	RARB	Up
Hyper	RARS	Down
Hypo	RASAL1	Up
Hyper	RASD2	Up
Hypo	RASGEF1C	Up
Hyper	RASGRP2	Up
Hyper	RASL10B	Up
Hyper	RASSF2	Up
Hypo	RBBP6	Down
Hyper	RBCK1	Up
Hyper	RBM11	Down
Hyper	RBM12B	Up
Hyper	RBM17	Down
Hyper	RBM20	Up
Hyper	RBM33	Up
Hyper	RBM47	Down
Hyper	RBM6	Down
Hyper	RBMS1	Down
Hypo	RBPMS2	Up
Hypo	RECQL	Up
Hyper	RELB	Up
Hyper	RERE	Up
Hyper	RERG	Up
Hyper	REXO4	Up
Hypo	RFC5	Down
Hyper	RFFL	Up
Hyper	RFX5	Up
Hyper	RFX6	Down
Hyper	RGMA	Up
Hyper	RGS12	Up
Hypo	RGS17	Up
Hyper	RGS2	Down
Hyper	RGS3	Up
Hypo	RGS7	Up
Hyper	RHBDD2	Up
Hyper	RHBDL1	Down
Hyper	RHEB	Down
Hyper	RILPL1	Up
Hyper	RIMS3	Up
Hyper	RIMS4	Up
Hyper	RIN2	Up
Hyper	RIN3	Down
Hyper	RING1	Down
Hyper	RIPPLY2	Down
Hypo	RLTPR	Up
Hyper	RMDN2	Down
Hypo	RNASEL	Up
Hypo	RNF149	Down
Hyper	RNF169	Up
Hyper	RNF183	Down
Hyper	RNF2	Down
Hyper	RNF213	Up
Hypo	RNF215	Up
Hyper	RNF24	Up
Hypo	RNF38	Up
Hyper	RNF4	Up
Hyper	RNF41	Up
Hyper	RNF44	Up
Hypo	RNGTT	Up
Hyper	RNMTL1	Down
Hyper	RNPEPL1	Up
Hypo	ROBO1	Up
Hyper	ROBO3	Up
Hyper	RORA	Up
Hyper	RP9	Down
Hypo	RPAP3	Down
Hypo	RPF1	Down
Hyper	RPF2	Down
Hyper	RPH3AL	Up
Hyper	RPL17	Up
Hyper	RPL22	Down
Hyper	RPL22L1	Down
Hyper	RPL24	Down
Hyper	RPL3	Up
Hyper	RPL30	Up
Hyper	RPL36	Up
Hyper	RPL8	Up
Hyper	RPP14	Down
Hyper	RPP21	Down
Hyper	RPRD2	Up
Hyper	RPS19	Up
Hyper	RPS20	Down
Hyper	RPS26	Down
Hyper	RPS6KL1	Up
Hypo	RPS7	Down
Hyper	RRBP1	Up
Hyper	RSL1D1	Down
Hyper	RSPH3	Up
Hypo	RTKN2	Down
Hyper	RTN2	Up
Hyper	RTN4RL1	Up
Hyper	RUNX1	Up
Hyper	RUNX3	Up
Hyper	RWDD3	Down
Hyper	RWDD4	Down
Hypo	RXRA	Up
Hyper	RYR1	Up
Hyper	S100A10	Down
Hyper	S100B	Down
Hyper	S100Z	Up
Hypo	SACS	Down
Hyper	SALL2	Up
Hypo	SALL3	Up
Hyper	SAMD9	Up
Hypo	SAP18	Down
Hyper	SAPCD2	Down
Hyper	SARNP	Down
Hypo	SARS	Up
Hyper	SAYSD1	Down
Hyper	SBF1	Up
Hyper	SBF2	Up
Hyper	SBK1	Up
Hyper	SBNO2	Up
Hyper	SCAPER	Up
Hyper	SCARA5	Up
Hyper	SCARF1	Down
Hypo	SCD5	Up
Hyper	SCFD1	Down
Hypo	SCHIP1	Up
Hyper	SCIN	Down
Hyper	SCLT1	Down
Hyper	SCMH1	Up
Hypo	SCN8A	Up
Hyper	SCP2	Down
Hyper	SCPEP1	Down
Hypo	SCRN1	Up
Hypo	SCUBE1	Up
Hyper	SDC3	Up
Hyper	SDC4	Up
Hyper	SDHAF3	Down
Hypo	SDK2	Up
Hypo	SDR39U1	Up
Hyper	SEC14L1	Up
Hyper	SEC23B	Up
Hyper	SEC24D	Up
Hyper	SECISBP2L	Up
Hyper	SECTM1	Up
Hyper	SEMA3A	Down
Hyper	SEMA3C	Up
Hyper	SEMA3E	Up
Hyper	SEMA3G	Down
Hypo	SEMA4A	Up
Hyper	SEMA4C	Up
Hypo	SEMA4F	Up
Hyper	SEMA4G	Up
Hyper	SEPHS1	Down
Hypo	SEPT2	Down
Hyper	SEPT3	Up
Hyper	SEPT5	Up
Hyper	SEPT7	Down
Hyper	SEPT9	Up
Hyper	SERINC2	Up
Hyper	SERPING1	Down
Hypo	SESN2	Up
Hyper	SET	Down
Hypo	SETD7	Up
Hyper	SETMAR	Down
Hyper	SEZ6L2	Up
Hyper	SF3B5	Up
Hyper	SFRP5	Up
Hyper	SFXN4	Down
Hypo	SGCE	Up
Hyper	SGK1	Down
Hyper	SGOL2	Down
Hyper	SH2B3	Up
Hyper	SH2D3A	Up
Hyper	SH2D4B	Down
Hyper	SH3BP1	Up
Hyper	SH3BP4	Up
Hyper	SH3BP5	Up
Hyper	SH3PXD2B	Up
Hyper	SH3RF2	Up
Hyper	SHANK1	Up
Hyper	SHANK2	Up
Hyper	SHANK3	Up
Hypo	SHARPIN	Up
Hyper	SHD	Up
Hypo	SHFM1	Down
Hyper	SHISA5	Up
Hyper	SHKBP1	Up
Hyper	SHROOM3	Up
Hyper	SIK2	Up
Hyper	SIN3B	Up
Hyper	SIPA1L1	Up
Hypo	SIX2	Up
Hypo	SKA1	Up
Hypo	SKA3	Down
Hyper	SLBP	Down
Hyper	SLC10A5	Down
Hyper	SLC13A4	Up
Hyper	SLC16A4	Down
Hypo	SLC17A5	Up
Hypo	SLC1A3	Down
Hyper	SLC1A6	Up
Hypo	SLC20A2	Down
Hypo	SLC22A17	Up
Hyper	SLC25A17	Down
Hyper	SLC25A25	Up
Hypo	SLC25A28	Down
Hypo	SLC25A36	Down
Hypo	SLC25A42	Up
Hyper	SLC26A5	Down
Hyper	SLC27A2	Down
Hyper	SLC27A3	Up
Hyper	SLC30A3	Up
Hyper	SLC35A1	Down
Hyper	SLC35A3	Down
Hyper	SLC35B3	Down
Hyper	SLC35C1	Up
Hyper	SLC35D2	Down
Hyper	SLC35E4	Up
Hyper	SLC38A4	Down
Hyper	SLC39A10	Up
Hyper	SLC39A11	Down
Hyper	SLC39A6	Up
Hyper	SLC41A3	Up
Hyper	SLC44A2	Up
Hyper	SLC4A11	Up
Hyper	SLC4A2	Up
Hyper	SLC4A3	Up
Hyper	SLC4A7	Up
Hypo	SLC5A12	Down
Hyper	SLC5A4	Down
Hyper	SLC6A17	Up
Hyper	SLC6A9	Up
Hyper	SLC7A11	Down
Hyper	SLC7A7	Down
Hyper	SLC8A3	Up
Hyper	SLC9A1	Up
Hypo	SLC9C1	Down
Hypo	SLCO3A1	Up
Hyper	SLFN13	Up
Hyper	SLIT1	Up
Hypo	SLIT3	Up
Hypo	SLMO1	Up
Hyper	SMAD2	Up
Hyper	SMAD7	Up
Hyper	SMAD9	Up
Hypo	SMAP1	Up
Hyper	SMARCA2	Up
Hyper	SMARCA4	Up
Hypo	SMARCA5	Down
Hyper	SMARCD3	Up
Hyper	SMC1B	Down
Hyper	SMCHD1	Up
Hyper	SMG6	Up
Hyper	SMKR1	Up
Hypo	SMNDC1	Down
Hyper	SMOC1	Up
Hyper	SMOX	Up
Hyper	SMPD1	Up
Hypo	SMURF1	Up
Hyper	SNAPC2	Up
Hyper	SNAPC5	Down
Hyper	SNCG	Down
Hyper	SND1	Up
Hypo	SNIP1	Up
Hyper	SNRPB2	Down
Hypo	SNRPC	Down
Hyper	SNRPE	Down
Hypo	SNRPG	Down
Hypo	SNX10	Down
Hyper	SNX24	Down
Hypo	SNX3	Down
Hypo	SNX30	Up
Hyper	SOCS7	Up
Hyper	SOD1	Down
Hyper	SOGA1	Up
Hyper	SORBS1	Up
Hyper	SORL1	Up
Hypo	SOX6	Up
Hyper	SP100	Down
Hypo	SP140L	Down
Hyper	SP6	Up
Hyper	SPAG5	Up
Hypo	SPATA18	Up
Hyper	SPATA6L	Down
Hyper	SPC25	Down
Hyper	SPDL1	Down
Hyper	SPDYA	Down
Hyper	SPEG	Up
[truncated: 533 more rows]

## Sheet: hyperme KO vs WT
meCall	array.gene	deCall
Hyper	AARSD1	Down
Hyper	ABCA5	Down
Hyper	ABHD10	Down
Hyper	ABHD5	Down
Hyper	ABHD6	Down
Hyper	ACAT1	Down
Hyper	ACSL3	Down
Hyper	ACSM3	Down
Hyper	ACTR2	Down
Hyper	ACTR3	Down
Hyper	AGA	Down
Hyper	AGGF1	Down
Hyper	AIMP1	Down
Hyper	ALDH1L2	Down
Hyper	ALDH8A1	Down
Hyper	ANGPT1	Down
Hyper	ANKRD23	Down
Hyper	ARHGAP12	Down
Hyper	ARHGEF38	Down
Hyper	ARHGEF39	Down
Hyper	ARL14EP	Down
Hyper	ARL4A	Down
Hyper	ARL6IP5	Down
Hyper	ARMC1	Down
Hyper	ASNSD1	Down
Hyper	ATF7IP2	Down
Hyper	ATG10	Down
Hyper	ATG14	Down
Hyper	ATG2B	Down
Hyper	ATG4C	Down
Hyper	ATP6V1E1	Down
Hyper	ATXN3	Down
Hyper	B4GAT1	Down
Hyper	BBS10	Down
Hyper	BDH2	Down
Hyper	BLOC1S4	Down
Hyper	BLVRA	Down
Hyper	BLZF1	Down
Hyper	BMP5	Down
Hyper	BZW1	Down
Hyper	C1GALT1	Down
Hyper	C1QTNF3	Down
Hyper	C2CD4A	Down
Hyper	C2orf69	Down
Hyper	C3orf49	Down
Hyper	C5orf49	Down
Hyper	C6orf136	Down
Hyper	C6orf141	Down
Hyper	C6orf226	Down
Hyper	C6orf47	Down
Hyper	C8orf76	Down
Hyper	CACYBP	Down
Hyper	CALM2	Down
Hyper	CAPZB	Down
Hyper	CARS2	Down
Hyper	CASP10	Down
Hyper	CASP3	Down
Hyper	CASP6	Down
Hyper	CASP8	Down
Hyper	CATSPERB	Down
Hyper	CBR3	Down
Hyper	CCDC149	Down
Hyper	CCDC43	Down
Hyper	CCNE1	Down
Hyper	CCNH	Down
Hyper	CCNL1	Down
Hyper	CCT2	Down
Hyper	CD164	Down
Hyper	CD2AP	Down
Hyper	CD58	Down
Hyper	CDA	Down
Hyper	CDC25C	Down
Hyper	CDKAL1	Down
Hyper	CDO1	Down
Hyper	CEBPZOS	Down
Hyper	CENPE	Down
Hyper	CHAC2	Down
Hyper	CHD4	Down
Hyper	CHORDC1	Down
Hyper	CHPT1	Down
Hyper	CHRNB2	Down
Hyper	CLDN10	Down
Hyper	CMC1	Down
Hyper	CMPK1	Down
Hyper	CMTM7	Down
Hyper	CMYA5	Down
Hyper	CNIH4	Down
Hyper	CNTNAP2	Down
Hyper	COL11A2	Down
Hyper	COL21A1	Down
Hyper	COL24A1	Down
Hyper	COL9A1	Down
Hyper	COL9A3	Down
Hyper	COMMD8	Down
Hyper	COMMD9	Down
Hyper	COQ10A	Down
Hyper	COQ7	Down
Hyper	CORO7	Down
Hyper	COX19	Down
Hyper	COX5B	Down
Hyper	CPM	Down
Hyper	CRB2	Down
Hyper	CREB1	Down
Hyper	CRIP3	Down
Hyper	CRLF3	Down
Hyper	CRYZ	Down
Hyper	CSE1L	Down
Hyper	CSTF3	Down
Hyper	CUL4A	Down
Hyper	CUTA	Down
Hyper	CWC15	Down
Hyper	CWF19L2	Down
Hyper	CYP26B1	Down
Hyper	CYP39A1	Down
Hyper	DBI	Down
Hyper	DCAF8	Down
Hyper	DCTN6	Down
Hyper	DDX19A	Down
Hyper	DDX47	Down
Hyper	DDX52	Down
Hyper	DECR2	Down
Hyper	DEGS1	Down
Hyper	DEPDC1B	Down
Hyper	DERA	Down
Hyper	DFFA	Down
Hyper	DICER1	Down
Hyper	DLGAP1	Down
Hyper	DNAJB6	Down
Hyper	DNAJC1	Down
Hyper	DNAJC12	Down
Hyper	DNAL1	Down
Hyper	DNALI1	Down
Hyper	DOK3	Down
Hyper	DRAXIN	Down
Hyper	DRG1	Down
Hyper	DSTN	Down
Hyper	DTD2	Down
Hyper	DYNLL1	Down
Hyper	E2F5	Down
Hyper	EAPP	Down
Hyper	EBI3	Down
Hyper	ECH1	Down
Hyper	EDRF1	Down
Hyper	EEF1E1	Down
Hyper	EID1	Down
Hyper	EIF3J	Down
Hyper	ELOVL2	Down
Hyper	ESD	Down
Hyper	ETFDH	Down
Hyper	FAM107B	Down
Hyper	FAM180B	Down
Hyper	FAM216A	Down
Hyper	FAM89A	Down
Hyper	FANCF	Down
Hyper	FAR1	Down
Hyper	FBXO28	Down
Hyper	FBXO32	Down
Hyper	FBXO9	Down
Hyper	FDX1	Down
Hyper	FDXACB1	Down
Hyper	FGF18	Down
Hyper	FKBP1A	Down
Hyper	FKBP2	Down
Hyper	FKBP5	Down
Hyper	FKBP7	Down
Hyper	FLT1	Down
Hyper	FOXA2	Down
Hyper	FOXP1	Down
Hyper	FRZB	Down
Hyper	GABARAPL2	Down
Hyper	GABBR1	Down
Hyper	GALR3	Down
Hyper	GCA	Down
Hyper	GCLC	Down
Hyper	GEMIN6	Down
Hyper	GGH	Down
Hyper	GHITM	Down
Hyper	GHR	Down
Hyper	GINS3	Down
Hyper	GLO1	Down
Hyper	GLOD4	Down
Hyper	GLRX3	Down
Hyper	GMPR	Down
Hyper	GNL2	Down
Hyper	GPR160	Down
Hyper	GPRC5D	Down
Hyper	GSTO2	Down
Hyper	GTPBP8	Down
Hyper	HEATR5A	Down
Hyper	HEBP2	Down
Hyper	HINT1	Down
Hyper	HLA-C	Down
Hyper	HLA-DMB	Down
Hyper	HMGN1	Down
Hyper	HMGN2	Down
Hyper	HNMT	Down
Hyper	HNRNPA3	Down
Hyper	HOXA4	Down
Hyper	HOXB3	Down
Hyper	HOXC6	Down
Hyper	HOXC8	Down
Hyper	HSBP1	Down
Hyper	HSCB	Down
Hyper	HSD17B4	Down
Hyper	HSPA4	Down
Hyper	HSPB8	Down
Hyper	HTRA3	Down
Hyper	ICA1L	Down
Hyper	IFI44L	Down
Hyper	IFNAR2	Down
Hyper	IFNGR1	Down
Hyper	IFT57	Down
Hyper	IFT80	Down
Hyper	IGSF11	Down
Hyper	IKBKE	Down
Hyper	IL18	Down
Hyper	IMPA1	Down
Hyper	INPP1	Down
Hyper	INTS6	Down
Hyper	IQCA1	Down
Hyper	IRX4	Down
Hyper	JTB	Down
Hyper	KCNJ3	Down
Hyper	KCNJ8	Down
Hyper	KCP	Down
Hyper	KHDRBS3	Down
Hyper	KIAA1217	Down
Hyper	KIF20A	Down
Hyper	KIF3A	Down
Hyper	KRAS	Down
Hyper	KRR1	Down
Hyper	KRT19	Down
Hyper	KRT8	Down
Hyper	LAYN	Down
Hyper	LDAH	Down
Hyper	LEAP2	Down
Hyper	LGALS3	Down
Hyper	LGI1	Down
Hyper	LGMN	Down
Hyper	LIMS1	Down
Hyper	LIN7A	Down
Hyper	LPAR3	Down
Hyper	LPAR5	Down
Hyper	LPAR6	Down
Hyper	LRRC17	Down
Hyper	LRRC39	Down
Hyper	LRRC66	Down
Hyper	LRRFIP1	Down
Hyper	LRRTM4	Down
Hyper	LYN	Down
Hyper	MAGEF1	Down
Hyper	MAP2K6	Down
Hyper	MAPK15	Down
Hyper	MATN3	Down
Hyper	MATR3	Down
Hyper	MBD4	Down
Hyper	MBIP	Down
Hyper	MEA1	Down
Hyper	MEAF6	Down
Hyper	MED21	Down
Hyper	MED31	Down
Hyper	MED6	Down
Hyper	METTL5	Down
Hyper	METTL7A	Down
Hyper	MGST1	Down
Hyper	MIER1	Down
Hyper	MMADHC	Down
Hyper	MNAT1	Down
Hyper	MNS1	Down
Hyper	MPP3	Down
Hyper	MPZL2	Down
Hyper	MRPL1	Down
Hyper	MRPL16	Down
Hyper	MRPL22	Down
Hyper	MRPL3	Down
Hyper	MRPL34	Down
Hyper	MRPL42	Down
Hyper	MRPL44	Down
Hyper	MRPS10	Down
Hyper	MRPS15	Down
Hyper	MRPS22	Down
Hyper	MRPS6	Down
Hyper	MSANTD3	Down
Hyper	MSC	Down
Hyper	MT1F	Down
Hyper	MT2A	Down
Hyper	MTHFD2L	Down
Hyper	MTPAP	Down
Hyper	MYCBP	Down
Hyper	MYD88	Down
Hyper	MYH3	Down
Hyper	MYLK3	Down
Hyper	MYOZ3	Down
Hyper	MYRFL	Down
Hyper	MYT1L	Down
Hyper	NALCN	Down
Hyper	NARS2	Down
Hyper	NAT1	Down
Hyper	NDUFA5	Down
Hyper	NDUFAF1	Down
Hyper	NDUFAF3	Down
Hyper	NDUFB8	Down
Hyper	NDUFC2	Down
Hyper	NDUFS5	Down
Hyper	NECAB1	Down
Hyper	NEFM	Down
Hyper	NEK2	Down
Hyper	NENF	Down
Hyper	NEU1	Down
Hyper	NEXN	Down
Hyper	NFIA	Down
Hyper	NIPSNAP3A	Down
Hyper	NKX2-5	Down
Hyper	NME2	Down
Hyper	NMI	Down
Hyper	NOL10	Down
Hyper	NOL12	Down
Hyper	NOVA1	Down
Hyper	NPM1	Down
Hyper	NR2F6	Down
Hyper	NSUN6	Down
Hyper	NT5DC1	Down
Hyper	NTPCR	Down
Hyper	NUCB2	Down
Hyper	NUFIP1	Down
Hyper	NUP50	Down
Hyper	NUS1	Down
Hyper	OAS2	Down
Hyper	OCIAD1	Down
Hyper	OCIAD2	Down
Hyper	ODF2L	Down
Hyper	OGFOD1	Down
Hyper	OLAH	Down
Hyper	OMG	Down
Hyper	OSMR	Down
Hyper	PA2G4	Down
Hyper	PACRGL	Down
Hyper	PADI3	Down
Hyper	PAQR6	Down
Hyper	PARP14	Down
Hyper	PARP6	Down
Hyper	PARP9	Down
Hyper	PCDHGA6	Down
Hyper	PCMT1	Down
Hyper	PCOLCE2	Down
Hyper	PDCD2	Down
Hyper	PDCL3	Down
Hyper	PDE1A	Down
Hyper	PECR	Down
Hyper	PFDN2	Down
Hyper	PFDN4	Down
Hyper	PFDN6	Down
Hyper	PHAX	Down
Hyper	PIF1	Down
Hyper	PIGX	Down
Hyper	PIK3R5	Down
Hyper	PIWIL2	Down
Hyper	PLRG1	Down
Hyper	PNPT1	Down
Hyper	POLR2K	Down
Hyper	PON2	Down
Hyper	POP5	Down
Hyper	POU2F1	Down
Hyper	PPM1B	Down
Hyper	PPP1CC	Down
Hyper	PPP1R14A	Down
Hyper	PPP1R14B	Down
Hyper	PPP2R5A	Down
Hyper	PPP2R5C	Down
Hyper	PPT2	Down
Hyper	PRDM6	Down
Hyper	PRDM9	Down
Hyper	PRDX6	Down
Hyper	PRG4	Down
Hyper	PRMT6	Down
Hyper	PRNP	Down
Hyper	PROK2	Down
Hyper	PROX2	Down
Hyper	PRPF38B	Down
Hyper	PRSS35	Down
Hyper	PSMA4	Down
Hyper	PSMB7	Down
Hyper	PSMC6	Down
Hyper	PSMD14	Down
Hyper	PSMD6	Down
Hyper	PSMG4	Down
Hyper	PTBP2	Down
Hyper	PTGER2	Down
Hyper	PTGIS	Down
Hyper	PTGR1	Down
Hyper	PTGS2	Down
Hyper	PTHLH	Down
Hyper	PTTG1	Down
Hyper	PURA	Down
Hyper	RAB4A	Down
Hyper	RAD52	Down
Hyper	RAP1A	Down
Hyper	RBM11	Down
Hyper	RBM17	Down
Hyper	RBM47	Down
Hyper	RBM6	Down
Hyper	RBMS1	Down
Hyper	RFX6	Down
Hyper	RGS2	Down
Hyper	RHBDL1	Down
Hyper	RHEB	Down
Hyper	RIN3	Down
Hyper	RING1	Down
Hyper	RIPPLY2	Down
Hyper	RMDN2	Down
Hyper	RNF183	Down
Hyper	RNF2	Down
Hyper	RP9	Down
Hyper	RPF2	Down
Hyper	RPL22	Down
Hyper	RPL22L1	Down
Hyper	RPL24	Down
Hyper	RPP14	Down
Hyper	RPP21	Down
Hyper	RPS20	Down
Hyper	RPS26	Down
Hyper	RSL1D1	Down
Hyper	RWDD3	Down
Hyper	RWDD4	Down
Hyper	S100A10	Down
Hyper	S100B	Down
Hyper	SAPCD2	Down
Hyper	SARNP	Down
Hyper	SAYSD1	Down
Hyper	SCARF1	Down
Hyper	SCFD1	Down
Hyper	SCIN	Down
Hyper	SCLT1	Down
Hyper	SCP2	Down
Hyper	SCPEP1	Down
Hyper	SDHAF3	Down
Hyper	SEMA3A	Down
Hyper	SEMA3G	Down
Hyper	SEPHS1	Down
Hyper	SERPING1	Down
Hyper	SET	Down
Hyper	SETMAR	Down
Hyper	SFXN4	Down
Hyper	SGK1	Down
Hyper	SH2D4B	Down
Hyper	SLBP	Down
Hyper	SLC10A5	Down
Hyper	SLC16A4	Down
Hyper	SLC25A17	Down
Hyper	SLC26A5	Down
Hyper	SLC27A2	Down
Hyper	SLC35A1	Down
Hyper	SLC35A3	Down
Hyper	SLC35B3	Down
Hyper	SLC35D2	Down
Hyper	SLC38A4	Down
Hyper	SLC39A11	Down
Hyper	SLC5A4	Down
Hyper	SLC7A11	Down
Hyper	SLC7A7	Down
Hyper	SMC1B	Down
Hyper	SNAPC5	Down
Hyper	SNCG	Down
Hyper	SNRPB2	Down
Hyper	SNRPE	Down
Hyper	SNX24	Down
Hyper	SOD1	Down
Hyper	SP100	Down
Hyper	SPATA6L	Down
Hyper	SPC25	Down
Hyper	SPDL1	Down
Hyper	SPDYA	Down
Hyper	SPICE1	Down
Hyper	SPINT1	Down
Hyper	SPON1	Down
Hyper	SRPK1	Down
Hyper	SRSF10	Down
Hyper	SRSF7	Down
Hyper	SS18L2	Down
Hyper	SSB	Down
Hyper	SSBP1	Down
Hyper	SSR1	Down
Hyper	SSU72	Down
Hyper	SSUH2	Down
Hyper	STAC3	Down
Hyper	STRBP	Down
Hyper	STX18	Down
Hyper	STXBP3	Down
Hyper	SUB1	Down
Hyper	SUCLG1	Down
Hyper	SUMO1	Down
Hyper	SUSD4	Down
Hyper	TANK	Down
Hyper	TAP2	Down
Hyper	TARBP1	Down
Hyper	TATDN3	Down
Hyper	TAX1BP1	Down
Hyper	TAX1BP3	Down
Hyper	TCEA1	Down
Hyper	TEKT3	Down
Hyper	TERF1	Down
Hyper	TEX14	Down
Hyper	TEX30	Down
Hyper	TFAM	Down
Hyper	THBS1	Down
Hyper	THEM4	Down
Hyper	THNSL2	Down
Hyper	THUMPD1	Down
Hyper	TIGD1	Down
Hyper	TLX3	Down
Hyper	TMCO1	Down
Hyper	TMEM126A	Down
Hyper	TMEM126B	Down
Hyper	TMEM167A	Down
Hyper	TMEM237	Down
Hyper	TMEM256	Down
Hyper	TMEM33	Down
Hyper	TMEM41B	Down
Hyper	TMEM70	Down
Hyper	TMEM91	Down
Hyper	TNFRSF13C	Down
Hyper	TOX	Down
Hyper	TPRKB	Down
Hyper	TRA2A	Down
Hyper	TRAM1L1	Down
Hyper	TRIM38	Down
Hyper	TRIM59	Down
Hyper	TRIP13	Down
Hyper	TRIT1	Down
Hyper	TRPC4	Down
Hyper	TSLP	Down
Hyper	TSPAN3	Down
Hyper	TTC13	Down
Hyper	TTC30A	Down
Hyper	TTLL3	Down
Hyper	TTPA	Down
Hyper	TUBA8	Down
Hyper	TUBB	Down
Hyper	TWIST1	Down
Hyper	TXN	Down
Hyper	UACA	Down
Hyper	UBE2B	Down
Hyper	UBE2E1	Down
Hyper	UBE2E3	Down
Hyper	UBL4B	Down
Hyper	UCP3	Down
Hyper	USP16	Down
Hyper	USP44	Down
Hyper	UTP6	Down
Hyper	VAMP8	Down
Hyper	VARS2	Down
Hyper	VDAC1	Down
Hyper	VIPR1	Down
Hyper	VKORC1	Down
Hyper	VRK1	Down
Hyper	VTA1	Down
Hyper	WARS2	Down
Hyper	WDR5B	Down
Hyper	WFDC2	Down
Hyper	WNT8A	Down
Hyper	XPO5	Down
Hyper	XRCC5	Down
Hyper	ZC3H14	Down
Hyper	ZC3H15	Down
Hyper	ZCCHC8	Down
Hyper	ZDHHC17	Down
Hyper	ZDHHC20	Down
Hyper	ZDHHC21	Down
Hyper	ZFP28	Down
Hyper	ZFP62	Down
Hyper	ZFP82	Down
Hyper	ZIK1	Down
Hyper	ZMYM1	Down
Hyper	ZMYM6	Down
Hyper	ZNF117	Down
Hyper	ZNF121	Down
Hyper	ZNF124	Down
Hyper	ZNF140	Down
Hyper	ZNF180	Down
Hyper	ZNF195	Down
Hyper	ZNF207	Down
Hyper	ZNF225	Down
Hyper	ZNF254	Down
Hyper	ZNF257	Down
Hyper	ZNF260	Down
Hyper	ZNF266	Down
Hyper	ZNF268	Down
Hyper	ZNF274	Down
Hyper	ZNF287	Down
Hyper	ZNF302	Down
Hyper	ZNF32	Down
Hyper	ZNF331	Down
Hyper	ZNF345	Down
Hyper	ZNF354A	Down
Hyper	ZNF419	Down
Hyper	ZNF426	Down
Hyper	ZNF468	Down
Hyper	ZNF471	Down
Hyper	ZNF480	Down
Hyper	ZNF485	Down
Hyper	ZNF506	Down
Hyper	ZNF527	Down
Hyper	ZNF544	Down
Hyper	ZNF546	Down
Hyper	ZNF550	Down
Hyper	ZNF551	Down
Hyper	ZNF569	Down
Hyper	ZNF570	Down
Hyper	ZNF582	Down
Hyper	ZNF583	Down
Hyper	ZNF599	Down
Hyper	ZNF605	Down
Hyper	ZNF607	Down
Hyper	ZNF613	Down
Hyper	ZNF667	Down
Hyper	ZNF706	Down
Hyper	ZNF709	Down
Hyper	ZNF721	Down
Hyper	ZNF780B	Down
Hyper	ZNF790	Down
Hyper	ZNF793	Down
Hyper	ZNF808	Down
Hyper	ZNF829	Down
Hyper	ZNRF1	Down
Hyper	ZSCAN12	Down
Hyper	ZSCAN16	Down
Hyper	ZSCAN18	Down
Hyper	CSRP2BP	Down
Hyper	APITD1-CORT	Down
Hyper	APITD1	Down
Hyper	ATP5H	Down
Hyper	CD3EAP	Down
Hyper	PAPD7	Down
Hyper	PLA2G16	Down
Hyper	C12orf45	Down
Hyper	LYRM5	Down
Hyper	MYEOV2	Down
Hyper	SGOL2	Down
Hyper	C9orf84	Down
Hyper	AAED1	Down
Hyper	DHFRL1	Down
Hyper	C8orf47	Down
Hyper	SPG20	Down
Hyper	KIAA1024	Down
Hyper	FAM19A5	Down
Hyper	C3orf17	Down
Hyper	GPR1	Down
Hyper	SRSF9	Down
Hyper	ZNRD1	Down
Hyper	ICT1	Down
Hyper	C2orf82	Down
Hyper	CCDC53	Down
Hyper	UTP11L	Down
Hyper	CCDC41	Down
Hyper	C5orf45	Down
Hyper	HN1	Down
Hyper	C6orf203	Down
Hyper	MPP6	Down
Hyper	ATP5O	Down
Hyper	C1orf123	Down
Hyper	CCDC109B	Down
Hyper	RNMTL1	Down
Hyper	H2AFJ	Down
Hyper	WDR52	Down
Hyper	RARS	Down
Hyper	HIST1H2BN	Down
Hyper	HIST1H2BH	Down
Hyper	CIRH1A	Down
Hyper	WISP3	Down
Hyper	H2AFY	Down
Hyper	SEPT7	Down
Hyper	A4GALT	Up
Hyper	AATK	Up
Hyper	ABCB4	Up
Hyper	ABCB8	Up
Hyper	ABCG4	Up
Hyper	ABHD2	Up
Hyper	ABL1	Up
Hyper	ABLIM2	Up
Hyper	ACAD10	Up
Hyper	ACBD4	Up
Hyper	ACO1	Up
Hyper	ACSL1	Up
Hyper	ACSL6	Up
Hyper	ACSS1	Up
Hyper	ACSS2	Up
Hyper	ACTR3B	Up
Hyper	ADAM15	Up
Hyper	ADAM17	Up
Hyper	ADAMTS10	Up
Hyper	ADAMTS13	Up
Hyper	ADAMTS2	Up
Hyper	ADAMTS7	Up
Hyper	ADAMTS8	Up
Hyper	ADAP2	Up
Hyper	ADAR	Up
Hyper	ADCY5	Up
Hyper	ADCY7	Up
Hyper	ADGRA2	Up
Hyper	ADGRB2	Up
Hyper	ADGRE5	Up
Hyper	ADNP2	Up
Hyper	ADPRHL1	Up
Hyper	AEN	Up
Hyper	AFF1	Up
Hyper	AFF4	Up
Hyper	AGAP2	Up
Hyper	AHNAK	Up
Hyper	AK4	Up
Hyper	AKAP13	Up
Hyper	AKAP3	Up
Hyper	AKAP8L	Up
Hyper	AKAP9	Up
Hyper	AKNA	Up
Hyper	AKT1	Up
Hyper	AKT2	Up
Hyper	ALAS1	Up
Hyper	ALDH1A3	Up
Hyper	ALDH4A1	Up
Hyper	ALKBH7	Up
Hyper	AMBRA1	Up
Hyper	ANK1	Up
Hyper	ANKRD17	Up
Hyper	ANKRD52	Up
Hyper	ANKRD63	Up
Hyper	ANKS1B	Up
Hyper	ANO8	Up
Hyper	ANXA6	Up
Hyper	AP2A1	Up
Hyper	AP2B1	Up
Hyper	AP3S2	Up
Hyper	APBA2	Up
Hyper	APBB1	Up
Hyper	APC2	Up
Hyper	APOE	Up
Hyper	APOLD1	Up
Hyper	APPL2	Up
Hyper	ARF5	Up
Hyper	ARFGAP2	Up
Hyper	ARHGAP1	Up
Hyper	ARHGAP10	Up
Hyper	ARHGAP17	Up
Hyper	ARHGAP20	Up
Hyper	ARHGAP23	Up
Hyper	ARHGAP32	Up
Hyper	ARHGEF1	Up
Hyper	ARHGEF2	Up
Hyper	ARHGEF37	Up
Hyper	ARID5B	Up
Hyper	ARTN	Up
Hyper	ARVCF	Up
Hyper	ASGR1	Up
Hyper	ASPHD2	Up
Hyper	ASS1	Up
Hyper	ASTN2	Up
Hyper	ATG101	Up
Hyper	ATOH8	Up
Hyper	ATP13A2	Up
Hyper	ATP2A1	Up
Hyper	ATP2A2	Up
Hyper	ATP6V1B2	Up
Hyper	ATP9B	Up
Hyper	ATRN	Up
Hyper	AXL	Up
Hyper	B3GALT1	Up
Hyper	B4GALNT4	Up
Hyper	B4GALT2	Up
Hyper	BAALC	Up
Hyper	BACE1	Up
Hyper	BACH1	Up
Hyper	BACH2	Up
Hyper	BAHD1	Up
Hyper	BAIAP3	Up
Hyper	BARHL2	Up
Hyper	BASP1	Up
Hyper	BCAR1	Up
Hyper	BCL9L	Up
Hyper	BCR	Up
Hyper	BEST4	Up
Hyper	BHLHA15	Up
Hyper	BMF	Up
Hyper	BMP8B	Up
Hyper	BOC	Up
Hyper	BRICD5	Up
Hyper	BSN	Up
Hyper	BTBD11	Up
Hyper	C11orf45	Up
Hyper	C12orf57	Up
Hyper	C19orf38	Up
Hyper	C19orf44	Up
Hyper	C19orf54	Up
Hyper	C1orf116	Up
Hyper	C1QL1	Up
Hyper	C22orf23	Up
Hyper	CA12	Up
Hyper	CABYR	Up
Hyper	CACNA1G	Up
Hyper	CACNA1I	Up
Hyper	CACNB3	Up
Hyper	CACNG4	Up
Hyper	CACNG6	Up
Hyper	CACNG7	Up
Hyper	CADPS2	Up
Hyper	CALCB	Up
Hyper	CALCOCO1	Up
Hyper	CALD1	Up
Hyper	CAMK1	Up
Hyper	CAMK2N2	Up
Hyper	CAMKK1	Up
Hyper	CAMTA2	Up
Hyper	CAND2	Up
Hyper	CANT1	Up
Hyper	CAPN1	Up
Hyper	CARHSP1	Up
Hyper	CBARP	Up
Hyper	CBL	Up
Hyper	CBLN3	Up
Hyper	CBX1	Up
Hyper	CBX2	Up
Hyper	CBX5	Up
Hyper	CC2D1A	Up
Hyper	CCBE1	Up
Hyper	CCDC113	Up
Hyper	CCDC15	Up
Hyper	CCDC88C	Up
Hyper	CCDC9	Up
Hyper	CCM2	Up
Hyper	CCNI2	Up
Hyper	CCNO	Up
Hyper	CD2BP2	Up
Hyper	CD82	Up
Hyper	CDC25B	Up
Hyper	CDC42BPA	Up
Hyper	CDCA5	Up
Hyper	CDCA8	Up
Hyper	CDH2	Up
Hyper	CDH23	Up
Hyper	CDH4	Up
Hyper	CDK14	Up
Hyper	CDK18	Up
Hyper	CDK6	Up
Hyper	CDR2L	Up
Hyper	CDT1	Up
Hyper	CECR2	Up
Hyper	CELF5	Up
Hyper	CELSR2	Up
Hyper	CEND1	Up
Hyper	CEP192	Up
Hyper	CEP41	Up
Hyper	CERK	Up
Hyper	CGN	Up
Hyper	CHCHD5	Up
Hyper	CHCHD6	Up
Hyper	CHD3	Up
Hyper	CHD5	Up
Hyper	CHD6	Up
Hyper	CHD8	Up
Hyper	CHRM4	Up
Hyper	CHRNA4	Up
Hyper	CHRNB4	Up
Hyper	CILP2	Up
Hyper	CISD3	Up
Hyper	CIT	Up
Hyper	CLCC1	Up
Hyper	CLCN7	Up
Hyper	CLEC16A	Up
Hyper	CLIC5	Up
Hyper	CLSTN1	Up
Hyper	CLSTN2	Up
Hyper	CLSTN3	Up
Hyper	CLU	Up
Hyper	CLUH	Up
Hyper	CMIP	Up
Hyper	CMTM4	Up
Hyper	CNDP2	Up
Hyper	CNFN	Up
Hyper	CNNM4	Up
Hyper	CNP	Up
Hyper	CNTFR	Up
Hyper	CNTN1	Up
Hyper	CNTROB	Up
Hyper	COBL	Up
Hyper	COCH	Up
Hyper	COG1	Up
Hyper	COG5	Up
Hyper	COL18A1	Up
Hyper	COL6A2	Up
Hyper	COLGALT1	Up
Hyper	COQ9	Up
Hyper	CORO1B	Up
Hyper	CORO2A	Up
Hyper	CORO2B	Up
Hyper	CPAMD8	Up
Hyper	CPSF1	Up
Hyper	CPSF4	Up
Hyper	CREBBP	Up
Hyper	CREBL2	Up
Hyper	CRELD1	Up
Hyper	CRIM1	Up
Hyper	CRIP2	Up
Hyper	CRLF1	Up
Hyper	CRMP1	Up
Hyper	CRTC1	Up
Hyper	CRY2	Up
Hyper	CSDC2	Up
Hyper	CSNK1G1	Up
Hyper	CSPG5	Up
Hyper	CTDP1	Up
Hyper	CUL7	Up
Hyper	CUL9	Up
Hyper	CUX2	Up
Hyper	CXCL16	Up
Hyper	CYB561D1	Up
Hyper	CYFIP2	Up
Hyper	CYP51A1	Up
Hyper	CYTH1	Up
Hyper	DAB1	Up
Hyper	DACT1	Up
Hyper	DAG1	Up
Hyper	DAP	Up
Hyper	DAPK1	Up
Hyper	DBNDD2	Up
Hyper	DCHS1	Up
Hyper	DCHS2	Up
Hyper	DCTN2	Up
Hyper	DDB2	Up
Hyper	DDR1	Up
Hyper	DENND1A	Up
Hyper	DENND5A	Up
Hyper	DGKD	Up
Hyper	DHRS4	Up
Hyper	DHX15	Up
Hyper	DHX40	Up
Hyper	DHX8	Up
Hyper	DIAPH3	Up
Hyper	DISP2	Up
Hyper	DLC1	Up
Hyper	DLG4	Up
Hyper	DLGAP4	Up
Hyper	DMTN	Up
Hyper	DMWD	Up
Hyper	DNAH17	Up
Hyper	DNAJC14	Up
Hyper	DNAJC18	Up
Hyper	DNAJC22	Up
Hyper	DNAJC6	Up
Hyper	DNASE1	Up
Hyper	DNASE2	Up
Hyper	DNER	Up
Hyper	DOK4	Up
Hyper	DPF1	Up
Hyper	DPYSL2	Up
Hyper	DPYSL4	Up
Hyper	DPYSL5	Up
Hyper	DRAP1	Up
Hyper	DSC3	Up
Hyper	DSG2	Up
Hyper	DTNA	Up
Hyper	DTX1	Up
Hyper	DUSP15	Up
Hyper	DVL2	Up
Hyper	DVL3	Up
Hyper	DYNC1H1	Up
Hyper	ECE1	Up
Hyper	ECSIT	Up
Hyper	EDC4	Up
Hyper	EDEM1	Up
Hyper	EEF1A1	Up
Hyper	EHBP1L1	Up
Hyper	EIF3D	Up
Hyper	EIF3F	Up
Hyper	EIF3G	Up
Hyper	EIF3L	Up
Hyper	ELF1	Up
Hyper	ELK3	Up
Hyper	EMILIN2	Up
Hyper	EMILIN3	Up
Hyper	EML5	Up
Hyper	EMP3	Up
Hyper	ENDOD1	Up
Hyper	ENO3	Up
Hyper	ENPP2	Up
Hyper	EP400	Up
Hyper	EPB41L3	Up
Hyper	EPB41L5	Up
Hyper	EPHA10	Up
Hyper	EPHA2	Up
Hyper	EPHA5	Up
Hyper	EPSTI1	Up
Hyper	ERF	Up
Hyper	ERGIC3	Up
Hyper	ERLIN1	Up
Hyper	ESYT2	Up
Hyper	ETV4	Up
Hyper	EVA1C	Up
Hyper	EVC	Up
Hyper	EVI5L	Up
Hyper	EVL	Up
Hyper	EXOC3	Up
Hyper	EXOC4	Up
Hyper	EXOC7	Up
Hyper	FABP3	Up
Hyper	FADS2	Up
Hyper	FAM110B	Up
Hyper	FAM114A1	Up
Hyper	FAM131A	Up
Hyper	FAM131B	Up
Hyper	FAM169A	Up
Hyper	FAM174B	Up
Hyper	FAM83D	Up
Hyper	FARP1	Up
Hyper	FAXDC2	Up
Hyper	FBLN1	Up
Hyper	FBRS	Up
Hyper	FBXL8	Up
Hyper	FBXW4	Up
Hyper	FBXW5	Up
Hyper	FCGBP	Up
Hyper	FCGRT	Up
Hyper	FCHO1	Up
Hyper	FECH	Up
Hyper	FGFR1	Up
Hyper	FGGY	Up
Hyper	FIBCD1	Up
Hyper	FIBIN	Up
Hyper	FIS1	Up
Hyper	FKBP15	Up
Hyper	FKBP9	Up
Hyper	FLOT2	Up
Hyper	FLT4	Up
Hyper	FLYWCH1	Up
Hyper	FNDC3A	Up
Hyper	FNDC3B	Up
Hyper	FNDC4	Up
Hyper	FNDC5	Up
Hyper	FNIP2	Up
Hyper	FOXK1	Up
Hyper	FOXK2	Up
Hyper	FOXN3	Up
Hyper	FOXO1	Up
Hyper	FOXO6	Up
Hyper	FRMD8	Up
Hyper	FSCN1	Up
Hyper	FSTL4	Up
Hyper	FYCO1	Up
Hyper	G3BP2	Up
Hyper	GAB2	Up
Hyper	GABARAPL1	Up
Hyper	GALC	Up
Hyper	GALK1	Up
Hyper	GALNT11	Up
Hyper	GALNT14	Up
Hyper	GALNT18	Up
Hyper	GALNT6	Up
Hyper	GALNT9	Up
Hyper	GAPVD1	Up
Hyper	GBA2	Up
Hyper	GBF1	Up
Hyper	GCC1	Up
Hyper	GDF7	Up
Hyper	GET4	Up
Hyper	GFAP	Up
Hyper	GFI1	Up
Hyper	GFM2	Up
Hyper	GGA3	Up
Hyper	GIT2	Up
Hyper	GLB1L2	Up
Hyper	GLIPR2	Up
Hyper	GLIS1	Up
Hyper	GLIS2	Up
Hyper	GMIP	Up
Hyper	GMPPB	Up
Hyper	GNAI1	Up
Hyper	GNAO1	Up
Hyper	GNB1L	Up
Hyper	GNB5	Up
Hyper	GNG4	Up
Hyper	GOLGA3	Up
Hyper	GON4L	Up
Hyper	GORASP1	Up
Hyper	GPATCH8	Up
Hyper	GPC6	Up
Hyper	GPD2	Up
Hyper	GPM6A	Up
Hyper	GPR108	Up
Hyper	GPR137	Up
Hyper	GPRC5B	Up
Hyper	GPSM1	Up
Hyper	GPT	Up
Hyper	GRAMD1B	Up
Hyper	GRIK3	Up
Hyper	GRIN1	Up
Hyper	GRK5	Up
Hyper	GSN	Up
Hyper	GTF2I	Up
Hyper	GTF2IRD1	Up
Hyper	GUK1	Up
Hyper	HABP4	Up
Hyper	HAGHL	Up
Hyper	HAP1	Up
Hyper	HCN2	Up
Hyper	HDAC4	Up
Hyper	HDAC5	Up
Hyper	HDAC9	Up
Hyper	HEG1	Up
Hyper	HERC1	Up
Hyper	HES6	Up
Hyper	HEYL	Up
Hyper	HLCS	Up
Hyper	HOXB9	Up
Hyper	HPCA	Up
Hyper	HPCAL4	Up
Hyper	HPS1	Up
Hyper	HS1BP3	Up
Hyper	HSD17B6	Up
Hyper	HSPA2	Up
Hyper	HSPG2	Up
Hyper	HUNK	Up
Hyper	ICOSLG	Up
Hyper	IDH2	Up
Hyper	IFRD2	Up
Hyper	IFT172	Up
Hyper	IGDCC4	Up
Hyper	IGF2	Up
Hyper	IGF2R	Up
Hyper	IGSF8	Up
Hyper	IL10RA	Up
Hyper	IMPACT	Up
Hyper	IMPDH1	Up
Hyper	INF2	Up
Hyper	INPP5K	Up
Hyper	INTS3	Up
Hyper	IQCE	Up
Hyper	IQGAP1	Up
Hyper	IRX6	Up
Hyper	ISM2	Up
Hyper	ITCH	Up
Hyper	ITGA2B	Up
Hyper	ITGA5	Up
Hyper	ITGB1	Up
Hyper	ITM2C	Up
Hyper	ITPR2	Up
Hyper	ITPRIP	Up
Hyper	ITPRIPL2	Up
Hyper	JADE2	Up
Hyper	JAK1	Up
Hyper	JDP2	Up
Hyper	JPH1	Up
Hyper	JRK	Up
Hyper	KATNAL2	Up
Hyper	KATNB1	Up
Hyper	KCNB1	Up
Hyper	KCNB2	Up
Hyper	KCND2	Up
Hyper	KCNH2	Up
Hyper	KCNIP1	Up
Hyper	KCNIP3	Up
Hyper	KCNJ12	Up
Hyper	KCNN1	Up
Hyper	KCNQ1	Up
Hyper	KCNQ4	Up
Hyper	KCTD1	Up
Hyper	KCTD11	Up
Hyper	KHK	Up
Hyper	KHNYN	Up
Hyper	KIAA0040	Up
Hyper	KIAA0319L	Up
Hyper	KIAA0930	Up
Hyper	KIAA1671	Up
Hyper	KIF13B	Up
Hyper	KIF17	Up
Hyper	KIF2A	Up
Hyper	KIF5A	Up
Hyper	KIFC2	Up
Hyper	KISS1R	Up
Hyper	KLC3	Up
Hyper	KLF2	Up
Hyper	KLHL14	Up
Hyper	KLHL25	Up
Hyper	KLHL36	Up
Hyper	KLHL5	Up
Hyper	KSR1	Up
Hyper	KSR2	Up
Hyper	LAMA1	Up
Hyper	LAMA5	Up
Hyper	LAMB1	Up
Hyper	LARP1	Up
Hyper	LASP1	Up
Hyper	LDB1	Up
Hyper	LDB3	Up
Hyper	LENG9	Up
Hyper	LGALS1	Up
Hyper	LIF	Up
Hyper	LIG3	Up
Hyper	LIPG	Up
Hyper	LLGL1	Up
Hyper	LMBR1	Up
Hyper	LMNA	Up
Hyper	LMNB2	Up
Hyper	LMO7	Up
Hyper	LMTK3	Up
Hyper	LOC728392	Up
Hyper	LONP1	Up
Hyper	LONRF2	Up
Hyper	LOXL3	Up
Hyper	LOXL4	Up
Hyper	LPIN3	Up
Hyper	LRP2	Up
Hyper	LRP4	Up
Hyper	LRP8	Up
Hyper	LRRC26	Up
Hyper	LRRC36	Up
Hyper	LRRC7	Up
Hyper	LRRC8A	Up
Hyper	LRRC8E	Up
Hyper	LTBP1	Up
Hyper	LTBP3	Up
Hyper	LTBP4	Up
Hyper	LUZP1	Up
Hyper	LY6K	Up
Hyper	M6PR	Up
Hyper	MAD2L2	Up
Hyper	MADCAM1	Up
Hyper	MAFG	Up
Hyper	MAN1C1	Up
Hyper	MAP2K3	Up
Hyper	MAP2K5	Up
Hyper	MAP3K1	Up
Hyper	MAP3K3	Up
Hyper	MAP3K9	Up
Hyper	MAPK11	Up
Hyper	MAPK4	Up
Hyper	MAPK8IP1	Up
Hyper	MAPK8IP2	Up
Hyper	MAPKBP1	Up
Hyper	MAPRE3	Up
Hyper	MAPT	Up
Hyper	MARK2	Up
Hyper	MAST4	Up
Hyper	MAT1A	Up
Hyper	MATK	Up
Hyper	MBD5	Up
Hyper	MBD6	Up
Hyper	MBP	Up
Hyper	MCAM	Up
Hyper	MCC	Up
Hyper	MCM4	Up
Hyper	MDGA1	Up
Hyper	MDH2	Up
Hyper	ME2	Up
Hyper	MED22	Up
Hyper	MED24	Up
Hyper	MEGF8	Up
Hyper	MEIS3	Up
Hyper	MFAP1	Up
Hyper	MGMT	Up
Hyper	MICAL2	Up
Hyper	MICAL3	Up
Hyper	MKI67	Up
Hyper	MKLN1	Up
Hyper	MLXIPL	Up
Hyper	MMD2	Up
Hyper	MMP11	Up
Hyper	MMP15	Up
Hyper	MMS19	Up
Hyper	MN1	Up
Hyper	MOB3C	Up
Hyper	MOGS	Up
Hyper	MORN1	Up
Hyper	MPDZ	Up
Hyper	MPG	Up
Hyper	MPP2	Up
Hyper	MPPED1	Up
Hyper	MR1	Up
Hyper	MRPL10	Up
Hyper	MRPL4	Up
Hyper	MTMR4	Up
Hyper	MUC3A	Up
Hyper	MUL1	Up
Hyper	MX1	Up
Hyper	MYADM	Up
Hyper	MYBL2	Up
Hyper	MYCBP2	Up
Hyper	MYO18A	Up
Hyper	MYO1C	Up
Hyper	MYO5A	Up
Hyper	MYO9B	Up
Hyper	MYPOP	Up
Hyper	MYT1	Up
Hyper	N4BP2	Up
Hyper	NADK	Up
Hyper	NADSYN1	Up
Hyper	NAGS	Up
Hyper	NBR1	Up
Hyper	NCAPG2	Up
Hyper	NCKAP5	Up
Hyper	NCOA7	Up
Hyper	NCOR2	Up
Hyper	NDRG2	Up
Hyper	NDRG4	Up
Hyper	NDST1	Up
Hyper	NECAB3	Up
Hyper	NEDD4L	Up
Hyper	NEK4	Up
Hyper	NEK6	Up
Hyper	NEO1	Up
Hyper	NEU3	Up
Hyper	NEUROD2	Up
Hyper	NEUROG3	Up
Hyper	NFATC2	Up
Hyper	NFATC3	Up
Hyper	NFIC	Up
Hyper	NGEF	Up
Hyper	NKD2	Up
Hyper	NKX2-2	Up
Hyper	NLRP6	Up
Hyper	NLRX1	Up
Hyper	NMNAT2	Up
Hyper	NOS1AP	Up
Hyper	NOTCH1	Up
Hyper	NOTCH3	Up
Hyper	NOXO1	Up
Hyper	NPTX1	Up
Hyper	NPTXR	Up
Hyper	NR1H3	Up
Hyper	NR2F2	Up
Hyper	NRXN2	Up
Hyper	NTMT1	Up
Hyper	NTN3	Up
Hyper	NTNG2	Up
Hyper	NUB1	Up
Hyper	NUBP2	Up
Hyper	NUCB1	Up
Hyper	NUDT17	Up
Hyper	NUDT18	Up
Hyper	NUP160	Up
Hyper	NUP205	Up
Hyper	NUP210	Up
Hyper	NXN	Up
Hyper	NXPH3	Up
Hyper	NYNRIN	Up
Hyper	OAS3	Up
Hyper	OBSCN	Up
Hyper	OCLN	Up
Hyper	OGDH	Up
Hyper	OLFM1	Up
Hyper	OLFML2A	Up
Hyper	ORAI2	Up
Hyper	OSBPL5	Up
Hyper	OTUD7B	Up
Hyper	P2RX6	Up
Hyper	P4HTM	Up
Hyper	PACS1	Up
Hyper	PACSIN1	Up
Hyper	PAK1	Up
Hyper	PALD1	Up
Hyper	PALLD	Up
Hyper	PAMR1	Up
Hyper	PAN2	Up
Hyper	PANK1	Up
Hyper	PANX2	Up
Hyper	PAQR4	Up
Hyper	PARD3	Up
Hyper	PARD6A	Up
Hyper	PBXIP1	Up
Hyper	PCBP3	Up
Hyper	PCDH1	Up
Hyper	PCK2	Up
Hyper	PCSK6	Up
Hyper	PDE2A	Up
Hyper	PDE4A	Up
Hyper	PDIA6	Up
Hyper	PDZRN3	Up
Hyper	PER1	Up
Hyper	PEX11G	Up
Hyper	PFKL	Up
Hyper	PGR	Up
Hyper	PGS1	Up
Hyper	PHACTR1	Up
Hyper	PHACTR2	Up
Hyper	PHACTR4	Up
Hyper	PHC1	Up
Hyper	PHF2	Up
Hyper	PHF7	Up
Hyper	PHLPP2	Up
Hyper	PHPT1	Up
Hyper	PHYHIP	Up
Hyper	PIANP	Up
Hyper	PICK1	Up
Hyper	PIGS	Up
Hyper	PINK1	Up
Hyper	PITPNA	Up
Hyper	PITPNM1	Up
Hyper	PKIG	Up
Hyper	PKN1	Up
Hyper	PLA2G15	Up
Hyper	PLCG1	Up
Hyper	PLCG2	Up
Hyper	PLCXD2	Up
Hyper	PLEC	Up
Hyper	PLEKHA2	Up
Hyper	PLEKHA4	Up
Hyper	PLEKHG1	Up
Hyper	PLEKHG3	Up
Hyper	PLEKHG4	Up
Hyper	PLEKHG5	Up
Hyper	PLEKHM2	Up
Hyper	PLEKHO2	Up
Hyper	PLK3	Up
Hyper	PLOD1	Up
Hyper	PLTP	Up
Hyper	PMEPA1	Up
Hyper	PMM1	Up
Hyper	PNPLA6	Up
Hyper	POLD1	Up
Hyper	POLG	Up
Hyper	POLR3D	Up
Hyper	POLRMT	Up
Hyper	PPARA	Up
Hyper	PPARGC1B	Up
Hyper	PPM1F	Up
Hyper	PPM1M	Up
Hyper	PPP2R2B	Up
Hyper	PPP4R1	Up
Hyper	PRAME	Up
Hyper	PRC1	Up
Hyper	PRDM11	Up
Hyper	PRDM16	Up
Hyper	PRDM2	Up
Hyper	PRDM8	Up
Hyper	PREX1	Up
Hyper	PRICKLE2	Up
Hyper	PRKCSH	Up
Hyper	PRKD2	Up
Hyper	PRKRA	Up
Hyper	PRMT2	Up
Hyper	PRODH	Up
Hyper	PRPF40B	Up
Hyper	PRR14	Up
Hyper	PRR7	Up
Hyper	PRRT4	Up
Hyper	PRSS23	Up
Hyper	PRSS8	Up
Hyper	PRTFDC1	Up
Hyper	PRX	Up
Hyper	PSAP	Up
Hyper	PSD	Up
Hyper	PSD3	Up
Hyper	PSEN1	Up
Hyper	PSPN	Up
Hyper	PTCH1	Up
Hyper	PTDSS2	Up
Hyper	PTK2B	Up
Hyper	PTK6	Up
Hyper	PTPN13	Up
Hyper	PTPN3	Up
Hyper	PTPRF	Up
Hyper	PTPRH	Up
Hyper	PTPRJ	Up
Hyper	PTPRN2	Up
Hyper	PTPRS	Up
Hyper	PTX3	Up
Hyper	PUF60	Up
Hyper	PXDN	Up
Hyper	PXN	Up
Hyper	PYROXD2	Up
Hyper	RAB11FIP1	Up
Hyper	RAB11FIP3	Up
Hyper	RAB11FIP4	Up
Hyper	RAB31	Up
Hyper	RAB36	Up
Hyper	RAB3D	Up
Hyper	RABGAP1	Up
Hyper	RABGGTA	Up
Hyper	RACGAP1	Up
Hyper	RAD50	Up
Hyper	RAD54B	Up
Hyper	RADIL	Up
Hyper	RAG1	Up
Hyper	RAI14	Up
Hyper	RANBP10	Up
Hyper	RAP1GAP	Up
Hyper	RAP1GAP2	Up
Hyper	RAPGEF1	Up
Hyper	RAPGEF5	Up
Hyper	RARB	Up
Hyper	RASD2	Up
Hyper	RASGRP2	Up
Hyper	RASL10B	Up
Hyper	RASSF2	Up
Hyper	RBCK1	Up
Hyper	RBM12B	Up
Hyper	RBM20	Up
Hyper	RBM33	Up
Hyper	RELB	Up
Hyper	RERE	Up
Hyper	RERG	Up
Hyper	REXO4	Up
Hyper	RFFL	Up
Hyper	RFX5	Up
Hyper	RGMA	Up
Hyper	RGS12	Up
Hyper	RGS3	Up
Hyper	RHBDD2	Up
Hyper	RILPL1	Up
Hyper	RIMS3	Up
Hyper	RIMS4	Up
Hyper	RIN2	Up
Hyper	RNF169	Up
Hyper	RNF213	Up
Hyper	RNF24	Up
Hyper	RNF4	Up
Hyper	RNF41	Up
Hyper	RNF44	Up
Hyper	RNPEPL1	Up
Hyper	ROBO3	Up
Hyper	RORA	Up
Hyper	RPH3AL	Up
Hyper	RPL17	Up
Hyper	RPL3	Up
Hyper	RPL30	Up
Hyper	RPL36	Up
Hyper	RPL8	Up
Hyper	RPRD2	Up
Hyper	RPS19	Up
Hyper	RPS6KL1	Up
Hyper	RRBP1	Up
Hyper	RSPH3	Up
Hyper	RTN2	Up
Hyper	RTN4RL1	Up
Hyper	RUNX1	Up
Hyper	RUNX3	Up
Hyper	RYR1	Up
Hyper	S100Z	Up
Hyper	SALL2	Up
Hyper	SAMD9	Up
Hyper	SBF1	Up
Hyper	SBF2	Up
Hyper	SBK1	Up
Hyper	SBNO2	Up
Hyper	SCAPER	Up
Hyper	SCARA5	Up
Hyper	SCMH1	Up
Hyper	SDC3	Up
Hyper	SDC4	Up
Hyper	SEC14L1	Up
Hyper	SEC23B	Up
Hyper	SEC24D	Up
Hyper	SECISBP2L	Up
Hyper	SECTM1	Up
Hyper	SEMA3C	Up
Hyper	SEMA3E	Up
Hyper	SEMA4C	Up
Hyper	SEMA4G	Up
Hyper	SERINC2	Up
Hyper	SEZ6L2	Up
Hyper	SF3B5	Up
Hyper	SFRP5	Up
Hyper	SH2B3	Up
Hyper	SH2D3A	Up
Hyper	SH3BP1	Up
Hyper	SH3BP4	Up
Hyper	SH3BP5	Up
Hyper	SH3PXD2B	Up
Hyper	SH3RF2	Up
Hyper	SHANK1	Up
Hyper	SHANK2	Up
Hyper	SHANK3	Up
Hyper	SHD	Up
Hyper	SHISA5	Up
Hyper	SHKBP1	Up
Hyper	SHROOM3	Up
Hyper	SIK2	Up
Hyper	SIN3B	Up
Hyper	SIPA1L1	Up
Hyper	SLC13A4	Up
Hyper	SLC1A6	Up
Hyper	SLC25A25	Up
Hyper	SLC27A3	Up
Hyper	SLC30A3	Up
Hyper	SLC35C1	Up
Hyper	SLC35E4	Up
Hyper	SLC39A10	Up
Hyper	SLC39A6	Up
Hyper	SLC41A3	Up
Hyper	SLC44A2	Up
Hyper	SLC4A11	Up
Hyper	SLC4A2	Up
Hyper	SLC4A3	Up
Hyper	SLC4A7	Up
Hyper	SLC6A17	Up
Hyper	SLC6A9	Up
Hyper	SLC8A3	Up
Hyper	SLC9A1	Up
Hyper	SLFN13	Up
Hyper	SLIT1	Up
Hyper	SMAD2	Up
Hyper	SMAD7	Up
Hyper	SMAD9	Up
Hyper	SMARCA2	Up
Hyper	SMARCA4	Up
Hyper	SMARCD3	Up
Hyper	SMCHD1	Up
Hyper	SMG6	Up
Hyper	SMKR1	Up
Hyper	SMOC1	Up
Hyper	SMOX	Up
Hyper	SMPD1	Up
Hyper	SNAPC2	Up
Hyper	SND1	Up
Hyper	SOCS7	Up
Hyper	SOGA1	Up
Hyper	SORBS1	Up
Hyper	SORL1	Up
Hyper	SP6	Up
Hyper	SPAG5	Up
Hyper	SPEG	Up
Hyper	SPEN	Up
Hyper	SPIRE1	Up
Hyper	SPRED2	Up
Hyper	SPRY4	Up
Hyper	SPSB4	Up
Hyper	SPTB	Up
Hyper	SPTBN4	Up
Hyper	SREBF1	Up
Hyper	SRGAP3	Up
Hyper	SRPK2	Up
Hyper	SSBP4	Up
Hyper	SSH1	Up
Hyper	SSH3	Up
Hyper	ST3GAL4	Up
Hyper	ST6GALNAC4	Up
Hyper	STAT3	Up
Hyper	STBD1	Up
Hyper	STIM1	Up
Hyper	STK35	Up
Hyper	STPG1	Up
Hyper	STRN4	Up
Hyper	STX1B	Up
Hyper	STXBP5L	Up
Hyper	SUMF2	Up
Hyper	SUSD1	Up
Hyper	SUSD6	Up
Hyper	SVIL	Up
Hyper	SYBU	Up
Hyper	SYDE1	Up
Hyper	SYNC	Up
Hyper	SYNE2	Up
Hyper	SYNGR1	Up
Hyper	SYNGR3	Up
Hyper	SYT11	Up
Hyper	SYT12	Up
Hyper	SYT6	Up
Hyper	SYTL1	Up
Hyper	TANC2	Up
Hyper	TBC1D14	Up
Hyper	TBC1D16	Up
Hyper	TBC1D22A	Up
Hyper	TBC1D5	Up
Hyper	TBCD	Up
Hyper	TBX1	Up
Hyper	TBXA2R	Up
Hyper	TCF4	Up
Hyper	TCF7L1	Up
Hyper	TCHP	Up
Hyper	TDRD7	Up
Hyper	TECPR1	Up
Hyper	TEF	Up
Hyper	TET1	Up
Hyper	TET2	Up
Hyper	TFCP2L1	Up
Hyper	TFEB	Up
Hyper	TFR2	Up
Hyper	TGFB1I1	Up
Hyper	TGFBR3	Up
Hyper	TGIF2	Up
Hyper	THRA	Up
Hyper	THSD4	Up
Hyper	THTPA	Up
Hyper	TIAM1	Up
Hyper	TICAM1	Up
Hyper	TINF2	Up
Hyper	TJP2	Up
Hyper	TK2	Up
Hyper	TLE6	Up
Hyper	TLX1	Up
Hyper	TLX1NB	Up
Hyper	TM2D1	Up
Hyper	TMEM101	Up
Hyper	TMEM108	Up
Hyper	TMEM120A	Up
Hyper	TMEM121	Up
Hyper	TMEM132B	Up
Hyper	TMEM134	Up
Hyper	TMEM140	Up
Hyper	TMEM184B	Up
Hyper	TMEM229B	Up
Hyper	TMEM45A	Up
Hyper	TMEM59	Up
Hyper	TMEM59L	Up
Hyper	TMEM63C	Up
Hyper	TMEM88B	Up
Hyper	TMOD2	Up
Hyper	TMOD3	Up
Hyper	TNFAIP1	Up
Hyper	TNFSF12	Up
Hyper	TNIP1	Up
Hyper	TNK1	Up
Hyper	TNRC6B	Up
Hyper	TNS2	Up
Hyper	TOM1L2	Up
Hyper	TOMM7	Up
Hyper	TOPBP1	Up
Hyper	TOX2	Up
Hyper	TP53BP1	Up
Hyper	TP53INP2	Up
Hyper	TP73	Up
Hyper	TPI1	Up
Hyper	TPPP3	Up
Hyper	TRABD	Up
Hyper	TRAF3	Up
Hyper	TRAK1	Up
Hyper	TRAM1	Up
Hyper	TRAPPC9	Up
Hyper	TRIM2	Up
Hyper	TRIM56	Up
Hyper	TRIM62	Up
Hyper	TRIM67	Up
Hyper	TRIM68	Up
Hyper	TRIO	Up
Hyper	TRIOBP	Up
Hyper	TRIP10	Up
Hyper	TRMT61B	Up
Hyper	TRRAP	Up
Hyper	TSHZ2	Up
Hyper	TSNARE1	Up
Hyper	TSPAN11	Up
Hyper	TSPO	Up
Hyper	TTC39A	Up
Hyper	TTC4	Up
Hyper	TTLL1	Up
Hyper	TTLL11	Up
Hyper	TTYH2	Up
Hyper	TTYH3	Up
Hyper	TUB	Up
Hyper	TUBA1A	Up
Hyper	TUBA1C	Up
Hyper	TUBB3	Up
Hyper	TUBB4A	Up
Hyper	TUBG2	Up
Hyper	TUBGCP2	Up
Hyper	TUBGCP4	Up
Hyper	TXLNA	Up
Hyper	TYSND1	Up
Hyper	UBASH3B	Up
Hyper	UBC	Up
Hyper	UBE3B	Up
Hyper	UBE4A	Up
Hyper	UBFD1	Up
Hyper	UBXN1	Up
Hyper	UBXN6	Up
Hyper	UBXN7	Up
Hyper	UCKL1	Up
Hyper	UNC119B	Up
Hyper	UNC5A	Up
Hyper	UNC5B	Up
Hyper	UNK	Up
Hyper	UPP1	Up
Hyper	USHBP1	Up
Hyper	USP22	Up
Hyper	USP30	Up
Hyper	USP35	Up
Hyper	VANGL1	Up
Hyper	VASH1	Up
Hyper	VEZF1	Up
Hyper	VGF	Up
Hyper	VGLL4	Up
Hyper	VHL	Up
Hyper	VPS37B	Up
Hyper	VPS4B	Up
Hyper	VPS51	Up
Hyper	VSTM2L	Up
Hyper	VWCE	Up
Hyper	WASF2	Up
Hyper	WDR24	Up
Hyper	WDR48	Up
Hyper	WIPF1	Up
Hyper	WIPF2	Up
Hyper	WNK2	Up
Hyper	WNT3A	Up
Hyper	WWP2	Up
Hyper	XKR7	Up
Hyper	XYLT1	Up
Hyper	YIF1A	Up
Hyper	YLPM1	Up
Hyper	YPEL4	Up
Hyper	ZBTB17	Up
Hyper	ZBTB39	Up
Hyper	ZBTB47	Up
Hyper	ZBTB7C	Up
Hyper	ZDBF2	Up
Hyper	ZDHHC1	Up
Hyper	ZDHHC22	Up
Hyper	ZDHHC24	Up
Hyper	ZDHHC4	Up
Hyper	ZFYVE1	Up
Hyper	ZFYVE26	Up
Hyper	ZFYVE9	Up
Hyper	ZMIZ1	Up
Hyper	ZNF212	Up
Hyper	ZNF213	Up
Hyper	ZNF219	Up
Hyper	ZNF282	Up
Hyper	ZNF324B	Up
Hyper	ZNF341	Up
Hyper	ZNF362	Up
Hyper	ZNF395	Up
Hyper	ZNF398	Up
Hyper	ZNF423	Up
Hyper	ZNF446	Up
Hyper	ZNF469	Up
Hyper	ZNF48	Up
Hyper	ZNF500	Up
Hyper	ZNF521	Up
Hyper	ZNF592	Up
Hyper	ZNF668	Up
Hyper	ZNF689	Up
Hyper	ZNF749	Up
Hyper	ZNF821	Up
Hyper	ZNF837	Up
Hyper	ZNF862	Up
Hyper	ZNRF3	Up
Hyper	ZP3	Up
Hyper	ZRANB1	Up
Hyper	ZSCAN2	Up
Hyper	ZSCAN20	Up
Hyper	ZSWIM4	Up
Hyper	DSCR3	Up
Hyper	SEPT9	Up
Hyper	LOH12CR1	Up
Hyper	FAM109A	Up
Hyper	C16orf11	Up
Hyper	AARS	Up
Hyper	TMEM136	Up
Hyper	MARCH8	Up
Hyper	KIAA1324L	Up
Hyper	PCNX	Up
Hyper	C18orf8	Up
Hyper	HIST1H1D	Up
Hyper	TMEM173	Up
Hyper	MFI2	Up
Hyper	SEPT5	Up
Hyper	FAM105A	Up
Hyper	PPP2R4	Up
Hyper	C1orf106	Up
Hyper	SEPT3	Up
Hyper	C20orf24	Up
Hyper	CASC5	Up
Hyper	KIAA1244	Up
Hyper	KIAA1467	Up
Hyper	TMEM8A	Up
Hyper	C16orf58	Up
Hyper	ST5	Up
Hyper	FAM160A1	Up
Hyper	C12orf49	Up
Hyper	TMEM180	Up
Hyper	KIAA1683	Up
Hyper	TMEM246	Up
Hyper	EFCAB4B	Up
Hyper	KIAA1644	Up
Hyper	PPAP2B	Up
Hyper	RAB7L1	Up
Hyper	WDR34	Up
Hyper	TMEM55B	Up
Hyper	KIAA0355	Up

## Sheet: GO cluster 2
Term	P-value	Odds Ratio	Combined Score	Genes
Mitochondrial Gene Expression (GO:0140053)	0.000173387	3.84959	33.3374	MRPL3;MRPL42;MRPS15;MRPL1;MRPS22;MRPL16;TFAM;MRPS10;MRPL34;MRPS6;MRPL22;MRPL44
Fatty Acid Beta-Oxidation (GO:0006635)	0.00020569	5.67649	48.1885	BDH2;SLC25A17;SCP2;ETFDH;HSD17B4;DECR2;SLC27A2;ACAT1
fatty-acyl-CoA Metabolic Process (GO:0035337)	0.000249399	11.155	92.547	HSD17B4;FAR1;ACSL3;PPT2;SLC27A2
Negative Regulation Of RNA Splicing (GO:0033119)	0.000329174	10.3577	83.0574	RPS26;SRSF10;SRSF7;PTBP2;SRSF9
NADH Dehydrogenase Complex Assembly (GO:0010257)	0.000359352	5.17084	41.011	NDUFB8;NDUFA5;NDUFS5;TMEM126A;NDUFC2;NDUFAF3;TMEM126B;NDUFAF1
Mitochondrial Respiratory Chain Complex I Assembly (GO:0032981)	0.000359352	5.17084	41.011	NDUFB8;NDUFA5;NDUFS5;TMEM126A;NDUFC2;NDUFAF3;TMEM126B;NDUFAF1
Translation (GO:0006412)	0.000363871	2.59071	20.5151	MRPS15;MRPS22;RPL22;MRPL16;MRPS10;MRPL34;MRPS6;MRPL22;MRPL44;WARS2;RPS26;MRPL42;MRPL3;MRPL1;DRG1;RPL24;RPS20;RPL22L1;ZC3H15
Mitochondrial Translation (GO:0032543)	0.000442985	3.68621	28.4648	MRPL3;MRPL42;MRPS15;MRPL1;MRPS22;MRPL16;MRPS10;MRPL34;MRPS6;MRPL22;MRPL44
tRNA 5'-Leader Removal (GO:0001682)	0.000501188	14.4835	110.053	POP5;SSB;RPP21;RPP14
Chaperone-Mediated Protein Complex Assembly (GO:0051131)	0.000544885	9.06203	68.1006	CCT2;BBS10;HSPA4;NDUFAF1;PFDN6
Mitochondrial Respiratory Chain Complex Assembly (GO:0033108)	0.000863205	3.64013	25.6806	COX19;NDUFB8;NDUFA5;SDHAF3;NDUFS5;TMEM126A;NDUFC2;NDUFAF3;TMEM126B;NDUFAF1
tRNA 5'-End Processing (GO:0099116)	0.000960651	11.5856	80.4956	POP5;SSB;RPP21;RPP14
Interferon-Mediated Signaling Pathway (GO:0140888)	0.00116936	4.84111	32.6838	IFNAR2;SP100;IFNGR1;OAS2;IKBKE;TANK;MYD88
Regulation Of mRNA Splicing, Via Spliceosome (GO:0048024)	0.00121073	3.46607	23.28	RBM47;KHDRBS3;NOVA1;TRA2A;SRSF7;SRSF10;PRDX6;SRSF9;RBM11;SRPK1
fatty-acyl-CoA Biosynthetic Process (GO:0046949)	0.00127324	7.24812	48.3174	ELOVL2;ACSL3;PPT2;SLC27A2;ACAT1
Type I Interferon-Mediated Signaling Pathway (GO:0060337)	0.00133443	5.61669	37.1783	IFNAR2;SP100;OAS2;TANK;IKBKE;MYD88
Cellular Response To Type I Interferon (GO:0071357)	0.00154033	5.44088	35.2338	IFNAR2;SP100;OAS2;TANK;IKBKE;MYD88
ncRNA Export From Nucleus (GO:0097064)	0.00185553	17.3569	109.168	NPM1;SSB;PHAX
mRNA Splicing, Via Spliceosome (GO:0000398)	0.00209334	2.3969	14.7865	ZCCHC8;RBM17;HNRNPA3;CWF19L2;CWC15;PLRG1;SRPK1;NOVA1;TRA2A;GEMIN6;SNRPE;SNRPB2;SRSF10;SRSF7;SRSF9;RBM6
ncRNA Metabolic Process (GO:0034660)	0.00210822	8.91062	54.9064	ZCCHC8;XPO5;DICER1;DTD2
Negative Regulation Of Mitotic Metaphase/Anaphase Transition (GO:0045841)	0.00216772	6.30174	38.6554	USP44;ZNF207;TEX14;TRIP13;SPC25
Myelin Maintenance (GO:0043217)	0.00271417	14.4633	85.4677	DEGS1;PRDX6;SOD1
RNA Splicing, Via Transesterification Reactions With Bulged Adenosine As Nucleophile (GO:0000377)	0.00307822	2.4599	14.2266	ZCCHC8;HNRNPA3;CWF19L2;CWC15;PLRG1;NOVA1;TRA2A;GEMIN6;SNRPE;SNRPB2;SRSF7;SRSF10;SRSF9;RBM6
tRNA Metabolic Process (GO:0006399)	0.00325536	7.72174	44.2259	SSB;RPP21;DICER1;DTD2
Regulation Of Telomerase Activity (GO:0051972)	0.0037285	4.4627	24.9543	PIF1;CCT2;XRCC5;NEK2;TERF1;MAPK15
Histone H2A Ubiquitination (GO:0033522)	0.0050705	10.8464	57.3156	DEPDC1B;RING1;RNF2
Intracellular Copper Ion Homeostasis (GO:0006878)	0.0050705	10.8464	57.3156	COX19;PRNP;MT2A
Negative Regulation Of Amyloid Fibril Formation (GO:1905907)	0.0050705	10.8464	57.3156	PFDN2;PFDN4;PFDN6
Mitochondrial Electron Transport, NADH To Ubiquinone (GO:0006120)	0.00520255	4.99638	26.274	NDUFB8;NDUFA5;NDUFS5;NDUFC2;NDUFAF1
Regulation Of Mononuclear Cell Migration (GO:0071675)	0.00567348	6.43378	33.2752	LYN;LGALS3;THBS1;BMP5
Unsaturated Fatty Acid Metabolic Process (GO:0033559)	0.00571931	4.04672	20.8969	SCP2;ELOVL2;ABHD6;DEGS1;PTGR1;DECR2
Histone Monoubiquitination (GO:0010390)	0.00659361	9.64072	48.4124	DEPDC1B;RING1;RNF2
Myelination In Peripheral Nervous System (GO:0022011)	0.00659361	9.64072	48.4124	DICER1;PRDX6;SOD1
Regulation Of Telomere Maintenance Via Telomerase (GO:0032210)	0.00696328	3.86647	19.2051	CCT2;PIF1;XRCC5;NEK2;TERF1;MAPK15
tRNA Modification (GO:0006400)	0.00705785	3.38562	16.771	SSB;TPRKB;CDKAL1;NSUN6;THUMPD1;TRIT1;TARBP1
Positive Regulation Of Receptor Signaling Pathway Via STAT (GO:1904894)	0.00750627	4.52726	22.1474	GHR;TSLP;OCIAD1;OCIAD2;CRLF3
Fatty Acid Oxidation (GO:0019395)	0.00765369	3.78222	18.4291	BDH2;SLC25A17;SCP2;HSD17B4;SLC27A2;ACAT1
mRNA Polyadenylation (GO:0006378)	0.00781672	5.78981	28.0892	PNPT1;CSTF3;SSU72;MTPAP
acyl-CoA Biosynthetic Process (GO:0071616)	0.00836026	8.6762	41.5092	PPT2;SLC27A2;ACAT1
RNA Polyadenylation (GO:0043631)	0.0090631	5.51381	25.9345	PNPT1;CSTF3;SSU72;MTPAP
Positive Regulation Of Tyrosine Phosphorylation Of STAT Protein (GO:0042531)	0.0100198	3.5501	16.3418	GHR;LYN;TSLP;IL18;PARP9;PARP14
Copper Ion Homeostasis (GO:0055070)	0.0103783	7.88704	36.0283	COX19;PRNP;MT2A
Serine Family Amino Acid Metabolic Process (GO:0009069)	0.0103783	7.88704	36.0283	GCLC;CDO1;THNSL2
Histone H2A Monoubiquitination (GO:0035518)	0.0103783	7.88704	36.0283	DEPDC1B;RING1;RNF2
Negative Regulation Of mRNA Splicing, Via Spliceosome (GO:0048025)	0.0103783	7.88704	36.0283	SRSF10;SRSF7;SRSF9
Positive Regulation Of Acute Inflammatory Response (GO:0002675)	0.0103783	7.88704	36.0283	C2CD4A;OSMR;PTGS2
Spindle Assembly Checkpoint Signaling (GO:0071173)	0.0104321	5.26291	24.014	ZNF207;TEX14;TRIP13;SPC25
Mitotic Spindle Assembly Checkpoint Signaling (GO:0007094)	0.0104321	5.26291	24.014	ZNF207;TEX14;TRIP13;SPC25
Mitotic Spindle Checkpoint Signaling (GO:0071174)	0.0104321	5.26291	24.014	ZNF207;TEX14;TRIP13;SPC25
Negative Regulation Of Histone Acetylation (GO:0035067)	0.0105064	19.2586	87.7378	SET;TWIST1
Neutrophil Degranulation (GO:0043312)	0.0105064	19.2586	87.7378	VAMP8;STXBP3
Regulation Of T Cell Activation Via T Cell Receptor Contact With Antigen Bound To MHC Molecule On Antigen Presenting Cell (GO:2001188)	0.0105064	19.2586	87.7378	LGALS3;HLA-DMB
Negative Regulation Of mRNA Processing (GO:0050686)	0.0126541	7.22942	31.5909	SRSF10;SRSF7;SRSF9
Regulation Of Amyloid Fibril Formation (GO:1905906)	0.0126541	7.22942	31.5909	PFDN2;PFDN4;PFDN6
mRNA Processing (GO:0006397)	0.0134978	2.0381	8.77448	ZCCHC8;HNRNPA3;CWF19L2;CWC15;PLRG1;NOVA1;TRA2A;GEMIN6;SNRPE;SNRPB2;SRSF10;SRSF7;SRSF9;RBM6
Regulation Of Secretion (GO:0051046)	0.0151922	6.67296	27.9395	SCIN;OAS2;SGK1
Intraciliary Anterograde Transport (GO:0035720)	0.0151922	6.67296	27.9395	TTC30A;IFT80;IFT57
Glutathione Biosynthetic Process (GO:0006750)	0.0154111	14.4432	60.2667	GCLC;CHAC2
Positive Regulation Of Cytokine-Mediated Signaling Pathway (GO:0001961)	0.0154493	3.71333	15.4853	RBM47;TSLP;PARP14;PARP9;IKBKE
Fatty Acid Catabolic Process (GO:0009062)	0.0162312	3.16183	13.0293	BDH2;SLC25A17;SCP2;HSD17B4;SLC27A2;ACAT1
Regulation Of Extrinsic Apoptotic Signaling Pathway Via Death Domain Receptors (GO:1902041)	0.0192538	4.28719	16.9346	LGALS3;SP100;THBS1;BMP5
Regulation Of Lymphocyte Apoptotic Process (GO:0070228)	0.0210998	11.554	44.5809	LYN;LGALS3
Fatty Acid Alpha-Oxidation (GO:0001561)	0.0210998	11.554	44.5809	SLC25A17;SLC27A2
Taurine Metabolic Process (GO:0019530)	0.0210998	11.554	44.5809	GHR;CDO1
Ventricular Cardiac Muscle Cell Membrane Repolarization (GO:0099625)	0.0210998	11.554	44.5809	KCNJ8;KCNJ3
Negative Regulation Of Muscle Hypertrophy (GO:0014741)	0.0210998	11.554	44.5809	RGS2;GLRX3
Negative Regulation Of Peptidyl-Lysine Acetylation (GO:2000757)	0.0210998	11.554	44.5809	SET;TWIST1
Nonribosomal Peptide Biosynthetic Process (GO:0019184)	0.0210998	11.554	44.5809	GCLC;CHAC2
Positive Regulation Of Execution Phase Of Apoptosis (GO:1900119)	0.0210998	11.554	44.5809	PTGIS;DYNLL1
Positive Regulation Of Telomere Maintenance Via Telomerase (GO:0032212)	0.0214361	4.13386	15.8851	CCT2;XRCC5;NEK2;MAPK15
Regulation Of Tyrosine Phosphorylation Of STAT Protein (GO:0042509)	0.0216036	2.94686	11.3009	GHR;LYN;TSLP;IL18;PARP9;PARP14
Gene Expression (GO:0010467)	0.0225746	1.77485	6.72833	MRPS15;NUFIP1;RPL22;MRPL34;MRPS6;RPS26;MRPL42;MRPL3;CASP8;CASP10;NOVA1;SARNP;CASP3;RPL24;RBMS1;RPS20;RBM6
Positive Regulation Of Telomerase Activity (GO:0051973)	0.0237637	3.99111	14.9251	CCT2;XRCC5;NEK2;MAPK15
Positive Regulation Of Amide Metabolic Process (GO:0034250)	0.0240223	2.60189	9.70185	PIWIL2;NPM1;SSB;IFNGR1;CASP3;METTL5;THBS1
Negative Regulation Of Calcium Ion Transmembrane Transport (GO:1903170)	0.0244069	5.42094	20.1274	FKBP1A;VDAC1;CALM2
tRNA Processing (GO:0008033)	0.025616	3.21722	11.7896	SSB;RPP21;NSUN6;THUMPD1;TRIT1
Aerobic Electron Transport Chain (GO:0019646)	0.0263425	2.80383	10.1963	NDUFB8;NDUFA5;NDUFS5;NDUFC2;NDUFAF1;COX5B
Cyclooxygenase Pathway (GO:0019371)	0.0275145	9.6278	34.5931	PTGIS;PTGS2
Type B Pancreatic Cell Differentiation (GO:0003309)	0.0275145	9.6278	34.5931	RFX6;BMP5
Unsaturated Fatty Acid Biosynthetic Process (GO:0006636)	0.0275145	9.6278	34.5931	DEGS1;DECR2
Maintenance Of Apical/Basal Cell Polarity (GO:0035090)	0.0275145	9.6278	34.5931	CRB2;LIN7A
Maintenance Of Epithelial Cell Apical/Basal Polarity (GO:0045199)	0.0275145	9.6278	34.5931	CRB2;LIN7A
Negative Regulation Of Chromosome Organization (GO:2001251)	0.0275145	9.6278	34.5931	SUB1;SETMAR
Negative Regulation Of Regulated Secretory Pathway (GO:1903306)	0.0275145	9.6278	34.5931	RAP1A;STXBP3
DNA Unwinding Involved In DNA Replication (GO:0006268)	0.0280147	5.1018	18.239	PURA;GINS3;SSBP1
Cellular Response To Copper Ion (GO:0071280)	0.0280147	5.1018	18.239	PRNP;MT2A;MT1F
Long-Term Memory (GO:0007616)	0.0280147	5.1018	18.239	PRNP;SGK1;LRRC66
Regulation Of Cellular Senescence (GO:2000772)	0.0288621	3.73323	13.2351	RSL1D1;PNPT1;TWIST1;EEF1E1
Positive Regulation Of Telomere Maintenance Via Telomere Lengthening (GO:1904358)	0.0288621	3.73323	13.2351	CCT2;XRCC5;NEK2;MAPK15
Positive Regulation Of Transcription Initiation By RNA Polymerase II (GO:0060261)	0.0297701	3.07999	10.8239	PSMC6;MED21;MED31;NKX2-5;MED6
Mitochondrial ATP Synthesis Coupled Electron Transport (GO:0042775)	0.0298575	2.71593	9.5365	NDUFB8;NDUFA5;NDUFS5;NDUFC2;NDUFAF1;COX5B
Positive Regulation Of Amyloid Precursor Protein Catabolic Process (GO:1902993)	0.0318894	4.81811	16.6007	LYN;IFNGR1;CASP3
Positive Regulation Of Receptor Signaling Pathway Via JAK-STAT (GO:0046427)	0.0345607	3.50661	11.7999	GHR;OCIAD1;OCIAD2;CRLF3
NAD Biosynthesis Via Nicotinamide Riboside Salvage Pathway (GO:0034356)	0.0346004	8.25198	27.7587	PTGIS;PARP9
[2Fe-2S] Cluster Assembly (GO:0044571)	0.0346004	8.25198	27.7587	GLRX3;HSCB
Regulation Of Mast Cell Activation (GO:0033003)	0.0346004	8.25198	27.7587	LYN;TSLP
Alpha-Linolenic Acid Metabolic Process (GO:0036109)	0.0346004	8.25198	27.7587	SCP2;ELOVL2
Ether Lipid Biosynthetic Process (GO:0008611)	0.0346004	8.25198	27.7587	CHPT1;FAR1
Type II Interferon-Mediated Signaling Pathway (GO:0060333)	0.0346004	8.25198	27.7587	SP100;IFNGR1
Histone Ubiquitination (GO:0016574)	0.0346004	8.25198	27.7587	UBE2B;UBE2E1
Lipid Import Into Cell (GO:0140354)	0.0346004	8.25198	27.7587	ACSL3;SLC27A2
Long-Chain Fatty Acid Import Into Cell (GO:0044539)	0.0346004	8.25198	27.7587	ACSL3;SLC27A2
Negative Regulation Of Telomerase Activity (GO:0051974)	0.0346004	8.25198	27.7587	PIF1;TERF1
Regulation Of ER To Golgi Vesicle-Mediated Transport (GO:0060628)	0.0346004	8.25198	27.7587	SCFD1;STX18
RNA 3'-End Processing (GO:0031123)	0.0376372	3.4033	11.162	PNPT1;SSB;CSTF3;INTS6
Positive Regulation Of DNA-templated Transcription Initiation (GO:2000144)	0.0392894	2.83784	9.18552	MED21;MED31;TWIST1;NKX2-5;MED6
Positive Regulation Of DNA-templated Transcription, Elongation (GO:0032786)	0.0392894	2.83784	9.18552	MED21;MED31;EAPP;MED6;HMGN1
Histone mRNA Metabolic Process (GO:0008334)	0.0404298	4.33585	13.9102	SLBP;SSB;MTPAP
Long-Chain fatty-acyl-CoA Metabolic Process (GO:0035336)	0.0404298	4.33585	13.9102	ELOVL2;FAR1;ACSL3
Axonal Transport (GO:0098930)	0.0408658	3.30589	10.5705	BLOC1S4;KIF3A;HSBP1;SOD1
Regulation Of Peroxisome Proliferator Activated Receptor Signaling Pathway (GO:0035358)	0.0423052	7.2201	22.8361	PTGIS;TWIST1
tRNA Threonylcarbamoyladenosine Metabolic Process (GO:0070525)	0.0423052	7.2201	22.8361	TPRKB;TRIT1
Negative Regulation Of Transmembrane Transport (GO:0034763)	0.0423052	7.2201	22.8361	ARL6IP5;THBS1
Positive Regulation Of Interleukin-13 Production (GO:0032736)	0.0423052	7.2201	22.8361	TSLP;IL18
Positive Regulation Of Transforming Growth Factor Beta Production (GO:0071636)	0.0423052	7.2201	22.8361	PTGS2;THBS1
Regulation Of B Cell Apoptotic Process (GO:0002902)	0.0423052	7.2201	22.8361	LYN;FOXP1
Cellular Response To Heat (GO:0034605)	0.0442466	3.21389	10.0208	ATXN3;SUMO1;HSBP1;THBS1
mRNA 3'-End Processing (GO:0031124)	0.0442466	3.21389	10.0208	SLBP;CSTF3;SSU72;MTPAP

## Sheet: GO cluster 1
Term	P-value	Odds Ratio	Combined Score	Genes
Positive Regulation Of DNA-templated Transcription (GO:0045893)	1.44846e-07	1.74214	27.4345	CRTC1;TRRAP;RORA;PRDM2;ELK3;SALL2;ZMIZ1;AKT1;GTF2I;KCNH2;MAP2K3;LMO7;BHLHA15;RUNX3;RUNX1;TFR2;RFX5;PRKD2;PGR;ZNF398;ZNF395;NOTCH1;AKNA;CREBL2;PSEN1;PRDM11;FOXO1;GLIS1;GLIS2;SLC9A1;NEUROD2;SBNO2;PRDM16;ABL1;DVL2;EP400;DVL3;INPP5K;CAMTA2;APOE;TP53BP1;ZNF423;PPARGC1B;MAP2K5;BCL9L;SMAD2;ZBTB17;CREBBP;NEK4;WNT3A;IGF2;NFATC3;LIF;MICAL2;NFATC2;NR2F2;SMARCA2;SMARCA4;GDF7;MLXIPL;SP6;TCF4;MMS19;TP73;CALCOC…
Positive Regulation Of Nucleic Acid-Templated Transcription (GO:1903508)	2.30685e-07	2.1231	32.4457	CALCOCO1;TRRAP;TGFB1I1;CHD8;RORA;CHD3;ZMIZ1;AKT1;KCNH2;MAP2K3;PRMT2;TFEB;RUNX3;RUNX1;MED22;ELF1;MAPRE3;PPARA;ZP3;ZNF398;HDAC4;SF3B5;NOTCH1;SMARCD3;FOXK2;CREBL2;FOXK1;PSEN1;PRDM11;RNF4;FOXO1;GLIS2;CAND2;TP53INP2;PRDM16;ATOH8;EP400;DVL3;INPP5K;APOE;TP53BP1;APBB1;VHL;ZNF423;TBX1;SMAD2;CREBBP;NEK4;IRX6;WNT3A;USP22;STAT3;NFATC2;NR1H3;NR2F2;SMARCA2;KLF2;GDF7;SMARCA4;MAD2L2;MLXIPL;MMS19;TCF4;TP73;NEUROG3
Neuron Projection Guidance (GO:0097485)	1.22195e-06	3.60481	49.0797	CYFIP2;EPHA5;NOTCH3;ROBO3;PLEKHG4;TRIO;NOTCH1;EPHA10;SEMA3C;MYCBP2;SEMA4C;SEMA3E;SEMA4G;NTN3;DPYSL5;TUBB3;PALLD;KIF5A;BOC;DAG1;CNTN1;SLIT1;NEO1
Positive Regulation Of Developmental Process (GO:0051094)	1.50217e-06	2.71571	36.4138	SMARCD3;FOXO6;PSEN1;LRP8;CORO1B;SYDE1;NEUROD2;BASP1;DPF1;DAG1;ENPP2;DVL2;DVL3;APOE;TP53BP1;VHL;PACSIN1;FIS1;TET1;MUL1;COBL;SMARCA2;SORL1;TLE6;SMARCA4;MAD2L2;PINK1;DLG4;SPIRE1;CAMK1;ZP3;SHANK3;FGFR1;SHANK1
Regulation Of Small GTPase Mediated Signal Transduction (GO:0051056)	1.89292e-06	3.62556	47.7755	PLEKHG3;PLEKHG4;PLEKHG1;TRIO;ARHGAP1;MYO9B;GMIP;ARHGAP23;BCR;PREX1;SYDE1;TIAM1;ARHGAP32;AKAP13;ARHGAP20;OBSCN;RACGAP1;SH3BP1;ARHGEF1;SRGAP3;ARHGEF2;NGEF
Axon Guidance (GO:0007411)	2.91905e-06	3.19297	40.6921	CYFIP2;NOTCH3;ROBO3;TRIO;NOTCH1;EPHA10;SEMA3C;MYCBP2;SEMA3E;NTN3;DPYSL5;TUBB3;KIF5A;BOC;DAG1;SLIT1;NEO1;EPHA5;PLEKHG4;UNC5A;UNC5B;SEMA4C;SEMA4G;PALLD;CNTN1
Regulation Of Intracellular Signal Transduction (GO:1902531)	3.81526e-06	2.40537	30.0106	TRIO;FLT4;ARHGAP1;PRDM11;SEZ6L2;GNAI1;RASD2;PREX1;AKAP13;PAK1;ARHGAP20;RASSF2;RACGAP1;SH3BP1;PLCG2;AKT1;SRGAP3;FAM83D;RFFL;PLEKHG3;PLK3;PLEKHG4;PLEKHG1;PDE2A;MYO9B;GMIP;PTPN13;RNF41;ARHGAP23;BCR;TIAM1;ARHGAP32;OBSCN;TRAF3;PRKD2;ARHGEF1;ARHGEF2;MAPT;NGEF
Modulation Of Chemical Synaptic Transmission (GO:0050804)	3.87008e-06	3.44516	42.9344	ITGB1;CHRNB4;TRIO;CLSTN2;CLSTN3;CLSTN1;GRIK3;MAPK8IP2;LRP8;BAIAP3;BCR;SLC8A3;RIMS4;RIMS3;CDH2;SLC6A9;DLG4;AKAP9;TMEM108;NPTX1;NPTXR;DLGAP4
Regulation Of Neuron Projection Development (GO:0010975)	5.5103e-06	2.91022	35.2395	DDR1;NDRG4;PTPRS;GFI1;MYCBP2;CRMP1;PSEN1;PAK1;SIPA1L1;CDH2;KIF13B;AKT1;PTK2B;DENND5A;APOE;MARK2;NTNG2;WNT3A;PTK6;TANC2;STX1B;LRRC7;RTN4RL1;RAPGEF1;CAMK1;SHANK3;ITM2C
Negative Regulation Of DNA-templated Transcription (GO:0045892)	5.68247e-06	1.68714	20.3775	GFI1;LOXL3;PRDM2;BACH1;BACH2;ELK3;BASP1;SCMH1;ZBTB39;ZNF282;ARID5B;KCTD1;RUNX3;TLE6;RUNX1;ERF;FLYWCH1;ZNF398;NOTCH1;PSEN1;PRDM11;FOXO1;GLIS1;GLIS2;SBNO2;PRDM16;INPP5K;ZNF423;MAP2K5;SMAD2;ZBTB17;PLK3;CREBBP;CBX5;CBX2;PTCH1;PDE2A;CBX1;IGF2;NFATC3;NR2F2;FOXN3;SMARCA2;SMARCA4;SMAD7;DRAP1;MLXIPL;DAP;MAFG;GTF2IRD1;ZSCAN2;LDB1;THRA;CHD8;OTUD7B;CHD3;SIN3B;DACT1;TGIF2;PRMT2;TET1;NCOR2;IMPACT;CRY2;RARB;PPA…
Axonogenesis (GO:0007409)	8.30773e-06	2.77321	32.442	CYFIP2;NOTCH3;SPTBN4;ROBO3;TRIO;NOTCH1;EPHA10;SEMA3C;MYCBP2;SEMA3E;NTN3;DPYSL5;TUBB3;KIF5A;BOC;DAG1;SLIT1;APBB1;NEO1;EPHA5;NTNG2;PLEKHG4;SEMA4C;SEMA4G;PALLD;PARD3;CNTN1;LLGL1
Regulation Of Autophagy (GO:0010506)	8.58383e-06	2.51841	29.3788	FOXK2;FOXK1;AMBRA1;MTMR4;SOGA1;WDR24;FOXO1;ATG101;PSAP;TRIM68;AKT1;GPR137;TBC1D14;SH3BP4;BMF;CAPN1;VHL;SREBF1;DAPK1;EXOC7;IL10RA;STAT3;TFEB;TICAM1;GFAP;EEF1A1;TMEM59;DAP;PINK1;EXOC4;ATP6V1B2;ATP13A2;MAPT
Positive Regulation Of Transcription By RNA Polymerase II (GO:0045944)	1.26084e-05	1.68733	19.035	CALCOCO1;LDB1;THRA;CRTC1;CHD8;AKAP8L;CHD6;RORA;PRDM2;ELK3;SALL2;ZMIZ1;MYBL2;GTF2I;SREBF1;TET2;TFEB;TET1;VEZF1;LMO7;BHLHA15;ETV4;RGMA;RUNX1;MED22;TOX2;ELF1;TFR2;RFX5;RARB;NCOA7;PRKD2;PGR;ARHGEF2;PPARA;HDAC4;HDAC5;ZNF395;NOTCH1;AKNA;FOXK2;RNF4;FOXO1;GLIS1;GLIS2;SLC9A1;RELB;NEUROD2;SBNO2;ATOH8;ABL1;DVL2;DVL3;CAMTA2;TP53BP1;APBB1;PPARGC1B;MAP2K5;BCL9L;TBX1;SMAD2;ZBTB17;CREBBP;WNT3A;STAT3;IGF2;NFATC3;…
Regulation Of DNA-templated Transcription (GO:0006355)	1.77271e-05	1.47001	16.0825	PRDM8;TRRAP;GFI1;LOXL3;RORA;PRDM2;JADE2;CELSR2;BACH1;BACH2;ELK3;SALL2;ZMIZ1;BASP1;SCMH1;DPF1;AKT1;ZNF446;KCNH2;MAP2K3;HES6;ZNF282;ARID5B;KCTD1;MYT1;RUNX3;RUNX1;HOXB9;ZSCAN20;RFX5;ERF;PGR;ZNF398;ZNF395;NOTCH1;TSHZ2;FOXO6;CREBL2;PSEN1;PRDM11;FOXO1;GLIS1;GLIS2;NEUROD2;SBNO2;PRDM16;ABL1;DVL2;EP400;DVL3;INPP5K;CAMTA2;ZNF821;APOE;TP53BP1;ZNF423;PPARGC1B;ZBTB7C;NKX2-2;SMAD2;CDK18;CREBBP;CBX5;NEK4;WNT3A;…
Regulation Of Neurotransmitter Receptor Activity (GO:0099601)	2.72541e-05	5.58135	58.6617	CACNG7;DAPK1;DLG4;PTK2B;CAPN1;NPTX1;MAPK8IP2;NPTXR;CACNG4;DLGAP4;SHANK1
Regulation Of Peptidyl-Serine Phosphorylation (GO:0033135)	3.54984e-05	3.52769	36.1448	SPTBN4;DMTN;SH2D3A;WNT3A;LIF;CREBL2;PPM1F;SMAD7;MAD2L2;MLXIPL;PAK1;PINK1;RASSF2;AKT1;INPP5K;PRKD2;FNIP2
Positive Regulation Of Synaptic Transmission (GO:0050806)	4.68728e-05	3.81196	37.9979	CLSTN2;CLSTN3;CLSTN1;BAIAP3;GRIN1;SLC8A3;STX1B;CACNG7;RIMS4;RIMS3;DLG4;PTK2B;SHANK3;SHANK2;CACNG4
Modulation Of Excitatory Postsynaptic Potential (GO:0098815)	6.07368e-05	6.42701	62.3996	SLC8A3;STX1B;CUX2;DLG4;TMEM108;PTK2B;SHANK3;GRIN1;SHANK1
Regulation Of Transcription By RNA Polymerase II (GO:0006357)	6.3778e-05	1.42148	13.7316	CRTC1;TRRAP;GFI1;RORA;PRDM2;JADE2;BACH1;BACH2;ELK3;SALL2;ZMIZ1;DPF1;ZNF446;GTF2I;HES6;ZBTB39;ARID5B;LMO7;BHLHA15;RUNX3;TLE6;RUNX1;HOXB9;ZSCAN20;TFR2;RFX5;ERF;PRKD2;PGR;FLYWCH1;ZNF398;ZNF395;NOTCH1;AKNA;TSHZ2;FOXO6;PSEN1;FOXO1;GLIS1;GLIS2;SLC9A1;NEUROD2;SBNO2;PRDM16;ABL1;DVL2;DVL3;CAMTA2;ZNF821;TP53BP1;PPARGC1B;MAP2K5;ZBTB7C;BCL9L;NKX2-2;SMAD2;ZBTB17;PLK3;CREBBP;CBX5;WNT3A;CBX2;PTCH1;PDE2A;CBX1;IG…
Nervous System Development (GO:0007399)	6.72739e-05	1.93745	18.6126	HDAC4;CNTFR;UNC119B;GPM6A;IGSF8;LDB1;CRMP1;NRXN2;TRAK1;GBA2;GLIS2;NEUROD2;DPYSL4;CDH2;DPYSL5;ADGRA2;SMPD1;BOC;DPF1;DNER;ADNP2;NPTX1;PCDH1;DACT1;APC2;FARP1;MBD5;GSN;PSPN;STAT3;TMOD2;CRIM1;HPCAL4;OLFM1;ADGRB2;ARTN;AXL;DLG4;CSPG5;DCHS1;EVL;RAPGEF5;MDGA1;APBA2;SHANK3;SHANK2;NEUROG3
Negative Regulation Of Nucleic Acid-Templated Transcription (GO:1903507)	0.00011974	1.87136	16.8988	HDAC4;HDAC5;NOTCH1;LDB1;THRA;GFI1;CHD8;LOXL3;FOXK2;FOXK1;PBXIP1;CHD3;PRDM11;HDAC9;FOXO1;PPM1F;ELK3;GLIS2;SBNO2;BASP1;BAHD1;PRDM16;SCMH1;ATOH8;INPP5K;PRAME;ZNF423;SMAD2;SPEN;CBX5;PRMT2;ZNF282;ARID5B;KCTD1;WWP2;NR2F2;FOXN3;SMARCA2;SMARCA4;NCOR2;HEYL;MLXIPL;PER1;DAP;ZNF219;CRY2;ZP3;VGLL4
Negative Regulation Of Cell Projection Organization (GO:0031345)	0.000152647	4.43456	38.9682	STX1B;PTPRS;DPYSL5;RTN4RL1;WNT3A;GFI1;GORASP1;CRMP1;DENND5A;APOE;ITM2C
Positive Regulation Of Dendritic Spine Development (GO:0060999)	0.000154975	7.84545	68.8222	CUX2;FOXO6;PSEN1;CAMK1;LRP8;SHANK3;SHANK1
Regulation Of Dendritic Spine Development (GO:0060998)	0.000154975	7.84545	68.8222	PTPRS;FOXO6;PSEN1;CAMK1;SHANK3;TANC2;SHANK1
Negative Regulation Of Transcription By RNA Polymerase II (GO:0000122)	0.00017132	1.63945	14.2172	LDB1;THRA;GFI1;CHD8;OTUD7B;PRDM2;CHD3;BACH1;BACH2;SIN3B;DACT1;ZBTB39;TGIF2;TET1;ARID5B;RUNX3;TLE6;RUNX1;NCOR2;IMPACT;CRY2;ERF;RARB;FLYWCH1;PPARA;JDP2;ZNF398;HDAC4;HDAC5;NOTCH1;PSEN1;HDAC9;GLIS1;GLIS2;CUX2;ZNF749;PRDM16;ZNF469;APBB1;RPL17;FNIP2;MAP2K5;SPEN;PLK3;ZBTB17;CREBBP;CBX5;KCNIP3;CBX2;PTCH1;STAT3;PDE2A;CBX1;IGF2;NR1H3;WWP2;NR2F2;SMARCA2;KLF2;SMARCA4;SMAD7;DRAP1;MAD2L2;PER1;NFIC;MAFG;ZNF219;…
Neuron Projection Morphogenesis (GO:0048812)	0.000177873	2.6515	22.8942	GPM6A;SPTBN4;NTNG2;FARP1;TRIO;LRP4;IQGAP1;LRP2;MAPK8IP2;CELSR2;IMPACT;PAK1;DLG4;PARD3;EPB41L3;SRGAP3;APBB1;SHANK3;LLGL1;PACSIN1;SHANK1
Regulation Of Anatomical Structure Morphogenesis (GO:0022603)	0.00021199	2.77443	23.4688	TBX1;ZRANB1;FLT4;NEDD4L;VASH1;TANC2;PAK1;SIPA1L1;INF2;CDH2;ADGRA2;DAG1;KIF13B;CCM2;MAPT;SHANK3;MARK2;EPHA2;BCL9L
Positive Regulation Of Excitatory Postsynaptic Potential (GO:2000463)	0.000215538	7.32203	61.8153	STX1B;CUX2;DLG4;PTK2B;SHANK3;GRIN1;SHANK1
Regulation Of NMDA Receptor Activity (GO:2000310)	0.000222944	9.40868	79.1137	SLC6A9;DAPK1;DLG4;PTK2B;CAPN1;MAPK8IP2
Positive Regulation Of Cell Migration (GO:0030335)	0.000225351	2.11104	17.7282	ITGB1;NOTCH1;SEMA3C;FLT4;SEMA3E;SYNE2;PPM1F;CXCL16;SYDE1;PAK1;GLIPR2;AKT2;PLCG2;ENPP2;PTK2B;MADCAM1;PLCG1;DMTN;STAT3;SEMA4C;LAMB1;SEMA4G;TIAM1;SH3RF2;ADAM17;MYO1C;MYADM;CNTN1;ARHGEF2;ZP3;BCAR1;EPHA2
Positive Regulation Of Biosynthetic Process (GO:0009891)	0.000227835	4.62164	38.7612	MLXIPL;PLCG2;AKT1;NR1H3;CREBL2;APOE;SORBS1;PPARA;GRIN1;RUNX1
Actin Polymerization Or Depolymerization (GO:0008154)	0.000263895	4.11715	33.9252	PREX1;SVIL;INF2;GSN;DIAPH3;WIPF1;MICAL3;COBL;MICAL2;SPIRE1;EVL
Protein Autophosphorylation (GO:0046777)	0.000291688	2.48025	20.1888	DDR1;MAP3K3;DAPK1;NEK6;FLT4;TNK1;AATK;PTK6;PAK1;PINK1;GRK5;ATG101;WNK2;ABL1;AKT1;PTK2B;PRKD2;ATP13A2;MAP3K9;SIK2;MARK2;FGFR1
Negative Regulation Of Neuron Projection Development (GO:0010977)	0.000313601	4.02119	32.4405	STX1B;PTPRS;RTN4RL1;WNT3A;GFI1;CRMP1;LRP4;DENND5A;APOE;NGEF;ITM2C
Negative Regulation Of Intracellular Signal Transduction (GO:1902532)	0.000332751	2.18074	17.4636	MAPKBP1;NLRX1;DGKD;OTUD7B;PTPRJ;RORA;HDAC9;SPRED2;SH3BP1;DAG1;INPP5K;SH3BP4;RFFL;SH2B3;MAP2K3;PDE2A;MUL1;CIT;PER1;PINK1;MYO1C;TNIP1;SFRP5;MYADM;PPARA;VGLL4;SHANK2;EPHA2
Supramolecular Fiber Organization (GO:0097435)	0.000375326	1.97274	15.5604	COL18A1;TUBGCP2;LOXL3;LOXL4;KATNB1;CORO1B;THSD4;ADAMTS2;SH3BP1;PRSS8;VHL;NCKAP5;COLGALT1;PLK3;DYNC1H1;GSN;TMOD3;TMOD2;MYO5A;SHROOM3;TLE6;GFAP;BACE1;MAD2L2;TPPP3;MYO1C;KIF2A;KATNAL2;CCDC88C;PXDN;EVL;ARHGEF2;MAPT;TUBGCP4;BCAR1
Activation Of GTPase Activity (GO:0090630)	0.000379361	2.93008	23.0803	RAP1GAP2;APC2;AGAP2;GMIP;RAP1GAP;BCR;SYDE1;TIAM1;SIPA1L1;TBC1D5;TBC1D14;EVI5L;TBC1D22A;NGEF;EPHA2;TBC1D16
Positive Regulation Of Lipid Metabolic Process (GO:0045834)	0.000393391	6.45992	50.6504	MLXIPL;NR1H3;AKT1;CREBL2;SORBS1;APOE;PPARA
Pyrimidine Nucleobase Catabolic Process (GO:0006208)	0.000394855	20.8811	163.645	DPYSL4;DPYSL5;DPYSL2;CRMP1
Cellular Response To Growth Factor Stimulus (GO:0071363)	0.000409399	2.47222	19.2854	MAP2K3;TBX1;NOTCH1;FLT4;PDE2A;SMAD9;IQGAP1;LRP2;CORO1B;SMAD7;EEF1A1;SLC4A7;RAPGEF1;AKT1;INPP5K;PRKD2;PLCG1;MAPT;MAP2K5;BCAR1;ADAMTS7
Negative Regulation Of Amyloid Precursor Protein Catabolic Process (GO:1902992)	0.000465708	7.83973	60.1461	RTN2;GGA3;FLOT2;APOE;CLU;SORL1
Negative Regulation Of Cell-Cell Adhesion (GO:0022408)	0.000504806	4.55891	34.6083	MAD2L2;AKNA;NOTCH1;MYADM;AKT1;PPARA;PPM1F;MAP2K5;ASS1
Negative Regulation Of Peptidyl-Serine Phosphorylation (GO:0033137)	0.000646177	7.23629	53.1465	MLXIPL;DMTN;RASSF2;INPP5K;PPM1F;SMAD7
Positive Regulation Of Signal Transduction (GO:0009967)	0.000707723	2.00964	14.5769	LAMA1;LOXL3;CUX2;ZMIZ1;TMEM108;PTK2B;DACT1;CCBE1;ZRANB1;MBD5;DMTN;STAT3;IGF2;LAMB1;SORBS1;SORL1;KLF2;SMARCA4;GRIN1;STX1B;MN1;EVC;MYO1C;AXL;DLG4;CNTN1;PRKD2;ITGA5;SHANK3;SHANK1
Positive Regulation Of Neuron Differentiation (GO:0045666)	0.000738607	4.28216	30.8776	NEUROD2;HEYL;GPRC5B;IMPACT;MMD2;KCTD11;TCF4;ARHGEF2;FGFR1
Pyrimidine-Containing Compound Catabolic Process (GO:0072529)	0.000752037	15.66	112.638	DPYSL4;DPYSL5;DPYSL2;TET2
Regulation Of Monoatomic Ion Transmembrane Transporter Activity (GO:0032412)	0.000777197	3.30961	23.6962	CACNG7;DAPK1;DLG4;NEDD4L;PTK2B;WWP2;CAPN1;MAPK8IP2;CACNG4;HCN2;SHANK1;PTPN3
Regulation Of I-kappaB kinase/NF-kappaB Signaling (GO:0043122)	0.000794341	2.08035	14.8495	ANKRD17;MAPKBP1;NLRX1;CANT1;SLC44A2;OTUD7B;SECTM1;RORA;AKAP13;TMEM101;LGALS1;PLCG2;DHX15;TRIM68;MAP3K3;TRIM62;NEK6;SHISA5;MUL1;TICAM1;PER1;GPRC5B;PINK1;TNIP1;TRAF3;RBCK1;CC2D1A
Dendrite Morphogenesis (GO:0048813)	0.000921183	4.64982	32.5016	FARP1;DLG4;LRP4;PHACTR1;MAPK8IP2;CELSR2;SHANK3;SHANK1
Protein Phosphorylation (GO:0006468)	0.000964176	1.68515	11.7021	DDR1;EPHA10;MAST4;FLT4;CDCA8;PAK1;PPP4R1;GRK5;ATG101;AKT2;ABL1;AKT1;PTK2B;MAP3K9;FNIP2;MARK2;JAK1;EPHA5;SRPK2;SMAD2;CDK18;MAP3K3;MAP3K1;NEK4;DAPK1;NEK6;TNK1;LMTK3;PTK6;CDC42BPA;RUNX3;CDC25B;GDF7;SMAD7;TGFBR3;PINK1;CDK6;SBK1;WNK2;PICK1;PRKD2;ATP13A2;PKN1;SIK2;CAMK1;CDK14;CSNK1G1;FGFR1
Negative Regulation Of Peptidyl-Threonine Phosphorylation (GO:0010801)	0.000992899	8.70494	60.1936	SPRED2;DMTN;PARD3;INPP5K;SMAD7
Negative Regulation Of Supramolecular Fiber Organization (GO:1902904)	0.00101053	3.19708	22.0511	APC2;MYADM;TBCD;KATNB1;ARHGEF2;APOE;CLU;SHANK3;SSH3;TUBB4A;SHANK1;SSH1
Receptor-Mediated Endocytosis (GO:0006898)	0.00102128	2.54942	17.5571	ITGB1;M6PR;AP2A1;LRP2;AP2B1;HSPG2;SORL1;IGF2R;ASGR1;CXCL16;ITCH;RAB31;FCHO1;TFR2;DNAJC6;TMEM108;APOE
Protein Depolymerization (GO:0051261)	0.00108926	5.22835	35.6691	GSN;KIF2A;VPS4B;MICAL3;KATNB1;MICAL2;NCKAP5
Negative Regulation Of Protein Kinase B Signaling (GO:0051898)	0.00112267	4.48352	30.4522	SFRP5;DAG1;INPP5K;MUL1;PTPRJ;PPARA;SH2B3;EPHA2
Regulation Of Blood Vessel Endothelial Cell Migration (GO:0043535)	0.00127173	3.56936	23.7983	MAP2K3;ADAM17;SH3BP1;AKT1;PRKD2;VASH1;APOE;PLCG1;EPHA2;FGFR1
Response To Laminar Fluid Shear Stress (GO:0034616)	0.00128923	12.5273	83.3533	ASS1;KLF2;MAP2K5;SMAD7
Positive Regulation Of Protein Phosphorylation (GO:0001934)	0.0013162	1.77438	11.7695	FAXDC2;FLT4;AGAP2;CDCA8;PTPRJ;CREBL2;IQGAP1;LRP8;CAMKK1;PAK1;RASSF2;AKT2;PLCG2;ENPP2;DVL2;AKT1;DVL3;PTK2B;FNIP2;MAP2K3;TBX1;WNT3A;SH2D3A;IGF2;LIF;BMP8B;MMD2;GDF7;MAD2L2;MOB3C;ADAM17;PINK1;RAD50;AKAP9;PRKD2;MAPRE3;ARHGEF2;ITGA5
Regulation Of Establishment Of Planar Polarity (GO:0090175)	0.00136208	4.99043	32.9306	VANGL1;TIAM1;PRICKLE2;DVL2;DVL3;CELSR2;DACT1
Protein Localization To Plasma Membrane (GO:0072659)	0.00146871	2.38203	15.5389	SPTBN4;KCNB1;RAB3D;PTCH1;KCNB2;KCNIP3;MYO5A;ZDHHC22;ANK1;NKD2;CACNB3;PACS1;GORASP1;EPB41L3;INPP5K;FLOT2;EPHA2;PACSIN1
Cardiac Conduction (GO:0061337)	0.00146996	3.81841	24.9057	KCNH2;SPTBN4;KCNQ1;AKAP9;DSG2;SLC4A3;HCN2;CACNA1G;SLC9A1
Neuron Migration (GO:0001764)	0.0014719	3.48986	22.7581	GPM6A;TUBGCP2;DNER;SEMA3E;ASTN2;NEO1;KIAA0319L;MDGA1;MARK2;FGFR1
Regulation Of Neuron Apoptotic Process (GO:0043523)	0.00153041	2.62209	16.997	SRPK2;CNTFR;UNC5B;KCNB1;AGAP2;VSTM2L;SEMA3E;CLU;BACE1;PINK1;TRIM2;PTK2B;ATP13A2;APOE;CRLF1
Generation Of Neurons (GO:0048699)	0.00159939	2.1919	14.1117	GPM6A;LDB1;TUBGCP2;WNT3A;IRX6;LRP4;RUNX3;RUNX1;CIT;CDK6;RACGAP1;ARTN;DNER;MAPT;ASTN2;KIAA0319L;NEO1;MDGA1;MARK2;FGFR1;ITM2C
Response To cAMP (GO:0051591)	0.00163044	4.18417	26.8578	DMTN;VGF;KCNQ1;PDE2A;AKAP9;RAPGEF1;INPP5K;HCN2
Regulation Of Cell Migration (GO:0030334)	0.00166839	1.69695	10.8535	ITGB1;NOTCH1;SEMA3C;LDB1;FLT4;SEMA3E;PTPRJ;SYNE2;PPM1F;CXCL16;PAK1;SIN3B;AKT2;LMNA;DAG1;ENPP2;AKT1;EMILIN2;PTK2B;PHACTR1;SRGAP3;RFFL;PLEKHG3;NTNG2;STAT3;SEMA4C;TET1;LAMB1;SEMA4G;SORL1;RNF41;SMAD7;TIAM1;SH3RF2;ADAM17;MYO1C;KIF2A;ADAM15;MYADM;CNTN1;BCAR1;EPHA2
Epithelial To Mesenchymal Transition (GO:0001837)	0.00172257	3.71773	23.6594	TGFBR3;HEYL;OLFM1;CUL7;NOTCH1;LOXL3;SLC39A10;FAM83D;FGFR1
Vesicle-Mediated Transport (GO:0016192)	0.00191546	1.70663	10.6798	SPTBN4;ZFYVE9;DENND1A;VPS4B;AGAP2;ARHGAP1;CLEC16A;AP2A1;LRP2;TRAK1;LRP8;CECR2;VPS51;DPYSL2;DNER;KIF5A;AP3S2;ATP9B;RAB11FIP3;CYTH1;CADPS2;RPH3AL;SCARA5;EXOC7;SYTL1;M6PR;MYO5A;AP2B1;ANK1;MAPK8IP1;STX1B;RAB36;LRRC7;SYT11;EXOC4;EXOC3;SPIRE1;TSNARE1;ARF5;CSNK1G1
Negative Regulation Of Cell-Substrate Adhesion (GO:0010812)	0.0019446	4.04898	25.2766	NOTCH1;DMTN;ADAM15;SPRY4;TBCD;FBLN1;SEMA3E;CORO2B
Positive Regulation Of Lipid Biosynthetic Process (GO:0046889)	0.0019446	4.04898	25.2766	SREBF1;MLXIPL;FABP3;NR1H3;CREBL2;APOE;SORBS1;PPARA
Protein Localization To Cell Junction (GO:1902414)	0.00195417	5.53246	34.5103	DLG4;HEG1;BSN;JAK1;SHANK1;TJP2
Regulation Of Extracellular Matrix Organization (GO:1903053)	0.00195417	5.53246	34.5103	DDR1;NOTCH1;LAMA1;LAMB1;ZNF469;RUNX1
Negative Regulation Of Amyloid-Beta Formation (GO:1902430)	0.00195823	7.12146	44.4074	RTN2;GGA3;APOE;CLU;SORL1
Positive Regulation Of Sterol Transport (GO:0032373)	0.00198515	23.4729	146.05	ABCB4;LIPG;NR1H3
Cellular Response To cAMP (GO:0071320)	0.00206545	4.57407	28.2788	DMTN;KCNQ1;PDE2A;AKAP9;RAPGEF1;INPP5K;HCN2
Protein Localization To Cell Periphery (GO:1990778)	0.0022039	2.28537	13.9808	SPTBN4;KCNB1;RAB3D;PTCH1;KCNB2;KCNIP3;MYO5A;ZDHHC22;ANK1;NKD2;CACNB3;PACS1;EPB41L3;MYADM;INPP5K;FLOT2;EPHA2;PACSIN1
Synapse Organization (GO:0050808)	0.00224327	2.34702	14.3164	GPM6A;FARP1;PTPRS;LRP4;NRXN2;SEMA3E;PSEN1;PTPRF;SLC8A3;CACNB3;CDH2;DNER;MAPT;PDZRN3;SHANK3;CBLN3;SHANK2
Negative Regulation Of Neuron Death (GO:1901215)	0.0022683	2.72458	16.5892	CNTFR;UNC5B;AGAP2;VSTM2L;SEMA3E;CLU;SORL1;PINK1;AKT1;PTK2B;ATP13A2;APOE;CRLF1
Notch Signaling Pathway (GO:0007219)	0.00230455	3.92224	23.8193	GALNT11;NOTCH3;HEYL;ADAM17;NOTCH1;CRTC1;DTX1;ZNF423
Regulation Of Microtubule Polymerization (GO:0031113)	0.00230455	3.92224	23.8193	PAK1;OCLN;AKAP9;TBCD;MAPRE3;MAPT;GBA2;TUBB4A
Endocytosis (GO:0006897)	0.00231571	2.07624	12.5987	ITGB1;SCARA5;ZFYVE9;DENND1A;IL10RA;M6PR;AP2A1;LRP2;HSPG2;LRP8;SORL1;IGF2R;ASGR1;CXCL16;TFR2;AXL;DPYSL2;DNER;TMEM108;APOE;ATP9B;CSNK1G1
Phosphorylation (GO:0016310)	0.00236581	1.67255	10.1133	DGKD;CERK;EPHA10;CDCA8;PAK1;PPP4R1;FGGY;GRK5;ATG101;ABL1;AKT1;PTK2B;MAP3K9;FNIP2;NADK;MARK2;JAK1;EPHA5;SRPK2;CDK18;MAP3K1;NEK4;DAPK1;NEK6;STAT3;TNK1;LMTK3;PTK6;CDC42BPA;RUNX3;CDC25B;PINK1;CDK6;WNK2;PICK1;PRKD2;PKN1;SIK2;CAMK1;CDK14;FGFR1
Cellular Response To Insulin Stimulus (GO:0032869)	0.00238503	2.58976	15.6384	HDAC5;IGF2;MYO5A;SORBS1;SOGA1;HDAC9;FOXO1;RAB31;AKT2;AKT1;INPP5K;BCAR1;LPIN3;PCK2
Mesenchymal Cell Migration (GO:0090497)	0.0025084	4.39088	26.2931	TBX1;SEMA3C;SEMA4C;SEMA3E;RADIL;SEMA4G;PHACTR4
Response To Insulin (GO:0032868)	0.00259941	2.81413	16.7511	HDAC5;RAB31;AKT2;AKT1;INPP5K;MYO5A;SORBS1;HDAC9;FOXO1;LPIN3;KHK;PCK2
Cytoskeleton Organization (GO:0007010)	0.00267274	2.45742	14.5594	ZRANB1;DMTN;MAST4;MICAL3;MICAL2;ANK1;CECR2;DIAPH3;PALLD;DPYSL2;EPB41L3;RANBP10;CSPG5;APOE;PACSIN1
Regulation Of Protein Catabolic Process (GO:0042176)	0.00267411	2.37469	14.068	APC2;TNFSF12;CYP51A1;AGAP2;SORL1;FOXO1;RNF41;GFAP;EEF1A1;MAD2L2;PINK1;ATP13A2;APOE;FAM83D;VGLL4;DACT1
Positive Regulation Of Transport (GO:0051050)	0.0026944	3.44515	20.3835	DYNC1H1;SPAG5;TFR2;AKT2;SMPD1;INPP5K;NR1H3;APOE;SYNGR3
Non-Canonical Wnt Signaling Pathway (GO:0035567)	0.00271471	3.80318	22.4733	VANGL1;TIAM1;SFRP5;CCDC88C;PRICKLE2;DVL2;DVL3;CELSR2
Protein Localization To Membrane (GO:0072657)	0.00281833	2.03928	11.9738	SPTBN4;KCNB1;RAB3D;PTCH1;KCNB2;KCNIP3;MYO5A;NRXN2;ZDHHC22;ANK1;NKD2;CACNB3;PACS1;EPB41L3;SH3PXD2B;INPP5K;FLOT2;PICK1;MADCAM1;SHANK3;EPHA2;PACSIN1
Negative Regulation Of Protein Serine/Threonine Kinase Activity (GO:0071901)	0.00289433	2.7726	16.2059	SLC8A3;SMPD1;HEG1;SPRY4;AKT1;INPP5K;PTPRJ;APOE;NR2F2;PKIG;SH2B3;SORL1
Glycolipid Metabolic Process (GO:0006664)	0.00302088	4.22177	24.4956	GALC;NEU3;CERK;SMPD1;ST3GAL4;GBA2;ST6GALNAC4
Regulation Of Potassium Ion Transmembrane Transport (GO:1901379)	0.00302088	4.22177	24.4956	KCNH2;KCNIP1;KCNIP3;KCNQ1;NOS1AP;NEDD4L;WWP2
Pyrimidine Nucleobase Metabolic Process (GO:0006206)	0.00306372	8.94714	51.7872	DPYSL4;DPYSL5;DPYSL2;CRMP1
Negative Regulation Of MAP Kinase Activity (GO:0043407)	0.00310039	3.36294	19.4251	SMPD1;SPRY4;INPP5K;PTPRJ;APOE;SH2B3;SORL1;ANKS1B;MAPK8IP1
Protein Dephosphorylation (GO:0006470)	0.00315532	2.33047	13.4204	PTPRS;CTDP1;PPM1M;PTPRJ;MTMR4;PTPRH;PTPN13;PTPRF;PPM1F;SSH1;PPP4R1;UBASH3B;SBF1;PHPT1;TNS2;PTPN3
Regulation Of Protein Kinase B Signaling (GO:0051896)	0.00333776	2.2478	12.818	ITGB1;IGF2;MUL1;PTPRJ;LRP2;RNF41;RASD2;PINK1;AXL;SFRP5;DAG1;CNTN1;INPP5K;PPARA;SH2B3;EPHA2;FGFR1
Positive Regulation Of Neuron Projection Development (GO:0010976)	0.00338066	2.58607	14.7139	DDR1;NDRG4;COBL;PTK6;LRP8;CUX2;LRRC7;RAPGEF1;PTK2B;APOE;CAMK1;MARK2;PACSIN1
Regulation Of Nervous System Process (GO:0031644)	0.00347334	6.02521	34.1186	SLC8A3;TMEM108;NPTX1;NPTXR;DLGAP4
Regulation Of Gene Expression (GO:0010468)	0.00355004	1.38356	7.80436	PRDM8;CALCOCO1;TRRAP;CHD6;RORA;PRDM2;JADE2;CHD3;CELSR2;AFF4;BACH1;CLU;AFF1;AKT1;ADNP2;FLOT2;ICOSLG;RAG1;HES6;ZBTB39;TGIF2;ZNF282;TFEB;TICAM1;MYT1;RUNX3;REXO4;OLFM1;STX1B;TRAF3;NOS1AP;RBM12B;MYADM;RBM20;PGR;MAPT;ZNF398;HDAC4;SF3B5;HDAC5;ZNF395;NOTCH1;AHNAK;FOXK2;CREBL2;PSEN1;PPM1F;LARP1;CUX2;PCBP3;ATOH8;PLCG2;ABL1;DVL2;APOE;VHL;APBB1;ZNF423;RPL17;PPARGC1B;SRPK2;ZBTB17;ZNF341;CREBBP;TCF7L1;GSN;WNT3…
Negative Regulation Of JNK Cascade (GO:0046329)	0.0036097	4.06519	22.8632	PER1;SH3RF2;ITCH;PINK1;ANKS1B;DACT1;MAPK8IP1
Positive Regulation Of Cell Differentiation (GO:0045597)	0.00365823	1.8017	10.1089	SMARCD3;LAMA1;TGFB1I1;CREBL2;NEUROD2;GLIPR2;DPF1;BOC;AKT1;LRRC8A;VHL;BCL9L;SMAD2;MMD2;LAMB1;SMARCA2;SMARCA4;TIAM1;HEYL;OLFM1;MAPK11;GPRC5B;IMPACT;KCTD11;TCF4;ARHGEF2;CAMK1;RIN2;FGFR1
Ephrin Receptor Signaling Pathway (GO:0048013)	0.00370421	3.58548	20.0725	EPHA5;TIAM1;PAK1;SIPA1L1;EPHA10;NGEF;ANKS1B;EPHA2
Protein O-linked Glycosylation (GO:0006493)	0.0037187	2.55361	14.2859	GALNT11;GALNT6;GALNT14;GALNT18;SLC35C1;TET2;TET1;PLOD1;TRAK1;B3GALT1;ST3GAL4;ST6GALNAC4;GALNT9
Negative Regulation Of Protein Phosphorylation (GO:0001933)	0.003732	2.16244	12.0898	DMTN;FBLN1;PTPN13;PPM1F;SMAD7;MLXIPL;SPRED2;OCLN;IMPACT;DBNDD2;RASSF2;UBASH3B;PARD3;CAMK2N2;MYADM;AKT1;INPP5K;PMEPA1
Positive Regulation Of Cell Motility (GO:2000147)	0.00376415	1.92023	10.7192	ITGB1;NOTCH1;SEMA3C;FLT4;STAT3;SEMA4C;SEMA3E;LAMB1;SEMA4G;SYNE2;PPM1F;CXCL16;TIAM1;SH3RF2;PAK1;ADAM17;MYO1C;AKT2;MYADM;CNTN1;PTK2B;PHPT1;BCAR1;EPHA2
Positive Regulation Of Kinase Activity (GO:0033674)	0.00377984	2.44523	13.6397	MAP2K3;DDR1;FLT4;AGAP2;MMD2;IQGAP1;CAMKK1;RAD50;RASSF2;AXL;PTK2B;MAPRE3;EPHA2;FGFR1
Nucleobase Catabolic Process (GO:0046113)	0.00379259	15.6478	87.2318	DPYSL4;DPYSL5;DPYSL2
Wnt Signaling Pathway, Planar Cell Polarity Pathway (GO:0060071)	0.00381809	4.70184	26.1798	VANGL1;TIAM1;PRICKLE2;DVL2;DVL3;CELSR2
Establishment Or Maintenance Of Apical/Basal Cell Polarity (GO:0035088)	0.00381809	4.70184	26.1798	PARD6A;DLG4;PARD3;FSCN1;MARK2;LLGL1
Positive Regulation Of GTPase Activity (GO:0043547)	0.00390394	1.88577	10.4581	ITGB1;AGAP2;RASGRP2;RAP1GAP;PREX1;SYDE1;SIPA1L1;SH3BP1;DVL3;TBC1D14;SRGAP3;EVI5L;TBC1D22A;TBC1D16;APC2;RAP1GAP2;GMIP;BCR;TIAM1;TBC1D5;RAPGEF1;GNB5;RAPGEF5;NGEF;EPHA2
Neural Crest Cell Development (GO:0014032)	0.00429318	3.48569	18.9996	TBX1;SEMA3C;CDH2;SEMA4C;SEMA3E;RADIL;SEMA4G;PHACTR4
Positive Regulation Of Double-Strand Break Repair (GO:2000781)	0.00435688	2.61801	14.2315	MAD2L2;SMCHD1;WDR48;SMARCD3;TRRAP;MGMT;DPF1;EP400;SPIRE1;MMS19;SMARCA2;SMARCA4
Negative Regulation Of Hippo Signaling (GO:0035331)	0.00437824	7.82833	42.5165	MAP2K3;SHANK2;VGLL4;CIT
Positive Regulation Of Integrin-Mediated Signaling Pathway (GO:2001046)	0.00437824	7.82833	42.5165	DMTN;LAMA1;LOXL3;LAMB1
Regulation Of Platelet-Derived Growth Factor Receptor Signaling Pathway (GO:0010640)	0.00437824	7.82833	42.5165	NDRG4;CNTN1;PTPRJ;CBL
Positive Regulation Of Epithelial Cell Migration (GO:0010634)	0.00447688	2.49106	13.4737	FLT4;PPM1F;GLIPR2;ATOH8;ENPP2;ABL1;PLCG2;AKT1;PTK2B;PRKD2;PLCG1;RIN2;BCAR1
Regulation Of Integrin-Mediated Signaling Pathway (GO:2001044)	0.00448304	5.59454	30.2522	DMTN;LAMA1;LOXL3;LAMB1;PHACTR4
Negative Regulation Of Wnt Signaling Pathway (GO:0030178)	0.00450276	2.17424	11.7476	APC2;TMEM88B;NXN;CHD8;LRP4;MCC;TLE6;NKD2;MAD2L2;RNF213;ZNRF3;FRMD8;SFRP5;CCDC88C;APOE;VGLL4;DACT1
Mesenchymal Cell Differentiation (GO:0048762)	0.00461285	3.13824	16.8803	TGFBR3;HEYL;CUL7;NOTCH1;SEMA3C;LOXL3;SLC39A10;FAM83D;FGFR1
Negative Regulation Of Neurogenesis (GO:0050768)	0.00466291	4.4777	24.0368	NOTCH1;DPYSL5;WNT3A;GORASP1;LRP4;SORL1
Regulation Of Androgen Receptor Signaling Pathway (GO:0060765)	0.00466291	4.4777	24.0368	NCOR2;HEYL;PRMT2;TRIM68;PKN1;SMARCA4
Regulation Of Mitochondrial Fission (GO:0090140)	0.00466291	4.4777	24.0368	FIS1;PINK1;INF2;MUL1;SPIRE1;MAPT
Positive Regulation Of Endothelial Cell Migration (GO:0010595)	0.00480212	2.58201	13.7846	MAP2K3;ADAM17;FLT4;ATOH8;ABL1;AKT1;PTK2B;PRKD2;PLCG1;RIN2;BCAR1;FGFR1
Positive Regulation Of Cell Projection Organization (GO:0031346)	0.00481394	2.28956	12.2176	DDR1;CUL7;NDRG4;PTK6;TIAM1;CUX2;DLG4;LRRC7;DVL2;RAPGEF1;DVL3;PTK2B;APOE;CAMK

## Sheet: hypome - KO vs WT
Hypo	AAR2	Up
Hypo	ABCB1	Up
Hypo	ACADVL	Up
Hypo	ACAP2	Up
Hypo	ACER2	Up
Hypo	ACHE	Up
Hypo	ACOX3	Up
Hypo	ACSF3	Up
Hypo	ACTBL2	Up
Hypo	ACY1	Up
Hypo	ADAMTS15	Up
Hypo	ADAMTS17	Up
Hypo	AGRN	Up
Hypo	AK5	Up
Hypo	ALDOA	Up
Hypo	ALG9	Up
Hypo	ALMS1	Up
Hypo	AMIGO1	Up
Hypo	AMPD3	Up
Hypo	ANKRD37	Up
Hypo	ANO6	Up
Hypo	ANTXR1	Up
Hypo	AP1S1	Up
Hypo	APH1B	Up
Hypo	APOBEC3B	Up
Hypo	ARAP3	Up
Hypo	ARC	Up
Hypo	ARHGEF10L	Up
Hypo	ARNT	Up
Hypo	ARPC5	Up
Hypo	ARRDC4	Up
Hypo	ASAP2	Up
Hypo	ASH2L	Up
Hypo	ASTN1	Up
Hypo	ATG16L2	Up
Hypo	ATG2A	Up
Hypo	ATG4D	Up
Hypo	ATOX1	Up
Hypo	ATP11A	Up
Hypo	ATP6V0E2	Up
Hypo	ATP8A2	Up
Hypo	ATXN2L	Up
Hypo	BBC3	Up
Hypo	BCAR3	Up
Hypo	BCAS3	Up
Hypo	BIN3	Up
Hypo	BRAF	Up
Hypo	BSCL2	Up
Hypo	BSPRY	Up
Hypo	BTG2	Up
Hypo	BUD13	Up
Hypo	C10orf35	Up
Hypo	C11orf68	Up
Hypo	C14orf37	Up
Hypo	C15orf38	Up
Hypo	C17orf53	Up
Hypo	C17orf72	Up
Hypo	C18orf25	Up
Hypo	C19orf10	Up
Hypo	C19orf45	Up
Hypo	C19orf48	Up
Hypo	C1orf122	Up
Hypo	C3orf52	Up
Hypo	C4orf36	Up
Hypo	CAMKV	Up
Hypo	CASKIN1	Up
Hypo	CASZ1	Up
Hypo	CBLL1	Up
Hypo	CCSER1	Up
Hypo	CDAN1	Up
Hypo	CDC42BPB	Up
Hypo	CDH7	Up
Hypo	CDK4	Up
Hypo	CECR6	Up
Hypo	CEP350	Up
Hypo	CERS6	Up
Hypo	CHD7	Up
Hypo	CHDH	Up
Hypo	CHST1	Up
Hypo	CPE	Up
Hypo	CPLX2	Up
Hypo	CPNE2	Up
Hypo	CPT1A	Up
Hypo	CSF1	Up
Hypo	CTAGE1	Up
Hypo	CTDSP2	Up
Hypo	CYP1A1	Up
Hypo	CYP2U1	Up
Hypo	CYTH3	Up
Hypo	DAAM2	Up
Hypo	DCTN1	Up
Hypo	DDX23	Up
Hypo	DDX60L	Up
Hypo	DENND5B	Up
Hypo	DFNB31	Up
Hypo	DHRS13	Up
Hypo	DIP2B	Up
Hypo	DNMT1	Up
Hypo	DYRK1A	Up
Hypo	DYSF	Up
Hypo	E2F1	Up
Hypo	EEF2K	Up
Hypo	EFCAB4A	Up
Hypo	EGLN1	Up
Hypo	EGR4	Up
Hypo	EIF2AK2	Up
Hypo	ENGASE	Up
Hypo	ENO2	Up
Hypo	EPHB1	Up
Hypo	EPHB6	Up
Hypo	EPN1	Up
Hypo	EPPK1	Up
Hypo	ERBB2	Up
Hypo	ERBB4	Up
Hypo	ERCC6	Up
Hypo	ETV5	Up
Hypo	EXOC6B	Up
Hypo	FAM163B	Up
Hypo	FAM198A	Up
Hypo	FAM219B	Up
Hypo	FAM49A	Up
Hypo	FAM78B	Up
Hypo	FANCI	Up
Hypo	FBXL17	Up
Hypo	FBXL19	Up
Hypo	FBXW11	Up
Hypo	FBXW9	Up
Hypo	FGFRL1	Up
Hypo	FIGNL2	Up
Hypo	FNBP1	Up
Hypo	FOXP2	Up
Hypo	FRAS1	Up
Hypo	FRMD4A	Up
Hypo	FUZ	Up
Hypo	G0S2	Up
Hypo	GALNT2	Up
Hypo	GAN	Up
Hypo	GAS7	Up
Hypo	GFPT1	Up
Hypo	GNPTAB	Up
Hypo	GOLGA7B	Up
Hypo	GPC1	Up
Hypo	GPR123	Up
Hypo	GSC	Up
Hypo	GSPT1	Up
Hypo	HCN4	Up
Hypo	HDAC11	Up
Hypo	HECTD1	Up
Hypo	HELZ	Up
Hypo	HEXDC	Up
Hypo	HIAT1	Up
Hypo	HIC1	Up
Hypo	HIF1A	Up
Hypo	HIPK3	Up
Hypo	HIRIP3	Up
Hypo	HOPX	Up
Hypo	HPCAL1	Up
Hypo	HS3ST5	Up
Hypo	HSPA4L	Up
Hypo	HTR6	Up
Hypo	HYOU1	Up
Hypo	ICA1	Up
Hypo	ICAM5	Up
Hypo	IDUA	Up
Hypo	IGHMBP2	Up
Hypo	IKZF3	Up
Hypo	IL27RA	Up
Hypo	IMMP2L	Up
Hypo	IPO9	Up
Hypo	IRS1	Up
Hypo	JMJD8	Up
Hypo	KANK2	Up
Hypo	KAZN	Up
Hypo	KCNA3	Up
Hypo	KCNK12	Up
Hypo	KCNMA1	Up
Hypo	KCNS3	Up
Hypo	KDM4B	Up
Hypo	KDM5A	Up
Hypo	KIAA1161	Up
Hypo	KIAA1432	Up
Hypo	KIAA1549	Up
Hypo	KIF1A	Up
Hypo	KLF11	Up
Hypo	LDLRAP1	Up
Hypo	LEMD3	Up
Hypo	LMCD1	Up
Hypo	LMO1	Up
Hypo	LRFN4	Up
Hypo	LRP1	Up
Hypo	LRRC3	Up
Hypo	LYPD5	Up
Hypo	MAFF	Up
Hypo	MAFK	Up
Hypo	MAN2A2	Up
Hypo	MAN2C1	Up
Hypo	MANSC1	Up
Hypo	MAP3K5	Up
Hypo	MAPRE2	Up
Hypo	MARVELD1	Up
Hypo	MCFD2	Up
Hypo	MCM10	Up
Hypo	MCTP1	Up
Hypo	MED15	Up
Hypo	MEF2A	Up
Hypo	MFAP4	Up
Hypo	MFSD3	Up
Hypo	MIB2	Up
Hypo	MICA	Up
Hypo	MINK1	Up
Hypo	MMP2	Up
Hypo	MTSS1L	Up
Hypo	MYL6B	Up
Hypo	MYOM2	Up
Hypo	NARF	Up
Hypo	NATD1	Up
Hypo	NFATC1	Up
Hypo	NFE2L1	Up
Hypo	NKAIN1	Up
Hypo	NLRC5	Up
Hypo	NMRK2	Up
Hypo	NOVA2	Up
Hypo	NPC1	Up
Hypo	NRP2	Up
Hypo	NT5C1A	Up
Hypo	NUP133	Up
Hypo	OBSL1	Up
Hypo	ONECUT1	Up
Hypo	ORAI1	Up
Hypo	OS9	Up
Hypo	OSBP	Up
Hypo	OSBPL7	Up
Hypo	OSR1	Up
Hypo	OTOP2	Up
Hypo	OXR1	Up
Hypo	PACS2	Up
Hypo	PAFAH1B1	Up
Hypo	PANK4	Up
Hypo	PARM1	Up
Hypo	PCED1A	Up
Hypo	PCLO	Up
Hypo	PEX6	Up
Hypo	PFKFB4	Up
Hypo	PHGDH	Up
Hypo	PHLDA2	Up
Hypo	PIGO	Up
Hypo	PITPNM2	Up
Hypo	PKMYT1	Up
Hypo	PLAGL1	Up
Hypo	PLCL2	Up
Hypo	PLXNA2	Up
Hypo	PNMA2	Up
Hypo	PNP	Up
Hypo	POLL	Up
Hypo	POLR3A	Up
Hypo	PPAP2A	Up
Hypo	PPM1E	Up
Hypo	PPP1R16B	Up
Hypo	PPP1R26	Up
Hypo	PPP2R5D	Up
Hypo	PQLC1	Up
Hypo	PRKAB1	Up
Hypo	PRKCZ	Up
Hypo	PTP4A1	Up
Hypo	QPCT	Up
Hypo	RAB27B	Up
Hypo	RAB43	Up
Hypo	RABGEF1	Up
Hypo	RALBP1	Up
Hypo	RALGPS1	Up
Hypo	RASAL1	Up
Hypo	RASGEF1C	Up
Hypo	RBPMS2	Up
Hypo	RECQL	Up
Hypo	RGS17	Up
Hypo	RGS7	Up
Hypo	RLTPR	Up
Hypo	RNASEL	Up
Hypo	RNF215	Up
Hypo	RNF38	Up
Hypo	RNGTT	Up
Hypo	ROBO1	Up
Hypo	RXRA	Up
Hypo	SALL3	Up
Hypo	SARS	Up
Hypo	SCD5	Up
Hypo	SCHIP1	Up
Hypo	SCN8A	Up
Hypo	SCRN1	Up
Hypo	SCUBE1	Up
Hypo	SDK2	Up
Hypo	SDR39U1	Up
Hypo	SEMA4A	Up
Hypo	SEMA4F	Up
Hypo	SESN2	Up
Hypo	SETD7	Up
Hypo	SGCE	Up
Hypo	SHARPIN	Up
Hypo	SIX2	Up
Hypo	SKA1	Up
Hypo	SLC17A5	Up
Hypo	SLC22A17	Up
Hypo	SLC25A42	Up
Hypo	SLCO3A1	Up
Hypo	SLIT3	Up
Hypo	SLMO1	Up
Hypo	SMAP1	Up
Hypo	SMURF1	Up
Hypo	SNIP1	Up
Hypo	SNX30	Up
Hypo	SOX6	Up
Hypo	SPATA18	Up
Hypo	SPINT2	Up
Hypo	SPRYD3	Up
Hypo	SRI	Up
Hypo	STMN4	Up
Hypo	STON2	Up
Hypo	STRIP1	Up
Hypo	SULF1	Up
Hypo	SUPT16H	Up
Hypo	SYNE1	Up
Hypo	SYNRG	Up
Hypo	SYT9	Up
Hypo	TBC1D2B	Up
Hypo	TBL2	Up
Hypo	TBXAS1	Up
Hypo	TCF12	Up
Hypo	TCP11L1	Up
Hypo	TEAD1	Up
Hypo	TELO2	Up
Hypo	TFIP11	Up
Hypo	TGFA	Up
Hypo	TGFBR3L	Up
Hypo	TIPARP	Up
Hypo	TKFC	Up
Hypo	TLR3	Up
Hypo	TM7SF3	Up
Hypo	TMEM151A	Up
Hypo	TMEM200C	Up
Hypo	TMEM221	Up
Hypo	TMEM79	Up
Hypo	TNC	Up
Hypo	TNKS	Up
Hypo	TNKS2	Up
Hypo	TNS3	Up
Hypo	TPBGL	Up
Hypo	TRAP1	Up
Hypo	TRIM32	Up
Hypo	TSC22D2	Up
Hypo	TSPAN14	Up
Hypo	TSPYL1	Up
Hypo	TSPYL4	Up
Hypo	TSTD1	Up
Hypo	TTBK2	Up
Hypo	TULP4	Up
Hypo	TXNRD3	Up
Hypo	TYMS	Up
Hypo	UBAC1	Up
Hypo	UNC13B	Up
Hypo	UNC93B1	Up
Hypo	UQCRC1	Up
Hypo	USP20	Up
Hypo	USP31	Up
Hypo	USP54	Up
Hypo	VANGL2	Up
Hypo	VAT1L	Up
Hypo	VPS11	Up
Hypo	VWA5B2	Up
Hypo	WBP1L	Up
Hypo	WDR31	Up
Hypo	WDR54	Up
Hypo	WDR90	Up
Hypo	WIPI1	Up
Hypo	WIZ	Up
Hypo	WNT11	Up
Hypo	XAB2	Up
Hypo	XKR5	Up
Hypo	XPO7	Up
Hypo	XPR1	Up
Hypo	YIPF2	Up
Hypo	YWHAG	Up
Hypo	YY1AP1	Up
Hypo	ZBTB42	Up
Hypo	ZC3H3	Up
Hypo	ZC3H7B	Up
Hypo	ZFP36L2	Up
Hypo	ZFYVE20	Up
Hypo	ZKSCAN2	Up
Hypo	ZNF250	Up
Hypo	ZNF337	Up
Hypo	ZNF488	Up
Hypo	ZNF497	Up
Hypo	ZNF581	Up
Hypo	ZNF628	Up
Hypo	ZNF629	Up
Hypo	ZNF71	Up
Hypo	AADAT	Down
Hypo	AASDHPPT	Down
Hypo	ACOT13	Down
Hypo	ADPGK	Down
Hypo	AIFM3	Down
Hypo	AKAP5	Down
Hypo	ALG2	Down
Hypo	ALG8	Down
Hypo	ANAPC16	Down
Hypo	AOC3	Down
Hypo	API5	Down
Hypo	ASB16	Down
Hypo	ATIC	Down
Hypo	ATP6V1G1	Down
Hypo	AUNIP	Down
Hypo	AVEN	Down
Hypo	B3GALT2	Down
Hypo	B3GALT5	Down
Hypo	BCDIN3D	Down
Hypo	BCHE	Down
Hypo	BCO2	Down
Hypo	BLOC1S1	Down
Hypo	BPGM	Down
Hypo	BRD7	Down
Hypo	BTF3	Down
Hypo	BTN3A2	Down
Hypo	C12orf29	Down
Hypo	C18orf21	Down
Hypo	C19orf18	Down
Hypo	C4orf27	Down
Hypo	CALM1	Down
Hypo	CCDC150	Down
Hypo	CCNJ	Down
Hypo	CD1D	Down
Hypo	CEP78	Down
Hypo	CHKA	Down
Hypo	CIAO1	Down
Hypo	CNBP	Down
Hypo	COMMD1	Down
Hypo	COPZ1	Down
Hypo	COQ10B	Down
Hypo	COQ2	Down
Hypo	COQ6	Down
Hypo	COX15	Down
Hypo	COX6C	Down
Hypo	CYP2E1	Down
Hypo	DAB2	Down
Hypo	DARS	Down
Hypo	DAXX	Down
Hypo	DDX10	Down
Hypo	DDX19B	Down
Hypo	DEFA5	Down
Hypo	DHFR	Down
Hypo	DIMT1	Down
Hypo	DNAH12	Down
Hypo	DNAH14	Down
Hypo	DNAJA2	Down
Hypo	DNAJC10	Down
Hypo	DNAJC2	Down
Hypo	DNAJC7	Down
Hypo	DNTTIP2	Down
Hypo	DTNBP1	Down
Hypo	DTWD2	Down
Hypo	DUSP19	Down
Hypo	DYNLRB1	Down
Hypo	EBPL	Down
Hypo	EFNA4	Down
Hypo	EID2	Down
Hypo	EID2B	Down
Hypo	EIF2B3	Down
Hypo	ELOVL6	Down
Hypo	ENOSF1	Down
Hypo	ENTPD1	Down
Hypo	EXOSC6	Down
Hypo	EXOSC9	Down
Hypo	FAM133B	Down
Hypo	FAM8A1	Down
Hypo	FAM96A	Down
Hypo	FANCL	Down
Hypo	FGF23	Down
Hypo	FKBP11	Down
Hypo	FOXF2	Down
Hypo	FREM1	Down
Hypo	FST	Down
Hypo	FSTL5	Down
Hypo	GARS	Down
Hypo	GBP2	Down
Hypo	GLDN	Down
Hypo	GLMP	Down
Hypo	GLT8D2	Down
Hypo	GMNN	Down
Hypo	GNAS	Down
Hypo	GNPDA2	Down
Hypo	GOLGA8B	Down
Hypo	GPBP1	Down
Hypo	GRB7	Down
Hypo	GRPEL1	Down
Hypo	GSTM2	Down
Hypo	GSTO1	Down
Hypo	GTF3C6	Down
Hypo	HAUS3	Down
Hypo	HDAC2	Down
Hypo	HSDL2	Down
Hypo	HSPA9	Down
Hypo	HVCN1	Down
Hypo	ID4	Down
Hypo	IFI16	Down
Hypo	IFLTD1	Down
Hypo	IGSF10	Down
Hypo	IL18R1	Down
Hypo	IL9	Down
Hypo	ISM1	Down
Hypo	JAKMIP1	Down
Hypo	KCNJ1	Down
Hypo	KCNJ10	Down
Hypo	KCTD6	Down
Hypo	KIAA1919	Down
Hypo	KLHL23	Down
Hypo	KRTAP5-7	Down
Hypo	LHFPL5	Down
Hypo	LRIT3	Down
Hypo	LRRC34	Down
Hypo	LRRCC1	Down
Hypo	LSM2	Down
Hypo	LTV1	Down
Hypo	MAGOH	Down
Hypo	MAGOHB	Down
Hypo	MALSU1	Down
Hypo	MBD2	Down
Hypo	MESDC2	Down
Hypo	MIR22HG	Down
Hypo	MRFAP1L1	Down
Hypo	MRPS31	Down
Hypo	MRPS5	Down
Hypo	MRPS9	Down
Hypo	MTMR9	Down
Hypo	MXI1	Down
Hypo	N4BP2L2	Down
Hypo	NDUFA2	Down
Hypo	NDUFA9	Down
Hypo	NDUFB4	Down
Hypo	NEK3	Down
Hypo	NEMF	Down
Hypo	NFE2L3	Down
Hypo	NIPSNAP3B	Down
Hypo	NLRC4	Down
Hypo	NMNAT3	Down
Hypo	NOL11	Down
Hypo	NSMCE4A	Down
Hypo	NTS	Down
Hypo	NUP107	Down
Hypo	OR10A2	Down
Hypo	ORC3	Down
Hypo	OXSM	Down
Hypo	PARK7	Down
Hypo	PCDHGA5	Down
Hypo	PDE6C	Down
Hypo	PDGFD	Down
Hypo	PEX2	Down
Hypo	PFDN1	Down
Hypo	PGBD1	Down
Hypo	PGRMC2	Down
Hypo	PLAC8	Down
Hypo	PNLIPRP1	Down
Hypo	POC5	Down
Hypo	POLE2	Down
Hypo	PPP1CB	Down
Hypo	PRR13	Down
Hypo	PSAT1	Down
Hypo	PSTK	Down
Hypo	PTN	Down
Hypo	PTPMT1	Down
Hypo	PZP	Down
Hypo	RAB3GAP2	Down
Hypo	RANBP1	Down
Hypo	RAP1GDS1	Down
Hypo	RBBP6	Down
Hypo	RFC5	Down
Hypo	RNF149	Down
Hypo	RPAP3	Down
Hypo	RPF1	Down
Hypo	RPS7	Down
Hypo	RTKN2	Down
Hypo	SACS	Down
Hypo	SAP18	Down
Hypo	SEPT2	Down
Hypo	SHFM1	Down
Hypo	SKA3	Down
Hypo	SLC1A3	Down
Hypo	SLC20A2	Down
Hypo	SLC25A28	Down
Hypo	SLC25A36	Down
Hypo	SLC5A12	Down
Hypo	SLC9C1	Down
Hypo	SMARCA5	Down
Hypo	SMNDC1	Down
Hypo	SNRPC	Down
Hypo	SNRPG	Down
Hypo	SNX10	Down
Hypo	SNX3	Down
Hypo	SP140L	Down
Hypo	SRSF8	Down
Hypo	STRADB	Down
Hypo	SYCP2L	Down
Hypo	TFG	Down
Hypo	TIAL1	Down
Hypo	TIPIN	Down
Hypo	TLR6	Down
Hypo	TMEM167B	Down
Hypo	TMEM242	Down
Hypo	TNRC6A	Down
Hypo	TRDMT1	Down
Hypo	TRIM48	Down
Hypo	TSGA10	Down
Hypo	TSPAN13	Down
Hypo	TWISTNB	Down
Hypo	TYW3	Down
Hypo	UBE2L3	Down
Hypo	UBLCP1	Down
Hypo	UGT3A2	Down
Hypo	URI1	Down
Hypo	UTP3	Down
Hypo	VIMP	Down
Hypo	VPS33A	Down
Hypo	VSNL1	Down
Hypo	WRB	Down
Hypo	XRCC2	Down
Hypo	XRCC6BP1	Down
Hypo	ZC3H12A	Down
Hypo	ZKSCAN4	Down
Hypo	ZNF100	Down
Hypo	ZNF211	Down
Hypo	ZNF248	Down
Hypo	ZNF350	Down
Hypo	ZNF404	Down
Hypo	ZNF429	Down
Hypo	ZNF43	Down
Hypo	ZNF44	Down
Hypo	ZNF491	Down
Hypo	ZNF493	Down
Hypo	ZNF518A	Down
Hypo	ZNF525	Down
Hypo	ZNF528	Down
Hypo	ZNF557	Down
Hypo	ZNF558	Down
Hypo	ZNF568	Down
Hypo	ZNF577	Down
Hypo	ZNF600	Down
Hypo	ZNF606	Down
Hypo	ZNF610	Down
Hypo	ZNF681	Down
Hypo	ZNF682	Down
Hypo	ZNF708	Down
Hypo	ZNF726	Down
Hypo	ZNF738	Down
Hypo	ZNF776	Down
Hypo	ZNF84	Down
Hypo	ZNF891	Down
Hypo	ZNF91	Down
Hypo	ZRANB2	Down
Hypo	ZSCAN4	Down

## Sheet: GO cluster 3
erm	P-value	Odds Ratio	Combined Score	Genes
Autophagosome Assembly (GO:0000045)	0.000293236	6.06427	49.33	RAB43;PACS2;ATG16L2;SMURF1;ATG2A;WIPI1;ATG4D
IMP Metabolic Process (GO:0046040)	0.000592149	24.9338	185.302	PNP;NT5C1A;AMPD3
Nucleobase-Containing Compound Biosynthetic Process (GO:0034654)	0.000592149	24.9338	185.302	PNP;POLL;TYMS
Protein Modification Process (GO:0036211)	0.00100488	2.02396	13.9712	EPHB6;RNASEL;PRKCZ;PPM1E;WNT11;MAN2A2;ERBB2;EPHB1;MAP3K5;FBXW11;MINK1;DYRK1A;EIF2AK2;BRAF;WIPI1;PPP2R5D;CDC42BPB;PRKAB1;HIPK3;NPC1;ATG16L2;CDK4;CTDSP2;QPCT;CPE;ENGASE;ATG4D
Protein Phosphorylation (GO:0006468)	0.00106418	2.23591	15.306	EPHB6;RNASEL;TNKS;MINK1;DYRK1A;EIF2AK2;BRAF;CDC42BPB;PRKAB1;PRKCZ;HIPK3;TTBK2;EEF2K;WNT11;CAMKV;CDK4;ERBB4;ERBB2;EPHB1;TLR3;MAP3K5
Positive Regulation Of Hydrolase Activity (GO:0051345)	0.00273518	3.03359	17.9029	BCAR3;BCAS3;RALBP1;WNT11;RASGEF1C;ERBB2;AGRN;MAPRE2;RALGPS1;RGS7
Retrograde Axonal Transport (GO:0008090)	0.00293626	12.4631	72.6676	FBXW11;KIF1A;PAFAH1B1
Phospholipid Translocation (GO:0045332)	0.00312043	7.39872	42.689	ABCB1;ATP8A2;ANO6;ATP11A
Intracellular Cholesterol Transport (GO:0032367)	0.00356122	11.5038	64.8545	NPC1;OSBP;LDLRAP1
Nuclear Migration (GO:0007097)	0.00356122	11.5038	64.8545	DCTN1;FBXW11;PAFAH1B1
Regulation Of GTPase Activity (GO:0043087)	0.00371431	2.73061	15.2793	BCAR3;BCAS3;RALBP1;WNT11;RASGEF1C;ERBB2;PLXNA2;AGRN;MAPRE2;RALGPS1;RGS7
ERBB2-EGFR Signaling Pathway (GO:0038134)	0.0037588	33.1658	185.187	ERBB2;TGFA
Regulation Of Excitatory Synapse Assembly (GO:1904889)	0.0037588	33.1658	185.187	SEMA4A;LRFN4
Heparan Sulfate Proteoglycan Catabolic Process (GO:0030200)	0.0037588	33.1658	185.187	IDUA;GPC1
Intracellular Oxygen Homeostasis (GO:0032364)	0.0037588	33.1658	185.187	EGLN1;HIF1A
Podocyte Cell Migration (GO:0090521)	0.0037588	33.1658	185.187	KANK2;DAAM2
Positive Regulation Of Small Molecule Metabolic Process (GO:0062013)	0.00393407	6.88776	38.1449	IRS1;ARNT;LDLRAP1;HIF1A
Amyloid Precursor Protein Metabolic Process (GO:0042982)	0.00426141	10.6816	58.3017	ACHE;APH1B;LDLRAP1
Phosphorylation (GO:0016310)	0.0055129	2.08945	10.8665	EPHB6;RNASEL;MINK1;DYRK1A;EIF2AK2;BRAF;CDC42BPB;PRKAB1;PRKCZ;HIPK3;TKFC;WNT11;GNPTAB;CDK4;ERBB2;EPHB1;MAP3K5
Regulation Of Vitamin D Receptor Signaling Pathway (GO:0070562)	0.00556452	24.8731	129.125	KANK2;RXRA
Negative Regulation Of Double-Strand Break Repair Via Nonhomologous End Joining (GO:2001033)	0.00556452	24.8731	129.125	TFIP11;ERCC6
Proteoglycan Catabolic Process (GO:0030167)	0.00556452	24.8731	129.125	IDUA;GPC1
Regulation Of Cell Migration (GO:0030334)	0.00616595	2.06386	10.5024	SEMA4A;MCTP1;CSF1;MINK1;TNC;FUZ;SEMA4F;SULF1;TTBK2;ROBO1;WNT11;DAAM2;ERBB4;PLXNA2;EPPK1;TRIM32;CBLL1
Positive Regulation Of Vascular Associated Smooth Muscle Cell Proliferation (GO:1904707)	0.0068374	8.79524	43.8473	DNMT1;MMP2;LDLRAP1
Autophagosome Organization (GO:1905037)	0.00712053	4.46383	22.0726	RAB43;PACS2;ATG16L2;ATG2A;WIPI1
Positive Regulation Of GTPase Activity (GO:0043547)	0.00717599	2.48315	12.2594	BCAR3;BCAS3;RALBP1;WNT11;RASGEF1C;ERBB2;TBC1D2B;AGRN;MAPRE2;RALGPS1;RGS7
Regulation Of Chemokine-Mediated Signaling Pathway (GO:0070099)	0.00768868	19.8975	96.861	HIF1A;ROBO1
Establishment Of Planar Polarity (GO:0001736)	0.00768868	19.8975	96.861	VANGL2;FUZ
Protein Deglycosylation (GO:0006517)	0.00768868	19.8975	96.861	MAN2A2;ENGASE
Purine Ribonucleoside Monophosphate Catabolic Process (GO:0009169)	0.00768868	19.8975	96.861	PNP;NT5C1A
Regulation Of Neurotransmitter Transport (GO:0051588)	0.00786136	8.30619	40.2501	MCTP1;DYSF;CPLX2
Nucleic Acid-Templated Transcription (GO:0097659)	0.00788451	5.54649	26.8608	MEF2A;XAB2;POLR3A;E2F1
Vesicle Transport Along Microtubule (GO:0047496)	0.00897084	7.86862	37.0909	FBXW11;KIF1A;PAFAH1B1
Peptidyl-Threonine Modification (GO:0018210)	0.00987579	4.09689	18.9181	TNKS;GALNT2;DYRK1A;CDC42BPB;HIPK3
Regulation Of Epidermis Development (GO:0045682)	0.010118	16.5804	76.1609	MAFF;TMEM79
Amyloid-Beta Formation (GO:0034205)	0.010118	16.5804	76.1609	APH1B;DYRK1A
Embryonic Digestive Tract Morphogenesis (GO:0048557)	0.010118	16.5804	76.1609	SIX2;RBPMS2
Transcription-Coupled Nucleotide-Excision Repair (GO:0006283)	0.010118	16.5804	76.1609	XAB2;ERCC6
Monocyte Activation (GO:0042117)	0.010118	16.5804	76.1609	CSF1;DYSF
Negative Regulation Of Smooth Muscle Cell Differentiation (GO:0051151)	0.010118	16.5804	76.1609	RBPMS2;NFATC1
Protein poly-ADP-ribosylation (GO:0070212)	0.010118	16.5804	76.1609	TNKS2;TNKS
Regulation Of Filopodium Assembly (GO:0051489)	0.0101658	5.11905	23.4899	PPP1R16B;BCAS3;DAAM2;AGRN
Regulation Of Cell Motility (GO:2000145)	0.0113163	3.02314	13.5482	ERBB4;MINK1;TNC;PLXNA2;SPINT2;TRIM32;TTBK2
Lipid Translocation (GO:0034204)	0.0114519	7.1185	31.8169	ABCB1;ATP8A2;ATP11A
Neuromuscular Junction Development (GO:0007528)	0.0114519	7.1185	31.8169	UNC13B;DCTN1;TNC
Sterol Transport (GO:0015918)	0.0128257	6.79459	29.5993	NPC1;OSBP;LDLRAP1
Purine Ribonucleotide Catabolic Process (GO:0009154)	0.0128257	6.79459	29.5993	PNP;NT5C1A;AMPD3
Carbohydrate Phosphorylation (GO:0046835)	0.0128397	14.211	61.892	TKFC;GNPTAB
Defense Response To Virus (GO:0051607)	0.0132537	2.50956	10.85	RNASEL;USP20;NLRC5;EIF2AK2;DDX60L;TRIM32;TLR3;MICA;APOBEC3B
Negative Regulation Of Cellular Response To Growth Factor Stimulus (GO:0090288)	0.0132866	3.78555	16.3574	SMURF1;GPC1;RBPMS2;LEMD3;SULF1
Positive Regulation Of Smooth Muscle Cell Proliferation (GO:0048661)	0.0138164	4.64191	19.8762	DNMT1;MMP2;RBPMS2;LDLRAP1
Wnt Signaling Pathway, Planar Cell Polarity Pathway (GO:0060071)	0.0142896	6.49884	27.6085	WNT11;VANGL2;SMURF1
Myelination (GO:0042552)	0.0148429	4.53618	19.0984	MARVELD1;AMIGO1;GPC1;SCN8A
Negative Regulation Of Intracellular Estrogen Receptor Signaling Pathway (GO:0033147)	0.0158413	12.434	51.5407	KANK2;VPS11
Protein auto-ADP-ribosylation (GO:0070213)	0.0158413	12.434	51.5407	TNKS2;TNKS
Regulation Of Microtubule Polymerization Or Depolymerization (GO:0031110)	0.0158442	6.22774	25.8136	STMN4;MAPRE2;SKA1
Autophagy Of Mitochondrion (GO:0000422)	0.0159163	4.43515	18.3633	ATG2A;WIPI1;SPATA18;ATG4D
Neurogenesis (GO:0022008)	0.0159163	4.43515	18.3633	ERBB4;ERBB2;ERCC6;EPHB1
Positive Regulation Of Neurogenesis (GO:0050769)	0.0165288	3.56851	14.6403	AMIGO1;PLXNA2;OBSL1;TRIM32;ROBO1
Negative Regulation Of Cell Motility (GO:2000146)	0.0167942	2.78178	11.3683	MCTP1;WNT11;FUZ;EPPK1;SPINT2;SULF1;ROBO1
Vesicle-Mediated Transport (GO:0016192)	0.0175476	1.90965	7.7204	RALBP1;EXOC6B;ARAP3;RAB27B;TBC1D2B;EPN1;CTAGE1;RAB43;CYTH3;BIN3;SCRN1;ALMS1;VPS11;AP1S1;KIF1A
Regulated Exocytosis (GO:0045055)	0.0182064	4.24598	17.0093	PCLO;TMEM79;CPLX2;SYT9
AMP Metabolic Process (GO:0046033)	0.0191106	11.0519	43.738	NT5C1A;AMPD3
Regulation Of Keratinocyte Migration (GO:0051547)	0.0191106	11.0519	43.738	EPPK1;MAPRE2
Brain Morphogenesis (GO:0048854)	0.0191106	11.0519	43.738	FBXW11;PAFAH1B1
Central Nervous System Projection Neuron Axonogenesis (GO:0021952)	0.0191106	11.0519	43.738	EPHB1;PAFAH1B1
Nucleoside Phosphate Biosynthetic Process (GO:1901293)	0.0191106	11.0519	43.738	PNP;AK5
Regulation Of Establishment Of Planar Polarity (GO:0090175)	0.019228	5.74809	22.7129	WNT11;VANGL2;SMURF1
Establishment Of Mitotic Spindle Orientation (GO:0000132)	0.019228	5.74809	22.7129	DCTN1;FBXW11;PAFAH1B1
Negative Regulation Of Axon Extension (GO:0030517)	0.0210577	5.53492	21.3675	SEMA4A;SEMA4F;DIP2B
Regulation Of Transcription From RNA Polymerase II Promoter In Response To Stress (GO:0043618)	0.022636	9.94619	37.6783	ARNT;HIF1A
Morphogenesis Of A Polarized Epithelium (GO:0001738)	0.022636	9.94619	37.6783	VANGL2;FUZ
Positive Regulation Of Insulin Receptor Signaling Pathway (GO:0046628)	0.022636	9.94619	37.6783	IRS1;PRKCZ
Bile Acid Metabolic Process (GO:0008206)	0.0229796	5.33697	20.1372	OSBPL7;NPC1;OSBP
Negative Chemotaxis (GO:0050919)	0.0229796	5.33697	20.1372	SEMA4A;SEMA4F;ROBO1
Negative Regulation Of Chemotaxis (GO:0050922)	0.0229796	5.33697	20.1372	SEMA4A;SEMA4F;ROBO1
Non-Motile Cilium Assembly (GO:1905515)	0.0229796	5.33697	20.1372	VANGL2;DCTN1;FUZ
Purine Ribonucleotide Biosynthetic Process (GO:0009152)	0.0233742	3.91216	14.6946	PANK4;AMPD3;AK5;ALDOA
Mesenchymal Cell Migration (GO:0090497)	0.0249936	5.15267	19.0089	SEMA4A;ERBB4;SEMA4F
Signal Transduction In Response To DNA Damage (GO:0042770)	0.026259	3.76415	13.7006	ACER2;SESN2;E2F1;ERCC6
ERBB2 Signaling Pathway (GO:0038128)	0.0264061	9.04153	32.8584	ERBB2;TGFA
Amyloid Precursor Protein Catabolic Process (GO:0042987)	0.0264061	9.04153	32.8584	APH1B;DYRK1A
Positive Regulation Of Cellular Response To Insulin Stimulus (GO:1900078)	0.0264061	9.04153	32.8584	IRS1;PRKCZ
Regulation Of Cold-Induced Thermogenesis (GO:0120161)	0.0264153	2.51993	9.15695	BSCL2;ACHE;NOVA2;PLCL2;ALMS1;G0S2;PRKAB1
Nervous System Development (GO:0007399)	0.0264424	1.80707	6.56469	DCTN1;CHD7;DYRK1A;FBXL17;FUZ;SEMA4F;PPP2R5D;ROBO1;ERBB4;SCN8A;ERBB2;ERCC6;SOX6;EPHB1;SDK2
Regulation Of Sprouting Angiogenesis (GO:1903670)	0.0270995	4.98066	17.9714	PPP1R16B;JMJD8;EPN1
Peptidyl-Threonine Phosphorylation (GO:0018107)	0.0277779	3.69426	13.2384	TNKS;DYRK1A;CDC42BPB;HIPK3
Defense Response To Symbiont (GO:0140546)	0.0281711	2.48393	8.86628	RNASEL;NLRC5;EIF2AK2;DDX60L;TLR3;MICA;APOBEC3B
Regulation Of Metal Ion Transport (GO:0010959)	0.0292972	4.81975	17.015	NKAIN1;ORAI1;SRI
Semaphorin-Plexin Signaling Pathway (GO:0071526)	0.0292972	4.81975	17.015	SEMA4A;PLXNA2;SEMA4F
Embryonic Skeletal System Development (GO:0048706)	0.0292972	4.81975	17.015	WNT11;FUZ;SULF1
Establishment Of Mitotic Spindle Localization (GO:0040001)	0.0292972	4.81975	17.015	DCTN1;FBXW11;PAFAH1B1
Positive Regulation Of Carbohydrate Metabolic Process (GO:0045913)	0.0292972	4.81975	17.015	IRS1;ARNT;HIF1A
Chordate Embryonic Development (GO:0043009)	0.0293481	3.6269	12.7976	WNT11;CHD7;FUZ;SULF1
Phospholipid Transport (GO:0015914)	0.0293481	3.6269	12.7976	ATP8A2;ABCB1;OSBP;ATP11A
Ceramide Transport (GO:0035627)	0.0304098	8.28765	28.9487	ABCB1;OSBP
Lipoprotein Biosynthetic Process (GO:0042158)	0.0304098	8.28765	28.9487	ATG16L2;WIPI1
Regulation Of Carbohydrate Catabolic Process (GO:0043470)	0.0304098	8.28765	28.9487	HIF1A;JMJD8
protein-DNA Complex Organization (GO:0071824)	0.03097	3.56195	12.3769	HIRIP3;CDAN1;HDAC11;SETD7
Dendrite Morphogenesis (GO:0048813)	0.0315863	4.66889	16.1312	MEF2A;MINK1;EPHB1
Establishment Of Spindle Orientation (GO:0051294)	0.0315863	4.66889	16.1312	DCTN1;FBXW11;PAFAH1B1
Neural Crest Cell Migration (GO:0001755)	0.0339664	4.52718	15.3127	SEMA4A;ERBB4;SEMA4F
Amyloid-Beta Metabolic Process (GO:0050435)	0.0346365	7.64975	25.7249	APH1B;DYRK1A
Cardiac Myofibril Assembly (GO:0055003)	0.0346365	7.64975	25.7249	MEF2A;OBSL1
Digestive Tract Morphogenesis (GO:0048546)	0.0346365	7.64975	25.7249	SIX2;RBPMS2
Intracellular Sterol Transport (GO:0032366)	0.0346365	7.64975	25.7249	NPC1;OSBP
Negative Regulation Of Telomere Maintenance (GO:0032205)	0.0346365	7.64975	25.7249	TNKS2;TNKS
Positive Regulation Of Transmembrane Transport (GO:0034764)	0.0346365	7.64975	25.7249	ANO6;BRAF
Protein Localization To Chromosome, Telomeric Region (GO:0070198)	0.0346365	7.64975	25.7249	TNKS2;TNKS
G1/S Transition Of Mitotic Cell Cycle (GO:0000082)	0.0361469	3.38032	11.2232	KLF11;CDK4;E2F1;GSPT1
Regulation Of Vascular Associated Smooth Muscle Cell Proliferation (GO:1904705)	0.0364368	4.3938	14.5531	DNMT1;MMP2;LDLRAP1
Protein Polyubiquitination (GO:0000209)	0.0366213	2.0777	6.87121	ARRDC4;SHARPIN;HECTD1;TNKS2;FBXW11;TNKS;SMURF1;FBXL17;TRIM32
Regulation Of Neurotransmitter Secretion (GO:0046928)	0.038997	4.26805	13.8467	MCTP1;DYSF;CPLX2
Positive Regulation Of Telomere Capping (GO:1904355)	0.0390758	7.10297	23.0296	TNKS2;TNKS
Cellular Response To Starvation (GO:0009267)	0.0394991	2.49795	8.07207	TBL2;SESN2;EIF2AK2;WIPI1;XPR1;MAP3K5
Vesicle Cytoskeletal Trafficking (GO:0099518)	0.0416462	4.14928	13.1887	FBXW11;KIF1A;PAFAH1B1
Regulation Of Endocytosis (GO:0030100)	0.0417933	3.21626	10.2117	MCTP1;LRP1;STON2;CBLL1
Protein Autophosphorylation (GO:0046777)	0.0426974	2.25795	7.12071	EEF2K;ERBB4;MINK1;ERBB2;DYRK1A;EIF2AK2;EPHB1
DNA Biosynthetic Process (GO:0071897)	0.0437178	6.6291	20.7491	POLL;TYMS
Regulation Of Telomere Maintenance Via Telomere Lengthening (GO:1904356)	0.0437178	6.6291	20.7491	TNKS2;TNKS
Positive Regulation Of Dendrite Extension (GO:1903861)	0.0437178	6.6291	20.7491	SMURF1;RASAL1
Positive Regulation Of Peptidyl-Lysine Acetylation (GO:2000758)	0.0437178	6.6291	20.7491	DIP2B;ERCC6
Positive Regulation Of Potassium Ion Transmembrane Transport (GO:1901381)	0.0437178	6.6291	20.7491	AMIGO1;ANO6
Regulation Of Cartilage Development (GO:0061035)	0.0437178	6.6291	20.7491	WNT11;SOX6
Negative Regulation Of Cell Migration (GO:0030336)	0.0438903	2.24336	7.01288	MCTP1;WNT11;LRP1;FUZ;EPPK1;SULF1;ROBO1
Regulation Of Glycolytic Process (GO:0006110)	0.0443836	4.03693	12.5746	ARNT;HIF1A;JMJD8
Regulation Of Microtubule Cytoskeleton Organization (GO:0070507)	0.0443836	4.03693	12.5746	STMN4;MAPRE2;SKA1
Regulation Of Small Molecule Metabolic Process (GO:0062012)	0.0443836	4.03693	12.5746	ACADVL;HIF1A;JMJD8
Retinoid Metabolic Process (GO:0001523)	0.0443836	4.03693	12.5746	KDM5A;LRP1;E2F1
DNA-templated Transcription (GO:0006351)	0.0450634	2.09564	6.49584	MEF2A;XAB2;SUPT16H;POLR3A;E2F1;ERCC6;HIPK3;ZFP36L2
MAPK Cascade (GO:0000165)	0.0452665	2.68281	8.3038	MEF2A;MINK1;BRAF;ZFP36L2;MAP3K5
Positive Regulation Of Cold-Induced Thermogenesis (GO:0120162)	0.0452665	2.68281	8.3038	BSCL2;ACHE;ALMS1;G0S2;PRKAB1
[truncated: 5 more rows]

## Sheet: GO cluster 4
Term	P-value	Odds Ratio	Combined Score	Genes
[truncated: 221 more rows]

## Sheet: additional DMEGs
gene name	methylation status relative to WT		delta beta	p-value	adjusted p	WT	KO
[truncated: 33 more rows]
