# Supplementary material for: Mitochondrial membrane hyperpolarization modulates nuclear DNA methylation and gene expression through phospholipid remodeling
Source: Nat Commun. 2025 Apr 29;16:4029. doi: 10.1038/s41467-025-59427-5 (PMC12041266; doi:10.1038/s41467-025-59427-5)
Supplement: Supplementary file 6 — Supplementary Data 3 [file 41467_2025_59427_MOESM6_ESM.xlsx]

## Sheet: KO vs OE - DML
gene	IF1_KO_CTL TSS AVG	IF1_OE_CTL TSS AVG	Avg deltaBeta	meCall
MARCHF11	0.373517	0.493335	0.119818	Hyper
SEPTIN9	0.328269	0.151135	-0.177134	Hypo
SEPTIN8	0.738424	0.574589	-0.163835	Hypo
SEPTIN11	0.775649	0.885789	0.11014	Hyper
DELEC1	0.707823	0.413303	-0.29452	Hypo
A2BP1	0.268413	0.139445	-0.128968	Hypo
A2M	0.411405	0.214553	-0.196852	Hypo
A2ML1	0.346149	0.527863	0.181714	Hyper
A2MP1	0.970721	0.667552	-0.303169	Hypo
A4GALT	0.621789	0.456777	-0.165013	Hypo
AA06	0.206459	0.0895477	-0.116912	Hypo
AAA1	0.426278	0.211725	-0.214554	Hypo
AADACL2	0.361092	0.585894	0.224802	Hyper
AADACL3	0.550405	0.378141	-0.172263	Hypo
AADAT	0.110856	0.307577	0.196721	Hyper
AAMP	0.140602	0.296629	0.156027	Hyper
AARS	0.407256	0.217161	-0.190095	Hypo
AATF	0.584347	0.417398	-0.166949	Hypo
ABCA17P	0.0947393	0.20707	0.11233	Hyper
ABCA5	0.46607	0.328397	-0.137673	Hypo
ABCA6	0.255645	0.36794	0.112295	Hyper
ABCA9	0.722913	0.543604	-0.17931	Hypo
ABCC4	0.736563	0.838395	0.101831	Hyper
ABCC5	0.342165	0.103855	-0.238311	Hypo
ABCD2	0.593447	0.307062	-0.286385	Hypo
ABCF2	0.491234	0.378983	-0.11225	Hypo
ABCG1	0.583665	0.464166	-0.119498	Hypo
ABCG2	0.914573	0.784486	-0.130087	Hypo
ABCG4	0.744508	0.543858	-0.200651	Hypo
ABCG8	0.63758	0.777662	0.140082	Hyper
ABHD10	0.584685	0.763243	0.178558	Hyper
ABHD12B	0.746618	0.607674	-0.138944	Hypo
ABHD5	0.283224	0.596347	0.313123	Hyper
ABI2	0.591457	0.463141	-0.128315	Hypo
ABI3BP	0.605992	0.443555	-0.162438	Hypo
ABLIM1	0.519463	0.322453	-0.19701	Hypo
ABP1	0.769595	0.593975	-0.17562	Hypo
ACACB	0.847773	0.716759	-0.131014	Hypo
ACADL	0.36828	0.172332	-0.195947	Hypo
ACADVL	0.773743	0.646279	-0.127463	Hypo
ACAN	0.939519	0.821343	-0.118176	Hypo
ACBD4	0.597085	0.74672	0.149634	Hyper
ACBD5	0.222635	0.109708	-0.112927	Hypo
ACBD6	0.610699	0.42062	-0.190079	Hypo
ACCN1	0.397982	0.185932	-0.21205	Hypo
ACER2	0.894088	0.684466	-0.209622	Hypo
ACIN1	0.228504	0.116109	-0.112395	Hypo
ACKR3	0.832352	0.696922	-0.13543	Hypo
ACOT7	0.524328	0.387663	-0.136665	Hypo
ACOX3	0.181414	0.386385	0.20497	Hyper
ACOXL	0.368991	0.469527	0.100536	Hyper
ACPP	0.61036	0.491642	-0.118718	Hypo
ACSF3	0.682887	0.839823	0.156936	Hyper
ACSL3	0.328716	0.225865	-0.102851	Hypo
ACSL6	0.411844	0.304776	-0.107067	Hypo
ACSM1	0.183017	0.0679812	-0.115035	Hypo
ACSM4	0.24758	0.101754	-0.145826	Hypo
ACSM5	0.819102	0.626433	-0.192669	Hypo
ACSS3	0.511784	0.325362	-0.186422	Hypo
ACTA2	0.570561	0.444567	-0.125994	Hypo
ACTBL2	0.905029	0.787664	-0.117365	Hypo
ACTC1	0.865316	0.670143	-0.195173	Hypo
ACTL6A	0.750703	0.534919	-0.215784	Hypo
ACTL6B	0.0682988	0.213011	0.144712	Hyper
ACTL7B	0.870529	0.767167	-0.103362	Hypo
ACTN2	0.706121	0.544499	-0.161622	Hypo
ACTR3B	0.170378	0.288449	0.118071	Hyper
ACTR3C	0.387212	0.537923	0.150711	Hyper
ACTR6	0.441535	0.590525	0.14899	Hyper
ACTR8	0.937749	0.788201	-0.149548	Hypo
ACVR1	0.125169	0.233904	0.108735	Hyper
ACVR1B	0.232954	0.454787	0.221834	Hyper
ACVR1C	0.783201	0.62948	-0.153721	Hypo
ACY3	0.51718	0.409554	-0.107626	Hypo
ACYP1	0.710858	0.819699	0.108841	Hyper
ADAL	0.355051	0.554783	0.199732	Hyper
ADAM12	0.898243	0.67966	-0.218583	Hypo
ADAM2	0.360953	0.567554	0.206601	Hyper
ADAM21	0.745108	0.525257	-0.219851	Hypo
ADAM23	0.272492	0.100729	-0.171763	Hypo
ADAM28	0.467357	0.306588	-0.160768	Hypo
ADAM29	0.434829	0.246791	-0.188038	Hypo
ADAM33	0.836671	0.710926	-0.125746	Hypo
ADAM5P	0.583442	0.881335	0.297893	Hyper
ADAMTS10	0.714211	0.562908	-0.151303	Hypo
ADAMTS15	0.0917538	0.22351	0.131756	Hyper
ADAMTS20	0.50842	0.338165	-0.170255	Hypo
ADAMTS5	0.260181	0.401383	0.141202	Hyper
ADAMTS8	0.455093	0.248475	-0.206618	Hypo
ADAMTS9	0.263548	0.0804626	-0.183085	Hypo
ADAP1	0.455076	0.574541	0.119465	Hyper
ADAP2	0.74896	0.527445	-0.221514	Hypo
ADARB2	0.514077	0.617715	0.103638	Hyper
ADAT1	0.453025	0.61552	0.162495	Hyper
ADCK2	0.940526	0.838104	-0.102422	Hypo
ADCY1	0.270627	0.49139	0.220763	Hyper
ADCY3	0.03782	0.139372	0.101552	Hyper
ADCY8	0.832629	0.670246	-0.162382	Hypo
ADCYAP1	0.4892	0.387403	-0.101797	Hypo
ADCYAP1R1	0.931207	0.632121	-0.299085	Hypo
ADD2	0.737508	0.86034	0.122831	Hyper
ADD3-AS1	0.369173	0.498073	0.128899	Hyper
ADGRB2	0.56523	0.437527	-0.127703	Hypo
ADGRE1	0.604712	0.444714	-0.159998	Hypo
ADGRG1	0.882351	0.634664	-0.247687	Hypo
ADGRL2	0.869839	0.765595	-0.104244	Hypo
ADH1B	0.340142	0.145495	-0.194647	Hypo
ADH1C	0.33014	0.18988	-0.14026	Hypo
ADH6	0.671097	0.438281	-0.232817	Hypo
ADH7	0.937776	0.797881	-0.139894	Hypo
ADI1	0.403654	0.252414	-0.15124	Hypo
ADIG	0.651837	0.784633	0.132796	Hyper
ADIPOR1	0.498038	0.664928	0.166889	Hyper
ADNP	0.786131	0.887332	0.101201	Hyper
ADORA1	0.756793	0.585982	-0.170811	Hypo
ADPGK	0.763752	0.652615	-0.111138	Hypo
ADRA1A	0.739753	0.861431	0.121677	Hyper
ADRA1D	0.945387	0.811807	-0.133579	Hypo
ADRA2A	0.507506	0.252434	-0.255071	Hypo
ADRB3	0.555441	0.705215	0.149774	Hyper
ADSS	0.882371	0.708217	-0.174153	Hypo
ADSSL1	0.573175	0.442356	-0.130819	Hypo
AEBP2	0.475487	0.241999	-0.233487	Hypo
AFAP1L1	0.23233	0.0972587	-0.135072	Hypo
AFF1	0.910614	0.769079	-0.141534	Hypo
AFF3	0.476969	0.581084	0.104115	Hyper
AGA	0.64364	0.425278	-0.218362	Hypo
AGAP2	0.376726	0.521865	0.145139	Hyper
AGAP3	0.54997	0.417616	-0.132354	Hypo
AGAP5	0.584596	0.711898	0.127302	Hyper
AGBL1	0.358118	0.149295	-0.208822	Hypo
AGER	0.617837	0.473115	-0.144722	Hypo
AGFG2	0.839603	0.718354	-0.121248	Hypo
AGMO	0.776029	0.472598	-0.303431	Hypo
AGPAT1	0.168401	0.281736	0.113336	Hyper
AGPAT6	0.589337	0.461831	-0.127505	Hypo
AGPS	0.597215	0.800073	0.202858	Hyper
AGXT	0.455728	0.309818	-0.14591	Hypo
AGXT2	0.399553	0.281345	-0.118208	Hypo
AGXT2L2	0.346727	0.227392	-0.119335	Hypo
AHCTF1	0.309739	0.672599	0.36286	Hyper
AHNAK2	0.833967	0.61823	-0.215737	Hypo
AHR	0.809477	0.948049	0.138571	Hyper
AHSA2	0.600547	0.431704	-0.168843	Hypo
AHSG	0.894843	0.794247	-0.100596	Hypo
AHSP	0.882607	0.774154	-0.108453	Hypo
AIF1	0.882995	0.701567	-0.181428	Hypo
AIFM3	0.543066	0.672789	0.129723	Hyper
AIM1L	0.787671	0.918268	0.130597	Hyper
AIP	0.709285	0.84551	0.136226	Hyper
AJUBA	0.367283	0.0770109	-0.290272	Hypo
AK1	0.18572	0.423843	0.238123	Hyper
AK5	0.581996	0.444495	-0.137501	Hypo
AKR1A1	0.276761	0.401121	0.12436	Hyper
AKR1C3	0.0930566	0.21333	0.120273	Hyper
AKR1D1	0.743867	0.907367	0.1635	Hyper
AKR1E2	0.460691	0.570679	0.109988	Hyper
ALAD	0.14056	0.366089	0.225529	Hyper
ALDH1A3	0.659982	0.809938	0.149956	Hyper
ALDH1L2	0.60265	0.490271	-0.112379	Hypo
ALDH2	0.630202	0.477863	-0.152339	Hypo
ALDH8A1	0.457878	0.622363	0.164485	Hyper
ALDOC	0.21003	0.328315	0.118285	Hyper
ALK	0.3716	0.620855	0.249255	Hyper
ALKBH7	0.615135	0.786091	0.170956	Hyper
ALOX12P2	0.873998	0.538748	-0.33525	Hypo
ALPK2	0.70108	0.590543	-0.110537	Hypo
ALS2	0.180378	0.315733	0.135355	Hyper
ALS2CR4	0.463262	0.173379	-0.289883	Hypo
AMAC1L3	0.26721	0.150418	-0.116792	Hypo
AMBN	0.0338366	0.175098	0.141261	Hyper
AMIGO1	0.0523292	0.198611	0.146282	Hyper
AMN1	0.423691	0.59385	0.170159	Hyper
AMPD1	0.614891	0.484896	-0.129995	Hypo
AMTN	0.396494	0.176832	-0.219661	Hypo
ANAPC4	0.609985	0.825636	0.215651	Hyper
ANGEL2	0.31139	0.456762	0.145372	Hyper
ANGPT1	0.480396	0.343692	-0.136704	Hypo
ANGPTL6	0.764151	0.619936	-0.144215	Hypo
ANK2	0.11166	0.251274	0.139614	Hyper
ANKDD1A	0.746148	0.61683	-0.129318	Hypo
ANKRD1	0.408201	0.0787233	-0.329478	Hypo
ANKRD11	0.0949044	0.28915	0.194246	Hyper
ANKRD13D	0.675775	0.535496	-0.140279	Hypo
ANKRD29	0.743437	0.378686	-0.364751	Hypo
ANKRD30B	0.477111	0.641978	0.164867	Hyper
ANKRD34C	0.367722	0.556625	0.188903	Hyper
ANKRD34C-AS1	0.531718	0.777974	0.246255	Hyper
ANKRD40	0.199158	0.086626	-0.112532	Hypo
ANKRD44	0.0665453	0.205258	0.138712	Hyper
ANKRD44-IT1	0.421834	0.560656	0.138822	Hyper
ANKRD45	0.721424	0.558547	-0.162877	Hypo
ANKRD56	0.608255	0.751754	0.143499	Hyper
ANKRD6	0.590304	0.47012	-0.120183	Hypo
ANKRD9	0.397247	0.230126	-0.167121	Hypo
ANKS4B	0.647514	0.491866	-0.155648	Hypo
ANO1	0.876117	0.640352	-0.235765	Hypo
ANO2	0.626736	0.463149	-0.163587	Hypo
ANO3	0.546054	0.352765	-0.193289	Hypo
ANO4	0.694524	0.527225	-0.167299	Hypo
ANO6	0.562138	0.456487	-0.105651	Hypo
ANO8	0.62938	0.518052	-0.111328	Hypo
ANO9	0.636826	0.738546	0.10172	Hyper
ANP32D	0.447168	0.346353	-0.100815	Hypo
ANTXR1	0.205434	0.104524	-0.10091	Hypo
ANXA3	0.500916	0.616407	0.115491	Hyper
ANXA6	0.828364	0.71057	-0.117793	Hypo
AOAH	0.397098	0.612388	0.21529	Hyper
AOC3	0.484504	0.604326	0.119822	Hyper
AP1G1	0.516306	0.362223	-0.154083	Hypo
AP3S2	0.680564	0.912904	0.23234	Hyper
APBA2	0.706502	0.55158	-0.154922	Hypo
APELA	0.844562	0.694276	-0.150287	Hypo
APH1A	0.77225	0.65714	-0.115111	Hypo
APLNR	0.476658	0.326558	-0.1501	Hypo
APOBEC1	0.632132	0.459804	-0.172328	Hypo
APOBEC3H	0.530989	0.696843	0.165854	Hyper
APOC1	0.68804	0.560982	-0.127057	Hypo
APOD	0.770277	0.636694	-0.133583	Hypo
APOH	0.704802	0.520316	-0.184486	Hypo
AQP11	0.335301	0.509385	0.174084	Hyper
AQP4	0.24796	0.138498	-0.109462	Hypo
AQP6	0.586873	0.468131	-0.118742	Hypo
ARAP3	0.0962421	0.210278	0.114036	Hyper
AREL1	0.961076	0.801577	-0.159499	Hypo
ARF5	0.447243	0.581499	0.134256	Hyper
ARFGAP3	0.401429	0.629199	0.227769	Hyper
ARFGEF2	0.553451	0.662791	0.10934	Hyper
ARFRP1	0.167976	0.348325	0.18035	Hyper
ARG2	0.224257	0.424114	0.199857	Hyper
ARHGAP10	0.917873	0.770797	-0.147076	Hypo
ARHGAP12	0.511284	0.373337	-0.137947	Hypo
ARHGAP17	0.563703	0.434051	-0.129651	Hypo
ARHGAP18	0.0685846	0.396697	0.328112	Hyper
ARHGAP19	0.608537	0.806168	0.197631	Hyper
ARHGAP24	0.579848	0.686842	0.106994	Hyper
ARHGAP25	0.804173	0.650116	-0.154058	Hypo
ARHGAP8	0.0968955	0.203967	0.107072	Hyper
ARHGDIA	0.142562	0.256206	0.113644	Hyper
ARHGEF1	0.265926	0.114143	-0.151783	Hypo
ARHGEF10L	0.271562	0.434395	0.162833	Hyper
ARHGEF16	0.218777	0.104924	-0.113853	Hypo
ARHGEF28	0.537917	0.644237	0.10632	Hyper
ARHGEF3	0.541478	0.302819	-0.238659	Hypo
ARHGEF33	0.802578	0.571004	-0.231573	Hypo
ARL4D	0.277067	0.171092	-0.105974	Hypo
ARL6IP4	0.772967	0.658984	-0.113982	Hypo
ARL6IP5	0.163863	0.038219	-0.125644	Hypo
ARMC2-AS1	0.690357	0.807532	0.117175	Hyper
ARMC5	0.229038	0.389615	0.160577	Hyper
ARMC7	0.815587	0.921064	0.105477	Hyper
ARNT	0.590621	0.487539	-0.103082	Hypo
ARNTL2	0.608867	0.357753	-0.251114	Hypo
ARPP19	0.882495	0.74776	-0.134735	Hypo
ARPP21	0.130397	0.348928	0.21853	Hyper
ARPP-21	0.418624	0.179794	-0.23883	Hypo
ARRDC1	0.761709	0.8696	0.107891	Hyper
ARSB	0.25454	0.0547293	-0.19981	Hypo
ARTN	0.393858	0.187313	-0.206545	Hypo
AS3MT	0.744747	0.929789	0.185042	Hyper
ASAH1	0.524604	0.332084	-0.19252	Hypo
ASB2	0.389923	0.50959	0.119667	Hyper
ASCL1	0.640759	0.80905	0.168291	Hyper
ASCL4	0.762034	0.449898	-0.312136	Hypo
ASGR1	0.720969	0.849515	0.128545	Hyper
ASGR2	0.88402	0.783178	-0.100841	Hypo
ASIC2	0.0492883	0.239174	0.189886	Hyper
ASNSD1	0.811767	0.530135	-0.281632	Hypo
ASPA	0.82676	0.65796	-0.168801	Hypo
ASPDH	0.811179	0.653288	-0.157891	Hypo
ASPH	0.353353	0.458858	0.105505	Hyper
ASPHD2	0.175638	0.0518972	-0.123741	Hypo
ASS1	0.756642	0.611866	-0.144775	Hypo
ASTN1	0.0564951	0.176047	0.119552	Hyper
ASXL2	0.641718	0.496903	-0.144815	Hypo
ASZ1	0.773179	0.894538	0.121359	Hyper
ATAD5	0.65691	0.528447	-0.128463	Hypo
ATCAY	0.763735	0.585284	-0.178451	Hypo
ATE1	0.362515	0.552371	0.189856	Hyper
ATG10	0.480365	0.17386	-0.306505	Hypo
ATG13	0.456648	0.602415	0.145767	Hyper
ATG16L2	0.282015	0.397436	0.115421	Hyper
ATG2B	0.278495	0.46522	0.186726	Hyper
ATIC	0.096926	0.265386	0.16846	Hyper
ATOH8	0.538228	0.363608	-0.17462	Hypo
ATOX1	0.103304	0.242217	0.138913	Hyper
ATP11B	0.359498	0.116566	-0.242932	Hypo
ATP12A	0.717856	0.496121	-0.221735	Hypo
ATP13A2	0.841405	0.643637	-0.197769	Hypo
ATP13A5	0.666393	0.508908	-0.157485	Hypo
ATP1A3	0.293197	0.161607	-0.13159	Hypo
ATP2A1	0.366444	0.523524	0.15708	Hyper
ATP2A3	0.756693	0.582544	-0.17415	Hypo
ATP5D	0.485611	0.69993	0.214319	Hyper
ATP5I	0.181768	0.0590107	-0.122757	Hypo
ATP6V0B	0.526187	0.42458	-0.101607	Hypo
ATP6V0D1	0.651767	0.763882	0.112114	Hyper
ATP6V1B1-AS1	0.231994	0.344233	0.112239	Hyper
ATP6V1C2	0.707943	0.502466	-0.205476	Hypo
ATP6V1F	0.335103	0.450664	0.115561	Hyper
ATP6V1G3	0.658784	0.823964	0.16518	Hyper
ATP8B2	0.738377	0.870126	0.131749	Hyper
ATP8B4	0.705349	0.570668	-0.134681	Hypo
ATXN7L1	0.790185	0.933986	0.143801	Hyper
ATXN7L2	0.864742	0.757283	-0.107459	Hypo
ATXN8OS	0.602865	0.484034	-0.118831	Hypo
AURKB	0.569665	0.449178	-0.120487	Hypo
AVPR1B	0.793369	0.938394	0.145025	Hyper
AZIN1	0.432148	0.583399	0.151251	Hyper
AZU1	0.778483	0.546144	-0.232339	Hypo
B2M	0.330379	0.677927	0.347548	Hyper
B3GALT1	0.645642	0.319418	-0.326224	Hypo
B3GALT2	0.397188	0.570897	0.173708	Hyper
B3GALT5	0.639572	0.457721	-0.181851	Hypo
B3GNT3	0.426997	0.584728	0.15773	Hyper
B3GNT9	0.64416	0.47761	-0.16655	Hypo
B4GALNT1	0.309814	0.418567	0.108753	Hyper
B4GALNT2	0.964273	0.862387	-0.101887	Hypo
B4GALT6	0.679791	0.554309	-0.125482	Hypo
BACH1	0.782301	0.906423	0.124122	Hyper
BACH2	0.918925	0.736138	-0.182787	Hypo
BANF2	0.537347	0.411379	-0.125968	Hypo
BARD1	0.409358	0.165128	-0.244229	Hypo
BARHL1	0.398532	0.600747	0.202215	Hyper
BASE	0.278102	0.146243	-0.131859	Hypo
BAZ1A	0.296084	0.129245	-0.166839	Hypo
BBS1	0.340459	0.194187	-0.146273	Hypo
BBS2	0.0807035	0.240429	0.159726	Hyper
BBS4	0.763066	0.881698	0.118632	Hyper
BBS5	0.880861	0.776442	-0.104419	Hypo
BCAM	0.643355	0.477155	-0.1662	Hypo
BCAN	0.538244	0.336852	-0.201393	Hypo
BCAR3	0.682365	0.508209	-0.174155	Hypo
BCAS1	0.541387	0.405389	-0.135998	Hypo
BCAS4	0.0908708	0.201069	0.110198	Hyper
BCAT1	0.274518	0.500088	0.225569	Hyper
BCDIN3D	0.814776	0.915645	0.100869	Hyper
BCKDK	0.541751	0.746998	0.205247	Hyper
BCL11B	0.807678	0.64319	-0.164488	Hypo
BCL6	0.861141	0.685612	-0.175529	Hypo
BCL7B	0.837857	0.947141	0.109284	Hyper
BCL9L	0.454655	0.352147	-0.102507	Hypo
BCR	0.215578	0.0391057	-0.176472	Hypo
BCRP2	0.567853	0.742923	0.17507	Hyper
BDH1	0.799168	0.902533	0.103365	Hyper
BDKRB1	0.832565	0.709774	-0.122791	Hypo
BDNF	0.273803	0.377479	0.103676	Hyper
BEAN1-AS1	0.476323	0.601995	0.125671	Hyper
BEST2	0.50327	0.642845	0.139575	Hyper
BFAR	0.493537	0.625341	0.131804	Hyper
BFSP1	0.211717	0.102229	-0.109488	Hypo
BHLHE22	0.859334	0.6272	-0.232135	Hypo
BHLHE23	0.807539	0.92145	0.113911	Hyper
BHMT	0.902964	0.794351	-0.108614	Hypo
BICC1	0.771741	0.642035	-0.129706	Hypo
BIK	0.265948	0.150301	-0.115648	Hypo
BIN1	0.755475	0.583802	-0.171672	Hypo
BIRC3	0.204999	0.351744	0.146746	Hyper
BIRC8	0.362243	0.540838	0.178595	Hyper
BLMH	0.473249	0.270831	-0.202418	Hypo
BLNK	0.712092	0.575664	-0.136428	Hypo
BLOC1S1	0.325281	0.541528	0.216247	Hyper
BLOC1S2	0.2157	0.371498	0.155798	Hyper
BLOC1S4	0.225782	0.355987	0.130205	Hyper
BLZF1	0.542669	0.813329	0.27066	Hyper
BMF	0.626336	0.474101	-0.152235	Hypo
BMP2	0.941761	0.825415	-0.116346	Hypo
BMP8A	0.0949289	0.44567	0.350741	Hyper
BMPER	0.253672	0.0485831	-0.205089	Hypo
BNIP1	0.302976	0.541732	0.238756	Hyper
BNIP3L	0.919785	0.782224	-0.137561	Hypo
BOC	0.64198	0.5203	-0.12168	Hypo
BOD1L2	0.928973	0.827979	-0.100993	Hypo
BPHL	0.401244	0.267492	-0.133752	Hypo
BPIL2	0.75328	0.874556	0.121276	Hyper
BRCA2	0.852224	0.750782	-0.101442	Hypo
BRCAT107	0.192078	0.0654544	-0.126624	Hypo
BRD1	0.102401	0.218392	0.115991	Hyper
BRD7	0.615295	0.79977	0.184475	Hyper
BRD9	0.584456	0.783658	0.199202	Hyper
BRE	0.137247	0.265468	0.128221	Hyper
BRF1	0.686749	0.83357	0.14682	Hyper
BRF2	0.742615	0.906663	0.164049	Hyper
BRICD5	0.487418	0.606027	0.118608	Hyper
BRMS1	0.311601	0.439168	0.127567	Hyper
BRPF1	0.797685	0.682891	-0.114794	Hypo
BRUNOL5	0.545605	0.420044	-0.125561	Hypo
BRWD1	0.534812	0.424641	-0.110171	Hypo
BSCL2	0.425034	0.548467	0.123433	Hyper
BTBD10	0.368177	0.259823	-0.108354	Hypo
BTBD16	0.783923	0.910175	0.126251	Hyper
BTBD18	0.825305	0.642637	-0.182669	Hypo
BTC	0.690179	0.804605	0.114426	Hyper
BTD	0.720298	0.924031	0.203733	Hyper
BTLA	0.355708	0.131926	-0.223782	Hypo
BTN2A3	0.448978	0.213007	-0.23597	Hypo
BTN3A3	0.1658	0.0518845	-0.113916	Hypo
BUB3	0.87311	0.758544	-0.114565	Hypo
BVES-AS1	0.0876384	0.245665	0.158027	Hyper
BYSL	0.135304	0.328736	0.193432	Hyper
BZRAP1-AS1	0.49957	0.632053	0.132483	Hyper
BZW1	0.812892	0.943244	0.130352	Hyper
C10orf110	0.70407	0.462588	-0.241481	Hypo
C10orf120	0.647967	0.49346	-0.154508	Hypo
C10orf125	0.866101	0.765347	-0.100754	Hypo
C10orf131	0.422275	0.299413	-0.122862	Hypo
C10orf26	0.458003	0.208476	-0.249527	Hypo
C10orf28	0.599053	0.449514	-0.149538	Hypo
C10orf4	0.571683	0.428473	-0.143209	Hypo
C10orf47	0.281882	0.111955	-0.169927	Hypo
C10orf53	0.521844	0.39079	-0.131054	Hypo
C10orf54	0.147047	0.0395684	-0.107479	Hypo
C10orf55	0.370134	0.243297	-0.126837	Hypo
C10orf57	0.874578	0.755015	-0.119563	Hypo
C10orf58	0.25575	0.380453	0.124703	Hyper
C10orf71	0.617209	0.348845	-0.268364	Hypo
C10orf72	0.406127	0.515618	0.109491	Hyper
C10orf88	0.678306	0.819296	0.14099	Hyper
C10orf90	0.519688	0.267826	-0.251862	Hypo
C10orf95	0.372966	0.480888	0.107923	Hyper
C11orf17	0.331742	0.515964	0.184222	Hyper
C11orf39	0.502611	0.271714	-0.230897	Hypo
C11orf40	0.786449	0.60983	-0.176618	Hypo
C11orf63	0.537337	0.664546	0.127209	Hyper
C11orf68	0.745927	0.873994	0.128067	Hyper
C11orf70	0.400944	0.252346	-0.148598	Hypo
C11orf74	0.895266	0.787839	-0.107427	Hypo
C11orf87	0.505412	0.375306	-0.130106	Hypo
C11orf94	0.574442	0.453995	-0.120448	Hypo
C12orf12	0.271978	0.112984	-0.158994	Hypo
C12orf42	0.532967	0.268416	-0.264551	Hypo
C12orf54	0.665158	0.403061	-0.262097	Hypo
C12orf74	0.746361	0.57725	-0.169111	Hypo
C12orf75	0.7933	0.899684	0.106384	Hyper
C12orf77	0.680509	0.5365	-0.144009	Hypo
C13orf15	0.713956	0.891867	0.177911	Hyper
C13orf23	0.144527	0.342019	0.197492	Hyper
C13orf28	0.446237	0.248255	-0.197983	Hypo
C13orf29	0.68382	0.410398	-0.273422	Hypo
C13orf33	0.430037	0.547319	0.117282	Hyper
C13orf39	0.833164	0.718853	-0.114311	Hypo
C14orf105	0.850802	0.72505	-0.125752	Hypo
C14orf106	0.580173	0.747793	0.16762	Hyper
C14orf138	0.929361	0.721216	-0.208145	Hypo
C14orf142	0.759843	0.529483	-0.23036	Hypo
C14orf177	0.0336179	0.136922	0.103305	Hyper
C14orf180	0.63053	0.744957	0.114426	Hyper
C14orf37	0.165595	0.0585382	-0.107057	Hypo
C14orf38	0.698639	0.54203	-0.156609	Hypo
C14orf39	0.655725	0.498554	-0.157171	Hypo
C14orf70	0.736998	0.609092	-0.127905	Hypo
C15orf2	0.301942	0.167233	-0.13471	Hypo
C15orf23	0.0992872	0.273145	0.173858	Hyper
C15orf26	0.347507	0.61073	0.263223	Hyper
C15orf27	0.192506	0.0733875	-0.119118	Hypo
C15orf32	0.840053	0.56859	-0.271463	Hypo
C15orf38	0.424164	0.548355	0.124191	Hyper
C15orf42	0.143747	0.249891	0.106144	Hyper
C15orf5	0.545244	0.424376	-0.120868	Hypo
C15orf61	0.430177	0.313505	-0.116672	Hypo
C15orf62	0.187211	0.0832314	-0.103979	Hypo
C16orf45	0.70063	0.533911	-0.166719	Hypo
C16orf57	0.433516	0.302132	-0.131383	Hypo
C16orf78	0.579122	0.390942	-0.188179	Hypo
C16orf82	0.558593	0.327511	-0.231082	Hypo
C16orf97	0.501991	0.273275	-0.228716	Hypo
C17orf105	0.568019	0.712688	0.144668	Hyper
C17orf108	0.784705	0.549837	-0.234868	Hypo
C17orf50	0.903383	0.755482	-0.147901	Hypo
C17orf57	0.757273	0.538891	-0.218382	Hypo
C17orf72	0.0731487	0.222023	0.148875	Hyper
C17orf75	0.759154	0.648609	-0.110545	Hypo
C17orf77	0.632948	0.796248	0.163301	Hyper
C17orf85	0.272451	0.141369	-0.131082	Hypo
C17orf90	0.501642	0.697997	0.196355	Hyper
C18orf1	0.612586	0.723394	0.110808	Hyper
C18orf26	0.384274	0.229234	-0.15504	Hypo
C18orf42	0.275208	0.161737	-0.113471	Hypo
C18orf54	0.56178	0.349522	-0.212258	Hypo
C18orf8	0.519745	0.312822	-0.206923	Hypo
C19orf10	0.754291	0.888798	0.134507	Hyper
C19orf18	0.658504	0.782544	0.124041	Hyper
C19orf21	0.803681	0.942968	0.139287	Hyper
C19orf23	0.484647	0.646457	0.161809	Hyper
C19orf35	0.7561	0.622554	-0.133545	Hypo
C19orf41	0.633106	0.501	-0.132107	Hypo
C19orf43	0.960003	0.84609	-0.113913	Hypo
C19orf45	0.667758	0.79664	0.128881	Hyper
C19orf59	0.87806	0.66899	-0.20907	Hypo
C19orf60	0.725282	0.612655	-0.112627	Hypo
C19orf62	0.660842	0.799599	0.138757	Hyper
C19orf66	0.372766	0.528249	0.155483	Hyper
C19orf67	0.881167	0.708289	-0.172878	Hypo
C19orf81	0.55138	0.744195	0.192815	Hyper
C1orf106	0.43417	0.597327	0.163157	Hyper
C1orf109	0.246764	0.113349	-0.133415	Hypo
C1orf115	0.355909	0.519022	0.163113	Hyper
C1orf124	0.307668	0.502986	0.195318	Hyper
C1orf125	0.222399	0.328382	0.105984	Hyper
C1orf129	0.458375	0.249347	-0.209028	Hypo
C1orf167	0.797782	0.904161	0.106379	Hyper
C1orf173	0.416684	0.248628	-0.168056	Hypo
C1orf198	0.6122	0.279553	-0.332647	Hypo
C1orf229	0.549488	0.356428	-0.19306	Hypo
C1orf55	0.601802	0.434862	-0.16694	Hypo
C1orf56	0.81172	0.918993	0.107273	Hyper
C1orf61	0.719303	0.87287	0.153567	Hyper
C1orf64	0.932329	0.811226	-0.121102	Hypo
C1orf65	0.652104	0.490626	-0.161478	Hypo
C1orf77	0.362318	0.527117	0.1648	Hyper
C1orf87	0.810394	0.686074	-0.12432	Hypo
C1orf94	0.65212	0.431693	-0.220427	Hypo
C1orf95	0.287596	0.176561	-0.111035	Hypo
C1orf96	0.388053	0.266567	-0.121486	Hypo
C1QA	0.711149	0.860752	0.149603	Hyper
C1QL2	0.0970262	0.3174	0.220374	Hyper
C1QTNF1	0.666231	0.801176	0.134945	Hyper
C1QTNF2	0.459498	0.60189	0.142392	Hyper
C1QTNF3	0.405578	0.543544	0.137966	Hyper
C1QTNF4	0.813618	0.667084	-0.146534	Hypo
C1QTNF8	0.829164	0.624022	-0.205142	Hypo
C1RL	0.0840016	0.220694	0.136692	Hyper
C20orf195	0.545739	0.648189	0.102449	Hyper
C20orf26	0.559365	0.67825	0.118885	Hyper
C20orf54	0.707347	0.596601	-0.110746	Hypo
C20orf78	0.25916	0.128641	-0.130519	Hypo
C20orf79	0.587196	0.438083	-0.149114	Hypo
C20orf96	0.36925	0.214443	-0.154807	Hypo
C21orf2	0.386621	0.592492	0.205871	Hyper
C21orf29	0.679252	0.803826	0.124575	Hyper
C21orf34	0.852947	0.973804	0.120857	Hyper
C21orf57	0.223302	0.491412	0.26811	Hyper
C21orf58	0.603982	0.760484	0.156502	Hyper
C21orf7	0.645989	0.7851	0.139111	Hyper
C22orf28	0.237994	0.522537	0.284543	Hyper
C22orf34	0.700222	0.823946	0.123724	Hyper
C22orf40	0.720674	0.481408	-0.239266	Hypo
C2CD2	0.816868	0.701197	-0.115671	Hypo
C2CD4A	0.757217	0.902482	0.145266	Hyper
C2orf16	0.672594	0.520178	-0.152417	Hypo
C2orf39	0.603915	0.769637	0.165722	Hyper
C2orf54	0.336019	0.444325	0.108305	Hyper
C2orf55	0.211783	0.0812168	-0.130567	Hypo
C2orf57	0.766248	0.903876	0.137628	Hyper
C2orf66	0.535395	0.66683	0.131434	Hyper
C2orf71	0.715755	0.891029	0.175273	Hyper
C2orf73	0.770713	0.557858	-0.212855	Hypo
C2orf74	0.126271	0.234853	0.108581	Hyper
C2orf81	0.685424	0.820647	0.135224	Hyper
C2orf83	0.773398	0.555878	-0.21752	Hypo
C2orf85	0.383617	0.27304	-0.110577	Hypo
C2orf91	0.388944	0.264756	-0.124188	Hypo
C3	0.924786	0.775348	-0.149439	Hypo
C3orf27	0.459816	0.592299	0.132483	Hyper
C3orf30	0.833225	0.552269	-0.280956	Hypo
C3orf31	0.688298	0.517948	-0.17035	Hypo
C3orf38	0.702705	0.84717	0.144465	Hyper
C3orf49	0.951377	0.839015	-0.112362	Hypo
C3orf52	0.148375	0.037514	-0.110861	Hypo
C3orf56	0.923249	0.685138	-0.238111	Hypo
C3orf57	0.389241	0.244607	-0.144634	Hypo
C3orf59	0.902972	0.642284	-0.260687	Hypo
C3orf67	0.213923	0.0506535	-0.163269	Hypo
C3orf77	0.874864	0.774277	-0.100587	Hypo
C3orf79	0.938238	0.80569	-0.132548	Hypo
C3P1	0.781795	0.519966	-0.261829	Hypo
C4BPA	0.543585	0.418777	-0.124808	Hypo
C4BPB	0.691391	0.473673	-0.217719	Hypo
C4orf19	0.733269	0.837244	0.103976	Hyper
C4orf27	0.670369	0.85903	0.188661	Hyper
C4orf32	0.783181	0.649231	-0.133951	Hypo
C4orf50	0.95403	0.76321	-0.19082	Hypo
C4orf6	0.174538	0.0565221	-0.118016	Hypo
C5AR2	0.678773	0.541638	-0.137135	Hypo
C5orf13	0.659406	0.447894	-0.211511	Hypo
C5orf20	0.821455	0.708433	-0.113021	Hypo
C5orf23	0.810817	0.943273	0.132455	Hyper
C5orf33	0.181095	0.288712	0.107617	Hyper
C5orf4	0.457913	0.261956	-0.195958	Hypo
C5orf46	0.696937	0.514622	-0.182315	Hypo
C5orf49	0.648211	0.544182	-0.104029	Hypo
C5orf56	0.633008	0.515992	-0.117016	Hypo
C5orf66	0.324074	0.478752	0.154678	Hyper
C5orf67	0.714009	0.831045	0.117036	Hyper
C6orf118	0.889915	0.737068	-0.152847	Hypo
C6orf125	0.486551	0.280409	-0.206142	Hypo
C6orf127	0.898664	0.792445	-0.106219	Hypo
C6orf134	0.456856	0.342092	-0.114765	Hypo
C6orf138	0.562507	0.410075	-0.152433	Hypo
C6orf141	0.29407	0.134313	-0.159757	Hypo
C6orf164	0.698468	0.842707	0.144239	Hyper
C6orf168	0.75543	0.573943	-0.181487	Hypo
C6orf173	0.604484	0.35329	-0.251194	Hypo
C6orf204	0.746262	0.640185	-0.106077	Hypo
C6orf222	0.906697	0.753572	-0.153126	Hypo
C6orf229	0.842066	0.679151	-0.162915	Hypo
C6orf57	0.16745	0.387582	0.220132	Hyper
C6orf64	0.7165	0.534162	-0.182339	Hypo
C7	0.221144	0.368584	0.147441	Hyper
C7orf34	0.581255	0.37814	-0.203115	Hypo
C7orf4	0.467083	0.325754	-0.141329	Hypo
C7orf47	0.0875584	0.19313	0.105572	Hyper
C7orf51	0.603971	0.74056	0.136588	Hyper
C7orf52	0.559387	0.66941	0.110023	Hyper
C7orf53	0.676414	0.534497	-0.141918	Hypo
C7orf72	0.893759	0.691789	-0.20197	Hypo
C8A	0.788319	0.621624	-0.166696	Hypo
C8B	0.711328	0.487784	-0.223544	Hypo
C8orf22	0.604022	0.45052	-0.153503	Hypo
C8orf34-AS1	0.0371519	0.137262	0.100111	Hyper
C8orf38	0.735988	0.874052	0.138063	Hyper
C8orf39	0.116734	0.33183	0.215095	Hyper
C8orf73	0.610506	0.486102	-0.124403	Hypo
C8orf75	0.438672	0.195467	-0.243205	Hypo
C9	0.181761	0.342092	0.160331	Hyper
C9orf103	0.626599	0.46596	-0.160639	Hypo
C9orf125	0.683536	0.543243	-0.140293	Hypo
C9orf135	0.741142	0.413067	-0.328075	Hypo
C9orf135-AS1	0.453903	0.577014	0.123111	Hyper
C9orf144	0.832692	0.569459	-0.263233	Hypo
C9orf16	0.368095	0.48323	0.115135	Hyper
C9orf171	0.731038	0.895242	0.164204	Hyper
C9orf47	0.913284	0.708069	-0.205215	Hypo
C9orf57	0.803376	0.447985	-0.355392	Hypo
C9orf69	0.50237	0.667987	0.165617	Hyper
C9orf78	0.382653	0.503698	0.121045	Hyper
CA1	0.524819	0.349678	-0.175141	Hypo
CA10	0.261763	0.425866	0.164103	Hyper
CA11	0.255114	0.391349	0.136235	Hyper
CA12	0.637788	0.458111	-0.179677	Hypo
CA3-AS1	0.43814	0.641037	0.202897	Hyper
CA4	0.872994	0.731646	-0.141347	Hypo
CA7	0.452256	0.601498	0.149242	Hyper
CA8	0.210436	0.110079	-0.100357	Hypo
CAB39	0.295617	0.148743	-0.146874	Hypo
CAB39L	0.82394	0.924178	0.100238	Hyper
CABP5	0.610732	0.296019	-0.314713	Hypo
CABP7	0.871055	0.742065	-0.12899	Hypo
CACHD1	0.87273	0.763801	-0.108929	Hypo
CACNA1A	0.275951	0.468112	0.192161	Hyper
CACNA1B	0.88678	0.700981	-0.185799	Hypo
CACNA1D	0.727077	0.594475	-0.132602	Hypo
CACNA1G	0.389454	0.52593	0.136476	Hyper
CACNA1S	0.562422	0.380274	-0.182148	Hypo
CACNA2D2	0.725238	0.56845	-0.156788	Hypo
CACNA2D3	0.467996	0.575338	0.107342	Hyper
CACNG1	0.546351	0.692533	0.146182	Hyper
CACNG2	0.230067	0.094498	-0.135569	Hypo
CACNG7	0.867594	0.759424	-0.10817	Hypo
CACYBP	0.481625	0.635226	0.153601	Hyper
CALCB	0.928771	0.783642	-0.14513	Hypo
CALCOCO1	0.521519	0.388857	-0.132662	Hypo
CALCOCO2	0.7845	0.908422	0.123922	Hyper
CALCR	0.574032	0.698279	0.124247	Hyper
CALD1	0.522067	0.322671	-0.199396	Hypo
CALM1	0.676407	0.833883	0.157476	Hyper
CALM3	0.332586	0.535375	0.202789	Hyper
CAMK1	0.634894	0.463701	-0.171193	Hypo
CAMK1D	0.83496	0.720703	-0.114257	Hypo
CAMK1G	0.325135	0.204852	-0.120284	Hypo
CAMK2N2	0.168511	0.0665783	-0.101933	Hypo
CAMKK1	0.474193	0.586358	0.112164	Hyper
CAMKK2	0.480507	0.645443	0.164936	Hyper
CAMKV	0.497357	0.345356	-0.152001	Hypo
CAMTA1	0.417666	0.305963	-0.111703	Hypo
CANX	0.698737	0.843227	0.14449	Hyper
CAPG	0.912034	0.788183	-0.12385	Hypo
CAPN13	0.720228	0.484373	-0.235855	Hypo
CAPN14	0.754325	0.51839	-0.235936	Hypo
CAPN2	0.776116	0.538095	-0.238021	Hypo
CAPZA3	0.200882	0.0790416	-0.121841	Hypo
CARD11	0.899351	0.734422	-0.164929	Hypo
CARHSP1	0.375043	0.504829	0.129786	Hyper
CASC16	0.580961	0.317798	-0.263163	Hypo
CASP14	0.266528	0.144757	-0.121771	Hypo
CASP6	0.736949	0.558946	-0.178003	Hypo
CASP7	0.492214	0.341626	-0.150588	Hypo
CASP8	0.618395	0.430413	-0.187982	Hypo
CASP8AP2	0.112727	0.301259	0.188532	Hyper
CASR	0.330664	0.0687893	-0.261875	Hypo
CAST	0.577966	0.428688	-0.149278	Hypo
CASZ1	0.447618	0.306197	-0.141421	Hypo
CATSPER4	0.545267	0.388994	-0.156273	Hypo
CATSPERB	0.860862	0.749583	-0.111279	Hypo
CAV1	0.544084	0.375681	-0.168403	Hypo
CBFA2T3	0.707481	0.832438	0.124957	Hyper
CBL	0.652773	0.441616	-0.211158	Hypo
CBLN2	0.661643	0.553708	-0.107934	Hypo
CBX4	0.670831	0.779881	0.10905	Hyper
CC2D1B	0.266896	0.138846	-0.12805	Hypo
CCBE1	0.320448	0.424286	0.103838	Hyper
CCDC105	0.84162	0.724241	-0.117379	Hypo
CCDC108	0.274325	0.390012	0.115687	Hyper
CCDC109B	0.204032	0.0929338	-0.111099	Hypo
CCDC110	0.80284	0.688142	-0.114698	Hypo
CCDC126	0.648049	0.53977	-0.108279	Hypo
CCDC132	0.353917	0.239346	-0.114571	Hypo
CCDC135	0.199301	0.316314	0.117013	Hyper
CCDC149	0.695128	0.524251	-0.170876	Hypo
CCDC153	0.622387	0.820791	0.198404	Hyper
CCDC157	0.598676	0.783148	0.184472	Hyper
CCDC166	0.819699	0.638126	-0.181572	Hypo
CCDC177	0.325838	0.440685	0.114847	Hyper
CCDC21	0.188158	0.0558869	-0.132271	Hypo
CCDC28A	0.211495	0.0683118	-0.143183	Hypo
CCDC33	0.283786	0.146069	-0.137717	Hypo
CCDC41	0.388766	0.285209	-0.103557	Hypo
CCDC48	0.257812	0.38785	0.130038	Hyper
CCDC60	0.31322	0.480701	0.16748	Hyper
CCDC62	0.235196	0.0873834	-0.147813	Hypo
CCDC63	0.811595	0.693278	-0.118317	Hypo
CCDC67	0.776176	0.620727	-0.155449	Hypo
CCDC68	0.329681	0.203578	-0.126103	Hypo
CCDC80	0.853306	0.704221	-0.149085	Hypo
CCDC82	0.221212	0.40674	0.185528	Hyper
CCDC85B	0.178437	0.312077	0.13364	Hyper
CCDC86	0.416383	0.535825	0.119443	Hyper
CCDC94	0.0739502	0.188961	0.11501	Hyper
CCDC96	0.37175	0.534662	0.162912	Hyper
CCDC99	0.556674	0.327782	-0.228892	Hypo
CCER1	0.491694	0.366839	-0.124856	Hypo
CCER2	0.48417	0.593542	0.109372	Hyper
CCIN	0.697492	0.879292	0.1818	Hyper
CCK	0.635016	0.460328	-0.174689	Hypo
CCKAR	0.615775	0.774177	0.158402	Hyper
CCL1	0.567983	0.363766	-0.204217	Hypo
CCL13	0.665181	0.473653	-0.191527	Hypo
CCL14	0.484131	0.337179	-0.146952	Hypo
CCL2	0.434924	0.190313	-0.244612	Hypo
CCL20	0.868708	0.734139	-0.134569	Hypo
CCL27	0.680047	0.800151	0.120104	Hyper
CCL28	0.6637	0.812468	0.148768	Hyper
CCL8	0.456973	0.225558	-0.231414	Hypo
CCM2	0.815568	0.918122	0.102554	Hyper
CCND1	0.109256	0.216577	0.107321	Hyper
CCNH	0.410849	0.267787	-0.143063	Hypo
CCNI2	0.343269	0.215925	-0.127344	Hypo
CCNJ	0.148815	0.263086	0.11427	Hyper
CCNL2	0.0588191	0.194294	0.135475	Hyper
CCNO	0.962472	0.809982	-0.152491	Hypo
CCR1	0.415891	0.181458	-0.234432	Hypo
CCR10	0.788312	0.668775	-0.119537	Hypo
CCR2	0.685251	0.393143	-0.292108	Hypo
CCR3	0.235552	0.0615118	-0.17404	Hypo
CCR5	0.741972	0.532698	-0.209274	Hypo
CCR6	0.815797	0.674665	-0.141132	Hypo
CCRL1	0.301337	0.456818	0.155481	Hyper
CCRL2	0.589379	0.831662	0.242283	Hyper
CCSAP	0.22318	0.120494	-0.102686	Hypo
CCSER1	0.947777	0.789462	-0.158315	Hypo
CCT6A	0.0979255	0.206465	0.10854	Hyper
CD163	0.401777	0.12557	-0.276207	Hypo
CD163L1	0.538143	0.343633	-0.19451	Hypo
CD177	0.76397	0.644469	-0.119501	Hypo
CD1A	0.507613	0.312503	-0.19511	Hypo
CD200	0.924123	0.781045	-0.143078	Hypo
CD207	0.430354	0.661178	0.230824	Hyper
CD209	0.494291	0.391827	-0.102464	Hypo
CD28	0.895665	0.735472	-0.160193	Hypo
CD2AP	0.29528	0.167925	-0.127355	Hypo
CD300E	0.310291	0.199016	-0.111275	Hypo
CD300LD	0.828378	0.711063	-0.117315	Hypo
CD302	0.500914	0.257365	-0.243549	Hypo
CD33	0.478441	0.314344	-0.164097	Hypo
CD34	0.83731	0.728846	-0.108464	Hypo
CD38	0.481258	0.365925	-0.115332	Hypo
CD3EAP	0.825332	0.723058	-0.102274	Hypo
CD40	0.661626	0.775441	0.113815	Hyper
CD47	0.12163	0.309116	0.187487	Hyper
CD48	0.628492	0.389723	-0.238769	Hypo
CD53	0.518572	0.293629	-0.224943	Hypo
CD58	0.233264	0.103862	-0.129403	Hypo
CD6	0.545112	0.674185	0.129074	Hyper
CD74	0.726823	0.844035	0.117212	Hyper
CD80	0.128657	0.233291	0.104634	Hyper
CD84	0.548285	0.278229	-0.270056	Hypo
CD86	0.555445	0.722717	0.167272	Hyper
CD8A	0.665594	0.890828	0.225234	Hyper
CDAN1	0.320359	0.213756	-0.106603	Hypo
CDC25A	0.189413	0.358627	0.169214	Hyper
CDC25B	0.646743	0.755433	0.108689	Hyper
CDC42BPA	0.403025	0.299823	-0.103202	Hypo
CDC42EP3	0.21052	0.0786668	-0.131853	Hypo
CDC42EP5	0.682858	0.493456	-0.189402	Hypo
CDC5L	0.629265	0.825851	0.196586	Hyper
CDCA5	0.638244	0.850148	0.211903	Hyper
CDCA7	0.821929	0.699609	-0.122319	Hypo
CDH1	0.154723	0.256186	0.101464	Hyper
CDH12	0.207186	0.0177137	-0.189472	Hypo
CDH16	0.683757	0.372307	-0.31145	Hypo
CDH17	0.950854	0.849005	-0.10185	Hypo
CDH19	0.419427	0.55859	0.139163	Hyper
CDH20	0.276137	0.106602	-0.169535	Hypo
CDH23	0.865445	0.61683	-0.248615	Hypo
CDH4	0.6159	0.423906	-0.191994	Hypo
CDH6	0.803301	0.596487	-0.206813	Hypo
CDH8	0.357225	0.477821	0.120595	Hyper
CDHR1	0.470815	0.28541	-0.185405	Hypo
CDHR2	0.805307	0.908709	0.103402	Hyper
CDK14	0.757123	0.607386	-0.149737	Hypo
CDK17	0.391177	0.241387	-0.14979	Hypo
CDK20	0.19114	0.0873991	-0.10374	Hypo
CDK2AP1	0.208301	0.0941772	-0.114124	Hypo
CDK4	0.905031	0.770607	-0.134424	Hypo
CDK5RAP1	0.543733	0.342677	-0.201057	Hypo
CDK5RAP3	0.622646	0.520517	-0.102129	Hypo
CDKL1	0.198469	0.315923	0.117454	Hyper
CDKL2	0.638735	0.778735	0.14	Hyper
CDKL4	0.861031	0.754662	-0.106369	Hypo
CDKN1A	0.369354	0.538314	0.16896	Hyper
CDKN2A	0.65356	0.53072	-0.12284	Hypo
CDO1	0.224954	0.346637	0.121683	Hyper
CDRT8	0.381207	0.275927	-0.10528	Hypo
CEACAM18	0.0776263	0.182408	0.104782	Hyper
CEACAM20	0.740511	0.614255	-0.126256	Hypo
CEACAM21	0.555032	0.422667	-0.132366	Hypo
CEACAM5	0.464229	0.568585	0.104356	Hyper
CEACAM6	0.834118	0.704494	-0.129624	Hypo
CEACAM7	0.611043	0.355327	-0.255715	Hypo
CEACAM8	0.922025	0.787691	-0.134334	Hypo
CEBPE	0.570133	0.807985	0.237852	Hyper
CEBPZOS	0.42939	0.263574	-0.165816	Hypo
CECR1	0.308309	0.465009	0.1567	Hyper
CEL	0.304638	0.416067	0.111429	Hyper
CELSR2	0.315311	0.105236	-0.210075	Hypo
CEND1	0.592752	0.739606	0.146855	Hyper
CENPA	0.794047	0.612548	-0.181499	Hypo
CENPC	0.310652	0.168718	-0.141934	Hypo
CENPL	0.624416	0.820748	0.196332	Hyper
CENPM	0.521774	0.643304	0.121531	Hyper
CENPV	0.0828943	0.187452	0.104558	Hyper
CENPW	0.974443	0.838334	-0.136109	Hypo
CEP104	0.787971	0.931389	0.143418	Hyper
CER1	0.722112	0.592703	-0.129409	Hypo
CERK	0.595572	0.476255	-0.119316	Hypo
CES4	0.92197	0.770294	-0.151676	Hypo
CES5A	0.675643	0.515137	-0.160505	Hypo
CES7	0.617745	0.266108	-0.351638	Hypo
CFAP69	0.704422	0.806892	0.10247	Hyper
CFAP70	0.697965	0.832377	0.134412	Hyper
CGB7	0.170623	0.41485	0.244227	Hyper
CGN	0.559738	0.412838	-0.1469	Hypo
CGRRF1	0.389041	0.207788	-0.181253	Hypo
CH25H	0.655665	0.534544	-0.121121	Hypo
CHAC2	0.465743	0.594731	0.128989	Hyper
CHAF1B	0.65795	0.488362	-0.169588	Hypo
CHAT	0.405834	0.555712	0.149878	Hyper
CHD1L	0.842244	0.652898	-0.189346	Hypo
CHD2	0.881766	0.759095	-0.122671	Hypo
CHD5	0.779921	0.627339	-0.152582	Hypo
CHD6	0.76831	0.654509	-0.1138	Hypo
CHEK2P2	0.561055	0.745439	0.184384	Hyper
CHFR	0.35958	0.242396	-0.117184	Hypo
CHGA	0.820592	0.702167	-0.118425	Hypo
CHIA	0.740777	0.613563	-0.127213	Hypo
CHID1	0.719343	0.863605	0.144262	Hyper
CHIT1	0.788034	0.617859	-0.170175	Hypo
CHMP4C	0.377582	0.224029	-0.153553	Hypo
CHMP6	0.844633	0.673788	-0.170845	Hypo
CHN2	0.522981	0.371773	-0.151208	Hypo
CHODL	0.627547	0.46245	-0.165097	Hypo
CHORDC1	0.140909	0.271804	0.130895	Hyper
CHPT1	0.482865	0.28774	-0.195125	Hypo
CHRDL2	0.779758	0.906437	0.126679	Hyper
CHRM3-AS1	0.443893	0.311751	-0.132142	Hypo
CHRM3-AS2	0.311506	0.206835	-0.104671	Hypo
CHRNA2	0.623687	0.727484	0.103797	Hyper
CHRNA6	0.313364	0.154003	-0.159361	Hypo
CHRNA9	0.901528	0.730337	-0.17119	Hypo
CHRND	0.758253	0.872657	0.114404	Hyper
CHRNE	0.628363	0.776842	0.14848	Hyper
CHRNG	0.388871	0.518822	0.129951	Hyper
CHST1	0.325249	0.220853	-0.104396	Hypo
CHST10	0.270522	0.0833768	-0.187145	Hypo
CHST13	0.781987	0.616141	-0.165846	Hypo
CHST14	0.519363	0.380016	-0.139347	Hypo
CHTF8	0.296954	0.623125	0.326171	Hyper
CIB3	0.619761	0.746568	0.126807	Hyper
CIB4	0.558772	0.458144	-0.100628	Hypo
CIDEA	0.620697	0.786461	0.165764	Hyper
CIDECP	0.428357	0.567215	0.138858	Hyper
CIITA	0.748443	0.641465	-0.106978	Hypo
CIR1	0.250309	0.087362	-0.162947	Hypo
CIRBP	0.899436	0.792721	-0.106715	Hypo
CIT	0.561767	0.760026	0.198259	Hyper
CITED4	0.632972	0.808988	0.176017	Hyper
CKAP4	0.708174	0.51881	-0.189364	Hypo
CKLF	0.370387	0.545592	0.175204	Hyper
CKS2	0.379978	0.540995	0.161018	Hyper
CLC	0.695036	0.540446	-0.154591	Hypo
CLCA1	0.580885	0.470988	-0.109897	Hypo
CLCC1	0.968973	0.844748	-0.124226	Hypo
CLCN3	0.648539	0.350596	-0.297943	Hypo
CLDN12	0.125122	0.22648	0.101358	Hyper
CLDN16	0.901756	0.762001	-0.139755	Hypo
CLDN18	0.584981	0.355161	-0.22982	Hypo
CLDN23	0.0839659	0.247842	0.163876	Hyper
CLDN25	0.457234	0.313407	-0.143827	Hypo
CLDN3	0.180168	0.0254313	-0.154737	Hypo
CLEC12A	0.612648	0.310899	-0.301749	Hypo
CLEC12B	0.790502	0.625357	-0.165145	Hypo
CLEC16A	0.690553	0.589519	-0.101033	Hypo
CLEC2B	0.931143	0.830157	-0.100986	Hypo
CLEC3A	0.648277	0.415516	-0.23276	Hypo
CLEC4A	0.676734	0.57166	-0.105074	Hypo
CLEC4F	0.695768	0.84491	0.149142	Hyper
CLEC4M	0.581034	0.426151	-0.154883	Hypo
CLEC6A	0.750296	0.507336	-0.24296	Hypo
CLGN	0.765408	0.915119	0.149711	Hyper
CLIC1	0.329095	0.47409	0.144996	Hyper
CLIC3	0.451452	0.31555	-0.135902	Hypo
CLIC5	0.22794	0.365257	0.137317	Hyper
CLIC6	0.643721	0.497267	-0.146454	Hypo
CLIP1	0.326216	0.190794	-0.135422	Hypo
CLIP2	0.792855	0.643707	-0.149148	Hypo
CLK3	0.455994	0.600194	0.1442	Hyper
CLK4	0.467173	0.659195	0.192022	Hyper
CLLU1	0.781623	0.606213	-0.175409	Hypo
CLLU1OS	0.538698	0.384314	-0.154383	Hypo
CLN5	0.658712	0.511752	-0.14696	Hypo
CLNK	0.512684	0.20573	-0.306954	Hypo
CLP1	0.223693	0.358867	0.135173	Hyper
CLRN1	0.611879	0.829203	0.217323	Hyper
CLRN3	0.636415	0.336594	-0.299822	Hypo
CLSTN2	0.685302	0.844391	0.159089	Hyper
CLTA	0.516745	0.267166	-0.249578	Hypo
CLTCL1	0.068447	0.201107	0.13266	Hyper
CLVS2	0.301723	0.486452	0.184729	Hyper
CMIP	0.886131	0.75817	-0.127961	Hypo
CMPK2	0.692596	0.859498	0.166902	Hyper
CMTM6	0.0669019	0.277	0.210098	Hyper
CMTM7	0.26569	0.119722	-0.145968	Hypo
CNBP	0.742584	0.85556	0.112976	Hyper
CNDP2	0.774152	0.89336	0.119208	Hyper
CNFN	0.447044	0.550767	0.103723	Hyper
CNGA3	0.0827454	0.203586	0.12084	Hyper
CNIH2	0.712562	0.583011	-0.129551	Hypo
CNN1	0.307713	0.189433	-0.118279	Hypo
CNR1	0.62993	0.502731	-0.127199	Hypo
CNST	0.356587	0.581443	0.224857	Hyper
CNTN1	0.533335	0.420201	-0.113134	Hypo
CNTN3	0.321453	0.123933	-0.197519	Hypo
CNTN4	0.259947	0.384495	0.124548	Hyper
CNTN4-AS1	0.511652	0.330232	-0.18142	Hypo
CNTN4-AS2	0.648855	0.479182	-0.169673	Hypo
CNTN5	0.293217	0.463147	0.16993	Hyper
CNTNAP2	0.479909	0.63241	0.152501	Hyper
CNTNAP5	0.791467	0.680195	-0.111272	Hypo
CNTROB	0.428452	0.632643	0.20419	Hyper
COA1	0.834766	0.720231	-0.114535	Hypo
COA6	0.144452	0.331649	0.187197	Hyper
COA7	0.343606	0.498261	0.154655	Hyper
COASY	0.410604	0.149639	-0.260965	Hypo
COBL	0.528286	0.404166	-0.12412	Hypo
COG5	0.453469	0.584158	0.130689	Hyper
COG7	0.598792	0.491476	-0.107317	Hypo
COL11A1	0.414529	0.26373	-0.150799	Hypo
COL11A2	0.873116	0.760393	-0.112723	Hypo
COL15A1	0.395757	0.24113	-0.154628	Hypo
COL16A1	0.76057	0.872538	0.111968	Hyper
COL18A1	0.679063	0.783717	0.104654	Hyper
COL21A1	0.323949	0.189832	-0.134117	Hypo
COL23A1	0.879642	0.768196	-0.111446	Hypo
COL27A1	0.0342737	0.167476	0.133202	Hyper
COL28A1	0.342656	0.581045	0.23839	Hyper
COL29A1	0.586066	0.379298	-0.206768	Hypo
COL4A1	0.78728	0.912971	0.125692	Hyper
COL4A3BP	0.792582	0.92786	0.135277	Hyper
COL5A2	0.890462	0.779829	-0.110632	Hypo
COL6A2	0.196886	0.387331	0.190445	Hyper
COL6A3	0.703673	0.425018	-0.278655	Hypo
COL6A5	0.502	0.716895	0.214895	Hyper
COL6A6	0.707283	0.50034	-0.206943	Hypo
COL7A1	0.48869	0.686949	0.198259	Hyper
COL8A1	0.259465	0.0121558	-0.247309	Hypo
COL9A1	0.52823	0.659652	0.131422	Hyper
COL9A3	0.659203	0.523488	-0.135715	Hypo
COMMD2	0.146792	0.0330274	-0.113765	Hypo
COMMD9	0.934095	0.825373	-0.108722	Hypo
COPG	0.196135	0.0776403	-0.118495	Hypo
COPS5	0.35581	0.603858	0.248048	Hyper
COQ10A	0.950641	0.823236	-0.127405	Hypo
COQ2	0.368317	0.163871	-0.204445	Hypo
COQ6	0.0443241	0.162578	0.118254	Hyper
COQ9	0.32618	0.45066	0.12448	Hyper
CORO2A	0.906383	0.765513	-0.14087	Hypo
COX15	0.792768	0.916618	0.123849	Hyper
COX6C	0.493535	0.184764	-0.308771	Hypo
COX7B2	0.221673	0.36191	0.140236	Hyper
COX8C	0.830201	0.725015	-0.105186	Hypo
CPAMD8	0.637689	0.78053	0.142841	Hyper
CPE	0.546423	0.352614	-0.19381	Hypo
CPEB4	0.539078	0.653799	0.114721	Hyper
CPLX2	0.53697	0.658159	0.121189	Hyper
CPLX4	0.377285	0.27715	-0.100135	Hypo
CPNE4	0.306596	0.0824089	-0.224187	Hypo
CPNE9	0.925509	0.748575	-0.176933	Hypo
CPO	0.660167	0.479194	-0.180972	Hypo
CPPED1	0.577908	0.685367	0.107458	Hyper
CPSF3L	0.594765	0.721393	0.126628	Hyper
CPSF4	0.544359	0.71509	0.170731	Hyper
CPT1A	0.680545	0.843392	0.162847	Hyper
CPXM2	0.687313	0.533068	-0.154245	Hypo
CRABP2	0.189658	0.0735049	-0.116153	Hypo
CRAT37	0.559227	0.291177	-0.26805	Hypo
CRB1	0.52321	0.748347	0.225138	Hyper
CRCT1	0.269724	0.125976	-0.143748	Hypo
CRH	0.949818	0.798063	-0.151755	Hypo
CRHR2	0.0895972	0.224668	0.135071	Hyper
CRIM1	0.281983	0.176075	-0.105908	Hypo
CRISP2	0.436669	0.537052	0.100383	Hyper
CRLF1	0.232578	0.0585089	-0.174069	Hypo
CRLF3	0.2951	0.418764	0.123664	Hyper
CROCCL2	0.726847	0.861374	0.134527	Hyper
CRY1	0.235973	0.0576184	-0.178355	Hypo
CRYAA	0.619039	0.721052	0.102013	Hyper
CRYAB	0.548311	0.439525	-0.108786	Hypo
CRYGA	0.946874	0.829205	-0.117669	Hypo
CRYZ	0.569035	0.677631	0.108596	Hyper
CS	0.491183	0.72115	0.229966	Hyper
CSDC2	0.352928	0.20707	-0.145859	Hypo
CSF3R	0.688184	0.862121	0.173938	Hyper
CSMD1	0.278964	0.143062	-0.135902	Hypo
CSMD2	0.735341	0.545034	-0.190307	Hypo
CSN1S1	0.675239	0.237937	-0.437302	Hypo
CSN1S2AP	0.549928	0.239225	-0.310704	Hypo
CSN1S2B	0.342064	0.148376	-0.193688	Hypo
CSN1S2BP	0.408966	0.159042	-0.249924	Hypo
CSN3	0.582072	0.323318	-0.258754	Hypo
CSNK1G3	0.350653	0.198656	-0.151997	Hypo
CSRNP2	0.552866	0.373687	-0.179179	Hypo
CSRP3	0.559359	0.668322	0.108962	Hyper
CST11	0.787845	0.590148	-0.197697	Hypo
CST5	0.536976	0.314899	-0.222077	Hypo
CST9	0.629179	0.452822	-0.176356	Hypo
CSTA	0.589422	0.432255	-0.157167	Hypo
CTAGE1	0.7736	0.942997	0.169397	Hyper
CTBS	0.572359	0.432863	-0.139495	Hypo
CTDSPL2	0.187007	0.0806359	-0.106371	Hypo
CTGF	0.228599	0.0553927	-0.173207	Hypo
CTHRC1	0.652808	0.524396	-0.128413	Hypo
CTNNA3	0.372572	0.149598	-0.222974	Hypo
CTNNAL1	0.759579	0.578551	-0.181028	Hypo
CTNND2	0.085047	0.242366	0.157319	Hyper
CTSD	0.191496	0.0527116	-0.138785	Hypo
CTSL3P	0.834283	0.702212	-0.132071	Hypo
CTSZ	0.912524	0.788274	-0.124249	Hypo
CTXN2	0.67748	0.48653	-0.19095	Hypo
CUBN	0.66868	0.840505	0.171825	Hyper
CUL4A	0.55718	0.706288	0.149107	Hyper
CUL5	0.576581	0.712615	0.136035	Hyper
CUL7	0.36107	0.536307	0.175237	Hyper
CUTA	0.366081	0.214677	-0.151404	Hypo
CWC15	0.317624	0.466233	0.148609	Hyper
CXCL1	0.912025	0.784897	-0.127128	Hypo
CXCL13	0.604708	0.38221	-0.222498	Hypo
CXCL2	0.649794	0.857109	0.207315	Hyper
CXCL8	0.631864	0.38769	-0.244175	Hypo
CXCR2	0.811625	0.65524	-0.156385	Hypo
CXCR7	0.53257	0.706469	0.173899	Hyper
CYB561D1	0.598357	0.458163	-0.140194	Hypo
CYB561D2	0.290842	0.130375	-0.160467	Hypo
CYB5A	0.230337	0.352616	0.122279	Hyper
CYB5B	0.805256	0.672061	-0.133195	Hypo
CYB5R1	0.882161	0.682873	-0.199288	Hypo
CYB5R4	0.129487	0.24441	0.114923	Hyper
CYBRD1	0.215233	0.0860378	-0.129195	Hypo
CYFIP2	0.762578	0.863246	0.100669	Hyper
CYHR1	0.447378	0.599456	0.152077	Hyper
CYLD	0.339616	0.192803	-0.146814	Hypo
CYP11A1	0.933686	0.827807	-0.105879	Hypo
CYP11B1	0.690647	0.791107	0.10046	Hyper
CYP11B2	0.757277	0.556923	-0.200354	Hypo
CYP1A1	0.727206	0.830462	0.103257	Hyper
CYP24A1	0.882142	0.777971	-0.104171	Hypo
CYP2B6	0.709878	0.581385	-0.128493	Hypo
CYP2F1	0.519993	0.396221	-0.123772	Hypo
CYP2U1	0.369419	0.472836	0.103417	Hyper
CYP4A22	0.524974	0.372319	-0.152655	Hypo
CYP4B1	0.630609	0.319243	-0.311366	Hypo
CYP4F11	0.112368	0.236695	0.124327	Hyper
CYP4F12	0.582784	0.447715	-0.135069	Hypo
CYP4F8	0.459986	0.257309	-0.202677	Hypo
CYP4X1	0.550228	0.371884	-0.178344	Hypo
CYP4Z2P	0.880054	0.774516	-0.105539	Hypo
CYP51A1	0.306766	0.435554	0.128789	Hyper
CYR61	0.48772	0.291579	-0.196142	Hypo
CYS1	0.406774	0.296458	-0.110316	Hypo
CYTH4	0.725489	0.834639	0.10915	Hyper
CYTIP	0.632562	0.25765	-0.374912	Hypo
CYYR1	0.120835	0.237475	0.11664	Hyper
D2HGDH	0.479932	0.63976	0.159828	Hyper
DAAM2	0.0793399	0.2592	0.17986	Hyper
DAB1	0.571082	0.39962	-0.171461	Hypo
DAB1-AS1	0.847799	0.62574	-0.222059	Hypo
DACT1	0.794765	0.634379	-0.160386	Hypo
DACT2	0.791619	0.636889	-0.154729	Hypo
DAG1	0.271402	0.0673879	-0.204014	Hypo
DAND5	0.342572	0.200637	-0.141935	Hypo
DAPK3	0.0662698	0.170769	0.104499	Hyper
DARC	0.152909	0.0496823	-0.103226	Hypo
DARS	0.207978	0.383151	0.175174	Hyper
DAXX	0.192595	0.382411	0.189816	Hyper
DAZAP2	0.506959	0.64036	0.133402	Hyper
DBC1	0.288377	0.405693	0.117316	Hyper
DBF4B	0.206126	0.379504	0.173378	Hyper
DBI	0.273197	0.409356	0.136158	Hyper
DBNDD2	0.327022	0.438364	0.111342	Hyper
DBX2	0.405424	0.284469	-0.120955	Hypo
DCAF4L2	0.514776	0.27387	-0.240906	Hypo
DCAF8	0.396378	0.519616	0.123239	Hyper
DCD	0.790603	0.614936	-0.175667	Hypo
DCDC1	0.75895	0.950741	0.19179	Hyper
DCK	0.835256	0.707051	-0.128205	Hypo
DCLK3	0.854185	0.686855	-0.167329	Hypo
DCPS	0.195418	0.331111	0.135693	Hyper
DCTD	0.431107	0.556765	0.125658	Hyper
DCTN2	0.316919	0.510087	0.193168	Hyper
DCUN1D2	0.28638	0.120883	-0.165498	Hypo
DDAH1	0.222784	0.11535	-0.107433	Hypo
DDC	0.674237	0.418133	-0.256104	Hypo
DDC-AS1	0.756031	0.559568	-0.196463	Hypo
DDN	0.69921	0.58586	-0.11335	Hypo
DDO	0.720751	0.605602	-0.115149	Hypo
DDOST	0.146262	0.309524	0.163263	Hyper
DDR1	0.743051	0.579396	-0.163655	Hypo
DDX1	0.957217	0.84506	-0.112158	Hypo
DDX17	0.365951	0.2006	-0.165351	Hypo
DDX18	0.474479	0.255581	-0.218898	Hypo
DDX19B	0.635802	0.792547	0.156745	Hyper
DDX31	0.369765	0.48421	0.114445	Hyper
DDX6	0.280743	0.387074	0.106331	Hyper
DEF6	0.61151	0.712576	0.101067	Hyper
DEFA3	0.567451	0.374051	-0.1934	Hypo
DEFA4	0.858607	0.565687	-0.292919	Hypo
DEFA5	0.688835	0.391804	-0.297031	Hypo
DEFB1	0.751322	0.57554	-0.175782	Hypo
DEFB104A	0.711045	0.524645	-0.1864	Hypo
DEFB116	0.197489	0.0520716	-0.145417	Hypo
DEFB121	0.593587	0.39656	-0.197027	Hypo
DEFB122	0.220688	0.085193	-0.135495	Hypo
DEFB126	0.13721	0.0161449	-0.121065	Hypo
DEFB129	0.724604	0.881858	0.157254	Hyper
DENND1A	0.801966	0.912654	0.110689	Hyper
DENND1B	0.222786	0.109709	-0.113077	Hypo
DENND3	0.130727	0.235324	0.104598	Hyper
DENND5A	0.381218	0.494044	0.112827	Hyper
DEPDC1	0.622743	0.417664	-0.205078	Hypo
DERL1	0.547187	0.360388	-0.186799	Hypo
DET1	0.914647	0.764467	-0.15018	Hypo
DFFA	0.697568	0.819705	0.122137	Hyper
DGAT1	0.337823	0.173039	-0.164785	Hypo
DGCR6	0.180875	0.0654107	-0.115464	Hypo
DGKB	0.863583	0.704266	-0.159318	Hypo
DGKD	0.202937	0.349521	0.146584	Hyper
DGKE	0.696693	0.84166	0.144968	Hyper
DGKH	0.872828	0.73336	-0.139468	Hypo
DGUOK-AS1	0.245629	0.108773	-0.136855	Hypo
DHCR24	0.232372	0.341289	0.108917	Hyper
DHDH	0.845532	0.696364	-0.149168	Hypo
DHRS4	0.631922	0.525662	-0.10626	Hypo
DHRS7B	0.0990579	0.324616	0.225558	Hyper
DHX36	0.640264	0.816146	0.175882	Hyper
DIAPH3	0.704068	0.867593	0.163525	Hyper
DIAPH3-AS2	0.360217	0.508261	0.148044	Hyper
DIO2	0.400295	0.505733	0.105438	Hyper
DIP2A	0.477854	0.64082	0.162967	Hyper
DIRC3	0.263315	0.3958	0.132486	Hyper
DIS3L	0.304232	0.182373	-0.121858	Hypo
DIS3L2	0.197669	0.391696	0.194027	Hyper
DISC1FP1	0.885776	0.73265	-0.153126	Hypo
DISP2	0.236064	0.371735	0.13567	Hyper
DKFZP434H168	0.773818	0.586457	-0.187361	Hypo
DKFZp434J0226	0.683329	0.58005	-0.103278	Hypo
DKFZp686K1684	0.513039	0.176268	-0.336771	Hypo
DKFZp686O24166	0.849724	0.64045	-0.209274	Hypo
DKK3	0.791829	0.619824	-0.172005	Hypo
DKK4	0.342086	0.67063	0.328544	Hyper
DLG1	0.225575	0.35831	0.132734	Hyper
DLG2	0.652854	0.478192	-0.174662	Hypo
DLGAP1	0.772182	0.620869	-0.151313	Hypo
DLGAP2	0.296038	0.14288	-0.153158	Hypo
DLK2	0.529831	0.371099	-0.158733	Hypo
DLX3	0.256003	0.10646	-0.149543	Hypo
DMAP1	0.807012	0.690345	-0.116667	Hypo
DMPK	0.617771	0.464335	-0.153436	Hypo
DMTN	0.719738	0.855505	0.135767	Hyper
DNAAF2	0.398718	0.641912	0.243195	Hyper
DNAH6	0.400039	0.264983	-0.135056	Hypo
DNAH8	0.276761	0.112242	-0.164519	Hypo
DNAJA1	0.76694	0.910037	0.143098	Hyper
DNAJA3	0.820805	0.706327	-0.114478	Hypo
DNAJA4	0.743739	0.61901	-0.124729	Hypo
DNAJB8	0.870046	0.746467	-0.123579	Hypo
DNAJC1	0.603606	0.381783	-0.221823	Hypo
DNAJC18	0.529242	0.412822	-0.11642	Hypo
DNAJC19	0.688237	0.490166	-0.198071	Hypo
DNAJC2	0.944195	0.764825	-0.17937	Hypo
DNAJC27	0.936567	0.822515	-0.114052	Hypo
DNAJC4	0.29589	0.134951	-0.160939	Hypo
DNAJC5B	0.462278	0.620157	0.157879	Hyper
DNAJC7	0.803048	0.918708	0.115661	Hyper
DNALI1	0.837058	0.703412	-0.133646	Hypo
DNASE1L2	0.295485	0.42351	0.128025	Hyper
DNER	0.325322	0.500816	0.175494	Hyper
DNPEP	0.376064	0.272967	-0.103097	Hypo
DNTTIP2	0.775761	0.658761	-0.116999	Hypo
DOC2A	0.638697	0.526893	-0.111805	Hypo
DOC2B	0.916819	0.75661	-0.16021	Hypo
DOCK10	0.468363	0.31601	-0.152353	Hypo
DOK6	0.904558	0.69467	-0.209888	Hypo
DPEP1	0.676949	0.789965	0.113016	Hyper
DPF3	0.240285	0.0744624	-0.165822	Hypo
DPH1	0.139575	0.265604	0.126029	Hyper
DPP10	0.593942	0.443829	-0.150113	Hypo
DPP6	0.728726	0.562596	-0.16613	Hypo
DPP8	0.340226	0.447291	0.107065	Hyper
DPPA3	0.80467	0.631115	-0.173556	Hypo
DPPA4	0.472544	0.264878	-0.207665	Hypo
DPRX	0.225131	0.378823	0.153692	Hyper
DPYD	0.674262	0.498943	-0.175319	Hypo
DPYSL2	0.34189	0.485597	0.143707	Hyper
DPYSL4	0.272919	0.396243	0.123324	Hyper
DPYSL5	0.277014	0.166845	-0.110169	Hypo
DRC7	0.104231	0.20458	0.100349	Hyper
DRD1	0.863281	0.662929	-0.200352	Hypo
DRD2	0.366377	0.264342	-0.102035	Hypo
DRD3	0.427196	0.270207	-0.156989	Hypo
DRG1	0.600587	0.483636	-0.116951	Hypo
DRGX	0.550575	0.41684	-0.133735	Hypo
DSC2	0.651927	0.4619	-0.190027	Hypo
DSCAM	0.446892	0.551614	0.104723	Hyper
DSCAML1	0.260091	0.392633	0.132542	Hyper
DSCAS	0.829938	0.646017	-0.183921	Hypo
DSEL	0.203794	0.353956	0.150163	Hyper
DSG1	0.476989	0.360704	-0.116285	Hypo
DSPP	0.642229	0.845123	0.202894	Hyper
DST	0.517993	0.799257	0.281264	Hyper
DSTN	0.768431	0.562634	-0.205797	Hypo
DTD1	0.926804	0.752302	-0.174502	Hypo
DTD2	0.572219	0.288227	-0.283992	Hypo
DTHD1	0.936591	0.811031	-0.12556	Hypo
DTNA	0.400147	0.153921	-0.246226	Hypo
DTNBP1	0.749287	0.933124	0.183837	Hyper
DTX1	0.657436	0.542894	-0.114542	Hypo
DTX3	0.930249	0.82953	-0.100719	Hypo
DTX4	0.92626	0.814253	-0.112007	Hypo
DTYMK	0.859233	0.964792	0.105559	Hyper
DUOXA1	0.578642	0.779626	0.200984	Hyper
DUSP1	0.439034	0.191461	-0.247573	Hypo
DUSP12	0.467252	0.177565	-0.289686	Hypo
DUSP15	0.665926	0.797309	0.131383	Hyper
DUSP23	0.585222	0.360933	-0.224289	Hypo
DUSP5	0.684007	0.828869	0.144862	Hyper
DUXA	0.413041	0.606563	0.193523	Hyper
DYDC2	0.600362	0.417562	-0.182801	Hypo
DYNLL1	0.168006	0.0646624	-0.103343	Hypo
DYNLRB2	0.0306616	0.179499	0.148838	Hyper
DYRK2	0.715485	0.5595	-0.155986	Hypo
DYSF	0.395251	0.517758	0.122507	Hyper
DZANK1	0.106961	0.272115	0.165154	Hyper
DZIP1	0.068627	0.211082	0.142455	Hyper
E2F1	0.315818	0.424133	0.108315	Hyper
E2F2	0.451703	0.321273	-0.13043	Hypo
E2F5	0.628867	0.507673	-0.121195	Hypo
E2F6	0.851174	0.961156	0.109982	Hyper
EAPP	0.723937	0.886578	0.16264	Hyper
EBF4	0.68267	0.571867	-0.110803	Hypo
ECE1	0.949621	0.798248	-0.151373	Hypo
ECEL1	0.609056	0.498758	-0.110299	Hypo
ECH1	0.521713	0.641302	0.119589	Hyper
ECT2	0.940888	0.749355	-0.191533	Hypo
EDIL3	0.732801	0.625203	-0.107598	Hypo
EDN2	0.586213	0.419718	-0.166495	Hypo
EDN3	0.680637	0.459405	-0.221231	Hypo
EED	0.117191	0.225394	0.108202	Hyper
EEF1A1	0.0733043	0.214366	0.141062	Hyper
EEF1E1	0.302591	0.601327	0.298737	Hyper
EEF1G	0.589753	0.692986	0.103233	Hyper
EFCAB1	0.714099	0.595747	-0.118352	Hypo
EFCAB14-AS1	0.780338	0.633439	-0.1469	Hypo
EFCAB6	0.241574	0.379015	0.137441	Hyper
EFEMP1	0.589107	0.47722	-0.111887	Hypo
EFEMP2	0.129153	0.264438	0.135285	Hyper
EFHD1	0.545586	0.282078	-0.263508	Hypo
EFNB3	0.25684	0.153291	-0.103549	Hypo
EFR3A	0.472679	0.340336	-0.132343	Hypo
EGFR	0.842765	0.69563	-0.147135	Hypo
EGOT	0.577258	0.391944	-0.185314	Hypo
EGR2	0.921648	0.817615	-0.104033	Hypo
EGR4	0.743719	0.5757	-0.168019	Hypo
EHBP1	0.830611	0.640236	-0.190375	Hypo
EHBP1L1	0.39135	0.227209	-0.164141	Hypo
EHHADH-AS1	0.468099	0.364834	-0.103266	Hypo
EID2B	0.912759	0.803829	-0.10893	Hypo
EIF2AK2	0.241706	0.105792	-0.135914	Hypo
EIF2B3	0.845073	0.662468	-0.182605	Hypo
EIF3IP1	0.34455	0.201523	-0.143027	Hypo
EIF3J	0.628404	0.833425	0.205021	Hyper
EIF4A1	0.161779	0.341615	0.179836	Hyper
EIF4E3	0.519879	0.697705	0.177826	Hyper
EIF4EBP2	0.268011	0.0998259	-0.168185	Hypo
EIF4ENIF1	0.164735	0.338244	0.173509	Hyper
EIF4G2	0.348188	0.548273	0.200086	Hyper
EIF4G3	0.717047	0.818429	0.101382	Hyper
ELANE	0.712117	0.868818	0.1567	Hyper
ELK4	0.561411	0.359885	-0.201526	Hypo
ELL2	0.855195	0.699548	-0.155647	Hypo
ELMOD2	0.635346	0.461759	-0.173588	Hypo
ELOVL1	0.818385	0.934116	0.115732	Hyper
ELOVL6	0.276435	0.159357	-0.117078	Hypo
ELTD1	0.459277	0.563045	0.103768	Hyper
EMC4	0.819758	0.676297	-0.143461	Hypo
EMG1	0.356668	0.483913	0.127245	Hyper
EMILIN2	0.687709	0.512322	-0.175388	Hypo
EMILIN3	0.80429	0.645409	-0.158881	Hypo
EML2	0.627968	0.730996	0.103028	Hyper
EML2-AS1	0.569372	0.427305	-0.142067	Hypo
EMP3	0.77521	0.661406	-0.113804	Hypo
EMR1	0.648659	0.445524	-0.203135	Hypo
EMR2	0.303381	0.102819	-0.200562	Hypo
EMR3	0.469009	0.285091	-0.183918	Hypo
EN1	0.856235	0.961598	0.105364	Hyper
ENGASE	0.545173	0.646564	0.101391	Hyper
ENKUR	0.978021	0.852324	-0.125697	Hypo
ENO1	0.649042	0.806796	0.157754	Hyper
ENO2	0.215753	0.351199	0.135446	Hyper
ENOX1	0.54526	0.663251	0.117991	Hyper
ENPEP	0.46895	0.323431	-0.145519	Hypo
ENPP1	0.413896	0.546776	0.13288	Hyper
ENPP2	0.339093	0.615874	0.276781	Hyper
ENPP6	0.87989	0.572486	-0.307404	Hypo
ENTHD2	0.265918	0.150339	-0.115579	Hypo
ENTPD2	0.466517	0.349529	-0.116988	Hypo
ENTPD3-AS1	0.477369	0.609926	0.132557	Hyper
ENTPD4	0.430079	0.601094	0.171015	Hyper
ENTPD5	0.61405	0.384573	-0.229478	Hypo
ENTPD8	0.278669	0.141028	-0.137641	Hypo
EOMES	0.742271	0.536736	-0.205535	Hypo
EPB41	0.568739	0.425951	-0.142788	Hypo
EPB41L2	0.807757	0.642133	-0.165624	Hypo
EPB41L3	0.647651	0.768081	0.12043	Hyper
EPB41L5	0.304848	0.147829	-0.15702	Hypo
EPC2	0.0242113	0.24423	0.220018	Hyper
EPCAM	0.813911	0.669773	-0.144138	Hypo
EPHA10	0.518114	0.323258	-0.194855	Hypo
EPHA1-AS1	0.734741	0.541016	-0.193725	Hypo
EPHA2	0.774762	0.633001	-0.141761	Hypo
EPHA6	0.248527	0.51385	0.265323	Hyper
EPHA8	0.355923	0.186342	-0.16958	Hypo
EPHB1	0.817455	0.537055	-0.2804	Hypo
EPHB3	0.185602	0.538684	0.353082	Hyper
EPHB6	0.243703	0.074411	-0.169292	Hypo
EPHX4	0.204507	0.079211	-0.125296	Hypo
EPN1	0.461895	0.588002	0.126108	Hyper
EPPK1	0.594574	0.443643	-0.150932	Hypo
EPSTI1	0.538867	0.660004	0.121136	Hyper
ERAL1	0.613207	0.454871	-0.158335	Hypo
ERAP1	0.425379	0.537429	0.112051	Hyper
ERBB2	0.219228	0.337335	0.118107	Hyper
EREG	0.39183	0.221085	-0.170745	Hypo
ERI1	0.675493	0.44974	-0.225753	Hypo
ERICH1	0.212026	0.351485	0.139459	Hyper
ERLIN1	0.279608	0.644084	0.364475	Hyper
ERMAP	0.495514	0.616342	0.120828	Hyper
ERMN	0.925935	0.69764	-0.228294	Hypo
ERN2	0.781443	0.676172	-0.105271	Hypo
ERO1B	0.161487	0.0456328	-0.115854	Hypo
ERP27	0.910361	0.809361	-0.100999	Hypo
ERP29	0.51925	0.649146	0.129896	Hyper
ERVV-2	0.0437326	0.144869	0.101136	Hyper
ESPL1	0.457863	0.586189	0.128326	Hyper
ESPN	0.276169	0.169599	-0.10657	Hypo
ESR1	0.708104	0.431689	-0.276415	Hypo
ESRP2	0.413425	0.295046	-0.118379	Hypo
ESRRB	0.706056	0.875543	0.169487	Hyper
ETFB	0.393584	0.538645	0.14506	Hyper
ETHE1	0.222706	0.119133	-0.103573	Hypo
ETS1	0.674334	0.462013	-0.21232	Hypo
ETV1	0.544827	0.646466	0.101638	Hyper
EVC2	0.575232	0.717995	0.142763	Hyper
EVI5	0.777979	0.629403	-0.148576	Hypo
EVX1	0.716562	0.866195	0.149633	Hyper
EWSAT1	0.449868	0.265123	-0.184744	Hypo
EXO5	0.592574	0.328315	-0.264258	Hypo
EXOC3	0.411716	0.277543	-0.134173	Hypo
EXOC4	0.492085	0.359957	-0.132128	Hypo
EXOC7	0.461688	0.589741	0.128052	Hyper
EXOG	0.154515	0.041707	-0.112808	Hypo
EXOSC10	0.371141	0.471883	0.100742	Hyper
EXOSC6	0.599222	0.450896	-0.148326	Hypo
EXOSC7	0.722889	0.83248	0.10959	Hyper
EXOSC9	0.67492	0.533195	-0.141725	Hypo
EXPH5	0.425698	0.620496	0.194798	Hyper
EXT2	0.115687	0.28802	0.172333	Hyper
EXTL3	0.340618	0.138577	-0.202041	Hypo
EYS	0.951546	0.847513	-0.104033	Hypo
EZH2	0.640419	0.742972	0.102554	Hyper
EZR	0.564866	0.411622	-0.153243	Hypo
F11	0.864913	0.688551	-0.176361	Hypo
F11-AS1	0.551667	0.403379	-0.148288	Hypo
F3	0.686237	0.572992	-0.113245	Hypo
F5	0.750795	0.851785	0.10099	Hyper
FA2H	0.95323	0.840645	-0.112585	Hypo
FAAH	0.741218	0.568668	-0.17255	Hypo
FABP3	0.51704	0.375695	-0.141345	Hypo
FABP4	0.523962	0.717299	0.193337	Hyper
FABP5	0.693346	0.865749	0.172403	Hyper
FABP9	0.485706	0.319908	-0.165797	Hypo
FADS2	0.111785	0.340478	0.228693	Hyper
FAF2	0.739595	0.639106	-0.10049	Hypo
FAM102A	0.546714	0.359579	-0.187135	Hypo
FAM103A1	0.407194	0.522757	0.115563	Hyper
FAM107B	0.757654	0.620366	-0.137288	Hypo
FAM110B	0.444025	0.557669	0.113644	Hyper
FAM111B	0.639872	0.537354	-0.102518	Hypo
FAM119B	0.0911621	0.192573	0.101411	Hyper
FAM123C	0.68948	0.873135	0.183656	Hyper
FAM129A	0.854389	0.728874	-0.125515	Hypo
FAM129B	0.618463	0.462167	-0.156296	Hypo
FAM129C	0.76876	0.600061	-0.168699	Hypo
FAM12A	0.882953	0.647377	-0.235576	Hypo
FAM134B	0.642203	0.476578	-0.165625	Hypo
FAM136A	0.568367	0.693399	0.125032	Hyper
FAM13B	0.899861	0.762301	-0.13756	Hypo
FAM149A	0.439012	0.244249	-0.194764	Hypo
FAM150A	0.356602	0.190577	-0.166026	Hypo
FAM151A	0.70283	0.587588	-0.115242	Hypo
FAM155A	0.0740841	0.230748	0.156663	Hyper
FAM163A	0.304075	0.163773	-0.140302	Hypo
FAM166B	0.959866	0.829761	-0.130104	Hypo
FAM170A	0.56632	0.406641	-0.159679	Hypo
FAM170B	0.671404	0.496435	-0.174969	Hypo
FAM171A1	0.428351	0.229156	-0.199195	Hypo
FAM171B	0.21156	0.0761092	-0.135451	Hypo
FAM174B	0.615774	0.432828	-0.182945	Hypo
FAM178A	0.654042	0.814925	0.160883	Hyper
FAM183A	0.896846	0.78578	-0.111066	Hypo
FAM184A	0.737504	0.54914	-0.188364	Hypo
FAM186A	0.536914	0.280827	-0.256087	Hypo
FAM194A	0.234578	0.118134	-0.116443	Hypo
FAM195B	0.126742	0.253116	0.126374	Hyper
FAM198A	0.263417	0.407462	0.144044	Hyper
FAM19A2	0.428367	0.579757	0.15139	Hyper
FAM19A4	0.439653	0.729634	0.289981	Hyper
FAM19A5	0.448713	0.628976	0.180263	Hyper
FAM204A	0.607325	0.419633	-0.187692	Hypo
FAM205BP	0.533385	0.403611	-0.129774	Hypo
FAM210B	0.557277	0.125073	-0.432204	Hypo
FAM219B	0.387944	0.21345	-0.174495	Hypo
FAM222A	0.809719	0.912216	0.102497	Hyper
FAM24A	0.872889	0.749535	-0.123355	Hypo
FAM24B	0.522541	0.66988	0.14734	Hyper
FAM26D	0.275757	0.0966891	-0.179068	Hypo
FAM40A	0.656421	0.774062	0.117641	Hyper
FAM47E	0.568845	0.721912	0.153067	Hyper
FAM47E-STBD1	0.617467	0.460391	-0.157077	Hypo
FAM48A	0.894437	0.70726	-0.187176	Hypo
FAM50B	0.468285	0.294087	-0.174198	Hypo
FAM53A	0.571995	0.736065	0.164069	Hyper
FAM55C	0.64436	0.817855	0.173495	Hyper
FAM55D	0.482724	0.231104	-0.25162	Hypo
FAM57B	0.510078	0.614855	0.104776	Hyper
FAM59A	0.651394	0.479908	-0.171487	Hypo
FAM5B	0.151073	0.268648	0.117575	Hyper
FAM60A	0.490678	0.300414	-0.190263	Hypo
FAM63B	0.0970387	0.233531	0.136492	Hyper
FAM71C	0.76499	0.615318	-0.149672	Hypo
FAM78B	0.0610775	0.164539	0.103462	Hyper
FAM83A	0.359196	0.503843	0.144647	Hyper
FAM83H	0.522837	0.637579	0.114741	Hyper
FAM84B	0.634038	0.800534	0.166495	Hyper
FAM87B	0.46323	0.344447	-0.118783	Hypo
FAM89A	0.613758	0.44828	-0.165478	Hypo
FAM8A1	0.639358	0.75442	0.115062	Hyper
FAM96B	0.379623	0.482072	0.102449	Hyper
FAM98A	0.0670612	0.239683	0.172621	Hyper
FANCF	0.597376	0.476285	-0.121091	Hypo
FANCL	0.489947	0.178544	-0.311403	Hypo
FANK1-AS1	0.726821	0.444724	-0.282097	Hypo
FAP	0.545575	0.645998	0.100423	Hyper
FAR1	0.205619	0.467748	0.262129	Hyper
FARSA	0.64109	0.90021	0.25912	Hyper
FARSB	0.44792	0.296228	-0.151692	Hypo
FASLG	0.789533	0.667212	-0.122321	Hypo
FASN	0.181471	0.297265	0.115795	Hyper
FASTK	0.306203	0.175891	-0.130312	Hypo
FASTKD2	0.635751	0.496299	-0.139452	Hypo
FAT2	0.606765	0.413296	-0.193469	Hypo
FAXDC2	0.515171	0.31905	-0.196121	Hypo
FBLIM1	0.721748	0.610644	-0.111104	Hypo
FBXL17	0.762653	0.646458	-0.116195	Hypo
FBXL21	0.586317	0.696557	0.110239	Hyper
FBXO10	0.459038	0.341565	-0.117473	Hypo
FBXO17	0.685663	0.570892	-0.11477	Hypo
FBXO21	0.841657	0.629772	-0.211885	Hypo
FBXO34	0.354457	0.213039	-0.141417	Hypo
FBXO4	0.463091	0.263661	-0.19943	Hypo
FBXO40	0.850709	0.659946	-0.190764	Hypo
FBXW11	0.235708	0.337358	0.10165	Hyper
FBXW12	0.886801	0.761321	-0.12548	Hypo
FBXW7	0.372068	0.58273	0.210662	Hyper
FCER2	0.714135	0.56708	-0.147055	Hypo
FCF1	0.362753	0.640506	0.277753	Hyper
FCHO2	0.314479	0.505723	0.191244	Hyper
FCRL3	0.306538	0.150864	-0.155674	Hypo
FCRL6	0.804125	0.59027	-0.213855	Hypo
FCRLB	0.752115	0.637074	-0.115042	Hypo
FDCSP	0.399277	0.234868	-0.164409	Hypo
FDFT1	0.18019	0.423209	0.243019	Hyper
FER	0.240241	0.101778	-0.138463	Hypo
FER1L6	0.961548	0.858624	-0.102924	Hypo
FERD3L	0.729741	0.888643	0.158902	Hyper
FEV	0.751971	0.569552	-0.182418	Hypo
FEZ1	0.89361	0.753598	-0.140012	Hypo
FGA	0.5119	0.388713	-0.123187	Hypo
FGD3	0.856322	0.480535	-0.375787	Hypo
FGF10-AS1	0.478381	0.291483	-0.186898	Hypo
FGF12	0.144936	0.263845	0.118909	Hyper
FGF12-AS1	0.739638	0.873364	0.133727	Hyper
FGF18	0.646126	0.542062	-0.104064	Hypo
FGF2	0.646239	0.404769	-0.241471	Hypo
FGF4	0.816113	0.660787	-0.155326	Hypo
FGFBP1	0.727435	0.545743	-0.181692	Hypo
FGFBP2	0.820594	0.650929	-0.169665	Hypo
FGFR1OP	0.156984	0.273786	0.116802	Hyper
FGG	0.797699	0.669919	-0.12778	Hypo
FGL1	0.554656	0.396353	-0.158303	Hypo
FHIT	0.606811	0.822412	0.215601	Hyper
FHL2	0.600002	0.833578	0.233576	Hyper
FHL5	0.543984	0.388183	-0.155801	Hypo
FHOD1	0.149654	0.292108	0.142454	Hyper
FIBCD1	0.828284	0.609628	-0.218657	Hypo
FIBIN	0.294858	0.129654	-0.165205	Hypo
FIS1	0.762129	0.869763	0.107634	Hyper
FKBP15	0.414971	0.573905	0.158934	Hyper
FKBP1A	0.696486	0.908336	0.21185	Hyper
FKSG83	0.85339	0.958524	0.105134	Hyper
FLG2	0.448351	0.306086	-0.142264	Hypo
FLJ13197	0.0837894	0.191978	0.108189	Hyper
FLJ16171	0.291682	0.173025	-0.118656	Hypo
FLJ20021	0.43936	0.328489	-0.110871	Hypo
FLJ25758	0.497647	0.289556	-0.208092	Hypo
FLJ26850	0.935443	0.81774	-0.117703	Hypo
FLJ32810	0.49416	0.358456	-0.135704	Hypo
FLJ33360	0.652616	0.501403	-0.151213	Hypo
FLJ33581	0.864832	0.721103	-0.143729	Hypo
FLJ34503	0.744247	0.595907	-0.14834	Hypo
FLJ35220	0.328514	0.213826	-0.114687	Hypo
FLJ37307	0.521107	0.396443	-0.124664	Hypo
FLJ41941	0.708235	0.833191	0.124956	Hyper
FLJ42289	0.584124	0.408047	-0.176078	Hypo
FLJ42875	0.151548	0.293946	0.142398	Hyper
FLJ42969	0.256325	0.0667948	-0.18953	Hypo
FLJ43663	0.419461	0.312041	-0.10742	Hypo
FLJ43879	0.963503	0.845791	-0.117712	Hypo
FLJ46066	0.120988	0.321401	0.200414	Hyper
FLJ46361	0.240363	0.0725473	-0.167816	Hypo
FLOT2	0.851207	0.722003	-0.129204	Hypo
FLRT2	0.404685	0.557991	0.153306	Hyper
FLT3LG	0.0690052	0.214356	0.145351	Hyper
FLYWCH1	0.859124	0.709091	-0.150032	Hypo
FMN1	0.678251	0.799363	0.121112	Hyper
FMO2	0.910277	0.744644	-0.165633	Hypo
FMO4	0.432552	0.184087	-0.248465	Hypo
FMO6P	0.764632	0.472835	-0.291797	Hypo
FMO9P	0.539805	0.356137	-0.183667	Hypo
FN3KRP	0.295136	0.121694	-0.173442	Hypo
FNBP1	0.699343	0.840876	0.141532	Hyper
FNDC1	0.908701	0.78938	-0.119321	Hypo
FNDC3A	0.852297	0.641343	-0.210954	Hypo
FNDC4	0.530536	0.247331	-0.283206	Hypo
FNDC7	0.57753	0.700048	0.122518	Hyper
FNDC8	0.276799	0.140582	-0.136217	Hypo
FNIP1	0.932735	0.813965	-0.11877	Hypo
FNIP2	0.820189	0.676268	-0.143921	Hypo
FNTB	0.24979	0.376815	0.127025	Hyper
FOLR4	0.856429	0.666153	-0.190276	Hypo
FOXA1	0.210848	0.107651	-0.103197	Hypo
FOXH1	0.045844	0.194341	0.148497	Hyper
FOXI1	0.797303	0.658423	-0.13888	Hypo
FOXI2	0.445801	0.331146	-0.114655	Hypo
FOXJ1	0.538216	0.392903	-0.145312	Hypo
FOXJ3	0.249582	0.0998107	-0.149771	Hypo
FOXL2	0.557377	0.681771	0.124393	Hyper
FOXN2	0.328801	0.188538	-0.140263	Hypo
FOXN3-AS2	0.698533	0.527745	-0.170787	Hypo
FOXP1	0.532921	0.382291	-0.15063	Hypo
FOXQ1	0.40316	0.217551	-0.185609	Hypo
FPR2	0.0836047	0.194772	0.111167	Hyper
FRAS1	0.123785	0.226051	0.102265	Hyper
FREM1	0.764997	0.885082	0.120085	Hyper
FRG2DP	0.201562	0.450236	0.248674	Hyper
FRMD3	0.451038	0.57712	0.126082	Hyper
FRMD4A	0.913372	0.788175	-0.125197	Hypo
FRMD5	0.070133	0.184713	0.11458	Hyper
FRMD8	0.611833	0.501236	-0.110597	Hypo
FRMPD2	0.890752	0.74958	-0.141172	Hypo
FSCN1	0.39012	0.220428	-0.169692	Hypo
FSIP1	0.241033	0.358242	0.117209	Hyper
FSTL1	0.412135	0.243244	-0.168891	Hypo
FSTL3	0.442285	0.300998	-0.141287	Hypo
FSTL4	0.253752	0.0998119	-0.15394	Hypo
FSTL5	0.140649	0.261655	0.121005	Hyper
FTL	0.176156	0.0509155	-0.125241	Hypo
FTSJD1	0.60696	0.300639	-0.306321	Hypo
FUS	0.83999	0.697371	-0.142619	Hypo
FUT4	0.0921535	0.240539	0.148385	Hyper
FUT9	0.671868	0.499906	-0.171962	Hypo
FXN	0.239516	0.508873	0.269357	Hyper
FXYD4	0.635492	0.739001	0.103509	Hyper
FXYD6	0.761468	0.428375	-0.333093	Hypo
FYB	0.680304	0.381962	-0.298342	Hypo
FYTTD1	0.187	0.352931	0.165931	Hyper
FZD10	0.575713	0.703097	0.127384	Hyper
FZD3	0.40059	0.559857	0.159267	Hyper
FZD6	0.249367	0.0355971	-0.21377	Hypo
G0S2	0.74659	0.625566	-0.121024	Hypo
G6PC2	0.62223	0.464689	-0.157541	Hypo
GAB2	0.227358	0.0639149	-0.163443	Hypo
GABBR1	0.731342	0.48837	-0.242972	Hypo
GABRA2	0.352822	0.504172	0.15135	Hyper
GABRA4	0.410311	0.55019	0.139878	Hyper
GABRA5	0.624399	0.490095	-0.134304	Hypo
GABRR1	0.676035	0.567362	-0.108674	Hypo
GACAT1	0.790307	0.599605	-0.190702	Hypo
GACAT3	0.325253	0.155167	-0.170086	Hypo
GAD2	0.763416	0.606921	-0.156495	Hypo
GAL3ST1	0.777305	0.672805	-0.1045	Hypo
GALNT13	0.585447	0.347443	-0.238004	Hypo
GALNT3	0.43839	0.624618	0.186227	Hyper
GALNT9	0.885185	0.734118	-0.151067	Hypo
GALNTL5	0.692407	0.573999	-0.118408	Hypo
GALNTL6	0.772232	0.633131	-0.139101	Hypo
GALP	0.805123	0.663398	-0.141725	Hypo
GALT	0.879716	0.670659	-0.209057	Hypo
GAMT	0.29606	0.146842	-0.149219	Hypo
GAN	0.657637	0.763311	0.105674	Hyper
GAP43	0.824913	0.701597	-0.123316	Hypo
GAPT	0.722952	0.607394	-0.115558	Hypo
GAPVD1	0.626636	0.416261	-0.210376	Hypo
GARS	0.440413	0.273433	-0.166981	Hypo
GAS2L3	0.260323	0.136432	-0.123891	Hypo
GATAD2A	0.0454472	0.181164	0.135717	Hyper
GBA3	0.156928	0.0270354	-0.129893	Hypo
GBAP1	0.65236	0.45421	-0.198151	Hypo
GBAT2	0.777308	0.917214	0.139906	Hyper
GBF1	0.772599	0.93558	0.162981	Hyper
GBP2	0.665616	0.474269	-0.191347	Hypo
GBP4	0.589479	0.308463	-0.281016	Hypo
GBP7	0.578623	0.292914	-0.285709	Hypo
GC	0.602941	0.352845	-0.250096	Hypo
GCA	0.837247	0.647147	-0.1901	Hypo
GCH1	0.910248	0.76115	-0.149098	Hypo
GCM1	0.896058	0.733515	-0.162543	Hypo
GCNT3	0.413659	0.542153	0.128494	Hyper
GCSAML-AS1	0.209756	0.411614	0.201858	Hyper
GDA	0.647188	0.405357	-0.241831	Hypo
GDAP1L1	0.535073	0.396479	-0.138594	Hypo
GDF1	0.573179	0.71521	0.142031	Hyper
GDF5	0.386545	0.23395	-0.152595	Hypo
GDF6	0.606209	0.443633	-0.162576	Hypo
GDNF	0.146994	0.302378	0.155385	Hyper
GDPD1	0.680372	0.579502	-0.10087	Hypo
GDPD5	0.227527	0.0653236	-0.162204	Hypo
GEFT	0.914536	0.763732	-0.150805	Hypo
GEMIN6	0.823518	0.642984	-0.180534	Hypo
GFER	0.565947	0.342112	-0.223835	Hypo
GFI1	0.526626	0.31778	-0.208846	Hypo
GFI1B	0.642778	0.542081	-0.100697	Hypo
GFM1	0.610338	0.41852	-0.191817	Hypo
GFRAL	0.468943	0.607925	0.138982	Hyper
GHDC	0.311461	0.434875	0.123414	Hyper
GHR	0.422962	0.190088	-0.232874	Hypo
GHSR	0.830797	0.933411	0.102615	Hyper
GIF	0.491389	0.31152	-0.179869	Hypo
GIGYF2	0.878047	0.772187	-0.105859	Hypo
GIMAP1	0.421923	0.194794	-0.227129	Hypo
GIMAP4	0.49377	0.263665	-0.230106	Hypo
GIMAP5	0.235729	0.124166	-0.111563	Hypo
GIMAP7	0.785696	0.617161	-0.168535	Hypo
GIMAP8	0.895354	0.755125	-0.140229	Hypo
GINS2	0.368519	0.493904	0.125386	Hyper
GIPC3	0.49709	0.617022	0.119932	Hyper
GIT1	0.239084	0.348138	0.109054	Hyper
GJA4	0.711994	0.584435	-0.127559	Hypo
GJB5	0.706753	0.601129	-0.105624	Hypo
GJB6	0.520205	0.698023	0.177818	Hyper
GJC1	0.704479	0.590491	-0.113988	Hypo
GJD4	0.927675	0.809458	-0.118218	Hypo
GLCCI1	0.760788	0.875936	0.115148	Hyper
GLDN	0.783729	0.910388	0.126659	Hyper
GLG1	0.535192	0.6867	0.151508	Hyper
GLI4	0.364505	0.219251	-0.145254	Hypo
GLIPR1	0.476681	0.236431	-0.240251	Hypo
GLIPR1L2	0.0792242	0.181238	0.102014	Hyper
GLIPR2	0.911046	0.761835	-0.149211	Hypo
GLIS1	0.692063	0.486658	-0.205406	Hypo
GLIS3-AS1	0.68516	0.526364	-0.158796	Hypo
GLOD4	0.618384	0.788027	0.169643	Hyper
GLP2R	0.567435	0.403796	-0.163639	Hypo
GLRA3	0.530123	0.351203	-0.178919	Hypo
GLRB	0.289036	0.124883	-0.164153	Hypo
GLT1D1	0.815374	0.693413	-0.121961	Hypo
GLT8D2	0.472088	0.320625	-0.151462	Hypo
GLTP	0.682979	0.441967	-0.241013	Hypo
GLYAT	0.247914	0.141626	-0.106288	Hypo
GLYATL1	0.304465	0.11128	-0.193185	Hypo
GLYATL2	0.659355	0.777927	0.118572	Hyper
GM140	0.388225	0.193913	-0.194312	Hypo
GMDS	0.953164	0.846976	-0.106188	Hypo
GMIP	0.732601	0.616297	-0.116304	Hypo
GMPPA	0.404523	0.643515	0.238992	Hyper
GMPR	0.520932	0.387308	-0.133624	Hypo
GNA14	0.901377	0.800242	-0.101135	Hypo
GNA15	0.776332	0.885641	0.109309	Hyper
GNAI1	0.669887	0.782573	0.112685	Hyper
GNAO1	0.60123	0.456294	-0.144936	Hypo
GNB3	0.529541	0.270706	-0.258836	Hypo
GNB5	0.949912	0.817291	-0.132621	Hypo
GNE	0.573983	0.368442	-0.20554	Hypo
GNG11	0.809695	0.709611	-0.100084	Hypo
GNG8	0.0700858	0.231128	0.161042	Hyper
GNL2	0.84526	0.737401	-0.107859	Hypo
GNPDA1	0.310099	0.192581	-0.117518	Hypo
GNPTAB	0.600103	0.764003	0.1639	Hyper
GNRH2	0.530153	0.638325	0.108172	Hyper
GOLGA4	0.74538	0.589436	-0.155945	Hypo
GOLGA5	0.62051	0.427641	-0.19287	Hypo
GOLSYN	0.588966	0.442468	-0.146498	Hypo
GP2	0.484711	0.274319	-0.210392	Hypo
GPATCH4	0.115942	0.284159	0.168217	Hyper
GPD1L	0.86513	0.966764	0.101634	Hyper
GPD2	0.725802	0.585389	-0.140413	Hypo
GPHA2	0.331709	0.434974	0.103265	Hyper
GPHB5	0.449864	0.258282	-0.191582	Hypo
GPHN	0.645537	0.82248	0.176943	Hyper
GPIHBP1	0.481377	0.352033	-0.129344	Hypo
GPR107	0.071584	0.242824	0.17124	Hyper
GPR111	0.600784	0.460976	-0.139808	Hypo
GPR120	0.743511	0.892424	0.148914	Hyper
GPR125	0.229928	0.0675132	-0.162415	Hypo
GPR126	0.140316	0.0277978	-0.112518	Hypo
GPR133	0.351558	0.16393	-0.187627	Hypo
GPR137B	0.405705	0.232269	-0.173437	Hypo
GPR141	0.8331	0.944336	0.111236	Hyper
GPR151	0.592249	0.313393	-0.278856	Hypo
GPR153	0.616245	0.462577	-0.153668	Hypo
GPR156	0.9501	0.793034	-0.157066	Hypo
GPR37L1	0.933244	0.830416	-0.102827	Hypo
GPR61	0.661498	0.544503	-0.116995	Hypo
GPR62	0.434825	0.640023	0.205198	Hyper
GPR63	0.474537	0.608324	0.133788	Hyper
GPR81	0.862467	0.727969	-0.134498	Hypo
GPR83	0.699636	0.56389	-0.135746	Hypo
GPR85	0.755831	0.632715	-0.123116	Hypo
GPR98	0.502775	0.350071	-0.152704	Hypo
GPRIN1	0.491973	0.601925	0.109952	Hyper
GPRIN3	0.637583	0.840102	0.202519	Hyper
GPSM3	0.141614	0.277022	0.135408	Hyper
GPX1	0.712536	0.833364	0.120828	Hyper
GPX2	0.377674	0.484654	0.10698	Hyper
GPX3	0.492676	0.323121	-0.169555	Hypo
GPX4	0.560911	0.401618	-0.159293	Hypo
GPX5	0.893106	0.727948	-0.165158	Hypo
GRAMD1A	0.490258	0.341851	-0.148406	Hypo
GRB10	0.702606	0.474437	-0.22817	Hypo
GRB2	0.478255	0.306028	-0.172227	Hypo
GREB1	0.445098	0.316928	-0.12817	Hypo
GRHL2	0.842133	0.721591	-0.120543	Hypo
GRIA1	0.328955	0.225016	-0.10394	Hypo
GRIA4	0.470357	0.349044	-0.121313	Hypo
GRIK1	0.1557	0.275097	0.119396	Hyper
GRIK3	0.732842	0.587441	-0.145401	Hypo
GRIK5	0.510036	0.326631	-0.183406	Hypo
GRIN2A	0.460091	0.672622	0.212531	Hyper
GRIN3A	0.743512	0.641012	-0.1025	Hypo
GRIP1	0.49962	0.375802	-0.123817	Hypo
GRM1	0.712376	0.556606	-0.15577	Hypo
GRM2	0.688311	0.544461	-0.14385	Hypo
GRM5	0.402605	0.1233	-0.279305	Hypo
GRM5-AS1	0.388575	0.129969	-0.258606	Hypo
GRM6	0.640584	0.501953	-0.138632	Hypo
GRM7	0.125682	0.356583	0.230901	Hyper
GRTP1	0.282749	0.169658	-0.11309	Hypo
GRXCR1	0.157931	0.0479837	-0.109948	Hypo
GSC	0.3218	0.461354	0.139554	Hyper
GSG1L	0.81356	0.600095	-0.213464	Hypo
GSPT1	0.265962	0.0851044	-0.180858	Hypo
GSS	0.696617	0.851502	0.154885	Hyper
GSTO2	0.109702	0.3274	0.217697	Hyper
GSTP1	0.513689	0.39284	-0.120849	Hypo
GSTZ1	0.424726	0.563127	0.138401	Hyper
GSX2	0.876314	0.693348	-0.182966	Hypo
GTDC1	0.775181	0.935963	0.160782	Hyper
GTF2A1	0.77744	0.640709	-0.136731	Hypo
GTF2A1L	0.912232	0.714296	-0.197936	Hypo
GTF2A2	0.0581678	0.18745	0.129282	Hyper
GTF2B	0.816676	0.662332	-0.154343	Hypo
GTPBP10	0.470942	0.586568	0.115627	Hyper
GUCA1A	0.83896	0.943444	0.104485	Hyper
GUCA1C	0.638567	0.359833	-0.278734	Hypo
GUCY1A2	0.374471	0.492088	0.117617	Hyper
GUCY1A3	0.59828	0.37008	-0.2282	Hypo
GYPC	0.929533	0.701232	-0.228301	Hypo
GZMA	0.601197	0.301393	-0.299804	Hypo
H19	0.617964	0.494292	-0.123672	Hypo
H1FNT	0.581374	0.475951	-0.105423	Hypo
H2AFY	0.813664	0.923129	0.109465	Hyper
H2AFY2	0.149256	0.302978	0.153723	Hyper
HACD1	0.564787	0.335583	-0.229204	Hypo
HAO1	0.714542	0.435115	-0.279427	Hypo
HAP1	0.763088	0.874748	0.11166	Hyper
HAPLN3	0.276274	0.136505	-0.139769	Hypo
HAPLN4	0.93096	0.818523	-0.112437	Hypo
HARBI1	0.598126	0.729957	0.131832	Hyper
HARS2	0.409768	0.623765	0.213996	Hyper
HAS1	0.399813	0.544898	0.145085	Hyper
HAT1	0.789359	0.902525	0.113166	Hyper
HAVCR1	0.611704	0.345473	-0.266231	Hypo
HAVCR2	0.930453	0.784098	-0.146356	Hypo
HBA2	0.946681	0.806357	-0.140324	Hypo
HBEGF	0.287399	0.180816	-0.106583	Hypo
HBII-52-46	0.0597401	0.162062	0.102322	Hyper
HBXIP	0.440879	0.600238	0.159359	Hyper
HCFC2	0.724696	0.606546	-0.11815	Hypo
HCG22	0.489173	0.651799	0.162626	Hyper
HCP5	0.868839	0.666463	-0.202376	Hypo
HDAC4	0.0352483	0.194785	0.159537	Hyper
HDAC9	0.361174	0.240919	-0.120254	Hypo
HDC	0.547526	0.689915	0.142389	Hyper
HDGF	0.232457	0.40955	0.177093	Hyper
HDGFL1	0.705479	0.811944	0.106465	Hyper
HDHD2	0.312208	0.171223	-0.140986	Hypo
HEATR5A	0.86276	0.713995	-0.148765	Hypo
HECTD1	0.32557	0.162841	-0.162729	Hypo
HECW1	0.446347	0.547655	0.101309	Hyper
HECW2	0.578546	0.472054	-0.106492	Hypo
HEG1	0.570833	0.411281	-0.159552	Hypo
HEPACAM	0.553932	0.674145	0.120214	Hyper
HEPACAM2	0.834851	0.951939	0.117088	Hyper
HEPN1	0.686551	0.793689	0.107139	Hyper
HERC3	0.266288	0.157454	-0.108833	Hypo
HERC6	0.390702	0.246852	-0.143849	Hypo
HERPUD1	0.105616	0.391149	0.285533	Hyper
HES6	0.243809	0.407519	0.16371	Hyper
HHAT	0.647269	0.497213	-0.150055	Hypo
HHLA2	0.82108	0.929849	0.108769	Hyper
HIF1A	0.559063	0.329456	-0.229607	Hypo
HIF3A	0.765302	0.528136	-0.237166	Hypo
HIRIP3	0.110198	0.243079	0.132881	Hyper
HIST1H1C	0.785494	0.629392	-0.156102	Hypo
HIST1H2AA	0.802297	0.932632	0.130335	Hyper
HIST1H2AB	0.270966	0.42267	0.151704	Hyper
HIST1H2AD	0.300786	0.146095	-0.15469	Hypo
HIST1H2AI	0.152005	0.393722	0.241717	Hyper
HIST1H2BL	0.0592895	0.270124	0.210835	Hyper
HIST1H2BN	0.381893	0.276653	-0.10524	Hypo
HIST1H3D	0.370541	0.226564	-0.143977	Hypo
HIST1H4B	0.646017	0.477057	-0.16896	Hypo
HIST1H4C	0.396463	0.0884243	-0.308039	Hypo
HIST1H4E	0.205383	0.486613	0.281231	Hyper
HIST4H4	0.804305	0.666907	-0.137398	Hypo
HJURP	0.182411	0.368473	0.186062	Hyper
HK2	0.327557	0.202156	-0.125401	Hypo
HK3	0.68173	0.807265	0.125536	Hyper
HLA-DMA	0.845061	0.678559	-0.166501	Hypo
HLA-DMB	0.245662	0.103936	-0.141726	Hypo
HLA-DOA	0.226901	0.10397	-0.122931	Hypo
HLA-DOB	0.714862	0.862244	0.147382	Hyper
HLA-DQA2	0.40742	0.246175	-0.161245	Hypo
HLA-G	0.506649	0.367034	-0.139615	Hypo
HLCS	0.556684	0.454131	-0.102553	Hypo
HLTF	0.244846	0.35878	0.113933	Hyper
HLX	0.203066	0.406604	0.203537	Hyper
HMBS	0.760826	0.897282	0.136456	Hyper
HMGB4	0.614483	0.339794	-0.274689	Hypo
HMGCS2	0.741991	0.637466	-0.104525	Hypo
HMGN2	0.197019	0.0921129	-0.104906	Hypo
HMGN2P46	0.138082	0.413744	0.275663	Hyper
HMGXB3	0.842293	0.725831	-0.116462	Hypo
HMGXB4	0.243546	0.345189	0.101643	Hyper
HMHA1	0.719443	0.58879	-0.130653	Hypo
HMOX1	0.612983	0.421397	-0.191587	Hypo
HMP19	0.12294	0.363104	0.240164	Hyper
HMX2	0.575512	0.771869	0.196357	Hyper
HN1	0.631052	0.743216	0.112164	Hyper
HNRNPA0	0.511247	0.663228	0.151981	Hyper
HNRNPH1	0.775727	0.91681	0.141084	Hyper
HNRNPM	0.13441	0.243888	0.109478	Hyper
HOMER1	0.460199	0.229009	-0.23119	Hypo
HOMER3	0.830841	0.610238	-0.220602	Hypo
HOOK1	0.0808028	0.195985	0.115183	Hyper
HOOK3	0.393122	0.23995	-0.153172	Hypo
HOXA13	0.578495	0.414573	-0.163923	Hypo
HOXA4	0.360609	0.132148	-0.228461	Hypo
HOXA5	0.293957	0.152549	-0.141408	Hypo
HOXA7	0.70755	0.530188	-0.177362	Hypo
HOXB3	0.805577	0.579309	-0.226268	Hypo
HOXC12	0.887902	0.726266	-0.161635	Hypo
HP09053	0.504441	0.349251	-0.155191	Hypo
HPCAL1	0.78487	0.669567	-0.115303	Hypo
HPD	0.63284	0.266213	-0.366627	Hypo
HPGDS	0.473775	0.286265	-0.187509	Hypo
HPS4	0.412221	0.555586	0.143365	Hyper
HR	0.754805	0.858009	0.103204	Hyper
HRAS	0.590368	0.483297	-0.107071	Hypo
HRH1	0.886991	0.772321	-0.11467	Hypo
HRH2	0.812355	0.673015	-0.139341	Hypo
HRK	0.626174	0.481021	-0.145154	Hypo
HS3ST3B1	0.486026	0.597615	0.111589	Hyper
HS3ST4	0.24826	0.3712	0.12294	Hyper
HS3ST6	0.740894	0.848477	0.107583	Hyper
HSBP1	0.261354	0.372279	0.110926	Hyper
HSD11B1	0.739738	0.552195	-0.187543	Hypo
HSD11B2	0.165216	0.298152	0.132936	Hyper
HSD3B2	0.516654	0.62623	0.109576	Hyper
HSFY1P1	0.409792	0.617053	0.207261	Hyper
HSP90AB1	0.484206	0.664134	0.179927	Hyper
HSPA14	0.621327	0.76209	0.140763	Hyper
HSPA1B	0.652053	0.839418	0.187365	Hyper
HSPA2	0.0815394	0.202625	0.121086	Hyper
HSPA5	0.428359	0.326697	-0.101662	Hypo
HSPB8	0.416855	0.304836	-0.112018	Hypo
HSPB9	0.422977	0.255135	-0.167841	Hypo
HSPBP1	0.59931	0.475051	-0.124258	Hypo
HTATIP2	0.244908	0.378401	0.133493	Hyper
HTN1	0.282815	0.132429	-0.150386	Hypo
HTN3	0.462116	0.140391	-0.321725	Hypo
HTR1B	0.36046	0.234818	-0.125643	Hypo
HTR2A	0.807718	0.523552	-0.284166	Hypo
HTR2A-AS1	0.899143	0.72609	-0.173053	Hypo
HTR3B	0.734261	0.8384	0.10414	Hyper
HTR3C	0.845882	0.664579	-0.181302	Hypo
HTR3E	0.864747	0.700864	-0.163883	Hypo
HTR5A	0.556348	0.814123	0.257775	Hyper
HTR6	0.0883634	0.19745	0.109086	Hyper
HTR7	0.226576	0.338196	0.111619	Hyper
HTT	0.0743077	0.205117	0.130809	Hyper
HULC	0.379515	0.250892	-0.128623	Hypo
HUNK	0.586949	0.478222	-0.108727	Hypo
HUS1	0.265335	0.124694	-0.140641	Hypo
HYAL2	0.724686	0.604364	-0.120321	Hypo
HYI	0.351959	0.24663	-0.105329	Hypo
HYPK	0.753758	0.647685	-0.106072	Hypo
IAH1	0.330591	0.46887	0.138279	Hyper
ICAM4	0.486597	0.331397	-0.1552	Hypo
ICMT	0.131463	0.232144	0.100681	Hyper
ICOSLG	0.219089	0.328664	0.109575	Hyper
ID4	0.338705	0.443778	0.105073	Hyper
pla	0.537327	0.35954	-0.177787	Hypo
IDH3B	0.209211	0.0607638	-0.148448	Hypo
IDO1	0.278665	0.0797307	-0.198935	Hypo
IDO2	0.205136	0.0672194	-0.137916	Hypo
IER5	0.470968	0.669994	0.199025	Hyper
IFI30	0.1731	0.066087	-0.107013	Hypo
IFI44L	0.557419	0.359913	-0.197506	Hypo
IFIH1	0.0979409	0.202709	0.104768	Hyper
IFIT2	0.60668	0.400926	-0.205754	Hypo
IFIT3	0.402561	0.236998	-0.165563	Hypo
IFITM1	0.733844	0.836656	0.102812	Hyper
IFITM4P	0.17576	0.417553	0.241793	Hyper
IFITM5	0.703872	0.861641	0.157768	Hyper
IFNA2	0.663133	0.51718	-0.145953	Hypo
IFNAR2	0.0784453	0.189251	0.110805	Hyper
IFNG-AS1	0.265502	0.484525	0.219023	Hyper
IFT52	0.641899	0.536455	-0.105444	Hypo
IFT80	0.612848	0.790302	0.177455	Hyper
IFT81	0.441772	0.271111	-0.170661	Hypo
IGDCC3	0.753262	0.601418	-0.151844	Hypo
IGF1	0.452042	0.575634	0.123591	Hyper
IGF2BP2	0.216586	0.445727	0.229141	Hyper
IGF2R	0.672213	0.778064	0.105851	Hyper
IGFALS	0.840634	0.691041	-0.149593	Hypo
IGFBP1	0.413169	0.236543	-0.176626	Hypo
IGFBP5	0.225655	0.0504935	-0.175161	Hypo
IGFBP7	0.16564	0.467019	0.301379	Hyper
IGFL1	0.374554	0.589981	0.215427	Hyper
IGIP	0.928962	0.76522	-0.163742	Hypo
IGLON5	0.156648	0.277006	0.120357	Hyper
IGSF11	0.754232	0.617604	-0.136628	Hypo
IGSF23	0.554562	0.718315	0.163753	Hyper
IHH	0.692218	0.894784	0.202566	Hyper
IKBKE	0.805497	0.693039	-0.112458	Hypo
IKZF1	0.859196	0.70857	-0.150627	Hypo
IKZF3	0.0483533	0.196279	0.147926	Hyper
IL11	0.490366	0.590971	0.100605	Hyper
IL11RA	0.792605	0.646819	-0.145786	Hypo
IL12B	0.220009	0.36593	0.145921	Hyper
IL15	0.70238	0.5374	-0.16498	Hypo
IL15RA	0.177867	0.278756	0.100889	Hyper
IL16	0.287019	0.404722	0.117703	Hyper
IL17A	0.817358	0.668925	-0.148433	Hypo
IL17D	0.277516	0.421274	0.143758	Hyper
IL18RAP	0.770924	0.577971	-0.192953	Hypo
IL1B	0.603746	0.384125	-0.219622	Hypo
IL1F6	0.503703	0.360863	-0.14284	Hypo
IL1F8	0.306154	0.166068	-0.140086	Hypo
IL1R1	0.433823	0.234651	-0.199172	Hypo
[truncated: 3,316 more rows]

## Sheet: KO vs UCP4 -DML
gene	UCP4 KO TSS AVG	KO TSS AVG	Avg deltaBeta	meCall
A2BP1	0.105444	0.265276	-0.159832	Hypo
A2M	0.245322	0.439621	-0.1943	Hypo
A2MP1	0.119678	0.286229	-0.166551	Hypo
A3GALT2	0.751429	0.886151	-0.134722	Hypo
A4GNT	0.536384	0.908294	-0.37191	Hypo
AA06	0.0598083	0.197344	-0.137536	Hypo
AAA1	0.526753	0.629992	-0.103239	Hypo
AADACL3	0.667012	0.423544	0.243467	Hyper
AADACL4	0.610733	0.832652	-0.221919	Hypo
AADAT	0.0591941	0.313747	-0.254553	Hypo
AAED1	0.180806	0.498832	-0.318027	Hypo
AAGAB	0.190163	0.0776349	0.112529	Hyper
AAMP	0.0211789	0.198627	-0.177449	Hypo
AANAT	0.746769	0.87313	-0.126361	Hypo
AARS	0.0513494	0.506326	-0.454977	Hypo
AARS2	0.345444	0.485026	-0.139582	Hypo
AARSD1	0.794885	0.630448	0.164437	Hyper
AASDHPPT	0.048775	0.468688	-0.419913	Hypo
ABAT	0.400808	0.56539	-0.164583	Hypo
ABCA12	0.645415	0.826814	-0.181399	Hypo
ABCA4	0.696173	0.811601	-0.115428	Hypo
ABCA5	0.806547	0.66223	0.144317	Hyper
ABCA6	0.0481501	0.37456	-0.32641	Hypo
ABCA7	0.046871	0.247262	-0.200391	Hypo
ABCA8	0.0481632	0.222646	-0.174482	Hypo
ABCA9	0.22966	0.514017	-0.284357	Hypo
ABCB1	0.436025	0.638942	-0.202917	Hypo
ABCB4	0.0915237	0.449421	-0.357898	Hypo
ABCB5	0.599334	0.867275	-0.267941	Hypo
ABCC1	0.708356	0.827903	-0.119547	Hypo
ABCC10	0.650259	0.844975	-0.194717	Hypo
ABCC12	0.489703	0.673486	-0.183783	Hypo
ABCC4	0.895314	0.730579	0.164735	Hyper
ABCC9	0.347727	0.612679	-0.264952	Hypo
ABCD2	0.209899	0.552933	-0.343034	Hypo
ABCD3	0.156227	0.0379544	0.118273	Hyper
ABCF1	0.0552502	0.375585	-0.320335	Hypo
ABCF2	0.681311	0.563313	0.117998	Hyper
ABCG8	0.490912	0.783236	-0.292324	Hypo
ABHD1	0.883709	0.636416	0.247293	Hyper
ABHD14A	0.36425	0.573236	-0.208986	Hypo
ABHD14B	0.481348	0.643779	-0.162431	Hypo
ABHD16A	0.785608	0.927095	-0.141487	Hypo
ABHD16B	0.297511	0.796496	-0.498985	Hypo
ABHD2	0.723314	0.862567	-0.139253	Hypo
ABHD3	0.648273	0.528866	0.119407	Hyper
ABHD4	0.712377	0.931162	-0.218784	Hypo
ABHD5	0.0594432	0.296529	-0.237086	Hypo
ABHD6	0.486843	0.68135	-0.194506	Hypo
ABI1	0.578864	0.846565	-0.267701	Hypo
ABL1	0.558629	0.734134	-0.175505	Hypo
ABL2	0.616774	0.287397	0.329377	Hyper
ABLIM2	0.695773	0.84986	-0.154088	Hypo
ABLIM3	0.691254	0.893374	-0.20212	Hypo
ACACA	0.372469	0.546171	-0.173702	Hypo
ACACB	0.795806	0.929645	-0.133838	Hypo
ACADL	0.363141	0.529285	-0.166145	Hypo
ACADS	0.0685669	0.227878	-0.159311	Hypo
ACAN	0.0364547	0.278028	-0.241573	Hypo
ACAP1	0.633788	0.4645	0.169288	Hyper
ACAP2	0.90642	0.782445	0.123975	Hyper
ACAT1	0.293071	0.79204	-0.498969	Hypo
ACBD3	0.609538	0.843467	-0.233929	Hypo
ACBD4	0.27255	0.377132	-0.104582	Hypo
ACBD5	0.0236167	0.222337	-0.19872	Hypo
ACBD6	0.917988	0.740506	0.177482	Hyper
ACCN1	0.194696	0.468902	-0.274206	Hypo
ACCN5	0.510194	0.7718	-0.261606	Hypo
ACER2	0.647018	0.858643	-0.211625	Hypo
ACER3	0.0927051	0.409044	-0.316339	Hypo
ACIN1	0.743235	0.891376	-0.14814	Hypo
ACKR3	0.937833	0.813628	0.124205	Hyper
ACMSD	0.261263	0.0744423	0.186821	Hyper
ACN9	0.691142	0.83695	-0.145808	Hypo
ACO1	0.696366	0.436699	0.259667	Hyper
ACOT12	0.830269	0.708222	0.122047	Hyper
ACOT13	0.12583	0.399366	-0.273536	Hypo
ACOT6	0.752223	0.8713	-0.119077	Hypo
ACOT7	0.609203	0.449745	0.159457	Hyper
ACOT8	0.971198	0.831285	0.139913	Hyper
ACOX3	0.0247241	0.235235	-0.21051	Hypo
ACP1	0.664472	0.82712	-0.162648	Hypo
ACPL2	0.917928	0.766946	0.150982	Hyper
ACPP	0.890875	0.652461	0.238414	Hyper
ACPT	0.677335	0.866052	-0.188718	Hypo
ACSBG2	0.593042	0.918811	-0.32577	Hypo
ACSF3	0.732039	0.480612	0.251427	Hyper
ACSL1	0.437798	0.649215	-0.211417	Hypo
ACSL3	0.140116	0.547258	-0.407142	Hypo
ACSL6	0.281138	0.479444	-0.198307	Hypo
ACSM1	0.188869	0.395227	-0.206358	Hypo
ACSM3	0.372099	0.512817	-0.140718	Hypo
ACSM5	0.644794	0.819685	-0.174891	Hypo
ACSS1	0.347744	0.509898	-0.162153	Hypo
ACSS2	0.753081	0.878489	-0.125407	Hypo
ACTA1	0.672016	0.865813	-0.193797	Hypo
ACTA2	0.433283	0.63018	-0.196898	Hypo
ACTBL2	0.266252	0.575467	-0.309215	Hypo
ACTL7A	0.733419	0.892902	-0.159483	Hypo
ACTL7B	0.609624	0.777893	-0.168269	Hypo
ACTL8	0.0853337	0.241592	-0.156259	Hypo
ACTN1	0.0955799	0.279082	-0.183502	Hypo
ACTN2	0.367303	0.573843	-0.20654	Hypo
ACTN3	0.0845901	0.431706	-0.347116	Hypo
ACTR2	0.0665747	0.341656	-0.275081	Hypo
ACTR3B	0.0394002	0.193187	-0.153786	Hypo
ACTR3C	0.29676	0.467757	-0.170997	Hypo
ACTR8	0.718526	0.919315	-0.200789	Hypo
ACTRT2	0.404096	0.553351	-0.149256	Hypo
ACVR1	0.0434268	0.149024	-0.105597	Hypo
ACVR1B	0.155383	0.322738	-0.167355	Hypo
ACVRL1	0.88702	0.774301	0.112719	Hyper
ACY1	0.125825	0.309321	-0.183496	Hypo
ACY3	0.783415	0.556311	0.227104	Hyper
ACYP1	0.621745	0.766078	-0.144333	Hypo
ADA	0.358822	0.216373	0.142449	Hyper
ADAD1	0.559175	0.734687	-0.175513	Hypo
ADAL	0.194203	0.424942	-0.230739	Hypo
ADAM12	0.768006	0.92589	-0.157884	Hypo
ADAM17	0.509554	0.718356	-0.208802	Hypo
ADAM2	0.575341	0.399897	0.175444	Hyper
ADAM20	0.337508	0.652074	-0.314566	Hypo
ADAM21	0.416582	0.762637	-0.346056	Hypo
ADAM21P1	0.433232	0.635484	-0.202252	Hypo
ADAM22	0.408401	0.0945854	0.313816	Hyper
ADAM28	0.227897	0.484073	-0.256176	Hypo
ADAM29	0.89602	0.448209	0.447811	Hyper
ADAM5P	0.501614	0.602139	-0.100525	Hypo
ADAMDEC1	0.0853081	0.363649	-0.278341	Hypo
ADAMTS1	0.289435	0.0299612	0.259474	Hyper
ADAMTS13	0.749906	0.872755	-0.12285	Hypo
ADAMTS14	0.932471	0.754187	0.178284	Hyper
ADAMTS16	0.641016	0.785812	-0.144796	Hypo
ADAMTS17	0.0415606	0.397112	-0.355551	Hypo
ADAMTS19	0.694075	0.847914	-0.153839	Hypo
ADAMTS2	0.281136	0.506062	-0.224926	Hypo
ADAMTS20	0.613793	0.749446	-0.135653	Hypo
ADAMTS3	0.33696	0.127895	0.209065	Hyper
ADAMTS7	0.820417	0.64585	0.174567	Hyper
ADAMTS8	0.722418	0.884039	-0.161622	Hypo
ADAMTS9	0.0337879	0.268999	-0.235211	Hypo
ADAMTS9-AS1	0.698172	0.895346	-0.197174	Hypo
ADAMTSL4	0.035775	0.225579	-0.189804	Hypo
ADAMTSL5	0.0687362	0.335704	-0.266967	Hypo
ADAP2	0.378502	0.791087	-0.412584	Hypo
ADAT1	0.0677871	0.635268	-0.567481	Hypo
ADAT2	0.570364	0.733371	-0.163007	Hypo
ADAT3	0.812126	0.941767	-0.129641	Hypo
ADC	0.492	0.719345	-0.227345	Hypo
ADCK1	0.346052	0.118836	0.227216	Hyper
ADCK5	0.0240239	0.161669	-0.137645	Hypo
ADCY1	0.10643	0.485413	-0.378982	Hypo
ADCY5	0.883126	0.504343	0.378783	Hyper
ADCY7	0.454687	0.746439	-0.291752	Hypo
ADCY8	0.87541	0.70003	0.17538	Hyper
ADCY9	0.50374	0.0999393	0.403801	Hyper
ADCYAP1	0.709425	0.520419	0.189007	Hyper
ADD2	0.551547	0.862549	-0.311002	Hypo
ADD3	0.56988	0.83661	-0.26673	Hypo
ADGB	0.203389	0.364279	-0.160889	Hypo
ADGRE5	0.317554	0.457197	-0.139643	Hypo
ADGRF4	0.134122	0.616455	-0.482334	Hypo
ADGRL2	0.727436	0.909615	-0.18218	Hypo
ADH1B	0.934152	0.543373	0.390779	Hyper
ADH6	0.233414	0.601929	-0.368515	Hypo
ADH7	0.432754	0.0282593	0.404495	Hyper
ADIG	0.428282	0.68581	-0.257527	Hypo
ADIPOQ	0.600639	0.935792	-0.335153	Hypo
ADIPOR1	0.342788	0.494054	-0.151266	Hypo
ADNP2	0.0588499	0.472436	-0.413587	Hypo
ADO	0.712399	0.858153	-0.145754	Hypo
ADORA1	0.591453	0.765109	-0.173656	Hypo
ADORA3	0.554533	0.785494	-0.230962	Hypo
ADPGK	0.0554705	0.250097	-0.194626	Hypo
ADPRHL1	0.228205	0.402461	-0.174256	Hypo
ADRA1A	0.917666	0.661997	0.255669	Hyper
ADRA2A	0.674641	0.539955	0.134685	Hyper
ADRA2B	0.348706	0.2174	0.131305	Hyper
ADRB3	0.929051	0.687964	0.241087	Hyper
ADRBK1	0.609301	0.813896	-0.204595	Hypo
ADSSL1	0.234316	0.603159	-0.368843	Hypo
AEBP2	0.642569	0.478548	0.164021	Hyper
AFAP1	0.594363	0.475175	0.119188	Hyper
AFAP1L1	0.353035	0.514606	-0.161571	Hypo
AFP	0.725972	0.880055	-0.154083	Hypo
AGAP11	0.90321	0.608142	0.295068	Hyper
AGAP1-IT1	0.635828	0.750347	-0.114519	Hypo
AGAP2	0.769285	0.622659	0.146627	Hyper
AGAP3	0.610202	0.75398	-0.143778	Hypo
AGBL1	0.688974	0.422374	0.266599	Hyper
AGBL1-AS1	0.683512	0.581468	0.102044	Hyper
AGBL2	0.791034	0.924461	-0.133427	Hypo
AGFG2	0.27963	0.0723807	0.207249	Hyper
AGGF1	0.897061	0.736067	0.160994	Hyper
AGK	0.784054	0.91997	-0.135916	Hypo
AGMO	0.48334	0.771416	-0.288076	Hypo
AGPAT1	0.0681672	0.233433	-0.165265	Hypo
AGPAT3	0.578569	0.760849	-0.18228	Hypo
AGPAT4	0.0667817	0.187657	-0.120876	Hypo
AGPS	0.486331	0.695911	-0.20958	Hypo
AGR2	0.809698	0.927581	-0.117883	Hypo
AGRN	0.109584	0.279971	-0.170387	Hypo
AGTRAP	0.270935	0.500522	-0.229587	Hypo
AGXT	0.808685	0.694043	0.114642	Hyper
AGXT2	0.487689	0.364265	0.123424	Hyper
AGXT2L2	0.346779	0.514857	-0.168078	Hypo
AHCTF1	0.0699741	0.318972	-0.248998	Hypo
AHCTF1P1	0.920513	0.793815	0.126698	Hyper
AHCY	0.29083	0.564755	-0.273925	Hypo
AHCYL1	0.702987	0.899495	-0.196508	Hypo
AHDC1	0.358641	0.165698	0.192943	Hyper
AHNAK	0.932036	0.749294	0.182743	Hyper
AHR	0.948324	0.819956	0.128369	Hyper
AHSP	0.349078	0.101964	0.247113	Hyper
AIF1	0.831153	0.686393	0.144761	Hyper
AIFM2	0.658201	0.798662	-0.140462	Hypo
AIG1	0.474228	0.16759	0.306638	Hyper
AIM2	0.566299	0.386878	0.179421	Hyper
AIMP1	0.102692	0.455393	-0.352701	Hypo
AIP	0.940817	0.783302	0.157514	Hyper
AIRE	0.69663	0.849624	-0.152995	Hypo
AJAP1	0.454274	0.852389	-0.398115	Hypo
AK1	0.0317731	0.336517	-0.304744	Hypo
AK3	0.546312	0.377292	0.16902	Hyper
AK3L1	0.780902	0.904295	-0.123393	Hypo
AK4	0.274769	0.450946	-0.176177	Hypo
AK5	0.367288	0.577417	-0.210129	Hypo
AK8	0.687364	0.922553	-0.23519	Hypo
AKAP12	0.803709	0.929533	-0.125824	Hypo
AKAP2	0.678677	0.89599	-0.217312	Hypo
AKAP7	0.753382	0.91545	-0.162068	Hypo
AKAP8	0.668651	0.79302	-0.124368	Hypo
AKAP9	0.933603	0.52161	0.411993	Hyper
AKNA	0.65397	0.792404	-0.138434	Hypo
AKR1B1	0.580113	0.167096	0.413017	Hyper
AKR1B10	0.747578	0.859839	-0.112261	Hypo
AKR1B15	0.773038	0.654379	0.118659	Hyper
AKR1C3	0.20637	0.0936793	0.112691	Hyper
AKR1C4	0.237426	0.083066	0.15436	Hyper
AKR1CL1	0.246202	0.471745	-0.225543	Hypo
AKR1E2	0.297211	0.530118	-0.232907	Hypo
AKT1	0.259935	0.479827	-0.219892	Hypo
AKT1S1	0.0404109	0.160482	-0.120071	Hypo
AKTIP	0.646162	0.534165	0.111997	Hyper
ALAD	0.0523418	0.376353	-0.324011	Hypo
ALB	0.544605	0.9009	-0.356295	Hypo
ALDH1A2	0.19925	0.524556	-0.325306	Hypo
ALDH1A3	0.480377	0.300837	0.17954	Hyper
ALDH2	0.101502	0.372296	-0.270795	Hypo
ALDH3B1	0.566797	0.700573	-0.133776	Hypo
ALDH3B2	0.701887	0.821757	-0.11987	Hypo
ALDH5A1	0.67981	0.946895	-0.267085	Hypo
ALDH8A1	0.634408	0.764945	-0.130537	Hypo
ALDOB	0.0695736	0.395164	-0.325591	Hypo
ALDOC	0.102941	0.288289	-0.185349	Hypo
ALG2	0.101766	0.507921	-0.406154	Hypo
ALG9	0.904305	0.733659	0.170646	Hyper
ALK	0.0357098	0.456956	-0.421246	Hypo
ALKBH2	0.0541539	0.40628	-0.352127	Hypo
ALKBH3-AS1	0.668868	0.490371	0.178498	Hyper
ALKBH7	0.692893	0.848441	-0.155548	Hypo
ALKBH8	0.405196	0.541949	-0.136753	Hypo
ALLC	0.929237	0.821829	0.107409	Hyper
ALMS1	0.0346031	0.305066	-0.270463	Hypo
ALOX12P2	0.72298	0.873548	-0.150568	Hypo
ALOX5AP	0.770018	0.898486	-0.128467	Hypo
ALPK1	0.620489	0.751411	-0.130921	Hypo
ALPL	0.449005	0.621298	-0.172292	Hypo
ALS2	0.0555193	0.24935	-0.193831	Hypo
ALS2CL	0.661535	0.923058	-0.261523	Hypo
ALS2CR11	0.95467	0.835452	0.119217	Hyper
ALS2CR4	0.738202	0.545052	0.193151	Hyper
ALX4	0.574654	0.713944	-0.13929	Hypo
AMAC1L3	0.464206	0.356274	0.107932	Hyper
AMBN	0.665311	0.848887	-0.183575	Hypo
AMBP	0.469331	0.622773	-0.153442	Hypo
AMBRA1	0.110307	0.310641	-0.200335	Hypo
AMD1	0.828122	0.636559	0.191563	Hyper
AMER2	0.781031	0.932785	-0.151754	Hypo
AMIGO1	0.0155539	0.116501	-0.100947	Hypo
AMIGO3	0.546306	0.794317	-0.24801	Hypo
AMN	0.736066	0.879093	-0.143028	Hypo
AMN1	0.727192	0.941381	-0.21419	Hypo
AMPD1	0.546506	0.744767	-0.198261	Hypo
AMPD2	0.0474131	0.339245	-0.291832	Hypo
AMPD3	0.33035	0.436161	-0.105811	Hypo
AMPH	0.700468	0.971399	-0.270931	Hypo
AMTN	0.50663	0.403521	0.103109	Hyper
ANAPC16	0.140118	0.261717	-0.121599	Hypo
ANGEL2	0.409119	0.689501	-0.280382	Hypo
ANGPT1	0.731183	0.593856	0.137327	Hyper
ANGPT4	0.496419	0.614206	-0.117787	Hypo
ANGPTL5	0.83029	0.952335	-0.122045	Hypo
ANK2	0.764783	0.893345	-0.128562	Hypo
ANK3	0.558672	0.749846	-0.191174	Hypo
ANKDD1A	0.687694	0.524774	0.16292	Hyper
ANKLE1	0.690161	0.896714	-0.206553	Hypo
ANKLE2	0.795224	0.96563	-0.170406	Hypo
ANKMY1	0.507042	0.646536	-0.139495	Hypo
ANKRD1	0.646534	0.382087	0.264447	Hyper
ANKRD11	0.553396	0.236124	0.317272	Hyper
ANKRD13D	0.347605	0.576514	-0.228908	Hypo
ANKRD17	0.109813	0.595288	-0.485474	Hypo
ANKRD2	0.215708	0.367133	-0.151425	Hypo
ANKRD26	0.876326	0.536255	0.340071	Hyper
ANKRD26P1	0.570593	0.765505	-0.194912	Hypo
ANKRD29	0.455729	0.774556	-0.318827	Hypo
ANKRD30B	0.699688	0.881931	-0.182242	Hypo
ANKRD31	0.370506	0.731546	-0.36104	Hypo
ANKRD33	0.783838	0.9286	-0.144761	Hypo
ANKRD34B	0.738761	0.545439	0.193322	Hyper
ANKRD34C	0.824952	0.572518	0.252435	Hyper
ANKRD34C-AS1	0.328791	0.575948	-0.247157	Hypo
ANKRD35	0.749669	0.615566	0.134103	Hyper
ANKRD37	0.407536	0.144803	0.262732	Hyper
ANKRD39	0.60899	0.724476	-0.115486	Hypo
ANKRD40	0.0531574	0.251037	-0.19788	Hypo
ANKRD42	0.0293807	0.301731	-0.272351	Hypo
ANKRD44	0.456428	0.122912	0.333516	Hyper
ANKRD45	0.643595	0.769221	-0.125626	Hypo
ANKRD52	0.0531322	0.341929	-0.288797	Hypo
ANKRD53	0.491259	0.646814	-0.155555	Hypo
ANKRD55	0.399975	0.669248	-0.269274	Hypo
ANKRD56	0.229679	0.377492	-0.147812	Hypo
ANKRD6	0.775611	0.647243	0.128368	Hyper
ANKRD61	0.689476	0.83765	-0.148174	Hypo
ANKRD66	0.840544	0.605662	0.234883	Hyper
ANKS1B	0.235715	0.490252	-0.254537	Hypo
ANKS4B	0.740449	0.92142	-0.180971	Hypo
ANO1	0.432212	0.57037	-0.138158	Hypo
ANO2	0.896829	0.395432	0.501397	Hyper
ANO3	0.252176	0.414815	-0.162639	Hypo
ANO4	0.36669	0.51098	-0.14429	Hypo
ANO6	0.233408	0.567166	-0.333758	Hypo
ANO7	0.536663	0.79012	-0.253458	Hypo
ANP32B	0.811288	0.659058	0.15223	Hyper
ANP32C	0.362329	0.54381	-0.18148	Hypo
ANP32D	0.918872	0.579286	0.339586	Hyper
ANPEP	0.780774	0.947375	-0.166601	Hypo
ANTXR1	0.0235099	0.244723	-0.221213	Hypo
ANTXR2	0.314856	0.164904	0.149952	Hyper
ANUBL1	0.0660705	0.23011	-0.16404	Hypo
ANXA11	0.0452472	0.198085	-0.152838	Hypo
ANXA13	0.689195	0.866406	-0.17721	Hypo
ANXA2	0.331051	0.441926	-0.110875	Hypo
ANXA3	0.44284	0.751615	-0.308775	Hypo
ANXA5	0.198488	0.339776	-0.141289	Hypo
ANXA6	0.206602	0.583786	-0.377184	Hypo
AOAH	0.722523	0.969599	-0.247076	Hypo
AOAH-IT1	0.499458	0.159738	0.33972	Hyper
AOC3	0.643225	0.50499	0.138234	Hyper
AOX2P	0.638799	0.86403	-0.225231	Hypo
AP1G1	0.190362	0.582205	-0.391842	Hypo
AP1M2	0.564945	0.777805	-0.21286	Hypo
AP2A1	0.564709	0.410989	0.15372	Hyper
AP2B1	0.348543	0.468506	-0.119962	Hypo
AP2M1	0.828432	0.966153	-0.137721	Hypo
AP3B1	0.13834	0.349425	-0.211085	Hypo
AP3M2	0.477336	0.331679	0.145657	Hyper
AP3S2	0.927899	0.715087	0.212812	Hyper
AP4B1	0.0359663	0.288776	-0.25281	Hypo
AP4E1	0.433113	0.768889	-0.335776	Hypo
AP5B1	0.479207	0.70639	-0.227183	Hypo
APBA1	0.0336145	0.216536	-0.182922	Hypo
APBA2	0.0998247	0.710514	-0.610689	Hypo
APBB2	0.847689	0.558903	0.288786	Hyper
APBB3	0.571128	0.190627	0.380501	Hyper
APC	0.841421	0.689747	0.151674	Hyper
APC2	0.850591	0.691537	0.159054	Hyper
APCDD1	0.598802	0.717481	-0.118679	Hypo
APCS	0.399976	0.623123	-0.223147	Hypo
APELA	0.646926	0.88309	-0.236164	Hypo
APLNR	0.77547	0.552892	0.222578	Hyper
APOA1BP	0.662291	0.786652	-0.124361	Hypo
APOA4	0.501908	0.781915	-0.280007	Hypo
APOB48R	0.812039	0.917634	-0.105596	Hypo
APOBEC1	0.103298	0.371811	-0.268512	Hypo
APOBEC3A	0.572552	0.69422	-0.121668	Hypo
APOBEC3B	0.815509	0.664966	0.150543	Hyper
APOBEC3B-AS1	0.500461	0.644009	-0.143548	Hypo
APOBEC3C	0.0656356	0.229306	-0.163671	Hypo
APOBEC3H	0.882706	0.680846	0.201859	Hyper
APOC4	0.621416	0.851576	-0.23016	Hypo
APOD	0.573894	0.786803	-0.212909	Hypo
APOH	0.916521	0.729741	0.186781	Hyper
APOL2	0.108811	0.293984	-0.185173	Hypo
APOL3	0.653978	0.778792	-0.124814	Hypo
APOM	0.728653	0.843519	-0.114866	Hypo
APP	0.0814625	0.211058	-0.129596	Hypo
APPBP2	0.204795	0.0559033	0.148892	Hyper
APPL2	0.913117	0.769548	0.143569	Hyper
APRT	0.557009	0.231425	0.325584	Hyper
AQP1	0.330987	0.527038	-0.196051	Hypo
AQP11	0.769645	0.912176	-0.142531	Hypo
AQP2	0.451162	0.604872	-0.15371	Hypo
AQP4	0.0462892	0.15939	-0.113101	Hypo
AQP6	0.875217	0.707291	0.167926	Hyper
AQP9	0.744807	0.938256	-0.193449	Hypo
AQR	0.703386	0.882908	-0.179522	Hypo
ARAP2	0.787063	0.892852	-0.105788	Hypo
ARAP3	0.0296562	0.130218	-0.100561	Hypo
ARC	0.0379723	0.150211	-0.112239	Hypo
ARF5	0.553271	0.690069	-0.136798	Hypo
ARF6	0.150153	0.363487	-0.213334	Hypo
ARFGAP1	0.723839	0.498355	0.225483	Hyper
ARFIP1	0.0477953	0.193936	-0.14614	Hypo
ARFIP2	0.793334	0.946352	-0.153018	Hypo
ARG1	0.794782	0.930499	-0.135718	Hypo
ARG2	0.62381	0.273045	0.350765	Hyper
ARGLU1	0.223722	0.361918	-0.138196	Hypo
ARHGAP1	0.61732	0.771114	-0.153794	Hypo
ARHGAP12	0.20629	0.606754	-0.400464	Hypo
ARHGAP15	0.766947	0.90465	-0.137703	Hypo
ARHGAP17	0.779473	0.622506	0.156967	Hyper
ARHGAP18	0.043301	0.164609	-0.121308	Hypo
ARHGAP19	0.951775	0.720467	0.231308	Hyper
ARHGAP22	0.0346331	0.192549	-0.157916	Hypo
ARHGAP23	0.435749	0.721156	-0.285407	Hypo
ARHGAP24	0.569933	0.777584	-0.207651	Hypo
ARHGAP26-AS1	0.307773	0.536999	-0.229226	Hypo
ARHGAP27	0.797536	0.690629	0.106907	Hyper
ARHGAP29	0.0434397	0.26909	-0.22565	Hypo
ARHGAP32	0.716035	0.883995	-0.16796	Hypo
ARHGAP33	0.096975	0.33495	-0.237975	Hypo
ARHGDIA	0.0301345	0.160617	-0.130483	Hypo
ARHGDIB	0.682506	0.804144	-0.121638	Hypo
ARHGEF1	0.244207	0.119331	0.124876	Hyper
ARHGEF16	0.109059	0.305184	-0.196125	Hypo
ARHGEF18	0.477109	0.605782	-0.128673	Hypo
ARHGEF26	0.406606	0.552553	-0.145947	Hypo
ARHGEF28	0.330782	0.631516	-0.300734	Hypo
ARHGEF3	0.497514	0.628595	-0.131081	Hypo
ARHGEF33	0.762868	0.941103	-0.178235	Hypo
ARHGEF38	0.53987	0.860224	-0.320354	Hypo
ARHGEF39	0.478721	0.618207	-0.139486	Hypo
ARHGEF4	0.914818	0.741326	0.173492	Hyper
ARHGEF7	0.605958	0.850008	-0.24405	Hypo
ARHGEF7-AS2	0.561079	0.729395	-0.168316	Hypo
ARID3A	0.24816	0.641164	-0.393005	Hypo
ARID5B	0.310583	0.195525	0.115059	Hyper
ARL1	0.019663	0.134916	-0.115253	Hypo
ARL10	0.398198	0.498358	-0.10016	Hypo
ARL11	0.853321	0.744708	0.108613	Hyper
ARL13B	0.115707	0.338179	-0.222472	Hypo
ARL14	0.660373	0.842881	-0.182508	Hypo
ARL16	0.827595	0.676625	0.150971	Hyper
ARL4C	0.468718	0.617601	-0.148883	Hypo
ARL5A	0.365311	0.0739031	0.291408	Hyper
ARL6IP4	0.454443	0.578091	-0.123648	Hypo
ARL8A	0.271664	0.0496627	0.222002	Hyper
ARL8B	0.142784	0.401833	-0.259048	Hypo
ARL9	0.6575	0.925824	-0.268324	Hypo
ARMC10	0.280898	0.110388	0.17051	Hyper
ARMC2	0.316142	0.131002	0.185141	Hyper
ARMC2-AS1	0.879795	0.721782	0.158012	Hyper
ARMC3	0.226842	0.498692	-0.27185	Hypo
ARMC4	0.739254	0.894889	-0.155635	Hypo
ARMC5	0.103976	0.341492	-0.237516	Hypo
ARMC9	0.478794	0.179352	0.299442	Hyper
ARMS2	0.69611	0.912642	-0.216532	Hypo
ARNT2	0.614195	0.767614	-0.153419	Hypo
ARNTL	0.916383	0.712239	0.204144	Hyper
ARPC1B	0.235948	0.35593	-0.119982	Hypo
ARPC2	0.0648953	0.327049	-0.262154	Hypo
ARPC3	0.705908	0.964329	-0.258421	Hypo
ARPC4	0.592449	0.718594	-0.126146	Hypo
ARPC5L	0.309475	0.113941	0.195534	Hyper
ARPP19	0.654446	0.824755	-0.170309	Hypo
ARPP-21	0.617311	0.496989	0.120322	Hyper
ARRDC1	0.821102	0.959172	-0.13807	Hypo
ARRDC4	0.540028	0.709253	-0.169225	Hypo
ARSB	0.134196	0.286164	-0.151969	Hypo
ART3	0.663275	0.820881	-0.157606	Hypo
ARTN	0.037695	0.177656	-0.139961	Hypo
ARVCF	0.12539	0.333014	-0.207624	Hypo
AS3MT	0.620081	0.772005	-0.151924	Hypo
ASAH1	0.655612	0.534777	0.120835	Hyper
ASAH2	0.790395	0.912912	-0.122517	Hypo
ASAM	0.693482	0.578466	0.115016	Hyper
ASAP2	0.0201196	0.22572	-0.2056	Hypo
ASAP3	0.554276	0.789578	-0.235301	Hypo
ASB1	0.104397	0.315521	-0.211124	Hypo
ASB10	0.576663	0.801375	-0.224712	Hypo
ASB16	0.310614	0.698419	-0.387806	Hypo
ASB18	0.506084	0.674116	-0.168032	Hypo
ASB2	0.47209	0.576368	-0.104278	Hypo
ASB5	0.756762	0.867139	-0.110377	Hypo
ASB6	0.74004	0.940652	-0.200611	Hypo
ASB8	0.796289	0.958948	-0.162659	Hypo
ASCC2	0.0336336	0.176942	-0.143308	Hypo
ASCL1	0.761071	0.612914	0.148157	Hyper
ASCL2	0.758881	0.919431	-0.160551	Hypo
ASCL3	0.767779	0.935915	-0.168136	Hypo
ASCL4	0.536827	0.656766	-0.119939	Hypo
ASGR1	0.592546	0.796642	-0.204096	Hypo
ASGR2	0.549705	0.656511	-0.106806	Hypo
ASH2L	0.218962	0.106287	0.112674	Hyper
ASIC4	0.0660594	0.180044	-0.113985	Hypo
ASIP	0.656969	0.770776	-0.113807	Hypo
ASL	0.772548	0.926574	-0.154025	Hypo
ASNS	0.781854	0.925844	-0.14399	Hypo
ASNSD1	0.928864	0.824378	0.104486	Hyper
ASPA	0.472171	0.837988	-0.365817	Hypo
ASPDH	0.648819	0.824347	-0.175528	Hypo
ASPH	0.0383773	0.394102	-0.355725	Hypo
ASRGL1	0.857904	0.740664	0.117239	Hyper
ASS1	0.316405	0.583094	-0.26669	Hypo
ASTN2	0.520311	0.300905	0.219407	Hyper
ASXL1	0.331524	0.510086	-0.178563	Hypo
ASXL2	0.401587	0.734673	-0.333086	Hypo
ASZ1	0.929021	0.782833	0.146188	Hyper
ATAD5	0.623816	0.457135	0.166681	Hyper
ATCAY	0.62876	0.740734	-0.111974	Hypo
ATF5	0.382625	0.587417	-0.204792	Hypo
ATF6B	0.655617	0.779687	-0.12407	Hypo
ATF7	0.452889	0.678362	-0.225473	Hypo
ATF7IP	0.739007	0.94166	-0.202652	Hypo
ATF7IP2	0.695923	0.879596	-0.183674	Hypo
ATG10	0.409762	0.211117	0.198645	Hyper
ATG101	0.95524	0.753143	0.202098	Hyper
ATG13	0.301092	0.517305	-0.216213	Hypo
ATG16L2	0.0491431	0.28021	-0.231067	Hypo
ATG2B	0.505902	0.3206	0.185302	Hyper
ATG4C	0.271686	0.394926	-0.12324	Hypo
ATG9B	0.713362	0.916739	-0.203376	Hypo
ATIC	0.493826	0.695201	-0.201375	Hypo
ATMIN	0.30804	0.168993	0.139047	Hyper
ATOH1	0.0941679	0.209281	-0.115113	Hypo
ATOH7	0.729011	0.851876	-0.122865	Hypo
ATOH8	0.666359	0.443776	0.222583	Hyper
ATP10A	0.519685	0.73036	-0.210675	Hypo
ATP10B	0.314924	0.158037	0.156887	Hyper
ATP10D	0.336379	0.561764	-0.225386	Hypo
ATP11A	0.215124	0.359986	-0.144862	Hypo
ATP11B	0.0867443	0.435485	-0.348741	Hypo
ATP12A	0.507831	0.703102	-0.195271	Hypo
ATP13A2	0.338081	0.488479	-0.150398	Hypo
ATP13A4	0.227723	0.595333	-0.36761	Hypo
ATP13A5	0.486144	0.709197	-0.223053	Hypo
ATP1A2	0.685776	0.807298	-0.121522	Hypo
ATP1A3	0.198059	0.430155	-0.232096	Hypo
ATP1B1	0.340602	0.562136	-0.221534	Hypo
ATP2A1	0.427891	0.649261	-0.22137	Hypo
ATP2A2	0.487424	0.682448	-0.195024	Hypo
ATP2A3	0.943886	0.773628	0.170257	Hyper
ATP2B2	0.473084	0.679364	-0.206281	Hypo
ATP2C1	0.74046	0.917901	-0.177442	Hypo
ATP4A	0.678658	0.825553	-0.146896	Hypo
ATP4B	0.758218	0.949053	-0.190835	Hypo
ATP5A1	0.484257	0.134953	0.349304	Hyper
ATP5D	0.0353867	0.526009	-0.490622	Hypo
ATP5EP2	0.695775	0.872076	-0.176301	Hypo
ATP5G1	0.054	0.170785	-0.116785	Hypo
ATP5G2	0.106947	0.339547	-0.2326	Hypo
ATP5G3	0.937373	0.77827	0.159104	Hyper
ATP5I	0.0282175	0.19772	-0.169502	Hypo
ATP5J2	0.528633	0.321711	0.206922	Hyper
ATP5L	0.624834	0.512859	0.111975	Hyper
ATP5O	0.83069	0.564471	0.266219	Hyper
ATP6V0A1	0.769016	0.916946	-0.14793	Hypo
ATP6V0A2	0.119871	0.328861	-0.20899	Hypo
ATP6V0C	0.473567	0.657697	-0.18413	Hypo
ATP6V0D2	0.625974	0.777062	-0.151088	Hypo
ATP6V0E2	0.394064	0.244564	0.1495	Hyper
ATP6V1B1	0.199551	0.380423	-0.180872	Hypo
ATP6V1B1-AS1	0.017404	0.288794	-0.27139	Hypo
ATP6V1B2	0.766631	0.39961	0.36702	Hyper
ATP6V1E2	0.727301	0.891741	-0.16444	Hypo
ATP6V1F	0.511626	0.399099	0.112527	Hyper
ATP6V1G1	0.497431	0.250412	0.247019	Hyper
ATP8A1	0.702697	0.842298	-0.139601	Hypo
ATP8A2	0.624469	0.822116	-0.197647	Hypo
ATP8B1	0.791499	0.642384	0.149115	Hyper
ATP8B4	0.468511	0.701472	-0.23296	Hypo
ATPAF1	0.650131	0.816818	-0.166687	Hypo
ATPAF2	0.070365	0.238391	-0.168026	Hypo
ATRIP	0.830585	0.624397	0.206188	Hyper
ATXN10	0.781625	0.905489	-0.123864	Hypo
ATXN1L	0.440821	0.337723	0.103098	Hyper
ATXN7L1	0.946369	0.799747	0.146622	Hyper
ATXN7L3	0.09567	0.37967	-0.284	Hypo
ATXN7L3B	0.786247	0.924914	-0.138667	Hypo
ATXN8OS	0.959304	0.646963	0.312341	Hyper
AUH	0.898123	0.678994	0.219129	Hyper
AUNIP	0.0837722	0.312564	-0.228792	Hypo
AURKAIP1	0.0631353	0.337971	-0.274836	Hypo
AVEN	0.515498	0.701925	-0.186428	Hypo
AVIL	0.854007	0.732795	0.121212	Hyper
AVP	0.945708	0.817702	0.128006	Hyper
AVPI1	0.280327	0.118651	0.161676	Hyper
AVPR1A	0.341089	0.499742	-0.158653	Hypo
AXIN2	0.892787	0.728003	0.164784	Hyper
AZI1	0.0221913	0.149563	-0.127372	Hypo
AZIN1	0.360123	0.658108	-0.297985	Hypo
AZIN2	0.337169	0.734131	-0.396963	Hypo
AZU1	0.923073	0.807188	0.115885	Hyper
B2M	0.493069	0.376654	0.116415	Hyper
B3GALNT1	0.374807	0.514184	-0.139377	Hypo
B3GALT2	0.331771	0.547296	-0.215525	Hypo
B3GALTL	0.627084	0.908063	-0.280979	Hypo
B3GAT3	0.174196	0.0313003	0.142896	Hyper
B3GLCT	0.642094	0.853237	-0.211142	Hypo
B3GNT3	0.550914	0.708306	-0.157392	Hypo
B3GNT4	0.462131	0.616324	-0.154192	Hypo
B3GNT9	0.534854	0.647338	-0.112484	Hypo
B4GALNT1	0.689815	0.932632	-0.242817	Hypo
B4GALNT2	0.744298	0.934628	-0.19033	Hypo
B4GALNT3	0.695603	0.928677	-0.233074	Hypo
B4GALNT4	0.276555	0.45704	-0.180485	Hypo
B4GALT1	0.761583	0.876218	-0.114635	Hypo
B4GALT2	0.251678	0.478514	-0.226835	Hypo
B4GALT4-AS1	0.685868	0.850625	-0.164757	Hypo
B4GALT5	0.817802	0.690359	0.127442	Hyper
B4GALT6	0.936753	0.744581	0.192172	Hyper
BACE1	0.658393	0.890321	-0.231928	Hypo
BACH1-IT2	0.457653	0.647869	-0.190217	Hypo
BACH2	0.526631	0.330406	0.196225	Hyper
BAG2	0.747417	0.932122	-0.184705	Hypo
BAG5	0.0331237	0.155988	-0.122865	Hypo
BAHD1	0.363453	0.588842	-0.225389	Hypo
BAIAP2-AS1	0.14157	0.245851	-0.104281	Hypo
BAIAP2L1	0.897196	0.65837	0.238826	Hyper
BAIAP2L2	0.58454	0.72297	-0.13843	Hypo
BAIAP3	0.757863	0.598489	0.159374	Hyper
BAK1	0.0714323	0.324105	-0.252673	Hypo
BAMBI	0.75442	0.876992	-0.122572	Hypo
BANF2	0.887681	0.5542	0.333481	Hyper
BANK1	0.494447	0.792469	-0.298022	Hypo
BANP	0.60761	0.795183	-0.187573	Hypo
BARD1	0.821624	0.584536	0.237087	Hyper
BARHL1	0.120304	0.294561	-0.174257	Hypo
BARHL2	0.0545927	0.18658	-0.131988	Hypo
BASE	0.241614	0.343388	-0.101774	Hypo
BASP1	0.289241	0.46309	-0.173849	Hypo
BAT1	0.405114	0.183607	0.221507	Hyper
BAT3	0.437494	0.189187	0.248307	Hyper
BAT4	0.535076	0.245844	0.289232	Hyper
BAT5	0.479942	0.0867765	0.393166	Hyper
BATF	0.682345	0.898407	-0.216062	Hypo
BAZ2A	0.0681829	0.447629	-0.379446	Hypo
BBOX1	0.0839266	0.51074	-0.426813	Hypo
BBS1	0.61767	0.418753	0.198917	Hyper
BBS2	0.097363	0.304566	-0.207203	Hypo
BBS4	0.931077	0.794001	0.137075	Hyper
BBS5	0.402719	0.895595	-0.492876	Hypo
BBS7	0.0586907	0.222008	-0.163317	Hypo
BCAN	0.560344	0.727998	-0.167653	Hypo
BCAR1	0.0964271	0.328678	-0.232251	Hypo
BCAS2	0.692919	0.911264	-0.218345	Hypo
BCAS3	0.310526	0.0875066	0.22302	Hyper
BCAS4	0.945999	0.823856	0.122143	Hyper
BCAT1	0.10037	0.507301	-0.406932	Hypo
BCDIN3D-AS1	0.0514646	0.162491	-0.111027	Hypo
BCHE	0.0634259	0.173964	-0.110539	Hypo
BCKDHA	0.0586168	0.165205	-0.106588	Hypo
BCKDHB	0.461038	0.623559	-0.162521	Hypo
BCL2	0.777503	0.665227	0.112277	Hyper
BCL2A1	0.967731	0.861266	0.106465	Hyper
BCL6	0.488926	0.733533	-0.244607	Hypo
BCL7B	0.584891	0.810558	-0.225668	Hypo
BCL9L	0.52186	0.739461	-0.217601	Hypo
BCO1	0.168646	0.0294338	0.139212	Hyper
BCO2	0.617005	0.909735	-0.29273	Hypo
BCRP2	0.518231	0.358564	0.159667	Hyper
BDH1	0.945953	0.833687	0.112266	Hyper
BDKRB1	0.490323	0.687906	-0.197584	Hypo
BEAN1-AS1	0.942077	0.801484	0.140593	Hyper
BEST4	0.677913	0.870145	-0.192233	Hypo
BFSP1	0.188804	0.586229	-0.397425	Hypo
BGLAP	0.712564	0.324858	0.387706	Hyper
BHLHA15	0.387332	0.712653	-0.325321	Hypo
BHLHE40-AS1	0.12427	0.430834	-0.306563	Hypo
BICC1	0.368081	0.533145	-0.165064	Hypo
BICD2	0.0337509	0.650926	-0.617175	Hypo
BIK	0.43879	0.280418	0.158372	Hyper
BIN1	0.455397	0.763543	-0.308146	Hypo
BIN3	0.874563	0.628128	0.246435	Hyper
BIRC3	0.136966	0.319486	-0.18252	Hypo
BLCAP	0.879303	0.66651	0.212793	Hyper
BLNK	0.814146	0.934469	-0.120324	Hypo
BLOC1S1	0.74417	0.388099	0.356071	Hyper
BLOC1S4	0.0679416	0.276321	-0.208379	Hypo
BLVRA	0.297899	0.0999541	0.197945	Hyper
BMF	0.861869	0.693542	0.168327	Hyper
BMP10	0.192872	0.770028	-0.577156	Hypo
BMP2	0.164383	0.388584	-0.224201	Hypo
BMP4	0.878768	0.702822	0.175946	Hyper
BMP8B	0.280511	0.498431	-0.217919	Hypo
BMPER	0.453873	0.291923	0.161951	Hyper
BMPR1B	0.74874	0.904391	-0.155651	Hypo
BMPR2	0.286445	0.0798692	0.206576	Hyper
BNC2	0.756105	0.529839	0.226265	Hyper
BNIP1	0.0414995	0.322698	-0.281199	Hypo
BNIP2	0.0230923	0.695318	-0.672226	Hypo
BOC	0.900342	0.701262	0.19908	Hyper
BPGM	0.485388	0.338054	0.147334	Hyper
BPHL	0.0727689	0.474515	-0.401746	Hypo
BPIFA1	0.378996	0.567039	-0.188043	Hypo
BPIFB1	0.567994	0.345108	0.222886	Hyper
BPIFB2	0.831154	0.615386	0.215768	Hyper
BPIFB3	0.567018	0.832046	-0.265028	Hypo
BPIFB4	0.611709	0.720132	-0.108423	Hypo
BPIFB6	0.73764	0.917463	-0.179823	Hypo
BPIFC	0.431589	0.724342	-0.292753	Hypo
BPIL1	0.817563	0.973559	-0.155996	Hypo
BPIL2	0.93728	0.784334	0.152947	Hyper
BPIL3	0.403932	0.515506	-0.111573	Hypo
BPNT1	0.39796	0.515241	-0.117281	Hypo
BRAF	0.440559	0.56496	-0.124401	Hypo
BRCA2	0.348695	0.0753378	0.273357	Hyper
BRCAT107	0.585576	0.187743	0.397833	Hyper
BRD1	0.654959	0.542758	0.112201	Hyper
BRD2	0.0501099	0.166457	-0.116347	Hypo
BRD4	0.302781	0.478589	-0.175808	Hypo
BRD7	0.512896	0.675874	-0.162979	Hypo
BRF1	0.439701	0.635497	-0.195796	Hypo
BRF2	0.637517	0.81137	-0.173853	Hypo
BRI3BP	0.286541	0.396981	-0.11044	Hypo
BRICD5	0.387293	0.537158	-0.149865	Hypo
BRINP2	0.270925	0.387936	-0.117011	Hypo
BRIP1	0.822559	0.92382	-0.101261	Hypo
BRP44L	0.29693	0.772172	-0.475242	Hypo
BRPF1	0.534591	0.744158	-0.209567	Hypo
BRUNOL4	0.516096	0.262273	0.253823	Hyper
BRUNOL5	0.854753	0.498137	0.356616	Hyper
BRUNOL6	0.0448129	0.1505	-0.105687	Hypo
BSCL2	0.311908	0.481056	-0.169148	Hypo
BSN	0.746282	0.610122	0.13616	Hyper
BSND	0.584232	0.70685	-0.122618	Hypo
BSPRY	0.26214	0.480929	-0.218789	Hypo
BSX	0.0781598	0.273505	-0.195345	Hypo
BTBD1	0.246437	0.131432	0.115005	Hyper
BTBD10	0.391662	0.695109	-0.303446	Hypo
BTBD17	0.817651	0.696958	0.120693	Hyper
BTBD18	0.498146	0.817877	-0.319731	Hypo
BTBD3	0.600471	0.898584	-0.298113	Hypo
BTBD8	0.0492821	0.231008	-0.181726	Hypo
BTBD9	0.784408	0.921519	-0.137111	Hypo
BTC	0.562542	0.736675	-0.174133	Hypo
BTD	0.958027	0.746734	0.211293	Hyper
BTG1	0.514941	0.61706	-0.102119	Hypo
BTG3	0.528249	0.85019	-0.321941	Hypo
BTG4	0.410406	0.69391	-0.283504	Hypo
BTLA	0.425558	0.280065	0.145493	Hyper
BTN2A3	0.0987026	0.528507	-0.429804	Hypo
BTN3A2	0.540632	0.72324	-0.182607	Hypo
BTN3A3	0.0335728	0.194037	-0.160464	Hypo
BTNL10	0.767866	0.611394	0.156472	Hyper
BTNL2	0.777493	0.518481	0.259013	Hyper
BTNL8	0.664335	0.798876	-0.134541	Hypo
BTRC	0.718342	0.846693	-0.128351	Hypo
BUB1B	0.806482	0.946852	-0.140371	Hypo
BUB3	0.662413	0.890604	-0.228191	Hypo
BVES	0.581065	0.420426	0.160639	Hyper
BZRAP1	0.839142	0.701799	0.137343	Hyper
BZW1	0.0736066	0.600845	-0.527239	Hypo
C10orf105	0.39132	0.717628	-0.326308	Hypo
C10orf11	0.696153	0.9062	-0.210047	Hypo
C10orf110	0.865888	0.713274	0.152614	Hyper
C10orf118	0.745179	0.847961	-0.102782	Hypo
C10orf120	0.905318	0.643436	0.261882	Hyper
C10orf122	0.676878	0.816554	-0.139676	Hypo
C10orf126	0.386881	0.828103	-0.441222	Hypo
C10orf128	0.706788	0.871589	-0.164801	Hypo
C10orf131	0.0385311	0.424661	-0.38613	Hypo
C10orf137	0.479475	0.605836	-0.126361	Hypo
C10orf18	0.0368408	0.24397	-0.207129	Hypo
C10orf2	0.795098	0.550293	0.244805	Hyper
C10orf26	0.400861	0.534228	-0.133367	Hypo
C10orf28	0.445498	0.635535	-0.190037	Hypo
C10orf32	0.736008	0.886884	-0.150876	Hypo
C10orf35	0.398912	0.63838	-0.239469	Hypo
C10orf4	0.462243	0.572424	-0.110181	Hypo
C10orf47	0.383059	0.28142	0.101639	Hyper
C10orf53	0.780624	0.465651	0.314973	Hyper
C10orf54	0.222915	0.49923	-0.276315	Hypo
C10orf57	0.695622	0.901376	-0.205754	Hypo
C10orf67	0.689606	0.865153	-0.175547	Hypo
C10orf71	0.469546	0.612298	-0.142752	Hypo
C10orf72	0.272701	0.443227	-0.170526	Hypo
C10orf76	0.737661	0.883402	-0.145741	Hypo
C10orf81	0.913388	0.768642	0.144746	Hyper
C10orf84	0.399835	0.563931	-0.164097	Hypo
C10orf88	0.658864	0.77843	-0.119566	Hypo
C10orf90	0.567192	0.716025	-0.148834	Hypo
C10orf95	0.169504	0.416431	-0.246927	Hypo
C10orf99	0.383331	0.885452	-0.502121	Hypo
C11orf36	0.559763	0.665385	-0.105622	Hypo
C11orf40	0.737275	0.845186	-0.107912	Hypo
C11orf41	0.821209	0.68068	0.140529	Hyper
C11orf44	0.604647	0.786732	-0.182085	Hypo
C11orf52	0.685478	0.874498	-0.18902	Hypo
C11orf53	0.630706	0.900484	-0.269778	Hypo
C11orf63	0.587236	0.750706	-0.16347	Hypo
C11orf70	0.338783	0.484671	-0.145888	Hypo
C11orf73	0.662006	0.874877	-0.212871	Hypo
C11orf9	0.543172	0.292499	0.250673	Hyper
C11orf94	0.882632	0.634438	0.248194	Hyper
C11orf95	0.882189	0.774218	0.107971	Hyper
C12orf12	0.549977	0.406334	0.143644	Hyper
C12orf23	0.769491	0.534613	0.234878	Hyper
C12orf27	0.128549	0.267567	-0.139019	Hypo
C12orf34	0.337704	0.0914638	0.24624	Hyper
C12orf42	0.611477	0.460633	0.150844	Hyper
C12orf43	0.0697382	0.355077	-0.285339	Hypo
C12orf45	0.363453	0.642035	-0.278582	Hypo
C12orf54	0.254656	0.0916277	0.163029	Hyper
C12orf69	0.736165	0.904988	-0.168823	Hypo
C12orf71	0.660767	0.789624	-0.128856	Hypo
C12orf72	0.787415	0.964439	-0.177025	Hypo
C12orf74	0.52936	0.77916	-0.2498	Hypo
C12orf75	0.0712357	0.238862	-0.167627	Hypo
C12orf76	0.486151	0.708568	-0.222418	Hypo
C12orf77	0.280143	0.606545	-0.326402	Hypo
C13orf15	0.941869	0.772169	0.1697	Hyper
C13orf18	0.0463183	0.298856	-0.252538	Hypo
C13orf27	0.438657	0.56227	-0.123613	Hypo
C13orf29	0.921904	0.708073	0.213831	Hyper
C13orf30	0.403319	0.65301	-0.249691	Hypo
C13orf39	0.939368	0.758996	0.180372	Hyper
C14orf102	0.495937	0.239126	0.256812	Hyper
C14orf105	0.497689	0.733038	-0.235349	Hypo
C14orf106	0.810428	0.590283	0.220145	Hyper
C14orf115	0.397582	0.588574	-0.190992	Hypo
C14orf118	0.670717	0.900058	-0.229342	Hypo
C14orf138	0.715047	0.861506	-0.146459	Hypo
C14orf139	0.222613	0.339057	-0.116444	Hypo
C14orf159	0.479994	0.637762	-0.157768	Hypo
C14orf162	0.938421	0.688865	0.249556	Hyper
C14orf166	0.0185734	0.416544	-0.39797	Hypo
C14orf166B	0.0907494	0.314968	-0.224218	Hypo
C14orf169	0.611603	0.841887	-0.230283	Hypo
C14orf179	0.272229	0.0712635	0.200965	Hyper
C14orf180	0.834584	0.688204	0.14638	Hyper
C14orf181	0.33819	0.225086	0.113104	Hyper
C14orf184	0.805223	0.963283	-0.15806	Hypo
C14orf23	0.366209	0.659119	-0.29291	Hypo
C14orf37	0.330068	0.159343	0.170725	Hyper
C14orf4	0.647898	0.802547	-0.154649	Hypo
C14orf49	0.555569	0.730826	-0.175257	Hypo
C14orf64	0.21424	0.52482	-0.31058	Hypo
C14orf68	0.776445	0.880166	-0.103721	Hypo
C14orf70	0.912438	0.780974	0.131464	Hyper
C14orf80	0.139975	0.282814	-0.142839	Hypo
C15orf17	0.442424	0.213972	0.228452	Hyper
C15orf23	0.483813	0.740313	-0.256501	Hypo
C15orf26	0.161917	0.30744	-0.145523	Hypo
C15orf29	0.0400316	0.190764	-0.150732	Hypo
C15orf32	0.921156	0.819941	0.101215	Hyper
C15orf38	0.297581	0.192458	0.105123	Hyper
C15orf42	0.04914	0.156913	-0.107773	Hypo
C15orf43	0.724724	0.875326	-0.150602	Hypo
C15orf48	0.210496	0.417777	-0.20728	Hypo
C15orf51	0.580599	0.736229	-0.155629	Hypo
C15orf52	0.0356657	0.198679	-0.163013	Hypo
C15orf54	0.0268186	0.746367	-0.719548	Hypo
C15orf55	0.624872	0.856941	-0.232069	Hypo
C15orf59-AS1	0.840728	0.689718	0.15101	Hyper
C15orf61	0.172148	0.510609	-0.33846	Hypo
C15orf62	0.430162	0.214626	0.215535	Hyper
C16orf13	0.693205	0.929876	-0.236672	Hypo
C16orf45	0.932546	0.753816	0.17873	Hyper
C16orf47	0.466652	0.808072	-0.341419	Hypo
C16orf52	0.0907324	0.340762	-0.25003	Hypo
C16orf53	0.324813	0.502646	-0.177833	Hypo
C16orf57	0.250273	0.477541	-0.227267	Hypo
C16orf58	0.374009	0.591961	-0.217952	Hypo
C16orf59	0.954969	0.840132	0.114837	Hyper
C16orf62	0.409134	0.608898	-0.199763	Hypo
C16orf67	0.597512	0.473636	0.123876	Hyper
C16orf68	0.0273838	0.23929	-0.211906	Hypo
C16orf7	0.667314	0.432737	0.234577	Hyper
C16orf72	0.233194	0.675811	-0.442617	Hypo
C16orf74	0.48406	0.835832	-0.351772	Hypo
C16orf78	0.919426	0.810899	0.108528	Hyper
C16orf82	0.441419	0.593984	-0.152565	Hypo
C16orf87	0.431123	0.673582	-0.242459	Hypo
C16orf92	0.220438	0.0732482	0.14719	Hyper
C16orf93	0.333898	0.560487	-0.226589	Hypo
C16orf97	0.303897	0.628955	-0.325058	Hypo
C17orf101	0.610452	0.837229	-0.226777	Hypo
C17orf105	0.0615047	0.396491	-0.334987	Hypo
C17orf108	0.914917	0.814673	0.100244	Hyper
C17orf112	0.354647	0.174974	0.179673	Hyper
C17orf44	0.320438	0.595435	-0.274997	Hypo
C17orf50	0.763142	0.942599	-0.179457	Hypo
C17orf53	0.393235	0.678134	-0.284899	Hypo
C17orf57	0.96888	0.774443	0.194436	Hyper
C17orf58	0.213195	0.415871	-0.202676	Hypo
C17orf74	0.927489	0.719243	0.208245	Hyper
C17orf75	0.46979	0.605354	-0.135564	Hypo
C17orf76	0.672798	0.874659	-0.201861	Hypo
C17orf77	0.490678	0.688222	-0.197544	Hypo
C17orf79	0.108111	0.296975	-0.188864	Hypo
C17orf85	0.543513	0.31005	0.233462	Hyper
C17orf90	0.210607	0.650817	-0.44021	Hypo
C17orf95	0.740976	0.875112	-0.134136	Hypo
C17orf96	0.471757	0.746373	-0.274616	Hypo
C18orf18	0.469656	0.605399	-0.135742	Hypo
C18orf20	0.308336	0.0254426	0.282893	Hyper
C18orf21	0.145058	0.310107	-0.165049	Hypo
C18orf22	0.87281	0.494329	0.378481	Hyper
C18orf26	0.0567206	0.318249	-0.261529	Hypo
C18orf32	0.335391	0.163874	0.171517	Hyper
C18orf34	0.89379	0.734645	0.159145	Hyper
C18orf42	0.516335	0.40468	0.111655	Hyper
C18orf45	0.382332	0.597626	-0.215295	Hypo
C18orf54	0.697736	0.882542	-0.184807	Hypo
C19orf10	0.434515	0.808865	-0.374351	Hypo
C19orf12	0.227806	0.393672	-0.165866	Hypo
C19orf18	0.623614	0.811557	-0.187943	Hypo
C19orf23	0.247267	0.542121	-0.294853	Hypo
C19orf30	0.671044	0.502267	0.168777	Hyper
C19orf33	0.81965	0.9424	-0.12275	Hypo
C19orf34	0.498458	0.646468	-0.14801	Hypo
C19orf35	0.806037	0.679816	0.126221	Hyper
C19orf38	0.555448	0.772367	-0.216919	Hypo
C19orf41	0.866269	0.67746	0.188809	Hyper
C19orf44	0.953629	0.811716	0.141913	Hyper
C19orf54	0.24425	0.374424	-0.130174	Hypo
C19orf6	0.93318	0.67595	0.257231	Hyper
C19orf67	0.766937	0.928412	-0.161475	Hypo
C19orf84	0.40979	0.696157	-0.286366	Hypo
C1orf101	0.110006	0.432504	-0.322498	Hypo
C1orf103	0.0197642	0.145804	-0.12604	Hypo
C1orf106	0.199805	0.473352	-0.273547	Hypo
C1orf107	0.306581	0.0901554	0.216426	Hyper
C1orf109	0.221544	0.486165	-0.264621	Hypo
C1orf113	0.579995	0.458128	0.121866	Hyper
C1orf122	0.285269	0.103227	0.182042	Hyper
C1orf124	0.208322	0.50325	-0.294928	Hypo
C1orf125	0.0486791	0.399178	-0.350499	Hypo
C1orf128	0.172118	0.0621032	0.110015	Hyper
C1orf14	0.67946	0.894221	-0.214761	Hypo
C1orf141	0.745774	0.897573	-0.151799	Hypo
C1orf144	0.0766139	0.37935	-0.302736	Hypo
C1orf157	0.944862	0.826029	0.118834	Hyper
C1orf158	0.758893	0.573351	0.185542	Hyper
C1orf161	0.583902	0.852742	-0.268841	Hypo
C1orf162	0.626367	0.829786	-0.203418	Hypo
C1orf167	0.932024	0.762214	0.16981	Hyper
C1orf172	0.452812	0.722675	-0.269863	Hypo
C1orf175	0.715606	0.937344	-0.221738	Hypo
C1orf185	0.265306	0.162985	0.102321	Hyper
C1orf189	0.789492	0.940959	-0.151467	Hypo
C1orf192	0.25567	0.566947	-0.311278	Hypo
C1orf198	0.475402	0.637664	-0.162263	Hypo
C1orf203	0.865419	0.69491	0.170508	Hyper
C1orf21	0.470314	0.714611	-0.244297	Hypo
C1orf212	0.353492	0.503182	-0.14969	Hypo
C1orf229	0.875035	0.588802	0.286233	Hyper
C1orf230	0.937344	0.737643	0.199701	Hyper
C1orf233	0.692412	0.842852	-0.15044	Hypo
C1orf51	0.0679497	0.180249	-0.112299	Hypo
C1orf53	0.214322	0.331712	-0.117391	Hypo
C1orf54	0.24158	0.109169	0.132411	Hyper
C1orf55	0.448201	0.683905	-0.235704	Hypo
C1orf61	0.617883	0.761689	-0.143806	Hypo
C1orf64	0.784776	0.924053	-0.139276	Hypo
C1orf65	0.419996	0.667883	-0.247887	Hypo
C1orf68	0.340314	0.0832319	0.257082	Hyper
C1orf69	0.0770172	0.307218	-0.230201	Hypo
C1orf74	0.665578	0.385993	0.279585	Hyper
C1orf77	0.522458	0.670463	-0.148004	Hypo
C1orf94	0.740718	0.509175	0.231543	Hyper
C1orf95	0.587829	0.32897	0.258859	Hyper
C1QC	0.550434	0.866496	-0.316062	Hypo
C1QL1	0.857612	0.670031	0.187582	Hyper
C1QTNF2	0.351655	0.469191	-0.117536	Hypo
C1QTNF4	0.851049	0.540823	0.310226	Hyper
C1QTNF6	0.325634	0.217865	0.107769	Hyper
C1QTNF9	0.587042	0.848999	-0.261957	Hypo
C1RL	0.0842024	0.291697	-0.207495	Hypo
C2	0.677521	0.906534	-0.229012	Hypo
C20orf107	0.79933	0.908197	-0.108867	Hypo
C20orf114	0.148789	0.517654	-0.368865	Hypo
C20orf117	0.757236	0.908075	-0.150839	Hypo
C20orf123	0.8926	0.780029	0.112571	Hyper
C20orf160	0.82933	0.934544	-0.105213	Hypo
C20orf166	0.211661	0.476806	-0.265145	Hypo
C20orf186	0.0652482	0.22149	-0.156242	Hypo
C20orf24	0.933857	0.812157	0.1217	Hyper
C20orf26	0.797358	0.901454	-0.104096	Hypo
C20orf27	0.0510225	0.187494	-0.136472	Hypo
C20orf4	0.0368706	0.176193	-0.139322	Hypo
C20orf46	0.6891	0.938914	-0.249814	Hypo
C20orf54	0.557567	0.732757	-0.175189	Hypo
C20orf70	0.623423	0.790955	-0.167532	Hypo
C20orf78	0.170201	0.467028	-0.296828	Hypo
C20orf79	0.120055	0.352097	-0.232042	Hypo
C20orf85	0.0472125	0.215875	-0.168663	Hypo
C21orf128	0.796976	0.939029	-0.142053	Hypo
C21orf129	0.953568	0.851964	0.101604	Hyper
C21orf2	0.200286	0.3063	-0.106014	Hypo
C21orf33	0.29241	0.657223	-0.364813	Hypo
C21orf45	0.265923	0.0698893	0.196034	Hyper
C21orf58	0.381556	0.556882	-0.175327	Hypo
C21orf62	0.692232	0.880151	-0.187919	Hypo
C21orf7	0.596616	0.706922	-0.110307	Hypo
C21orf71	0.692681	0.908266	-0.215585	Hypo
C21orf82	0.955688	0.828586	0.127102	Hyper
C21orf88	0.064443	0.185837	-0.121394	Hypo
C21orf96	0.2443	0.521673	-0.277374	Hypo
C22orf15	0.81002	0.930239	-0.120219	Hypo
C22orf28	0.047001	0.281679	-0.234678	Hypo
C22orf31	0.831639	0.660578	0.171061	Hyper
C22orf32	0.327725	0.161515	0.16621	Hyper
C22orf33	0.92024	0.742332	0.177908	Hyper
C22orf34	0.918929	0.738601	0.180328	Hyper
C22orf36	0.0803305	0.320194	-0.239863	Hypo
C22orf39	0.0790714	0.248814	-0.169742	Hypo
C22orf40	0.939888	0.70308	0.236807	Hyper
C22orf41	0.280265	0.177808	0.102458	Hyper
C22orf42	0.5269	0.707089	-0.180189	Hypo
C2CD2L	0.485554	0.768729	-0.283175	Hypo
C2CD4A	0.865084	0.587169	0.277914	Hyper
C2CD5	0.533962	0.398708	0.135253	Hyper
C2orf16	0.575174	0.799982	-0.224808	Hypo
C2orf28	0.0776543	0.182084	-0.10443	Hypo
C2orf3	0.105247	0.397864	-0.292617	Hypo
C2orf40	0.329555	0.51824	-0.188685	Hypo
C2orf42	0.775048	0.913619	-0.138571	Hypo
C2orf44	0.35446	0.580693	-0.226233	Hypo
C2orf47	0.211023	0.412148	-0.201125	Hypo
C2orf52	0.430607	0.182544	0.248063	Hyper
C2orf54	0.436491	0.576862	-0.140371	Hypo
C2orf55	0.819886	0.92097	-0.101083	Hypo
C2orf66	0.431883	0.762882	-0.330998	Hypo
C2orf69	0.0509185	0.313103	-0.262185	Hypo
C2orf71	0.22006	0.760597	-0.540537	Hypo
C2orf82	0.628134	0.854289	-0.226155	Hypo
C2orf83	0.707962	0.842775	-0.134813	Hypo
C2orf88	0.776477	0.910513	-0.134036	Hypo
C2orf90	0.686874	0.949805	-0.262931	Hypo
C2orf91	0.818105	0.452034	0.366071	Hyper
C3	0.819438	0.922687	-0.10325	Hypo
C3AR1	0.733423	0.869276	-0.135853	Hypo
C3orf1	0.688367	0.911275	-0.222908	Hypo
C3orf20	0.555197	0.377709	0.177489	Hyper
C3orf25	0.91665	0.608602	0.308048	Hyper
C3orf30	0.573143	0.726991	-0.153847	Hypo
C3orf33	0.0348291	0.22335	-0.188521	Hypo
C3orf38	0.0686045	0.766452	-0.697847	Hypo
C3orf45	0.929755	0.703263	0.226491	Hyper
C3orf51	0.504669	0.725487	-0.220818	Hypo
C3orf52	0.0229716	0.163532	-0.14056	Hypo
C3orf56	0.942442	0.645831	0.296611	Hyper
C3orf57	0.0460691	0.29641	-0.250341	Hypo
C3orf59	0.680974	0.896745	-0.215771	Hypo
C3orf64	0.0218382	0.148601	-0.126762	Hypo
C3orf67	0.360451	0.578925	-0.218474	Hypo
C3orf67-AS1	0.827211	0.932029	-0.104818	Hypo
C3orf74	0.804197	0.620756	0.183441	Hyper
C3orf75	0.917572	0.600559	0.317013	Hyper
C3orf84	0.665712	0.926846	-0.261134	Hypo
C3P1	0.834461	0.556592	0.277869	Hyper
C4BPB	0.686787	0.470053	0.216734	Hyper
C4orf22	0.0767323	0.435393	-0.358661	Hypo
C4orf26	0.936231	0.452135	0.484096	Hyper
C4orf31	0.821782	0.925567	-0.103785	Hypo
C4orf35	0.544473	0.165499	0.378974	Hyper
C4orf36	0.0216273	0.223813	-0.202186	Hypo
C4orf39	0.929616	0.80695	0.122666	Hyper
C4orf44	0.566574	0.883671	-0.317097	Hypo
C4orf48	0.0624583	0.262108	-0.19965	Hypo
C4orf6	0.0718143	0.199331	-0.127517	Hypo
C5orf13	0.0851191	0.468867	-0.383747	Hypo
C5orf23	0.646437	0.852594	-0.206157	Hypo
C5orf35	0.708977	0.417765	0.291213	Hyper
C5orf4	0.732422	0.555045	0.177377	Hyper
C5orf41	0.293764	0.0271507	0.266614	Hyper
C5orf42	0.115564	0.499993	-0.384429	Hypo
C5orf45	0.0477472	0.463334	-0.415586	Hypo
C5orf46	0.843152	0.715508	0.127644	Hyper
C5orf49	0.782833	0.67617	0.106664	Hyper
C5orf56	0.869767	0.688343	0.181424	Hyper
C5orf58	0.776837	0.920023	-0.143186	Hypo
C5orf64	0.915648	0.812107	0.10354	Hyper
C5orf66	0.0878621	0.282308	-0.194446	Hypo
C5orf67	0.812679	0.947334	-0.134655	Hypo
C6orf1	0.0401701	0.154643	-0.114473	Hypo
C6orf103	0.243897	0.35789	-0.113993	Hypo
C6orf108	0.911229	0.805685	0.105544	Hyper
C6orf123	0.51177	0.772561	-0.260791	Hypo
C6orf125	0.798374	0.605004	0.19337	Hyper
C6orf127	0.633146	0.892407	-0.259261	Hypo
C6orf129	0.0771051	0.196797	-0.119692	Hypo
C6orf134	0.134691	0.449759	-0.315067	Hypo
C6orf136	0.87053	0.76449	0.106039	Hyper
C6orf145	0.0199359	0.129185	-0.109249	Hypo
C6orf15	0.570932	0.884651	-0.313719	Hypo
C6orf153	0.102345	0.239477	-0.137132	Hypo
C6orf162	0.541792	0.745905	-0.204113	Hypo
C6orf163	0.74397	0.867236	-0.123266	Hypo
C6orf170	0.711402	0.910206	-0.198803	Hypo
C6orf173	0.421945	0.617311	-0.195365	Hypo
C6orf191	0.806689	0.966295	-0.159606	Hypo
C6orf192	0.370543	0.0532372	0.317306	Hyper
C6orf195	0.941726	0.795335	0.146391	Hyper
C6orf203	0.737853	0.92469	-0.186837	Hypo
C6orf204	0.224887	0.447316	-0.222429	Hypo
C6orf222	0.795185	0.941131	-0.145946	Hypo
C6orf223	0.25502	0.397969	-0.142949	Hypo
C6orf226	0.618226	0.79891	-0.180684	Hypo
C6orf25	0.890058	0.781052	0.109007	Hyper
C6orf35	0.0913559	0.196281	-0.104925	Hypo
C6orf47	0.425953	0.0926265	0.333327	Hyper
C6orf48	0.753698	0.917449	-0.163751	Hypo
C6orf64	0.475483	0.714556	-0.239073	Hypo
C6orf89	0.0925858	0.260674	-0.168088	Hypo
C6orf97	0.311389	0.492452	-0.181063	Hypo
C7	0.340421	0.553776	-0.213355	Hypo
C7orf16	0.0400835	0.141026	-0.100943	Hypo
C7orf33	0.787177	0.893044	-0.105868	Hypo
C7orf4	0.955668	0.825332	0.130335	Hyper
C7orf41	0.0524404	0.16109	-0.10865	Hypo
C7orf47	0.260769	0.422006	-0.161236	Hypo
C7orf50	0.561066	0.740703	-0.179637	Hypo
C7orf57	0.0996819	0.439104	-0.339422	Hypo
C7orf58	0.0756893	0.311901	-0.236212	Hypo
C7orf60	0.316667	0.0882413	0.228426	Hyper
C7orf61	0.792701	0.678628	0.114073	Hyper
C7orf63	0.612242	0.826769	-0.214527	Hypo
C7orf68	0.118656	0.298525	-0.179869	Hypo
C7orf77	0.718123	0.875499	-0.157376	Hypo
C8A	0.618694	0.79254	-0.173846	Hypo
C8B	0.882138	0.780227	0.10191	Hyper
C8orf34	0.219095	0.0801414	0.138953	Hyper
C8orf4	0.418281	0.696511	-0.278229	Hypo
C8orf44	0.56451	0.301222	0.263288	Hyper
C8orf46	0.767826	0.890454	-0.122627	Hypo
C8orf47	0.0685281	0.343441	-0.274913	Hypo
C8orf48	0.22749	0.0345285	0.192962	Hyper
C8orf58	0.256396	0.114446	0.14195	Hyper
C8orf71	0.284381	0.498321	-0.21394	Hypo
C8orf73	0.565669	0.378467	0.187202	Hyper
C8orf74	0.656646	0.771712	-0.115066	Hypo
C8orf75	0.603387	0.424019	0.179368	Hyper
C8orf76	0.939463	0.708295	0.231169	Hyper
C8orf79	0.776154	0.913515	-0.137361	Hypo
C9	0.0706151	0.268507	-0.197892	Hypo
C9orf110	0.518394	0.352572	0.165821	Hyper
C9orf114	0.0399999	0.194933	-0.154933	Hypo
C9orf117	0.306701	0.448373	-0.141672	Hypo
C9orf135	0.339776	0.830367	-0.490591	Hypo
C9orf135-AS1	0.134769	0.509466	-0.374697	Hypo
C9orf152	0.549534	0.69609	-0.146556	Hypo
C9orf16	0.117657	0.413245	-0.295588	Hypo
C9orf167	0.703571	0.804022	-0.100451	Hypo
C9orf171	0.511111	0.65858	-0.147468	Hypo
C9orf173	0.853895	0.579505	0.274391	Hyper
C9orf47	0.75136	0.963109	-0.211749	Hypo
C9orf50	0.885873	0.779726	0.106147	Hyper
C9orf57	0.623658	0.778835	-0.155177	Hypo
C9orf62	0.706281	0.846673	-0.140392	Hypo
C9orf69	0.506818	0.6787	-0.171882	Hypo
C9orf72	0.399561	0.701015	-0.301455	Hypo
C9orf78	0.841264	0.954318	-0.113054	Hypo
C9orf84	0.580757	0.816149	-0.235393	Hypo
C9orf9	0.811265	0.70396	0.107306	Hyper
C9orf92	0.802521	0.911716	-0.109195	Hypo
CA11	0.119302	0.306017	-0.186715	Hypo
CA12	0.481573	0.651185	-0.169612	Hypo
CA14	0.580221	0.698667	-0.118446	Hypo
CA2	0.289372	0.613605	-0.324234	Hypo
CA3-AS1	0.316875	0.59176	-0.274885	Hypo
CA7	0.261871	0.549225	-0.287354	Hypo
CA8	0.120947	0.23677	-0.115823	Hypo
CA9	0.915026	0.696088	0.218938	Hyper
CAB39	0.927911	0.694198	0.233714	Hyper
CABLES2	0.0451905	0.173629	-0.128439	Hypo
CABP1	0.603705	0.73647	-0.132766	Hypo
CABP2	0.152161	0.408514	-0.256353	Hypo
CABP7	0.587383	0.776402	-0.189018	Hypo
CABYR	0.254644	0.849174	-0.59453	Hypo
CACHD1	0.747988	0.892091	-0.144104	Hypo
CACNA1A	0.461189	0.33182	0.12937	Hyper
CACNA1B	0.629366	0.888544	-0.259179	Hypo
CACNA1C-AS4	0.761322	0.914795	-0.153473	Hypo
CACNA1C-IT3	0.753163	0.882178	-0.129015	Hypo
CACNA1D	0.626562	0.400744	0.225818	Hyper
CACNA1G	0.566996	0.398196	0.1688	Hyper
CACNA2D2	0.618788	0.773451	-0.154664	Hypo
CACNA2D3	0.187684	0.518842	-0.331158	Hypo
CACNA2D3-AS1	0.939698	0.810626	0.129072	Hyper
CACNB2	0.42066	0.540188	-0.119527	Hypo
CACNG1	0.374154	0.772586	-0.398431	Hypo
CACNG2	0.09916	0.208497	-0.109337	Hypo
CACNG3	0.907773	0.744108	0.163665	Hyper
CACNG5	0.338735	0.541644	-0.202909	Hypo
CACNG6	0.690898	0.894393	-0.203495	Hypo
CACNG7	0.491568	0.717242	-0.225673	Hypo
CACNG8	0.669607	0.529497	0.14011	Hyper
CACTIN-AS1	0.327532	0.514213	-0.186681	Hypo
CACYBP	0.977747	0.837235	0.140512	Hyper
CADM3	0.346482	0.235874	0.110607	Hyper
CALB1	0.135572	0.471427	-0.335855	Hypo
CALCOCO1	0.293302	0.535314	-0.242013	Hypo
CALCOCO2	0.585094	0.825615	-0.240521	Hypo
CALCR	0.231037	0.413871	-0.182833	Hypo
CALHM2	0.624313	0.768697	-0.144384	Hypo
CALHM3	0.764879	0.560512	0.204367	Hyper
CALM2	0.0540806	0.270677	-0.216596	Hypo
CALM3	0.0377066	0.3482	-0.310493	Hypo
CALML3	0.482078	0.67484	-0.192762	Hypo
CALML3-AS1	0.344818	0.469742	-0.124923	Hypo
CALML6	0.904529	0.775694	0.128835	Hyper
CALN1	0.15924	0.378734	-0.219493	Hypo
CAMK1D	0.96887	0.817793	0.151077	Hyper
CAMK1G	0.523406	0.265001	0.258405	Hyper
CAMK2A	0.485469	0.688392	-0.202923	Hypo
CAMK2B	0.442131	0.549966	-0.107835	Hypo
CAMK2D	0.0392853	0.156056	-0.116771	Hypo
CAMK2N2	0.419515	0.217263	0.202252	Hyper
CAMK4	0.21599	0.456807	-0.240817	Hypo
CAMKK2	0.678309	0.924597	-0.246288	Hypo
CAMKV	0.242598	0.522968	-0.28037	Hypo
CAMSAP3	0.0927326	0.291048	-0.198316	Hypo
CAMTA2	0.490309	0.630549	-0.14024	Hypo
CAND2	0.940302	0.787258	0.153045	Hyper
CANT1	0.370853	0.531633	-0.16078	Hypo
CAP2	0.112347	0.416752	-0.304406	Hypo
CAPN1	0.135528	0.626768	-0.49124	Hypo
CAPN10	0.133062	0.465411	-0.332349	Hypo
CAPN13	0.498019	0.688924	-0.190906	Hypo
CAPN14	0.472638	0.790308	-0.31767	Hypo
CAPN3	0.72226	0.961978	-0.239718	Hypo
CAPN8	0.633944	0.836964	-0.20302	Hypo
CAPSL	0.409266	0.639187	-0.229921	Hypo
CAPZA3	0.0675077	0.355874	-0.288366	Hypo
CARD14	0.717108	0.85297	-0.135862	Hypo
CARD6	0.191033	0.0664223	0.124611	Hyper
CARD8	0.913077	0.794463	0.118615	Hyper
CARKD	0.547576	0.793159	-0.245583	Hypo
CARTPT	0.368099	0.487687	-0.119588	Hypo
CASC16	0.0370614	0.518034	-0.480973	Hypo
CASC19	0.0320583	0.399472	-0.367414	Hypo
CASC3	0.0689042	0.195261	-0.126357	Hypo
CASD1	0.133613	0.329726	-0.196113	Hypo
CASKIN1	0.322099	0.426268	-0.104169	Hypo
CASP1	0.0549762	0.359025	-0.304049	Hypo
CASP14	0.749961	0.572832	0.177129	Hyper
CASP4	0.335605	0.0602046	0.275401	Hyper
CASP6	0.919743	0.754997	0.164746	Hyper
CASP8	0.294281	0.484239	-0.189959	Hypo
CASP8AP2	0.118981	0.222335	-0.103355	Hypo
CASQ1	0.519102	0.714965	-0.195863	Hypo
CASR	0.489481	0.702304	-0.212823	Hypo
CASS4	0.664975	0.853526	-0.188551	Hypo
CASZ1	0.0535276	0.338306	-0.284778	Hypo
CATSPER1	0.055208	0.322528	-0.26732	Hypo
CATSPER3	0.722886	0.910039	-0.187153	Hypo
CATSPER4	0.257622	0.447406	-0.189785	Hypo
CATSPERG	0.439452	0.584116	-0.144664	Hypo
CAV2	0.285575	0.442751	-0.157177	Hypo
CAV3	0.78701	0.915583	-0.128573	Hypo
CBARP	0.406327	0.81005	-0.403723	Hypo
CBFA2T2	0.155007	0.514359	-0.359353	Hypo
CBL	0.77028	0.892612	-0.122332	Hypo
CBLC	0.683523	0.865564	-0.182041	Hypo
CBLN1	0.269686	0.437439	-0.167753	Hypo
CBLN2	0.873837	0.676502	0.197335	Hyper
CBLN3	0.89575	0.744706	0.151043	Hyper
CBLN4	0.594207	0.435046	0.159161	Hyper
CBR1	0.736827	0.883912	-0.147085	Hypo
CBR3	0.292274	0.114521	0.177753	Hyper
CBR4	0.0278824	0.169629	-0.141747	Hypo
CBX2	0.37944	0.571685	-0.192244	Hypo
CBX5	0.349444	0.630605	-0.281161	Hypo
CBX6	0.23778	0.113411	0.124368	Hyper
CC2D1A	0.632288	0.781875	-0.149587	Hypo
CC2D1B	0.0525822	0.296036	-0.243454	Hypo
CCAT1	0.468659	0.291075	0.177584	Hyper
CCBE1	0.65134	0.394312	0.257028	Hyper
CCDC101	0.683623	0.820152	-0.136528	Hypo
CCDC102B	0.313284	0.0480171	0.265267	Hyper
CCDC106	0.109864	0.243688	-0.133824	Hypo
CCDC108	0.551272	0.695433	-0.144161	Hypo
CCDC109A	0.654833	0.884317	-0.229485	Hypo
CCDC109B	0.0277568	0.243183	-0.215426	Hypo
CCDC110	0.293335	0.738394	-0.445059	Hypo
CCDC114	0.0646079	0.385057	-0.320449	Hypo
CCDC116	0.722926	0.851414	-0.128489	Hypo
CCDC117	0.16599	0.653743	-0.487753	Hypo
CCDC12	0.0897981	0.22338	-0.133582	Hypo
CCDC124	0.308446	0.0685739	0.239873	Hyper
CCDC125	0.0657928	0.208701	-0.142908	Hypo
CCDC126	0.104003	0.655222	-0.551218	Hypo
CCDC134	0.347093	0.233217	0.113877	Hyper
CCDC135	0.0425205	0.235475	-0.192955	Hypo
CCDC141	0.586333	0.806082	-0.219749	Hypo
CCDC147	0.26189	0.506449	-0.244559	Hypo
CCDC149	0.533659	0.307258	0.226401	Hyper
CCDC15	0.013053	0.233338	-0.220285	Hypo
CCDC150	0.0986254	0.788263	-0.689638	Hypo
CCDC153	0.968653	0.750109	0.218544	Hyper
CCDC154	0.81219	0.95165	-0.13946	Hypo
CCDC157	0.724343	0.954719	-0.230376	Hypo
CCDC166	0.954999	0.851368	0.103631	Hyper
CCDC168	0.682261	0.909054	-0.226794	Hypo
CCDC170	0.753014	0.941917	-0.188903	Hypo
CCDC172	0.702342	0.87603	-0.173688	Hypo
CCDC173	0.200343	0.302325	-0.101982	Hypo
CCDC180	0.180433	0.817129	-0.636695	Hypo
CCDC183	0.854754	0.960768	-0.106014	Hypo
CCDC185	0.881985	0.717659	0.164326	Hyper
CCDC21	0.345302	0.147742	0.19756	Hyper
CCDC24	0.0367454	0.164168	-0.127423	Hypo
CCDC27	0.763466	0.961207	-0.197741	Hypo
CCDC28A	0.0345976	0.259587	-0.224989	Hypo
CCDC28B	0.555647	0.708431	-0.152784	Hypo
CCDC30	0.766012	0.620269	0.145743	Hyper
CCDC37	0.803903	0.920781	-0.116878	Hypo
CCDC38	0.0723702	0.229681	-0.157311	Hypo
CCDC42	0.0737778	0.332473	-0.258695	Hypo
CCDC42B	0.191774	0.354205	-0.162431	Hypo
CCDC43	0.528312	0.712135	-0.183824	Hypo
CCDC46	0.0329214	0.255763	-0.222841	Hypo
CCDC49	0.870188	0.757342	0.112846	Hyper
CCDC50	0.331546	0.188576	0.14297	Hyper
CCDC52	0.352698	0.226879	0.125819	Hyper
CCDC6	0.165997	0.368864	-0.202867	Hypo
CCDC63	0.646562	0.824815	-0.178253	Hypo
CCDC64B	0.14062	0.406164	-0.265543	Hypo
CCDC67	0.477746	0.610245	-0.1325	Hypo
CCDC70	0.664809	0.832702	-0.167893	Hypo
CCDC71	0.0320518	0.374181	-0.342129	Hypo
CCDC71L	0.786258	0.891508	-0.105251	Hypo
CCDC81	0.561768	0.724015	-0.162247	Hypo
CCDC82	0.101429	0.239827	-0.138398	Hypo
CCDC88A	0.629248	0.851053	-0.221806	Hypo
CCDC89	0.625858	0.860435	-0.234577	Hypo
CCDC9	0.697782	0.263973	0.433809	Hyper
CCDC90B	0.0508176	0.25768	-0.206862	Hypo
CCDC94	0.855112	0.56764	0.287471	Hyper
CCDC96	0.0766873	0.392821	-0.316134	Hypo
CCDC99	0.350299	0.596103	-0.245804	Hypo
CCER1	0.897485	0.543809	0.353676	Hyper
CCER2	0.839166	0.657747	0.18142	Hyper
CCIN	0.895082	0.755973	0.13911	Hyper
CCK	0.552352	0.701568	-0.149216	Hypo
CCL1	0.0760192	0.488228	-0.412209	Hypo
CCL13	0.374884	0.695498	-0.320614	Hypo
CCL14	0.385451	0.649599	-0.264148	Hypo
CCL16	0.317244	0.543751	-0.226507	Hypo
CCL2	0.670598	0.492147	0.178452	Hyper
CCL20	0.375979	0.822537	-0.446558	Hypo
CCL22	0.138873	0.547542	-0.408669	Hypo
CCL23	0.0294882	0.141911	-0.112423	Hypo
CCL25	0.769019	0.947326	-0.178307	Hypo
CCL27	0.898766	0.710775	0.187991	Hyper
CCL8	0.0646351	0.209353	-0.144718	Hypo
CCM2	0.718497	0.867836	-0.149339	Hypo
CCNB1	0.368253	0.518701	-0.150448	Hypo
CCNB1IP1	0.296606	0.450226	-0.15362	Hypo
CCNB2	0.603062	0.908336	-0.305274	Hypo
CCND1	0.285287	0.149711	0.135577	Hyper
CCND2-AS1	0.36544	0.561439	-0.195999	Hypo
CCND3	0.688431	0.561347	0.127085	Hyper
CCNDBP1	0.712858	0.890452	-0.177595	Hypo
CCNE1	0.337206	0.554173	-0.216966	Hypo
CCNF	0.586562	0.859199	-0.272638	Hypo
CCNH	0.347842	0.520778	-0.172936	Hypo
CCNI2	0.055492	0.344122	-0.28863	Hypo
CCNJ	0.454036	0.68091	-0.226874	Hypo
CCNO	0.0561999	0.290816	-0.234616	Hypo
CCNY	0.641369	0.827775	-0.186407	Hypo
CCNYL2	0.648987	0.391361	0.257626	Hyper
CCR1	0.301145	0.53246	-0.231314	Hypo
CCR2	0.496273	0.669915	-0.173642	Hypo
CCR3	0.485746	0.285338	0.200408	Hyper
CCR4	0.720518	0.868168	-0.14765	Hypo
CCR5	0.952237	0.774728	0.177509	Hyper
CCR7	0.759807	0.928674	-0.168868	Hypo
CCR8	0.605853	0.776572	-0.170719	Hypo
CCR9	0.6982	0.977129	-0.278929	Hypo
CCRL1	0.692412	0.362825	0.329586	Hyper
CCRL2	0.741085	0.625862	0.115223	Hyper
CCSAP	0.118235	0.283667	-0.165432	Hypo
CCSER1	0.535577	0.814384	-0.278807	Hypo
CCT2	0.539534	0.696615	-0.157081	Hypo
CCT4	0.711565	0.868618	-0.157053	Hypo
CCT8L2	0.0337274	0.214816	-0.181089	Hypo
CD14	0.0431329	0.256721	-0.213588	Hypo
CD163L1	0.215208	0.454927	-0.239719	Hypo
CD164L2	0.895802	0.776169	0.119633	Hyper
CD180	0.698271	0.837085	-0.138814	Hypo
CD19	0.943297	0.783766	0.159532	Hyper
CD1A	0.749573	0.552979	0.196595	Hyper
CD1D	0.439502	0.600965	-0.161463	Hypo
CD1E	0.332224	0.0428427	0.289381	Hyper
CD200	0.627804	0.854753	-0.226949	Hypo
CD200R1	0.758839	0.883379	-0.12454	Hypo
CD200R1L	0.247026	0.530306	-0.28328	Hypo
CD207	0.748246	0.516632	0.231614	Hyper
CD209	0.24876	0.370044	-0.121284	Hypo
CD226	0.738006	0.848755	-0.11075	Hypo
CD27	0.519305	0.780357	-0.261052	Hypo
CD28	0.535227	0.872232	-0.337005	Hypo
CD2AP	0.373545	0.518356	-0.144811	Hypo
CD300A	0.748531	0.889461	-0.14093	Hypo
CD300LD	0.584462	0.718497	-0.134035	Hypo
CD300LG	0.337422	0.537621	-0.200199	Hypo
CD302	0.918819	0.736659	0.18216	Hyper
CD33	0.364915	0.526969	-0.162054	Hypo
CD34	0.58616	0.869065	-0.282905	Hypo
CD36	0.627279	0.831832	-0.204553	Hypo
CD37	0.424721	0.748983	-0.324261	Hypo
CD38	0.236829	0.576038	-0.339209	Hypo
CD3D	0.720217	0.910498	-0.190281	Hypo
CD3G	0.779547	0.880255	-0.100708	Hypo
CD47	0.0433944	0.167303	-0.123909	Hypo
CD48	0.50367	0.617394	-0.113724	Hypo
CD5	0.667842	0.840737	-0.172896	Hypo
CD52	0.72062	0.894754	-0.174134	Hypo
CD55	0.762268	0.91611	-0.153842	Hypo
CD58	0.572287	0.259487	0.3128	Hyper
CD5L	0.0359604	0.245201	-0.209241	Hypo
CD6	0.837964	0.597397	0.240566	Hyper
CD70	0.103653	0.245928	-0.142275	Hypo
CD80	0.058257	0.241825	-0.183568	Hypo
CD82	0.331762	0.171327	0.160435	Hyper
CD84	0.72059	0.550235	0.170355	Hyper
CD86	0.305646	0.530298	-0.224651	Hypo
CD8A	0.588223	0.705095	-0.116872	Hypo
CD9	0.452162	0.718521	-0.26636	Hypo
CD93	0.573833	0.800478	-0.226645	Hypo
CDA	0.443134	0.583873	-0.140739	Hypo
CDADC1	0.193283	0.015033	0.17825	Hyper
CDAN1	0.0377833	0.428831	-0.391048	Hypo
CDC16	0.700563	0.903962	-0.2034	Hypo
CDC25A	0.882027	0.535932	0.346096	Hyper
CDC25B	0.720527	0.892586	-0.172059	Hypo
CDC25C	0.365003	0.25665	0.108353	Hyper
CDC42BPA	0.127021	0.444561	-0.317539	Hypo
CDC42EP1	0.606852	0.77649	-0.169638	Hypo
CDC42EP2	0.108015	0.325123	-0.217108	Hypo
CDC42EP3	0.11006	0.23249	-0.12243	Hypo
CDC42EP5	0.859112	0.679669	0.179443	Hyper
CDC5L	0.404545	0.541424	-0.136878	Hypo
CDC6	0.854545	0.750445	0.104099	Hyper
CDC7	0.562077	0.327089	0.234988	Hyper
CDCA7	0.645512	0.822505	-0.176993	Hypo
CDCA8	0.40895	0.754971	-0.346021	Hypo
CDGAP	0.716578	0.872589	-0.156012	Hypo
CDH1	0.280008	0.402596	-0.122589	Hypo
CDH10	0.435198	0.0607183	0.37448	Hyper
CDH11	0.438337	0.547707	-0.109369	Hypo
CDH12	0.532576	0.251766	0.28081	Hyper
CDH13	0.656585	0.499063	0.157522	Hyper
CDH17	0.521789	0.88868	-0.366891	Hypo
CDH19	0.332417	0.0886682	0.243749	Hyper
CDH2	0.628034	0.817169	-0.189135	Hypo
CDH20	0.0330817	0.183246	-0.150165	Hypo
CDH22	0.301448	0.585958	-0.28451	Hypo
CDH23	0.421377	0.605935	-0.184557	Hypo
CDH26	0.118181	0.564057	-0.445876	Hypo
CDH29	0.582047	0.758388	-0.176341	Hypo
CDH3	0.527234	0.851775	-0.32454	Hypo
CDH5	0.609159	0.789291	-0.180132	Hypo
CDH6	0.522013	0.17017	0.351844	Hyper
CDH9	0.0908095	0.283031	-0.192221	Hypo
CDHR2	0.952271	0.7485	0.203771	Hyper
CDIPT	0.918153	0.755987	0.162166	Hyper
CDK1	0.396097	0.585485	-0.189388	Hypo
CDK10	0.241197	0.444438	-0.203241	Hypo
CDK18	0.913113	0.782567	0.130546	Hyper
CDK2	0.231678	0.101446	0.130233	Hyper
CDK20	0.219247	0.480628	-0.261381	Hypo
CDK2AP1	0.165187	0.39196	-0.226772	Hypo
CDK2AP2	0.210112	0.406018	-0.195906	Hypo
CDK4	0.907949	0.801711	0.106238	Hyper
CDK5	0.302041	0.143948	0.158092	Hyper
CDK5R2	0.891339	0.769226	0.122113	Hyper
CDKL2	0.499412	0.705909	-0.206498	Hypo
CDKL3	0.718638	0.897484	-0.178845	Hypo
CDKN1A	0.225568	0.547516	-0.321948	Hypo
CDKN2A	0.245586	0.722615	-0.477029	Hypo
CDKN2AIPNL	0.0400525	0.182727	-0.142675	Hypo
CDON	0.84305	0.978349	-0.135299	Hypo
CDR2	0.351428	0.0652745	0.286153	Hyper
CDYL	0.833871	0.947838	-0.113968	Hypo
CDYL2	0.75279	0.524733	0.228058	Hyper
CEACAM16	0.22225	0.495872	-0.273622	Hypo
CEACAM18	0.0372619	0.487404	-0.450142	Hypo
CEACAM21	0.372722	0.57622	-0.203497	Hypo
CEACAM4	0.260492	0.103742	0.156751	Hyper
CEACAM5	0.0791209	0.2812	-0.202079	Hypo
CEACAM6	0.832922	0.569636	0.263286	Hyper
CEACAM8	0.869203	0.647091	0.222112	Hyper
CEBPD	0.150024	0.268667	-0.118643	Hypo
CEBPZ	0.301966	0.0478059	0.25416	Hyper
CECR2	0.707791	0.567152	0.140639	Hyper
CECR5	0.604435	0.782813	-0.178379	Hypo
CECR6	0.66062	0.552176	0.108444	Hyper
CELF1	0.297036	0.413135	-0.116099	Hypo
CELF5	0.938874	0.817878	0.120996	Hyper
CELF6	0.492608	0.811451	-0.318842	Hypo
CELSR2	0.034485	0.32609	-0.291605	Hypo
CENPA	0.615863	0.813268	-0.197405	Hypo
CENPC	0.0565592	0.288797	-0.232238	Hypo
CENPE	0.590596	0.811793	-0.221196	Hypo
CENPH	0.214422	0.340016	-0.125593	Hypo
CENPQ	0.0689739	0.332258	-0.263284	Hypo
CENPU	0.331449	0.0929626	0.238486	Hyper
CENPV	0.259256	0.453903	-0.194646	Hypo
CENPW	0.782025	0.974753	-0.192728	Hypo
CEP104	0.6769	0.847635	-0.170735	Hypo
CEP110	0.830966	0.935429	-0.104463	Hypo
CEP135	0.394731	0.243146	0.151585	Hyper
CEP152	0.0615686	0.240414	-0.178846	Hypo
CEP192	0.475496	0.712263	-0.236768	Hypo
CEP41	0.972881	0.840986	0.131895	Hyper
CEP55	0.570406	0.689803	-0.119397	Hypo
CEP72	0.0721699	0.220252	-0.148082	Hypo
CEP97	0.542047	0.376283	0.165764	Hyper
CER1	0.248854	0.662378	-0.413524	Hypo
CERCAM	0.237644	0.794962	-0.557318	Hypo
CERKL	0.8008	0.937384	-0.136584	Hypo
CERS5	0.47243	0.578753	-0.106322	Hypo
CES5A	0.0620595	0.330302	-0.268242	Hypo
CES7	0.316128	0.679367	-0.363239	Hypo
CETP	0.766209	0.945928	-0.17972	Hypo
CFAP36	0.48997	0.352539	0.137431	Hyper
CFAP52	0.234065	0.346082	-0.112016	Hypo
CFD	0.873835	0.720613	0.153222	Hyper
CFH	0.660182	0.355448	0.304733	Hyper
CFHR5	0.854623	0.595481	0.259142	Hyper
CFLAR	0.584365	0.701995	-0.117631	Hypo
CFLAR-AS1	0.190426	0.0589567	0.131469	Hyper
CFTR	0.80725	0.924445	-0.117194	Hypo
CGA	0.671511	0.480565	0.190946	Hyper
CGN	0.863061	0.59798	0.26508	Hyper
CGREF1	0.473407	0.6116	-0.138192	Hypo
CGRRF1	0.861941	0.428897	0.433045	Hyper
CH25H	0.167567	0.318204	-0.150637	Hypo
CHAC1	0.0731969	0.225387	-0.15219	Hypo
CHADL	0.640659	0.816073	-0.175414	Hypo
CHAT	0.755526	0.593473	0.162053	Hyper
CHCHD2	0.489131	0.807037	-0.317906	Hypo
CHCHD5	0.950696	0.716218	0.234477	Hyper
CHCHD8	0.0839027	0.184563	-0.100661	Hypo
CHD2	0.87219	0.973712	-0.101522	Hypo
CHD4	0.590155	0.740553	-0.150398	Hypo
CHD5	0.0263564	0.168579	-0.142223	Hypo
CHD6	0.0394383	0.183088	-0.14365	Hypo
CHDH	0.333903	0.666911	-0.333008	Hypo
CHEK1	0.0551938	0.155637	-0.100443	Hypo
CHFR	0.0432954	0.229481	-0.186186	Hypo
CHGA	0.0430167	0.184485	-0.141469	Hypo
CHGB	0.4574	0.0992933	0.358106	Hyper
CHI3L1	0.840315	0.697001	0.143314	Hyper
CHI3L2	0.316281	0.580056	-0.263775	Hypo
CHIA	0.46016	0.213796	0.246364	Hyper
CHL1	0.468029	0.614869	-0.14684	Hypo
CHML	0.660615	0.875511	-0.214895	Hypo
CHMP4C	0.104922	0.430771	-0.325849	Hypo
CHMP6	0.376411	0.551852	-0.175441	Hypo
CHMP7	0.447233	0.724091	-0.276858	Hypo
CHN1	0.0636868	0.337235	-0.273548	Hypo
CHN2	0.555679	0.672293	-0.116613	Hypo
CHODL	0.239728	0.58635	-0.346622	Hypo
CHODL-AS1	0.783684	0.518205	0.265478	Hyper
CHORDC1	0.421901	0.237269	0.184633	Hyper
CHP	0.571135	0.855013	-0.283878	Hypo
CHP2	0.613561	0.726965	-0.113404	Hypo
CHPT1	0.453343	0.681836	-0.228492	Hypo
CHRM2	0.25178	0.510993	-0.259213	Hypo
CHRM3-AS1	0.941889	0.488681	0.453208	Hyper
CHRM5	0.0629673	0.284043	-0.221075	Hypo
CHRNA10	0.463807	0.682498	-0.218691	Hypo
CHRNA3	0.93482	0.730618	0.204202	Hyper
CHRNA5	0.63376	0.762628	-0.128869	Hypo
CHRNA6	0.514478	0.361437	0.153041	Hyper
CHRNA9	0.440479	0.638548	-0.19807	Hypo
CHRNB1	0.201795	0.365951	-0.164156	Hypo
CHRNB2	0.92579	0.593678	0.332112	Hyper
CHRNG	0.238728	0.457378	-0.218651	Hypo
CHST10	0.159494	0.399217	-0.239723	Hypo
CHST11	0.768177	0.902477	-0.134299	Hypo
CHST13	0.28604	0.505233	-0.219194	Hypo
CHST15	0.792287	0.898742	-0.106455	Hypo
CHST2	0.0330464	0.255487	-0.222441	Hypo
CHST5	0.489943	0.802707	-0.312764	Hypo
CHST8	0.825924	0.684585	0.141339	Hyper
CHSY1	0.408868	0.553875	-0.145007	Hypo
CHTF18	0.201285	0.438392	-0.237107	Hypo
CHTF8	0.121221	0.33151	-0.210289	Hypo
CHUK	0.709466	0.873435	-0.163969	Hypo
CHURC1	0.0985087	0.305236	-0.206728	Hypo
CIAO1	0.484697	0.595027	-0.11033	Hypo
CIB3	0.433505	0.652102	-0.218597	Hypo
CIC	0.638902	0.850388	-0.211485	Hypo
CIDECP	0.803451	0.506365	0.297086	Hyper
CILP	0.443499	0.584885	-0.141386	Hypo
CILP2	0.531516	0.855455	-0.323939	Hypo
CIRBP	0.454049	0.696875	-0.242826	Hypo
CIRH1A	0.0293665	0.160643	-0.131277	Hypo
CISH	0.945984	0.477807	0.468177	Hyper
CIT	0.40226	0.604261	-0.202002	Hypo
CIZ1	0.139927	0.378465	-0.238538	Hypo
CKAP4	0.919014	0.758263	0.16075	Hyper
CKB	0.245314	0.100857	0.144457	Hyper
CKLF	0.783495	0.481841	0.301655	Hyper
CKLF-CMTM1	0.943578	0.783866	0.159712	Hyper
CKM	0.656522	0.857167	-0.200645	Hypo
CKS2	0.060254	0.428046	-0.367792	Hypo
CLASP2	0.18143	0.312228	-0.130798	Hypo
CLCA1	0.45784	0.739294	-0.281454	Hypo
CLCN1	0.728395	0.872173	-0.143778	Hypo
CLCN3	0.10015	0.714314	-0.614164	Hypo
CLCN6	0.555905	0.327377	0.228528	Hyper
CLCNKB	0.823366	0.652986	0.170379	Hyper
CLDN1	0.755637	0.898077	-0.14244	Hypo
CLDN10	0.574582	0.846468	-0.271886	Hypo
CLDN10-AS1	0.752727	0.880403	-0.127676	Hypo
CLDN11	0.584811	0.91558	-0.330769	Hypo
CLDN14	0.879707	0.744087	0.13562	Hyper
CLDN16	0.725873	0.858815	-0.132942	Hypo
CLDN17	0.261235	0.142499	0.118736	Hyper
CLDN22	0.757966	0.895585	-0.137619	Hypo
CLDN25	0.698547	0.497051	0.201496	Hyper
CLDN5	0.772868	0.903594	-0.130726	Hypo
CLDN6	0.758484	0.884266	-0.125781	Hypo
CLDN8	0.656203	0.812568	-0.156365	Hypo
CLDN9	0.922867	0.786873	0.135994	Hyper
CLDND2	0.675171	0.823278	-0.148107	Hypo
CLEC10A	0.969157	0.508332	0.460825	Hyper
CLEC11A	0.599331	0.82047	-0.221139	Hypo
CLEC12A	0.0802896	0.285819	-0.205529	Hypo
CLEC12B	0.657716	0.829831	-0.172116	Hypo
CLEC1A	0.496733	0.645614	-0.148881	Hypo
CLEC2D	0.592094	0.782896	-0.190802	Hypo
CLEC4A	0.601749	0.756075	-0.154327	Hypo
CLEC4E	0.412429	0.67436	-0.261932	Hypo
CLEC4G	0.950659	0.787694	0.162965	Hyper
CLEC4M	0.369845	0.64303	-0.273184	Hypo
CLEC7A	0.761694	0.90721	-0.145515	Hypo
CLGN	0.401499	0.641562	-0.240063	Hypo
CLIC1	0.443433	0.554509	-0.111076	Hypo
CLIC3	0.0785214	0.295394	-0.216872	Hypo
CLIC4	0.0352179	0.161161	-0.125943	Hypo
CLIC5	0.362253	0.603273	-0.24102	Hypo
CLIP1-AS1	0.529342	0.7085	-0.179159	Hypo
CLIP4	0.46248	0.254307	0.208173	Hyper
CLK2	0.68164	0.7914	-0.10976	Hypo
CLK4	0.331762	0.528429	-0.196666	Hypo
CLLU1	0.919802	0.795522	0.12428	Hyper
CLLU1OS	0.598867	0.73561	-0.136743	Hypo
CLMN	0.27801	0.107347	0.170663	Hyper
CLN5	0.394058	0.60632	-0.212262	Hypo
CLN6	0.649925	0.768256	-0.118331	Hypo
CLNK	0.281701	0.644062	-0.362362	Hypo
CLP1	0.0425631	0.251154	-0.208591	Hypo
CLPP	0.763377	0.938431	-0.175054	Hypo
CLPS	0.450901	0.662033	-0.211133	Hypo
CLPTM1	0.06432	0.342225	-0.277905	Hypo
CLRN2	0.628109	0.795448	-0.167339	Hypo
CLRN3	0.464602	0.656061	-0.191458	Hypo
CLSTN2	0.277899	0.426092	-0.148193	Hypo
CLSTN3	0.337674	0.531421	-0.193747	Hypo
CLTA	0.0970744	0.538058	-0.440984	Hypo
CLTB	0.681027	0.849577	-0.16855	Hypo
CLU	0.379191	0.625928	-0.246737	Hypo
CLUAP1	0.422101	0.254088	0.168013	Hyper
CLUH	0.622888	0.75287	-0.129983	Hypo
CLUL1	0.621478	0.443654	0.177825	Hyper
CLVS1	0.478164	0.778155	-0.299991	Hypo
CLVS2	0.15617	0.263286	-0.107117	Hypo
CLYBL-AS1	0.696181	0.910532	-0.214351	Hypo
CMAH	0.477809	0.848808	-0.370999	Hypo
CMBL	0.3654	0.512048	-0.146649	Hypo
CMTM1	0.807813	0.926726	-0.118913	Hypo
CMTM4	0.550558	0.843078	-0.29252	Hypo
CMTM7	0.0227622	0.144066	-0.121304	Hypo
CMTR2	0.48619	0.891705	-0.405515	Hypo
CNDP2	0.959413	0.820297	0.139116	Hyper
CNFN	0.387064	0.556444	-0.16938	Hypo
CNGA1	0.353531	0.604623	-0.251092	Hypo
CNGA3	0.640184	0.529206	0.110978	Hyper
CNGA4	0.589194	0.841409	-0.252215	Hypo
CNGB3	0.501635	0.101428	0.400206	Hyper
CNIH	0.375924	0.861751	-0.485827	Hypo
CNIH2	0.623565	0.727796	-0.104231	Hypo
CNN1	0.615104	0.847094	-0.23199	Hypo
CNNM1	0.0446728	0.348378	-0.303705	Hypo
CNNM3	0.062126	0.167313	-0.105187	Hypo
CNNM4	0.0310051	0.207649	-0.176644	Hypo
CNOT8	0.0708979	0.215824	-0.144926	Hypo
CNR2	0.692394	0.832315	-0.139921	Hypo
CNRIP1	0.361612	0.0490821	0.31253	Hyper
CNST	0.0602878	0.196923	-0.136635	Hypo
CNTD2	0.662508	0.842155	-0.179647	Hypo
CNTF	0.762477	0.903651	-0.141174	Hypo
CNTLN	0.06919	0.259878	-0.190688	Hypo
CNTN4	0.165451	0.331975	-0.166525	Hypo
CNTN4-AS1	0.398525	0.572935	-0.17441	Hypo
CNTN4-AS2	0.257838	0.10491	0.152927	Hyper
CNTN6	0.407573	0.266792	0.140781	Hyper
COA6	0.830468	0.933323	-0.102856	Hypo
COA7	0.689476	0.409033	0.280443	Hyper
COASY	0.73382	0.526947	0.206873	Hyper
COCH	0.0602111	0.310708	-0.250496	Hypo
COG1	0.0265982	0.18069	-0.154092	Hypo
COG6	0.760956	0.895758	-0.134801	Hypo
COIL	0.632576	0.905207	-0.272631	Hypo
COL11A2	0.603252	0.96482	-0.361567	Hypo
COL13A1	0.0392676	0.154562	-0.115294	Hypo
COL15A1	0.0513056	0.427886	-0.376581	Hypo
COL17A1	0.410262	0.608112	-0.19785	Hypo
COL18A1	0.929697	0.784301	0.145396	Hyper
COL1A1	0.591956	0.805625	-0.213669	Hypo
COL22A1	0.342304	0.469244	-0.12694	Hypo
COL23A1	0.954908	0.72667	0.228238	Hyper
COL24A1	0.960377	0.741205	0.219172	Hyper
COL25A1	0.403163	0.774381	-0.371219	Hypo
COL29A1	0.599541	0.808849	-0.209308	Hypo
COL3A1	0.285555	0.446761	-0.161206	Hypo
COL4A2	0.423711	0.149479	0.274232	Hyper
COL4A3	0.928494	0.784557	0.143937	Hyper
COL4A3BP	0.365823	0.494619	-0.128797	Hypo
COL5A1	0.0917414	0.223156	-0.131415	Hypo
COL5A3	0.818363	0.951689	-0.133326	Hypo
COL6A2	0.069177	0.212228	-0.143051	Hypo
COL6A3	0.524451	0.69286	-0.168409	Hypo
COL7A1	0.411498	0.522672	-0.111174	Hypo
COL8A1	0.0557634	0.320497	-0.264734	Hypo
COL9A1	0.269514	0.600077	-0.330563	Hypo
COL9A3	0.530924	0.645802	-0.114877	Hypo
COLEC11	0.21513	0.597857	-0.382727	Hypo
COLEC12	0.76803	0.595041	0.172989	Hyper
COLGALT1	0.680992	0.817944	-0.136953	Hypo
COMMD1	0.737396	0.868705	-0.131309	Hypo
COMMD2	0.0426298	0.15285	-0.110221	Hypo
COMMD5	0.0432238	0.145517	-0.102293	Hypo
COMMD8	0.404162	0.63966	-0.235498	Hypo
COMT	0.406786	0.567221	-0.160436	Hypo
COMTD1	0.704234	0.87876	-0.174526	Hypo
COPG	0.360327	0.205578	0.154748	Hyper
COPS3	0.623616	0.315797	0.307819	Hyper
COPS7B	0.0435842	0.319663	-0.276079	Hypo
COPS8	0.434463	0.24714	0.187324	Hyper
COQ10A	0.0905737	0.371546	-0.280973	Hypo
COQ10B	0.503636	0.838903	-0.335267	Hypo
COQ2	0.5841	0.462177	0.121923	Hyper
COQ6	0.579785	0.737001	-0.157216	Hypo
CORIN	0.152522	0.456384	-0.303862	Hypo
CORO1A	0.303054	0.442234	-0.139179	Hypo
CORO1B	0.428375	0.546779	-0.118404	Hypo
CORO1C	0.565219	0.700812	-0.135593	Hypo
CORO2A	0.427142	0.759463	-0.332321	Hypo
COTL1	0.586299	0.0960109	0.490288	Hyper
COX15	0.609006	0.453067	0.155939	Hyper
COX6B1	0.665208	0.840367	-0.175159	Hypo
COX7B2	0.255206	0.502083	-0.246877	Hypo
COX7C	0.407646	0.545629	-0.137983	Hypo
COX8C	0.692547	0.875107	-0.18256	Hypo
CPA1	0.756668	0.915026	-0.158358	Hypo
CPA4	0.680475	0.824281	-0.143806	Hypo
CPA6	0.221112	0.426387	-0.205276	Hypo
CPE	0.376365	0.635222	-0.258857	Hypo
CPLX2	0.868015	0.596937	0.271077	Hyper
CPLX4	0.289094	0.446193	-0.157099	Hypo
CPN2	0.490813	0.906632	-0.415818	Hypo
CPNE1	0.0233738	0.290011	-0.266638	Hypo
CPNE3	0.573466	0.85701	-0.283544	Hypo
CPNE5	0.0502164	0.265297	-0.21508	Hypo
CPO	0.488573	0.619661	-0.131088	Hypo
CPOX	0.0283901	0.225992	-0.197602	Hypo
CPQ	0.500973	0.768295	-0.267323	Hypo
CPSF1	0.275987	0.415944	-0.139957	Hypo
CPSF3L	0.85245	0.608343	0.244107	Hyper
CPSF4L	0.356908	0.487876	-0.130968	Hypo
CPT1A	0.577896	0.730633	-0.152737	Hypo
CPT2	0.0322476	0.180586	-0.148339	Hypo
CPXM2	0.811771	0.696343	0.115429	Hyper
CPZ	0.667415	0.836746	-0.169331	Hypo
CR1L	0.486089	0.662662	-0.176572	Hypo
CRABP1	0.437422	0.774553	-0.337131	Hypo
CRABP2	0.0722011	0.209049	-0.136848	Hypo
CRADD	0.0269298	0.450004	-0.423074	Hypo
CRAT8	0.303869	0.123987	0.179881	Hyper
CRB1	0.499088	0.730189	-0.231101	Hypo
CRB2	0.621799	0.731948	-0.110148	Hypo
CRBN	0.664888	0.900411	-0.235524	Hypo
CREB3L1	0.566532	0.741637	-0.175105	Hypo
CREB3L3	0.22045	0.451999	-0.231549	Hypo
CREB5	0.920396	0.801893	0.118503	Hyper
CREBBP	0.864188	0.742657	0.12153	Hyper
CREBL2	0.387167	0.864968	-0.477801	Hypo
CREBZF	0.0709366	0.430587	-0.35965	Hypo
CREM	0.698099	0.830577	-0.132479	Hypo
CRH	0.503769	0.629964	-0.126195	Hypo
CRHBP	0.692731	0.849673	-0.156941	Hypo
CRIM1	0.202727	0.353851	-0.151123	Hypo
CRIP1	0.63065	0.775309	-0.144659	Hypo
CRIP2	0.547013	0.728989	-0.181975	Hypo
CRIP3	0.296514	0.427029	-0.130514	Hypo
CRISP1	0.0697043	0.460792	-0.391088	Hypo
CRISP2	0.295428	0.475678	-0.18025	Hypo
CRK	0.940366	0.724222	0.216144	Hyper
CRLF1	0.117659	0.233253	-0.115594	Hypo
CRLF3	0.507127	0.378732	0.128395	Hyper
CRMP1	0.609648	0.813138	-0.20349	Hypo
CRTAC1	0.106808	0.350231	-0.243423	Hypo
CRTC1	0.396489	0.722969	-0.32648	Hypo
CRTC2	0.933302	0.827611	0.105692	Hyper
CRX	0.954221	0.814725	0.139496	Hyper
CRYBB3	0.782889	0.889345	-0.106456	Hypo
CRYGA	0.913231	0.752699	0.160532	Hyper
CRYGB	0.758881	0.883449	-0.124568	Hypo
CRYGN	0.805954	0.656752	0.149202	Hyper
CRYGS	0.804008	0.93816	-0.134152	Hypo
CRYL1	0.789121	0.90207	-0.112949	Hypo
CRYZ	0.21744	0.509476	-0.292036	Hypo
CSDAP1	0.105012	0.365702	-0.26069	Hypo
CSDC2	0.611523	0.494965	0.116557	Hyper
CSDE1	0.59384	0.2993	0.29454	Hyper
CSE1L	0.323598	0.54886	-0.225262	Hypo
CSF1	0.441508	0.659647	-0.218139	Hypo
CSF1R	0.0953543	0.490894	-0.39554	Hypo
CSF2	0.536312	0.699532	-0.163221	Hypo
CSF3R	0.729817	0.868029	-0.138213	Hypo
CSMD1	0.0602776	0.196647	-0.13637	Hypo
CSMD2	0.463202	0.674846	-0.211644	Hypo
CSMD3	0.615935	0.302252	0.313683	Hyper
CSN1S2B	0.706254	0.513543	0.192712	Hyper
CSN1S2BP	0.856818	0.471976	0.384842	Hyper
CSN3	0.688434	0.508381	0.180053	Hyper
CSNK1A1	0.395797	0.603932	-0.208135	Hypo
CSNK1A1L	0.646897	0.8143	-0.167403	Hypo
CSNK1A1P	0.624159	0.865641	-0.241482	Hypo
CSNK1D	0.0500047	0.249133	-0.199128	Hypo
CSNK1G1	0.682347	0.855202	-0.172855	Hypo
CSNK1G3	0.740333	0.516218	0.224116	Hyper
CSPG4	0.0836364	0.283696	-0.200059	Hypo
CSPP1	0.73256	0.940643	-0.208083	Hypo
CSRNP2	0.784734	0.570772	0.213962	Hyper
CSRP1	0.55595	0.806428	-0.250478	Hypo
CSRP3	0.723361	0.841587	-0.118226	Hypo
CST11	0.708253	0.84693	-0.138678	Hypo
CST5	0.654897	0.802029	-0.147132	Hypo
CST6	0.767887	0.961581	-0.193694	Hypo
CST8	0.588248	0.847509	-0.259261	Hypo
CST9L	0.447107	0.726419	-0.279312	Hypo
CSTA	0.634815	0.81504	-0.180225	Hypo
CSTF3	0.628381	0.316152	0.312229	Hyper
CSTT	0.0711364	0.573853	-0.502717	Hypo
CTAGE5	0.333529	0.491337	-0.157809	Hypo
CTBS	0.356683	0.545231	-0.188548	Hypo
CTD-2350J17.1	0.0729216	0.365418	-0.292497	Hypo
CTDNEP1	0.895094	0.781327	0.113767	Hyper
CTDP1	0.276847	0.503345	-0.226499	Hypo
CTDSP2	0.114455	0.261113	-0.146658	Hypo
CTDSPL2	0.631715	0.341383	0.290332	Hyper
CTF1	0.796921	0.661734	0.135187	Hyper
CTHRC1	0.533	0.694016	-0.161016	Hypo
CTLA4	0.564007	0.760991	-0.196983	Hypo
CTNNA1	0.712854	0.565419	0.147435	Hyper
CTNNA2	0.219486	0.359086	-0.1396	Hypo
CTNNA3	0.552563	0.334303	0.218259	Hyper
CTNNAL1	0.226056	0.443707	-0.217651	Hypo
CTNNB1	0.0835239	0.715149	-0.631625	Hypo
CTNND2	0.394429	0.551804	-0.157375	Hypo
CTPS	0.429463	0.674875	-0.245411	Hypo
CTR9	0.693011	0.53664	0.156371	Hyper
CTRB2	0.811623	0.925314	-0.113691	Hypo
CTSD	0.229593	0.445729	-0.216135	Hypo
CTSE	0.863844	0.758861	0.104983	Hyper
CTSG	0.376768	0.539774	-0.163006	Hypo
CTSK	0.831227	0.948248	-0.117022	Hypo
CTSV	0.6053	0.836121	-0.23082	Hypo
CTSW	0.648758	0.885683	-0.236926	Hypo
CTSZ	0.648236	0.821183	-0.172947	Hypo
CTTNBP2	0.223518	0.480372	-0.256855	Hypo
CTXN3	0.44377	0.725424	-0.281654	Hypo
CUBN	0.582645	0.772556	-0.18991	Hypo
CUL3	0.712285	0.247896	0.464389	Hyper
CUL4A	0.35814	0.526445	-0.168305	Hypo
CUTA	0.353113	0.228354	0.124759	Hyper
CUX2	0.423311	0.662428	-0.239117	Hypo
CWC15	0.100761	0.303096	-0.202335	Hypo
CWC25	0.633917	0.77324	-0.139323	Hypo
CXADR	0.392567	0.0277451	0.364822	Hyper
CXCL1	0.530106	0.283635	0.246471	Hyper
CXCL13	0.313584	0.543253	-0.229669	Hypo
CXCL17	0.921575	0.745702	0.175873	Hyper
CXCL3	0.560082	0.70791	-0.147827	Hypo
CXCL6	0.031592	0.237668	-0.206076	Hypo
CXCR2	0.739717	0.572897	0.16682	Hyper
CXCR5	0.732123	0.859221	-0.127098	Hypo
CXCR6	0.72668	0.864401	-0.137721	Hypo
CXCR7	0.516838	0.623232	-0.106395	Hypo
CXXC5	0.638119	0.357331	0.280788	Hyper
CYB561	0.716451	0.541963	0.174488	Hyper
CYB561A3	0.812425	0.960547	-0.148122	Hypo
CYB561D1	0.902125	0.712936	0.189189	Hyper
CYB5A	0.0147179	0.157431	-0.142713	Hypo
CYB5B	0.898033	0.794247	0.103786	Hyper
CYB5R2	0.733677	0.848376	-0.1147	Hypo
CYB5R4	0.0210138	0.142894	-0.121881	Hypo
CYBRD1	0.0464183	0.226593	-0.180174	Hypo
CYCS	0.5143	0.853805	-0.339505	Hypo
CYFIP1	0.360761	0.148999	0.211762	Hyper
CYFIP2	0.683114	0.786529	-0.103415	Hypo
CYP11A1	0.724115	0.86946	-0.145346	Hypo
CYP1A1	0.948463	0.79239	0.156073	Hyper
CYP1B1	0.473391	0.691039	-0.217648	Hypo
CYP20A1	0.711142	0.836069	-0.124927	Hypo
CYP26A1	0.0401745	0.352123	-0.311948	Hypo
CYP26B1	0.0762748	0.278637	-0.202362	Hypo
CYP2A13	0.335436	0.230584	0.104852	Hyper
CYP2B6	0.929718	0.751827	0.17789	Hyper
CYP2B7P1	0.794898	0.915441	-0.120543	Hypo
CYP2C18	0.118272	0.435247	-0.316975	Hypo
CYP2C8	0.302976	0.601335	-0.298358	Hypo
CYP2F1	0.474221	0.577865	-0.103643	Hypo
CYP2S1	0.242862	0.636395	-0.393533	Hypo
CYP2W1	0.564094	0.680319	-0.116225	Hypo
CYP3A7	0.852824	0.956768	-0.103944	Hypo
CYP4A11	0.0266362	0.154575	-0.127938	Hypo
CYP4A22	0.327991	0.489765	-0.161774	Hypo
CYP4B1	0.357081	0.539316	-0.182235	Hypo
CYP4F2	0.636503	0.404459	0.232044	Hyper
CYP4X1	0.511874	0.367117	0.144757	Hyper
CYP51A1	0.165168	0.336946	-0.171778	Hypo
CYP7A1	0.805608	0.913823	-0.108215	Hypo
CYP7B1	0.791548	0.574359	0.217188	Hyper
CYTH1	0.556744	0.658511	-0.101767	Hypo
CYTH3	0.040077	0.218506	-0.178429	Hypo
CYTH4	0.719167	0.861087	-0.14192	Hypo
CYTL1	0.715448	0.949725	-0.234277	Hypo
D2HGDH	0.387083	0.511911	-0.124828	Hypo
DAB1-AS1	0.732859	0.871826	-0.138967	Hypo
DAB2IP	0.679453	0.834702	-0.155249	Hypo
DACT1	0.469844	0.8381	-0.368256	Hypo
DACT3	0.948469	0.84741	0.101059	Hyper
DACT3-AS1	0.563118	0.751114	-0.187996	Hypo
DAD1	0.358563	0.610215	-0.251652	Hypo
DAGLA	0.111758	0.492625	-0.380867	Hypo
DAND5	0.65751	0.853055	-0.195544	Hypo
DAO	0.807006	0.915024	-0.108018	Hypo
DAOA-AS1	0.897814	0.529877	0.367937	Hyper
DAPK1	0.67259	0.838544	-0.165953	Hypo
DAPL1	0.379445	0.68117	-0.301725	Hypo
DARC	0.0233927	0.187097	-0.163704	Hypo
DARS-AS1	0.281152	0.105572	0.17558	Hyper
DAXX	0.0362693	0.215755	-0.179486	Hypo
DAZAP1	0.769149	0.545551	0.223598	Hyper
DAZAP2	0.474214	0.576224	-0.10201	Hypo
DBC1	0.477364	0.312085	0.165279	Hyper
DBF4B	0.797397	0.693613	0.103784	Hyper
DBI	0.4772	0.30753	0.169669	Hyper
DBT	0.65831	0.779301	-0.120991	Hypo
DBX2	0.278362	0.435844	-0.157482	Hypo
DCAF4	0.456243	0.664918	-0.208675	Hypo
DCAF4L2	0.216326	0.427307	-0.210981	Hypo
DCAF5	0.458558	0.777636	-0.319078	Hypo
DCAF8	0.142833	0.453018	-0.310185	Hypo
DCAKD	0.252331	0.430868	-0.178538	Hypo
DCANP1	0.923933	0.786137	0.137796	Hyper
DCDC1	0.622041	0.814268	-0.192227	Hypo
DCHS2	0.456719	0.765133	-0.308414	Hypo
DCK	0.608845	0.846742	-0.237898	Hypo
DCLK3	0.571095	0.809734	-0.238639	Hypo
DCN	0.257839	0.54597	-0.28813	Hypo
DCP1B	0.0208981	0.507504	-0.486606	Hypo
DCP2	0.190591	0.399524	-0.208933	Hypo
DCT	0.388528	0.496594	-0.108067	Hypo
DCTD	0.187182	0.524848	-0.337666	Hypo
DCTN1	0.36254	0.501992	-0.139452	Hypo
DCTN6	0.894861	0.60324	0.291621	Hyper
DCTPP1	0.0840368	0.369133	-0.285097	Hypo
DCUN1D2	0.0549213	0.34513	-0.290209	Hypo
DCUN1D4	0.0469505	0.574609	-0.527658	Hypo
DCUN1D5	0.216009	0.0243647	0.191644	Hyper
DDA1	0.844935	0.693104	0.15183	Hyper
DDAH1	0.0364563	0.171823	-0.135367	Hypo
DDB2	0.0837998	0.675925	-0.592125	Hypo
DDC-AS1	0.518644	0.877031	-0.358387	Hypo
DDHD1	0.104481	0.447744	-0.343263	Hypo
DDHD2	0.0383209	0.207939	-0.169618	Hypo
DDIT4L	0.510068	0.69252	-0.182453	Hypo
DDN	0.928373	0.72839	0.199983	Hyper
DDR1	0.504358	0.369977	0.134381	Hyper
DDR2	0.92115	0.789474	0.131675	Hyper
DDX1	0.470208	0.589546	-0.119338	Hypo
DDX17	0.656976	0.410183	0.246793	Hyper
DDX18	0.379697	0.558081	-0.178384	Hypo
DDX28	0.116734	0.287991	-0.171257	Hypo
DDX39A	0.0325367	0.135614	-0.103077	Hypo
DDX4	0.728031	0.86211	-0.134079	Hypo
DDX52	0.69465	0.909327	-0.214677	Hypo
DDX56	0.43545	0.691894	-0.256443	Hypo
DDX60	0.675314	0.929301	-0.253987	Hypo
DEC1	0.386758	0.65496	-0.268202	Hypo
DEFA4	0.64564	0.881074	-0.235434	Hypo
DEFB1	0.687033	0.486397	0.200636	Hyper
DEFB104A	0.955181	0.755048	0.200133	Hyper
[truncated: 7,297 more rows]

## Sheet: DML in common OE and UCP4
common genes which are differentially methylated in the OE and UCP4 when compared to KOs
A2BP1
A2M
A2MP1
AA06
AAA1
AADACL3
AADAT
AAMP
AARS
ABCA5
ABCA6
ABCA9
ABCC4
ABCD2
ABCF2
ABCG8
ABHD5
ACACB
ACADL
ACAN
ACBD4
ACBD5
ACBD6
ACCN1
ACER2
ACIN1
ACKR3
ACOT7
ACOX3
ACPP
ACSF3
ACSL3
ACSL6
ACSM1
ACSM5
ACTA2
ACTBL2
ACTL7B
ACTN2
ACTR3B
ACTR3C
ACTR8
ACVR1
ACVR1B
ACY3
ACYP1
ADAL
ADAM12
ADAM2
ADAM21
ADAM28
ADAM29
ADAM5P
ADAMTS20
ADAMTS8
ADAMTS9
ADAP2
ADAT1
ADCY1
ADCY8
ADCYAP1
ADD2
ADGRL2
ADH1B
ADH6
ADH7
ADIG
ADIPOR1
ADORA1
ADPGK
ADRA1A
ADRA2A
ADRB3
ADSSL1
AEBP2
AFAP1L1
AGAP2
AGAP3
AGBL1
AGFG2
AGMO
AGPAT1
AGPS
AGXT
AGXT2
AGXT2L2
AHCTF1
AHR
AHSP
AIF1
AIP
AK1
AK5
AKR1C3
AKR1E2
ALAD
ALDH1A3
ALDH2
ALDH8A1
ALDOC
ALK
ALKBH7
ALOX12P2
ALS2
ALS2CR4
AMAC1L3
AMBN
AMIGO1
AMN1
AMPD1
AMTN
ANGEL2
ANGPT1
ANK2
ANKDD1A
ANKRD1
ANKRD11
ANKRD13D
ANKRD29
ANKRD30B
ANKRD34C
ANKRD34C-AS1
ANKRD40
ANKRD44
ANKRD45
ANKRD56
ANKRD6
ANKS4B
ANO1
ANO2
ANO3
ANO4
ANO6
ANP32D
ANTXR1
ANXA3
ANXA6
AOAH
AOC3
AP1G1
AP3S2
APBA2
APELA
APLNR
APOBEC1
APOBEC3H
APOD
APOH
AQP11
AQP4
AQP6
ARAP3
ARF5
ARG2
ARHGAP12
ARHGAP17
ARHGAP18
ARHGAP19
ARHGAP24
ARHGDIA
ARHGEF1
ARHGEF16
ARHGEF28
ARHGEF3
ARHGEF33
ARL6IP4
ARMC2-AS1
ARMC5
ARPP-21
ARPP19
ARRDC1
ARSB
ARTN
AS3MT
ASAH1
ASB2
ASCL1
ASCL4
ASGR1
ASGR2
ASNSD1
ASPA
ASPDH
ASPH
ASS1
ASXL2
ASZ1
ATAD5
ATCAY
ATG10
ATG13
ATG16L2
ATG2B
ATIC
ATOH8
ATP11B
ATP12A
ATP13A2
ATP13A5
ATP1A3
ATP2A1
ATP2A3
ATP5D
ATP5I
ATP6V1B1-AS1
ATP6V1F
ATP8B4
ATXN7L1
ATXN8OS
AZIN1
AZU1
B2M
B3GALT2
B3GNT3
B3GNT9
B4GALNT1
B4GALNT2
B4GALT6
BACH2
BANF2
BARD1
BARHL1
BASE
BBS1
BBS2
BBS4
BBS5
BCAN
BCAS4
BCAT1
BCL6
BCL7B
BCL9L
BCRP2
BDH1
BDKRB1
BEAN1-AS1
BFSP1
BICC1
BIK
BIN1
BIRC3
BLNK
BLOC1S1
BLOC1S4
BMF
BMP2
BMPER
BNIP1
BOC
BPHL
BPIL2
BRCA2
BRCAT107
BRD1
BRD7
BRF1
BRF2
BRICD5
BRPF1
BRUNOL5
BSCL2
BTBD10
BTBD18
BTC
BTD
BTLA
BTN2A3
BTN3A3
BUB3
BZW1
C10orf110
C10orf120
C10orf131
C10orf26
C10orf28
C10orf4
C10orf47
C10orf53
C10orf54
C10orf57
C10orf71
C10orf72
C10orf88
C10orf90
C10orf95
C11orf40
C11orf63
C11orf70
C11orf94
C12orf12
C12orf42
C12orf54
C12orf74
C12orf75
C12orf77
C13orf15
C13orf29
C13orf39
C14orf105
C14orf106
C14orf138
C14orf180
C14orf37
C14orf70
C15orf23
C15orf26
C15orf32
C15orf38
C15orf42
C15orf61
C15orf62
C16orf45
C16orf57
C16orf78
C16orf82
C16orf97
C17orf105
C17orf108
C17orf50
C17orf57
C17orf75
C17orf77
C17orf85
C17orf90
C18orf26
C18orf42
C18orf54
C19orf10
C19orf18
C19orf23
C19orf35
C19orf41
C19orf67
C1QTNF2
C1QTNF4
C1RL
C1orf106
C1orf109
C1orf124
C1orf125
C1orf167
C1orf198
C1orf229
C1orf55
C1orf61
C1orf64
C1orf65
C1orf77
C1orf94
C1orf95
C20orf26
C20orf54
C20orf78
C20orf79
C21orf2
C21orf58
C21orf7
C22orf28
C22orf34
C22orf40
C2CD4A
C2orf16
C2orf54
C2orf55
C2orf66
C2orf71
C2orf83
C2orf91
C3
C3P1
C3orf30
C3orf38
C3orf52
C3orf56
C3orf57
C3orf59
C3orf67
C4BPB
C4orf6
C5orf13
C5orf23
C5orf4
C5orf46
C5orf49
C5orf56
C5orf66
C5orf67
C6orf125
C6orf127
C6orf134
C6orf173
C6orf204
C6orf222
C6orf64
C7
C7orf4
C7orf47
C8A
C8B
C8orf73
C8orf75
C9
C9orf135
C9orf135-AS1
C9orf16
C9orf171
C9orf47
C9orf57
C9orf69
C9orf78
CA11
CA12
CA3-AS1
CA7
CA8
CAB39
CABP7
CACHD1
CACNA1A
CACNA1B
CACNA1D
CACNA1G
CACNA2D2
CACNA2D3
CACNG1
CACNG2
CACNG7
CACYBP
CALCOCO1
CALCOCO2
CALCR
CALM3
CAMK1D
CAMK1G
CAMK2N2
CAMKK2
CAMKV
CAPN13
CAPN14
CAPZA3
CASC16
CASP14
CASP6
CASP8
CASP8AP2
CASR
CASZ1
CATSPER4
CBL
CBLN2
CC2D1B
CCBE1
CCDC108
CCDC109B
CCDC110
CCDC126
CCDC135
CCDC149
CCDC153
CCDC157
CCDC166
CCDC21
CCDC28A
CCDC63
CCDC67
CCDC82
CCDC94
CCDC96
CCDC99
CCER1
CCER2
CCIN
CCK
CCL1
CCL13
CCL14
CCL2
CCL20
CCL27
CCL8
CCM2
CCND1
CCNH
CCNI2
CCNJ
CCNO
CCR1
CCR2
CCR3
CCR5
CCRL1
CCRL2
CCSAP
CCSER1
CD163L1
CD1A
CD200
CD207
CD209
CD28
CD2AP
CD300LD
CD302
CD33
CD34
CD38
CD47
CD48
CD58
CD6
CD80
CD84
CD86
CD8A
CDAN1
CDC25A
CDC25B
CDC42BPA
CDC42EP3
CDC42EP5
CDC5L
CDCA7
CDH1
CDH12
CDH17
CDH19
CDH20
CDH23
CDH6
CDHR2
CDK20
CDK2AP1
CDK4
CDKL2
CDKN1A
CDKN2A
CEACAM18
CEACAM21
CEACAM5
CEACAM6
CEACAM8
CELSR2
CENPA
CENPC
CENPV
CENPW
CEP104
CER1
CES5A
CES7
CGN
CGRRF1
CH25H
CHAT
CHD2
CHD5
CHD6
CHFR
CHGA
CHIA
CHMP4C
CHMP6
CHN2
CHODL
CHORDC1
CHPT1
CHRM3-AS1
CHRNA6
CHRNA9
CHRNG
CHST10
CHST13
CHTF8
CIB3
CIDECP
CIRBP
CIT
CKAP4
CKLF
CKS2
CLCA1
CLCN3
CLDN16
CLDN25
CLEC12A
CLEC12B
CLEC4A
CLEC4M
CLGN
CLIC1
CLIC3
CLIC5
CLK4
CLLU1
CLLU1OS
CLN5
CLNK
CLP1
CLRN3
CLSTN2
CLTA
CLVS2
CMTM7
CNDP2
CNFN
CNGA3
CNIH2
CNN1
CNST
CNTN4
CNTN4-AS1
CNTN4-AS2
COA6
COA7
COASY
COL11A2
COL15A1
COL18A1
COL23A1
COL29A1
COL4A3BP
COL6A2
COL6A3
COL7A1
COL8A1
COL9A1
COL9A3
COMMD2
COPG
COQ10A
COQ2
COQ6
CORO2A
COX15
COX7B2
COX8C
CPE
CPLX2
CPLX4
CPO
CPSF3L
CPT1A
CPXM2
CRABP2
CRB1
CRH
CRIM1
CRISP2
CRLF1
CRLF3
CRYGA
CRYZ
CSDC2
CSF3R
CSMD1
CSMD2
CSN1S2B
CSN1S2BP
CSN3
CSNK1G3
CSRNP2
CSRP3
CST11
CST5
CSTA
CTBS
CTDSPL2
CTHRC1
CTNNA3
CTNNAL1
CTNND2
CTSD
CTSZ
CUBN
CUL4A
CUTA
CWC15
CXCL1
CXCL13
CXCR2
CXCR7
CYB561D1
CYB5A
CYB5B
CYB5R4
CYBRD1
CYFIP2
CYP11A1
CYP1A1
CYP2B6
CYP2F1
CYP4A22
CYP4B1
CYP4X1
CYP51A1
CYTH4
D2HGDH
DAB1-AS1
DACT1
DAND5
DARC
DAXX
DAZAP2
DBC1
DBF4B
DBI
DBX2
DCAF4L2
DCAF8
DCDC1
DCK
DCLK3
DCTD
DCUN1D2
DDAH1
DDC-AS1
DDN
DDR1
DDX1
DDX17
DDX18
DEFA4
DEFB1
DEFB104A
DEFB116
DEFB122
DEFB129
DENND1A
DENND1B
DENND3
DENND5A
DEPDC1
DET1
DFFA
DGAT1
DGKB
DGKD
DGKH
DGUOK-AS1
DHDH
DHRS4
DHRS7B
DHX36
DIAPH3
DIAPH3-AS2
DIP2A
DIS3L2
DISC1FP1
DISP2
DKFZP434H168
DKFZp434J0226
DKFZp686K1684
DKK4
DLG1
DLX3
DMAP1
DMPK
DMTN
DNAAF2
DNAH8
DNAJA1
DNAJA3
DNAJA4
DNAJB8
DNAJC1
DNAJC18
DNAJC19
DNAJC2
DNAJC4
DNAJC5B
DNAJC7
DNASE1L2
DNER
DNPEP
DNTTIP2
DOC2A
DOC2B
DOCK10
DOK6
DPEP1
DPP10
DPP6
DPP8
DPPA3
DPPA4
DPRX
DPYSL2
DPYSL4
DPYSL5
DRD2
DRD3
DRGX
DSCAM
DSCAML1
DSEL
DSG1
DST
DTHD1
DTNA
DTYMK
DUSP1
DUSP12
DUSP15
DUSP5
DYDC2
DYNLL1
DYRK2
DYSF
E2F5
E2F6
EAPP
EBF4
ECE1
ECH1
EDN2
EED
EEF1A1
EEF1E1
EEF1G
EFCAB1
EFCAB14-AS1
EFCAB6
EFHD1
EFNB3
EFR3A
EGR2
EGR4
EHBP1L1
EHHADH-AS1
EIF2B3
EIF3IP1
EIF4A1
EIF4EBP2
EIF4ENIF1
EIF4G2
EIF4G3
ELANE
ELK4
ELMOD2
ELOVL6
ELTD1
EMG1
EMILIN2
EML2
EML2-AS1
EMP3
EMR1
EMR2
EMR3
EN1
ENKUR
ENO1
ENO2
ENOX1
ENPP1
ENPP2
ENPP6
ENTHD2
ENTPD3-AS1
ENTPD5
ENTPD8
EOMES
EPB41
EPB41L2
EPB41L3
EPB41L5
EPCAM
EPHA1-AS1
EPHA2
EPHA8
EPHB1
EPHB6
EPPK1
EPSTI1
ERAL1
ERAP1
EREG
ERI1
ERICH1
ERLIN1
ERMAP
ERMN
ERN2
ERO1B
ESPN
ESR1
ETFB
ETHE1
ETS1
EVC2
EVI5
EVX1
EWSAT1
EXOC3
EXOC7
EXOG
EXOSC10
EXOSC6
EXOSC7
EXOSC9
EXPH5
EXT2
EXTL3
EZH2
EZR
F11-AS1
F5
FAAH
FABP3
FABP4
FABP5
FABP9
FADS2
FAM102A
FAM107B
FAM110B
FAM111B
FAM129C
FAM12A
FAM134B
FAM13B
FAM150A
FAM151A
FAM155A
FAM170A
FAM170B
FAM171A1
FAM178A
FAM183A
FAM186A
FAM195B
FAM198A
FAM19A2
FAM19A4
FAM210B
FAM222A
FAM24A
FAM47E-STBD1
FAM50B
FAM53A
FAM55C
FAM55D
FAM59A
FAM5B
FAM60A
FAM78B
FAM83A
FAM83H
FAM84B
FAM89A
FAM8A1
FAM96B
FANCF
FANCL
FANK1-AS1
FAP
FAR1
FARSA
FASTK
FAXDC2
FBLIM1
FBXL17
FBXO10
FBXO17
FBXO21
FBXO4
FBXO40
FBXW11
FCHO2
FCRL3
FCRL6
FDCSP
FER
FERD3L
FEV
FEZ1
FGA
FGF10-AS1
FGF12
FGF18
FGF4
FGFBP2
FGFR1OP
FGG
FHL2
FHL5
FHOD1
FIBCD1
FIBIN
FLJ16171
FLJ20021
FLJ32810
FLJ33360
FLJ33581
FLJ34503
FLJ42289
FLJ43663
FLJ46066
FLJ46361
FLT3LG
FMO2
FMO4
FMO9P
FN3KRP
FNBP1
FNDC4
FNDC8
FNTB
FOXA1
FOXI2
FOXJ3
FOXL2
FOXN2
FOXP1
FOXQ1
FPR2
FREM1
FRG2DP
FRMD4A
FSIP1
FSTL3
FSTL4
FSTL5
FTL
FTSJD1
FUT4
FUT9
FXYD6
FYB
FYTTD1
FZD3
GAB2
GABBR1
GABRA4
GABRR1
GACAT1
GACAT3
GAD2
GAL3ST1
GALNT3
GALNTL5
GALNTL6
GALP
GALT
GAMT
GAN
GAP43
GAPT
GAPVD1
GBA3
GBAP1
GBAT2
GBF1
GC
GCA
GCM1
GCNT3
GCSAML-AS1
GDA
GDAP1L1
GDF1
GDF5
GDNF
GDPD1
GDPD5
GEFT
GFI1
GFI1B
GFM1
GFRAL
GHR
GHSR
GIGYF2
GIMAP4
GIMAP5
GIMAP7
GIMAP8
GINS2
GIT1
GJA4
GJB5
GJB6
GLCCI1
GLIPR1
GLIS1
GLIS3-AS1
GLOD4
GLP2R
GLRA3
GLRB
GLT1D1
GLYATL1
GLYATL2
GM140
GMPPA
GMPR
GNA14
GNA15
GNAI1
GNB5
GNE
GNG11
GNG8
GNPDA1
GNPTAB
GOLGA4
GOLSYN
GPD1L
GPHA2
GPHB5
GPHN
GPR111
GPR120
GPR125
GPR126
GPR133
GPR137B
GPR141
GPR61
GPR62
GPR63
GPR81
GPR83
GPR85
GPR98
GPSM3
GPX1
GPX4
GPX5
GRB10
GRIA1
GRIA4
GRIK1
GRIK3
GRIK5
GRIN2A
GRIN3A
GRIP1
GRM1
GRM2
GRM5
GRM5-AS1
GRM6
GRM7
GRTP1
GRXCR1
GSC
GSPT1
GSS
GSTO2
GSTP1
GSTZ1
GTDC1
GTF2A1
GTF2A2
GTF2B
GTPBP10
GUCA1A
GUCY1A2
GUCY1A3
GYPC
H2AFY
H2AFY2
HACD1
HAP1
HAPLN3
HARBI1
HARS2
HAVCR1
HAVCR2
HBXIP
HCG22
HDC
HDGF
HDHD2
HEPN1
HERC3
HERC6
HERPUD1
HES6
HHLA2
HIF3A
HIRIP3
HIST1H2AB
HIST1H2AI
HIST1H2BL
HIST1H4B
HIST1H4C
HJURP
HK2
HLA-DMA
HLA-DMB
HLA-DOA
HLA-DQA2
HLCS
HLTF
HMBS
HMGB4
HMGCS2
HMGXB3
HMGXB4
HMOX1
HMP19
HMX2
HN1
HNRNPA0
HNRNPH1
HNRNPM
HOMER3
HOOK1
HOOK3
HOXA13
HOXA5
HOXA7
HOXC12
HPCAL1
HPD
HPGDS
HRAS
HSBP1
HSD11B1
HSD11B2
HSD3B2
HSFY1P1
HSP90AB1
HSPA14
HSPA1B
HSPA2
HSPA5
HSPB9
HSPBP1
HTN3
HTR2A
HTR2A-AS1
HTR5A
HTR6
HTR7
HULC
HYI
HYPK
IAH1
ICAM4
ICMT
ICOSLG
ID4
IDO1
IDO2
IFI44L
IFIT3
IFITM1
IFITM5
IFNA2
IFNAR2
IFNG-AS1
IFT52
IFT80
IFT81
IGDCC3
IGF1
IGF2BP2
IGF2R
IGFBP1
IGFBP5
IGFL1
IGLON5
IGSF11
IGSF23
IHH
IKBKE
IKZF1
IKZF3
IL11
IL11RA
IL12B
IL15
IL16
IL17A
IL18RAP
IL1B
IL1F8
IL1R1
IL27RA
IL31RA
IMMP2L
IMMT
IMPA2
INA
ING3
INO80B
INPP4A
INPP4B
INSL5
INTS3
INTS4
INVS
IPO8
IPO9
IQCC
IQCE
IQCJ
IRAK2
IRF4
IRF6
IRGC
ISM2
IST1
ITGA5
ITGA6
ITGA7
ITGAX
ITGBL1
ITIH1
ITK
ITLN1
ITM2B
ITPKB
ITPKB-IT1
ITPR2
ITPRIPL1
IVD
IZUMO1
JADE2
JAKMIP3
JAM2
JTB
JUB
JUP
KANK2
KAT2A
KAT7
KAT8
KATNAL1
KAZN
KBTBD11-OT1
KCCAT198
KCCAT211
KCNA10
KCNA3
KCNA4
KCNA5
KCNB1
KCNB2
KCNC2
KCNC3
KCND3
KCNE3
KCNH2
KCNH3
KCNH6
KCNH7
KCNIP3
KCNJ3
KCNJ8
KCNK12
KCNK2
KCNK3
KCNQ1
KCNQ1OT1
KCNS3
KCNT2
KCNU1
KCTD1
KCTD11
KCTD12
KCTD17
KCTD3
KCTD6
KDM3B
KHNYN
KHSRP
KIAA0141
KIAA0319
KIAA0562
KIAA1026
KIAA1161
KIAA1239
KIAA1257
KIAA1456
KIAA1609
KIAA1644
KIAA1841
KIAA1919
KIF11
KIF13A
KIF17
KIF21A
KIF2B
KIF4B
KIF5A
KISS1R
KL
KLB
KLC3
KLF11
KLF5
KLHDC5
KLHDC7A
KLHDC8B
KLHL14
KLHL23
KLHL32
KLHL33
KLHL36
KLK10
KLK12
KLK13
KLKB1
KLRC1
KLRD1
KMO
KRR1
KRT18
KRT23
KRT28
KRT31
KRT32
KRT33A
KRT34
KRT36
KRT38
KRT5
KRT78
KRT80
KRTAP1-1
KRTAP1-3
KRTAP10-3
KRTAP10-9
KRTAP11-1
KRTAP17-1
KRTAP2-2
KRTAP20-1
KRTAP21-3
KRTAP23-1
KRTAP3-1
KRTAP3-2
KRTAP4-1
KRTAP5-2
KRTAP5-9
KRTAP6-3
KRTAP7-1
KRTAP9-1
KY
L3MBTL1
LACAT8
LACRT
LAIR1
LAMA3
LAMB3
LAMC3
LAMP5
LARP1B
LARP4B
LARS2
LATS2
LAYN
LBP
LBXCOR1
LCE1D
LCE6A
LCP2
LCT
LDB3
LDLR
LDLRAD1
LDLRAP1
LEF1
LGALS1
LGALS13
LGALS3
LGI1
LGI2
LGI3
LHFPL2
LHFPL3
LHX1
LIG1
LILRA3
LIMA1
LIMCH1
LIMD1
LIMK1
LIMK2
LINC-PINT
LINC00111
LINC00160
LINC00210
LINC00317
LINC00322
LINC00381
LINC00399
LINC00411
LINC00442
LINC00443
LINC00462
LINC00487
LINC00504
LINC00518
LINC00534
LINC00578
LINC00607
LINC00613
LINC00658
LINC00670
LINC00676
LINC00678
LINC00687
LINC00690
LINC00702
LINC00703
LINC00871
LINC00877
LINC00879
LINC00923
LINC00924
LINC00927
LINC00929
LINC00939
LINC00955
LINC00968
LINC00974
LINC01007
LINC01021
LINC01040
LINC01056
LINC01099
LINC01142
LINC01151
LINC01160
LINC01209
LINC01210
LINC01216
LINC01237
LINC01256
LINC01307
LINC01324
LINC01340
LINC01346
LINC01353
LINC01375
LINC01411
LINC01416
LINC01427
LINC01441
LINC01443
LINC01449
LINC01450
LINC01471
LINC01490
LINC01526
LINC01551
LINC01564
LINC01565
LIPG
LIPI
LIPN
LIPT1
LMCD1
LMLN
LMO1
LMO7
LMTK3
LMX1A
LNX1
LOC100101938
LOC100128542
LOC100128714
LOC100128731
LOC100129138
LOC100129345
LOC100130017
LOC100130700
LOC100131655
LOC100133893
LOC100144604
LOC100270710
LOC100287036
LOC100287592
LOC100505918
LOC100505942
LOC100506272
LOC100506457
LOC100506585
LOC100506682
LOC100507073
LOC100507140
LOC100507201
LOC100507250
LOC100507462
LOC100507487
LOC100507537
LOC100507600
LOC100996455
LOC101926942
LOC101927237
LOC101927310
LOC101927450
LOC101927523
LOC101927619
LOC101927653
LOC101927843
LOC101927845
LOC101927849
LOC101927870
LOC101927901
LOC101927964
LOC101928009
LOC101928048
LOC101928161
LOC101928227
LOC101928327
LOC101928372
LOC101928404
LOC101928414
LOC101928443
LOC101928449
LOC101928471
LOC101928565
LOC101928569
LOC101928590
LOC101928600
LOC101928730
LOC101928782
LOC101928790
LOC101928791
LOC101928823
LOC101928882
LOC101928936
LOC101928937
LOC101929144
LOC101929268
LOC101929371
LOC101929504
LOC101929694
LOC101929723
LOC102467081
LOC102467225
LOC102477328
LOC102723778
LOC102723824
LOC102723895
LOC102724050
LOC102724053
LOC102724201
LOC102724604
LOC102724661
LOC102724663
LOC102725079
LOC105375734
LOC105748977
LOC144776
LOC148824
LOC150568
LOC151121
LOC157273
LOC200772
LOC254312
LOC255025
LOC283392
LOC283440
LOC283710
LOC284412
LOC284933
LOC284950
LOC285205
LOC285629
LOC285889
LOC285954
LOC286002
LOC286114
LOC340512
LOC388282
LOC388882
LOC388965
LOC389602
LOC400804
LOC400931
LOC401312
LOC441025
LOC442308
LOC553103
LOC619207
LOC642006
LOC642587
LOC644145
LOC646522
LOC648691
LOC728175
LOC728606
LOC729658
LOC731789
LOC84856
LOC90246
LOC91948
LOC93432
LOXHD1
LOXL3
LPAR5
LPCAT1
LPCAT2
LPIN1
LPIN3
LPP
LPPR3
LRFN3
LRFN4
LRGUK
LRIT1
LRP1
LRP1B
LRRC16B
LRRC2
LRRC20
LRRC29
LRRC32
LRRC36
LRRC38
LRRC55
LRRC6
LRRC67
LRRC7
LRRFIP1
LSAMP
LSG1
LSP1
LST1
LTBP1
LTK
LUC7L
LUM
LUZP1
LVCAT5
LXN
LY6G6D
LY6K
LY9
LYG2
LYPD5
LYPD6
LYPD6B
LYPLA2
LYRM2
LYSMD4
LYZL4
LZTFL1
LZTS2
MAD2L1BP
MADD
MAFA
MAGI1-AS1
MAGI2-AS2
MAGOH
MAMSTR
MANSC4
MAP1D
MAP2K5
MAP3K13
MAP3K7
MAP6
MAP6D1
MAP7
MAP9
MAPK14
MAPK4
MAPK6
MAPK8IP2
MAPKAPK2
MAPRE3
MARCO
MARK2
MARVELD1
MAST3
MAST4
MATN2
MATN4
MATR3
MBD2
MBD6
MBIP
MBOAT2
MC4R
MCC
MCEMP1
MCF2L2
MCFD2
MCTP1
MDS2
MEAF6
MECOM
MECR
MED13L
MED30
MEGF10
MEIS3
MEOX1
MEOX2
MESP1
MET
METTL11A
METTL11B
METTL17
METTL20
MFAP1
MFAP4
MFSD1
MFSD2A
MGAM
MGAT4D
MGC14436
MGC32805
MGC70857
MGMT
MGST1
MGST2
MICA
MICAL2
MICAL3
MIDN
MILR1
MIOS
MIOX
MIP
MIPOL1
MIR1179
MIR1185-2
MIR124-2
MIR1245B
MIR1253
MIR1258
MIR125B1
MIR1265
MIR128-2
MIR1289-2
MIR1295
MIR1302-6
MIR1306
MIR1322
MIR133B
MIR140
MIR146A
MIR146B
MIR148A
MIR181A1
MIR197
MIR206
MIR2110
MIR216B
MIR298
MIR3160-2
MIR3171
MIR31HG
MIR340
MIR3660
MIR369
MIR372
MIR376B
MIR378A
MIR381
MIR383
MIR412
MIR4262
MIR4452
MIR4487
MIR4503
MIR4643
MIR4662B
MIR4716
MIR4752
MIR4787
MIR487B
MIR488
MIR494
MIR512-1
MIR518D
MIR519C
MIR520E
MIR520F
MIR520G
MIR539
MIR543
MIR548A1
MIR548AT
MIR548AU
MIR572
MIR574
MIR5787
MIR581
MIR603
MIR604
MIR6072
MIR646HG
MIR670
MIR6854
MIR770
MIR8485
MIR874
MIR889
MIR921
MIRLET7A1
MKI67
MKRN2OS
MKRN3
MLC1
MLIP
MLNR
MMAA
MMP11
MMP12
MMP13
MMP16
MMP2
MMP21
MMP23A
MMP24
MMP26
MMP28
MNS1
MOBKL2C
MORF4L1
MOS
MOV10
MPDU1
MPEG1
MPI
MPP2
MPST
MR1
MRFAP1L1
MRGPRD
MRGPRG
MRO
MRPL1
MRPL16
MRPL19
MRPL23
MRPL33
MRPL54
MRPS10
MRPS12
MRPS18A
MRPS22
MRPS24
MRPS30
MRPS31
MRPS33
MRPS5
MS4A10
MS4A12
MS4A13
MS4A15
MS4A6A
MSANTD3
MSH5
MSL3P1
MSLNL
MSRA
MSRB3
MSX2P1
MT1HL1
MTERFD3
MTHFD2L
MTHFD2P1
MTHFS
MTMR11
MTNR1B
MTPAP
MTPN
MTRF1L
MTSS1L
MTX1
MTX3
MUC15
MUC21
MUC5AC
MUC7
MUM1
MXRA7
MYADML
MYBPC2
MYBPHL
MYCL1
MYCT1
MYF6
MYH1
MYH11
MYH14
MYLPF
MYO1B
MYO1D
MYO7A
MYOM1
MYPN
MYT1L
N4BP1
NAA38
NAALAD2
NAALADL2-AS1
NACAP1
NADSYN1
[truncated: 1,399 more rows]

## Sheet: DML KO vs PEMT
gene	KO AVG Beta	KO PEMT AVG Beta	Avg deltaBeta	meCall
ABCA6	0.530223	0.633546	0.103323	Hyper	ABCC13
ABCC13	0.735018	0.852047	0.117029	Hyper	ACSS3
ABHD10	0.746675	0.857892	0.111217	Hyper	ACTL6A
ACSS3	0.434703	0.54425	0.109547	Hyper	AFP
ACTL6A	0.74487	0.85205	0.10718	Hyper	AIG1
ADAM29	0.501237	0.603056	0.101818	Hyper	AJUBA
AFP	0.78935	0.899438	0.110088	Hyper	ANKRD1
AGMO	0.832446	0.944092	0.111646	Hyper	ANO3
AHCTF1	0.261498	0.138682	-0.122816	Hypo	ARHGEF26
AIG1	0.278211	0.174391	-0.10382	Hypo	ATP13A5-AS1
AJUBA	0.370363	0.249806	-0.120557	Hypo	ATXN7L3B
ANKRD1	0.387582	0.237806	-0.149776	Hypo	BDNF
ANO3	0.627626	0.73333	0.105703	Hyper	C11orf65
AQP11	0.808529	0.673373	-0.135156	Hypo	C14orf2
ARHGEF26	0.682166	0.79384	0.111673	Hyper	C2
ARHGEF38	0.80719	0.922853	0.115663	Hyper	C9orf144
ATF7IP	0.690916	0.806645	0.115728	Hyper	CASC10
ATP13A2	0.788489	0.625468	-0.16302	Hypo	CHD9
ATP13A5-AS1	0.678174	0.791599	0.113424	Hyper	CNGA1
ATP8B4	0.688882	0.821951	0.133069	Hyper	COMMD5
ATXN7L3B	0.820132	0.930075	0.109943	Hyper	CPNE4
AVEN	0.654072	0.759228	0.105156	Hyper	CSN1S1
B3GALT1	0.787076	0.897635	0.110559	Hyper	CTGF
BCAR3	0.768415	0.65498	-0.113436	Hypo	DCDC2
BDNF	0.505528	0.401382	-0.104146	Hypo	DHRS9
C11orf65	0.720349	0.86052	0.140171	Hyper	DISC2
C14orf105	0.787344	0.898107	0.110763	Hyper	DKFZP586I1420
C14orf2	0.666857	0.789265	0.122408	Hyper	DSG1
C1orf198	0.683315	0.510522	-0.172794	Hypo	DZIP3
C1orf94	0.573345	0.690244	0.116899	Hyper	EDARADD
C2	0.812888	0.91302	0.100132	Hyper	EFCAB12
C20orf78	0.289459	0.392752	0.103293	Hyper	EYS
C7orf16	0.459825	0.577367	0.117542	Hyper	FAM87A
C7orf4	0.260735	0.361332	0.100598	Hyper	FBXO34
C9orf144	0.75805	0.875339	0.117289	Hyper	FBXO38
CASC10	0.685606	0.795913	0.110306	Hyper	FGF7
CCL8	0.354824	0.477995	0.123172	Hyper	GPR65
CD55	0.645216	0.77588	0.130664	Hyper	GRAMD1C
CDH7	0.803709	0.925271	0.121562	Hyper	GRIP1
CHD9	0.0670068	0.18025	0.113244	Hyper	HJURP
CIT	0.612032	0.502259	-0.109772	Hypo	HNF4G
CLLU1	0.518931	0.71486	0.195928	Hyper	HPD
CNGA1	0.622957	0.728048	0.105092	Hyper	HSD3B1
COL29A1	0.373678	0.49224	0.118562	Hyper	IMPG2
COL6A3	0.677085	0.77937	0.102285	Hyper	IQGAP2
COMMD5	0.155735	0.282404	0.126669	Hyper	ITGA1
CPNE4	0.257825	0.392838	0.135013	Hyper	JRKL-AS1
CREB5	0.591081	0.693344	0.102263	Hyper	KAAG1
CRH	0.65231	0.794987	0.142677	Hyper	KLRC4
CRIM1	0.445975	0.332443	-0.113532	Hypo	KRT80
CSN1S1	0.64535	0.83524	0.18989	Hyper	KRTAP3-2
CSN3	0.593814	0.740499	0.146685	Hyper	LINC00865
CTGF	0.291906	0.142582	-0.149324	Hypo	LINC00992
CUX2	0.395282	0.294713	-0.100569	Hypo	LINC01102
DAG1	0.416181	0.218489	-0.197692	Hypo	LINC01122
DCDC2	0.645572	0.764977	0.119405	Hyper	LOC101928140
DDC	0.651416	0.753908	0.102492	Hyper	LOC101929064
DHRS9	0.634097	0.771836	0.137739	Hyper	LOC102724776
DISC2	0.623948	0.792468	0.16852	Hyper	LYPD1
DKFZP586I1420	0.786916	0.923704	0.136788	Hyper	MED4-AS1
DLG1	0.573486	0.734578	0.161092	Hyper	MIR1296
DLG2	0.25325	0.36344	0.11019	Hyper	MIR147B
DSG1	0.811567	0.914808	0.10324	Hyper	MIR2053
DUSP19	0.735674	0.840561	0.104886	Hyper	MIRLET7F1
DUSP23	0.342706	0.460075	0.117369	Hyper	MMAA
DYRK3	0.43359	0.317193	-0.116397	Hypo	MUC7
DZIP3	0.0690795	0.254009	0.184929	Hyper	MYH1
EDARADD	0.799086	0.941551	0.142465	Hyper	NCK1
EEF1E1	0.0834275	0.205831	0.122403	Hyper	NES
EFCAB12	0.486439	0.590647	0.104207	Hyper	NFIA-AS1
EGOT	0.709641	0.591967	-0.117674	Hypo	NHSL1
ENPP3	0.712997	0.833233	0.120235	Hyper	NPEPL1
ENTPD1	0.700476	0.80549	0.105014	Hyper	NR1I2
EPHB1	0.754522	0.857536	0.103013	Hyper	NRM
EYS	0.766371	0.884831	0.118459	Hyper	NUCKS1
FAM186A	0.582092	0.477148	-0.104944	Hypo	NUDT3
FAM26D	0.306406	0.17416	-0.132247	Hypo	OR2M5
FAM87A	0.414146	0.555616	0.14147	Hyper	OR2T4
FBXO34	0.412057	0.25721	-0.154847	Hypo	ORC4
FBXO38	0.793825	0.914453	0.120628	Hyper	PAPSS1
FGF7	0.551905	0.692745	0.14084	Hyper	PDE1C
FILIP1L	0.664858	0.806972	0.142114	Hyper	PELO
FLJ31356	0.275178	0.158408	-0.11677	Hypo	PIK3CB
FRG2DP	0.147685	0.267388	0.119703	Hyper	PIWIL4
FZD6	0.790056	0.916101	0.126045	Hyper	POU6F2
GALNTL6	0.781686	0.884895	0.103209	Hyper	PPP3R2
GBA3	0.0434363	0.172392	0.128956	Hyper	PRKACB
GHR	0.467018	0.605652	0.138634	Hyper	PTPRD
GLYAT	0.228424	0.353111	0.124687	Hyper	PTPRQ
GPATCH8	0.181288	0.290726	0.109438	Hyper	RDM1
GPC6	0.743323	0.853899	0.110576	Hyper	RGS5
GPR65	0.481605	0.604012	0.122407	Hyper	RHOBTB3
GRAMD1C	0.777087	0.892909	0.115823	Hyper	RNF43
GRIP1	0.818228	0.923676	0.105448	Hyper	RP1
GRM5	0.546339	0.668391	0.122052	Hyper	RPL13AP20
GRM5-AS1	0.417742	0.620188	0.202446	Hyper	RPL6
GTF3C6	0.694766	0.799283	0.104517	Hyper	SFRP1
HAT1	0.4567	0.233848	-0.222852	Hypo	SH2D4A
HBG1	0.284116	0.406553	0.122437	Hyper	SLC26A7
HJURP	0.545631	0.445158	-0.100473	Hypo	SLC7A1
HNF4G	0.651826	0.796589	0.144763	Hyper	SMAP2
HPD	0.68666	0.54238	-0.14428	Hypo	SMCP
HSD3B1	0.430637	0.544466	0.113829	Hyper	SNORA6
HTN1	0.329922	0.485485	0.155563	Hyper	SP3
HTN3	0.241918	0.365028	0.123109	Hyper	SPATS2
HULC	0.397737	0.518856	0.121119	Hyper	SPOCK3
IFNA2	0.662043	0.792594	0.130551	Hyper	STARD6
IFNG	0.793528	0.899021	0.105493	Hyper	STRA6
IGFBP7	0.1911	0.0728318	-0.118268	Hypo	STX19
IL1RL1	0.142152	0.254843	0.112691	Hyper	SUMO4
IMPG2	0.761201	0.874126	0.112925	Hyper	TBPL1
IQGAP2	0.814079	0.929009	0.11493	Hyper	TENM3
IRF4	0.726379	0.878975	0.152596	Hyper	THOC7-AS1
ITGA1	0.312182	0.423776	0.111595	Hyper	TLR10
ITPRIP	0.409218	0.51813	0.108912	Hyper	TMEM133
JRKL-AS1	0.295024	0.414049	0.119025	Hyper	TMEM144
KAAG1	0.779729	0.889371	0.109642	Hyper	TMEM219
KCNK9	0.226531	0.119926	-0.106605	Hypo	TMEM81
KIAA1026	0.540766	0.429047	-0.111719	Hypo	TMPRSS11B
KLHL31	0.810411	0.924998	0.114587	Hyper	TTC19
KLRC4	0.640842	0.7926	0.151759	Hyper	TTC21B
KRR1	0.699335	0.846967	0.147632	Hyper	TUSC7
KRT80	0.636275	0.483569	-0.152706	Hypo	TYR
KRTAP3-1	0.468204	0.346589	-0.121616	Hypo	UBASH3A
KRTAP3-2	0.804873	0.919981	0.115107	Hyper	WIF1
LACTBL1	0.708177	0.859871	0.151694	Hyper	ZFP106
LINC00343	0.0358894	0.170379	0.13449	Hyper	ZIC4
LINC00433	0.323318	0.436796	0.113478	Hyper	ZNF556
LINC00670	0.245298	0.124572	-0.120726	Hypo	ZNF814
LINC00865	0.754309	0.860884	0.106575	Hyper
LINC00871	0.0790001	0.198561	0.119561	Hyper
LINC00992	0.681546	0.791994	0.110448	Hyper
LINC01060	0.176072	0.311048	0.134976	Hyper
LINC01102	0.717415	0.880765	0.163349	Hyper
LINC01111	0.759935	0.650723	-0.109212	Hypo
LINC01122	0.730035	0.850652	0.120618	Hyper
LMCD1	0.665105	0.555373	-0.109732	Hypo
LOC100506272	0.627529	0.746265	0.118736	Hyper
LOC100506585	0.60573	0.71711	0.11138	Hyper
LOC100506725	0.318898	0.426445	0.107547	Hyper
LOC101928140	0.757221	0.906264	0.149043	Hyper
LOC101928940	0.754843	0.631234	-0.123608	Hypo
LOC101929064	0.768957	0.874764	0.105807	Hyper
LOC101929631	0.0980116	0.215574	0.117563	Hyper
LOC102724053	0.657112	0.763528	0.106416	Hyper
LOC102724084	0.292254	0.171106	-0.121148	Hypo
LOC102724776	0.816161	0.920688	0.104527	Hyper
LOC105370306	0.534404	0.672293	0.13789	Hyper
LOC150568	0.7987	0.925316	0.126616	Hyper
LOC642587	0.597414	0.701151	0.103737	Hyper
LRIT3	0.639482	0.829918	0.190435	Hyper
LY86	0.259353	0.380704	0.121351	Hyper
LYPD1	0.179251	0.0512337	-0.128017	Hypo
MAP3K9	0.868152	0.756022	-0.11213	Hypo
MARCO	0.585883	0.714055	0.128172	Hyper
MATN3	0.472368	0.371039	-0.101329	Hypo
MBOAT4	0.404745	0.514434	0.109689	Hyper
MCTP1	0.514734	0.700189	0.185455	Hyper
MED21	0.617895	0.456029	-0.161866	Hypo
MED4-AS1	0.619999	0.742807	0.122808	Hyper
MIR1296	0.762832	0.863202	0.100371	Hyper
MIR147B	0.760616	0.866035	0.105418	Hyper
MIR2053	0.152818	0.275241	0.122423	Hyper
MIR4503	0.454401	0.324922	-0.12948	Hypo
MIR488	0.722639	0.826714	0.104075	Hyper
MIRLET7F1	0.694744	0.852889	0.158146	Hyper
MITF	0.791113	0.892294	0.101181	Hyper
MMAA	0.822141	0.923015	0.100874	Hyper
MMP15	0.747105	0.848756	0.10165	Hyper
MRPL3	0.668612	0.549039	-0.119573	Hypo
MS4A6A	0.267539	0.368744	0.101205	Hyper
MSANTD3	0.578915	0.443428	-0.135487	Hypo
MT1F	0.41997	0.523975	0.104004	Hyper
MTUS1	0.567316	0.674916	0.107599	Hyper
MTUS2	0.137938	0.274133	0.136195	Hyper
MUC7	0.130567	0.255591	0.125024	Hyper
MYCT1	0.387879	0.490501	0.102621	Hyper
MYH1	0.463443	0.564313	0.10087	Hyper
MYH4	0.76769	0.86997	0.102281	Hyper
MYLK3	0.492794	0.375255	-0.117539	Hypo
NACA2	0.808532	0.916045	0.107513	Hyper
NCK1	0.677283	0.802481	0.125198	Hyper
NES	0.322591	0.206593	-0.115999	Hypo
NFIA-AS1	0.354881	0.488169	0.133288	Hyper
NHSL1	0.29194	0.417888	0.125948	Hyper
NIN	0.392713	0.282106	-0.110608	Hypo
NMI	0.517947	0.624273	0.106325	Hyper
NOX3	0.644798	0.757184	0.112386	Hyper
NPEPL1	0.640679	0.756606	0.115927	Hyper
NPS	0.683453	0.784937	0.101484	Hyper
NR1I2	0.298943	0.197936	-0.101007	Hypo
NRM	0.856577	0.74377	-0.112807	Hypo
NUCKS1	0.640136	0.768949	0.128813	Hyper
NUDT3	0.606528	0.728627	0.122099	Hyper
ODAM	0.448949	0.618483	0.169534	Hyper
OLFML1	0.464332	0.340284	-0.124048	Hypo
OLFML3	0.61405	0.471206	-0.142844	Hypo
OPRM1	0.380513	0.501016	0.120502	Hyper
OR13C8	0.663109	0.779421	0.116312	Hyper
OR2M5	0.59902	0.49706	-0.101959	Hypo
OR2T4	0.680664	0.813503	0.132839	Hyper
OR5K4	0.296689	0.193364	-0.103324	Hypo
ORC4	0.528742	0.649846	0.121103	Hyper
OSBPL1A	0.722985	0.836295	0.11331	Hyper
P2RY2	0.316578	0.212953	-0.103624	Hypo
PAPSS1	0.680586	0.813553	0.132967	Hyper
PARP14	0.787477	0.899138	0.111661	Hyper
PDE1C	0.566944	0.667723	0.100779	Hyper
PDE3A	0.021676	0.133552	0.111877	Hyper
PDE6C	0.740979	0.844043	0.103064	Hyper
PELO	0.600321	0.493196	-0.107125	Hypo
PHF20L1	0.776605	0.906222	0.129617	Hyper
PHOX2B	0.467247	0.347948	-0.119298	Hypo
PIGZ	0.0710502	0.220016	0.148966	Hyper
PIK3CB	0.821412	0.928569	0.107157	Hyper
PIWIL4	0.629043	0.77237	0.143327	Hyper
PKIB	0.87177	0.728225	-0.143545	Hypo
PKIG	0.931104	0.810211	-0.120893	Hypo
POU6F2	0.785737	0.911311	0.125574	Hyper
PPP2R2B-IT1	0.805558	0.910296	0.104738	Hyper
PPP3R2	0.135021	0.239225	0.104204	Hyper
PRKAB1	0.558658	0.666541	0.107883	Hyper
PRKACB	0.811206	0.91629	0.105084	Hyper
PTPRD	0.711517	0.515967	-0.19555	Hypo
PTPRQ	0.0582355	0.167355	0.10912	Hyper
RASSF6	0.58087	0.683606	0.102736	Hyper
RBM11	0.794473	0.92079	0.126317	Hyper
RBM47	0.795702	0.913982	0.118279	Hyper
RBP7	0.829606	0.946553	0.116947	Hyper
RDM1	0.759099	0.890477	0.131377	Hyper
RGS5	0.367754	0.250737	-0.117017	Hypo
RGS7BP	0.296672	0.400501	0.103829	Hyper
RHOBTB3	0.55003	0.428261	-0.121769	Hypo
RLTPR	0.352765	0.250547	-0.102218	Hypo
RNF43	0.614034	0.490406	-0.123628	Hypo
RP1	0.0904753	0.217906	0.12743	Hyper
RPL13AP20	0.321542	0.191964	-0.129578	Hypo
RPL6	0.688793	0.803484	0.114691	Hyper
RPRM	0.302571	0.194712	-0.107859	Hypo
SAC3D1	0.239974	0.348772	0.108798	Hyper
SALL3	0.35061	0.462047	0.111437	Hyper
SCN11A	0.17952	0.296668	0.117148	Hyper
SFRP1	0.160563	0.0544079	-0.106155	Hypo
SH2D4A	0.810298	0.916331	0.106033	Hyper
SH3TC2	0.585706	0.457623	-0.128084	Hypo
SLC22A17	0.345447	0.21583	-0.129617	Hypo
SLC23A2	0.626975	0.753901	0.126926	Hyper
SLC26A7	0.700247	0.829724	0.129477	Hyper
SLC35D2	0.785782	0.889138	0.103356	Hyper
SLC36A4	0.778843	0.886381	0.107539	Hyper
SLC44A1	0.30549	0.174522	-0.130968	Hypo
SLC7A1	0.622641	0.733664	0.111023	Hyper
SMAD9	0.60089	0.483546	-0.117344	Hypo
SMAP2	0.436414	0.324904	-0.11151	Hypo
SMCP	0.17238	0.300602	0.128222	Hyper
SNORA6	0.572903	0.472053	-0.100851	Hypo
SNORD114-18	0.105596	0.209736	0.104141	Hyper
SNORD114-5	0.573304	0.679805	0.106501	Hyper
SNORD115-31	0.272462	0.165851	-0.106611	Hypo
SP3	0.615077	0.498023	-0.117054	Hypo
SPATS2	0.473391	0.371189	-0.102202	Hypo
SPINK4	0.714193	0.870767	0.156575	Hyper
SPOCK3	0.607666	0.729678	0.122012	Hyper
SPP1	0.54262	0.645754	0.103134	Hyper
SPRY1	0.700953	0.824146	0.123193	Hyper
SRBD1	0.612402	0.467376	-0.145026	Hypo
STARD6	0.712501	0.867284	0.154783	Hyper
STATH	0.575946	0.702584	0.126638	Hyper
STRA6	0.685447	0.504315	-0.181131	Hypo
STX19	0.823669	0.928403	0.104734	Hyper
SUCLG1	0.394474	0.530597	0.136123	Hyper
SULT2A1	0.493795	0.625174	0.13138	Hyper
SUMO4	0.742972	0.899704	0.156733	Hyper
SUN3	0.669823	0.770971	0.101148	Hyper
SYNPR	0.517205	0.619146	0.101941	Hyper
TAS2R39	0.16856	0.27509	0.106531	Hyper
TBPL1	0.221579	0.339542	0.117963	Hyper
TEK	0.64042	0.494008	-0.146411	Hypo
TENM3	0.724341	0.882138	0.157797	Hyper
THOC7-AS1	0.758112	0.874735	0.116623	Hyper
TLR10	0.76228	0.867819	0.105539	Hyper
TMEM133	0.436434	0.56647	0.130036	Hyper
TMEM144	0.69027	0.547482	-0.142788	Hypo
TMEM159	0.532935	0.640072	0.107137	Hyper
TMEM206	0.896788	0.78986	-0.106928	Hypo
TMEM219	0.180927	0.0709992	-0.109928	Hypo
TMEM242	0.233964	0.124611	-0.109353	Hypo
TMEM81	0.807892	0.91897	0.111078	Hyper
TMPRSS11B	0.715881	0.846389	0.130507	Hyper
TMPRSS11F	0.484419	0.647243	0.162824	Hyper
TRHR	0.578038	0.680703	0.102665	Hyper
TRIM22	0.644607	0.769844	0.125238	Hyper
TRIM34	0.65301	0.753389	0.100379	Hyper
TRIM47	0.672924	0.824022	0.151097	Hyper
TRIM49D2	0.56705	0.68278	0.11573	Hyper
TRIML1	0.701275	0.806636	0.105361	Hyper
TRPC6	0.344411	0.449234	0.104823	Hyper
TSHZ2	0.606506	0.758715	0.152209	Hyper
TSPAN11	0.299007	0.405698	0.10669	Hyper
TTC19	0.647443	0.540727	-0.106717	Hypo
TTC21B	0.63283	0.75567	0.122839	Hyper
TUSC7	0.743385	0.844656	0.101271	Hyper
TYR	0.474095	0.578473	0.104379	Hyper
UBASH3A	0.342032	0.489152	0.14712	Hyper
UNC84A	0.256087	0.150286	-0.105802	Hypo
VAT1L	0.421311	0.52954	0.108229	Hyper
WDR72	0.123657	0.23519	0.111533	Hyper
WIF1	0.336943	0.203404	-0.133539	Hypo
XIRP2	0.556078	0.707413	0.151335	Hyper
XIRP2-AS1	0.781785	0.88275	0.100965	Hyper
ZFP106	0.765654	0.657906	-0.107747	Hypo
ZIC4	0.695605	0.818061	0.122456	Hyper
ZNF268	0.443145	0.550265	0.10712	Hyper
ZNF471	0.595722	0.716586	0.120864	Hyper
ZNF493	0.389104	0.268285	-0.120819	Hypo
ZNF556	0.775787	0.64632	-0.129467	Hypo
ZNF667	0.419827	0.580429	0.160602	Hyper
ZNF682	0.531565	0.410421	-0.121144	Hypo
ZNF728	0.66987	0.521422	-0.148448	Hypo
ZNF814	0.637694	0.827118	0.189424	Hyper
