# Supplementary material for: Mitochondrial membrane hyperpolarization modulates nuclear DNA methylation and gene expression through phospholipid remodeling
Source: Nat Commun. 2025 Apr 29;16:4029. doi: 10.1038/s41467-025-59427-5 (PMC12041266; doi:10.1038/s41467-025-59427-5)
Supplement: Supplementary file 7 — Supplementary Data 4 [file 41467_2025_59427_MOESM7_ESM.xlsx]

## Sheet: DE.TE.Class
ID	baseMean	log2FoldChange	lfcSE	stat	pvalue	Fold_Change	padj
DNA	47939.7	-0.120553	0.100509	-1.19942	0.230364	-1.08715	0.48812
DNA?	104.113	-0.362376	0.571926	-0.633606	0.526338	-1.28554	0.780531
LINE	314216	-0.508286	0.103041	-4.93285	8.10364e-07	-1.42236	9.7874e-06
LTR	217639	0.151472	0.0981268	1.54364	0.122676	1.1107	0.319453
LTR?	436.601	-0.31508	0.288534	-1.092	0.274833	-1.24408	0.550252
SINE	559259	1.0825	0.101504	10.6647	1.48935e-26	2.11771	1.01183e-24
SINE?	0.325139	2.09905	4.9842	0.42114	0.673653	4.28426	0.880121

## Sheet: DE.TE.Subfamily
ID	baseMean	log2FoldChange	lfcSE	stat	pvalue	Fold_Change	padj
AluYa5	8162.24	2.75433	0.133901	20.5699	5.10257e-94	6.7474	5.54649e-91
AluYi6	3387.21	2.31832	0.135264	17.1392	7.56959e-66	4.98752	4.11407e-63
AluSx1	81139.5	1.59545	0.100627	15.855	1.29734e-56	3.02189	4.70069e-54
HUERS-P3-int	5958.39	1.69654	0.118911	14.2674	3.49434e-46	3.24123	9.49587e-44
MER52D	1178.36	2.82841	0.199558	14.1734	1.33939e-45	7.10289	2.91183e-43
MER61E	3178.41	2.083	0.147348	14.1366	2.259e-45	4.23687	4.09255e-43
AluYk3	1579.42	2.20933	0.167444	13.1944	9.44445e-40	4.62462	1.46659e-37
AluYf1	2693.69	1.91751	0.146191	13.1165	2.64942e-39	3.77771	3.5999e-37
AluSx3	18401.2	1.35553	0.105065	12.9018	4.39866e-38	2.55891	5.3126e-36
LTR12E	1694.6	2.17416	0.174913	12.4299	1.79778e-35	4.51323	1.95418e-33
AluSq10	1580.91	2.09787	0.171131	12.2588	1.5063e-34	4.28076	1.4885e-32
AluSx	56090.3	1.19767	0.105672	11.3338	8.91972e-30	2.29369	8.07978e-28
AluY	58535.7	1.14767	0.10194	11.2583	2.10764e-29	2.21557	1.76231e-27
AluSp	32977.9	1.15109	0.102514	11.2286	2.95068e-29	2.22082	2.29099e-27
LTR16B1	1192.26	2.10225	0.194193	10.8256	2.60451e-27	4.29378	1.8874e-25
AluSg	27908.6	1.33581	0.127451	10.481	1.05656e-25	2.52418	6.75578e-24
AluSq2	30206.1	1.08849	0.103928	10.4735	1.14383e-25	2.12651	6.90744e-24
AluSz	39104	1.08104	0.104293	10.3654	3.56295e-25	2.11556	2.03838e-23
AluSq	8782.86	1.30937	0.126999	10.31	6.34696e-25	2.47833	3.44957e-23
L1ME1	8888.73	-1.1947	0.125229	-9.5401	1.42694e-21	-2.28897	7.38611e-20
L1PA13	2949.93	-1.34548	0.141729	-9.49336	2.23708e-21	-2.54115	1.10532e-19
AluYm1	3121.65	1.23964	0.136224	9.1	9.03293e-20	2.36139	4.26904e-18
AluSx4	7419.08	1.22098	0.135859	8.98709	2.53869e-19	2.33104	1.14981e-17
MER6A	1181.35	1.66766	0.186771	8.92886	4.30419e-19	3.17698	1.87146e-17
L1MDa	3118.56	-1.29663	0.151702	-8.54719	1.26127e-17	-2.45654	5.27307e-16
MamRep137	958.832	2.1595	0.255509	8.45175	2.86967e-17	4.4676	1.15531e-15
AluSc	12447	1.00238	0.119389	8.39593	4.62237e-17	2.0033	1.79447e-15
AluSz6	16917.3	0.894933	0.106754	8.38315	5.15304e-17	1.85952	1.9315e-15
MLT1H	2527.77	1.34806	0.16107	8.3694	5.79139e-17	2.54569	2.09841e-15
LTR53	494.639	2.20359	0.272285	8.09293	5.82461e-16	4.60623	2.04237e-14
L1MA3	2794.07	-1.29276	0.16912	-7.64407	2.10467e-14	-2.44997	7.14931e-13
L1MEf	3286.59	-0.993947	0.135961	-7.31052	2.66117e-13	-1.99163	8.76572e-12
AluYb8	1881.83	1.55996	0.217794	7.16255	7.91909e-13	2.94845	2.45944e-11
L1MD3	1350.85	-1.28552	0.179461	-7.16323	7.87961e-13	-2.4377	2.45944e-11
AluSc8	9508.85	0.803835	0.114359	7.02904	2.07964e-12	1.74574	6.10963e-11
L1PA2	8861.73	-0.928929	0.132108	-7.03162	2.04156e-12	-1.90386	6.10963e-11
AluSg7	4967.64	0.849454	0.122815	6.91655	4.62776e-12	1.80182	1.32378e-10
MER65A	793.435	-1.47794	0.214314	-6.89616	5.34269e-12	-2.78551	1.4891e-10
Charlie5	1430.77	-1.22768	0.178681	-6.87079	6.38462e-12	-2.3419	1.73502e-10
L1MB4	2909.58	-1.01306	0.148217	-6.83499	8.20098e-12	-2.01819	2.17426e-10
AluYk4	630.01	1.88218	0.278547	6.75715	1.40728e-11	3.68632	3.58177e-10
HAL1b	1040.29	-1.43773	0.212802	-6.75617	1.41689e-11	-2.70894	3.58177e-10
AluSc5	2845.39	0.935598	0.140522	6.65803	2.7753e-11	1.91268	6.78026e-10
MER102a	606.132	1.61438	0.242532	6.65636	2.80692e-11	3.0618	6.78026e-10
AluYh3	996.699	1.28271	0.194406	6.5981	4.16449e-11	2.43296	9.63582e-10
MER77	562.046	1.76691	0.267793	6.59804	4.16636e-11	3.40323	9.63582e-10
L1ME2z	1268.08	-1.29495	0.202225	-6.4035	1.51857e-10	-2.45368	3.43894e-09
MER41-int	1384.22	-1.23686	0.195596	-6.32352	2.55665e-10	-2.35685	5.67158e-09
L1MC2	3225.15	-0.994421	0.157918	-6.29708	3.03305e-10	-1.99228	6.59386e-09
MER4A	1392.31	-1.18319	0.188341	-6.2822	3.33824e-10	-2.27079	7.11503e-09
L1PA3	12600.5	-0.684981	0.109617	-6.24886	4.13451e-10	-1.60768	8.64273e-09
L1MA2	1733.08	-1.01766	0.163975	-6.20618	5.42882e-10	-2.02463	1.11342e-08
AluSq4	774.173	1.33414	0.216264	6.16903	6.87123e-10	2.52125	1.36097e-08
LTR14	448.078	-1.73079	0.280578	-6.16868	6.88625e-10	-3.31911	1.36097e-08
L1M5	7878.01	-0.719771	0.116979	-6.15301	7.60243e-10	-1.64692	1.4498e-08
L1MC	1053.72	-1.1907	0.193495	-6.15363	7.57306e-10	-2.28263	1.4498e-08
THE1A-int	897.273	1.24992	0.204442	6.11382	9.72757e-10	2.37829	1.82308e-08
LTR13	1059.53	1.13726	0.19059	5.96704	2.41595e-09	2.19962	4.45109e-08
L1MA4	3448.9	-0.804577	0.138513	-5.80867	6.29711e-09	-1.74663	1.14083e-07
L1PA6	5953.8	-0.703259	0.121925	-5.76794	8.02461e-09	-1.62818	1.42996e-07
L1M2	2066.79	-1.01666	0.177248	-5.7358	9.7051e-09	-2.02323	1.70152e-07
L1MA8	1545.8	-1.23257	0.21511	-5.72995	1.00457e-08	-2.34985	1.73329e-07
LTR16A1	1193.14	-1.23681	0.216142	-5.72221	1.05148e-08	-2.35677	1.78588e-07
AluYc	1499.71	0.978311	0.17324	5.64715	1.63128e-08	1.97016	2.728e-07
Plat_L3	363.515	1.77621	0.325052	5.4644	4.64469e-08	3.42526	7.64966e-07
Tigger1	4169.47	-0.693307	0.128004	-5.41631	6.08419e-08	-1.61699	9.87091e-07
L1MA7	1181.64	-0.989145	0.182811	-5.41076	6.27595e-08	-1.98501	1.00323e-06
MER5B	1198.42	1.15941	0.214498	5.40519	6.4738e-08	2.23365	1.01986e-06
LTR7	3601.96	0.739257	0.137399	5.38036	7.43385e-08	1.66932	1.15437e-06
L1M1	2599.19	-0.807054	0.150135	-5.37551	7.63657e-08	-1.74963	1.16915e-06
L1PREC2	1820.33	-1.04961	0.195778	-5.36121	8.26643e-08	-2.06997	1.248e-06
MER57A-int	230.464	-2.13481	0.398594	-5.35586	8.51484e-08	-4.39181	1.26789e-06
L1PB1	11518	-0.625865	0.117098	-5.34479	9.05232e-08	-1.54314	1.32971e-06
LTR5_Hs	2974.88	0.734448	0.138012	5.32161	1.02853e-07	1.66376	1.49068e-06
L1MA4A	1827.6	-1.00808	0.189538	-5.31862	1.04556e-07	-2.01123	1.49543e-06
L1ME2	2512.34	-0.812777	0.153236	-5.30408	1.13245e-07	-1.75659	1.59866e-06
L1ME4b	3029.45	-0.751881	0.142032	-5.29375	1.19832e-07	-1.68399	1.66997e-06
L1PB	599.388	-1.32869	0.252302	-5.26626	1.39232e-07	-2.51175	1.91576e-06
L1PB3	358.323	-1.63914	0.311899	-5.25534	1.47751e-07	-3.11479	2.00756e-06
L1MEc	3430.05	-0.71512	0.137108	-5.21575	1.83072e-07	-1.64162	2.45679e-06
L1MD1	1956.87	-0.896248	0.172751	-5.18811	2.12444e-07	-1.86122	2.81617e-06
HERV9NC-int	532.629	1.29312	0.253115	5.10884	3.24142e-07	2.45058	4.24508e-06
FLAM_C	5505.12	0.942289	0.185246	5.08668	3.64391e-07	1.92157	4.71539e-06
AluJr	23506.4	0.543541	0.106975	5.081	3.75452e-07	1.45755	4.80137e-06
L1PB4	791.294	-1.28787	0.255963	-5.03148	4.86712e-07	-2.44168	6.15182e-06
L1ME4a	2970.68	-0.702096	0.139771	-5.02319	5.08202e-07	-1.62687	6.34961e-06
L1HS	3696.6	-0.8128	0.163815	-4.9617	6.98788e-07	-1.75662	8.63161e-06
L1PA17	854.237	-1.041	0.210495	-4.94551	7.59464e-07	-2.05766	9.27571e-06
L1PA11	7892.51	-0.588692	0.120254	-4.89542	9.80942e-07	-1.50388	1.17174e-05
AluYj4	826.157	1.03673	0.212662	4.87501	1.08804e-06	2.05157	1.28554e-05
L1M3c	159.895	-2.20214	0.452207	-4.86976	1.11734e-06	-4.60161	1.30597e-05
L1MA5A	1540.99	-0.866633	0.178415	-4.8574	1.1894e-06	-1.8234	1.3754e-05
HAL1	3611.8	-0.667352	0.137659	-4.84788	1.2479e-06	-1.58815	1.42786e-05
Charlie1	2638.7	-0.790817	0.164643	-4.80322	1.56136e-06	-1.73005	1.76791e-05
L1PA15	1618.46	-0.982518	0.205349	-4.78462	1.71314e-06	-1.97591	1.91977e-05
L3	3770.78	0.62188	0.131307	4.73606	2.17913e-06	1.53888	2.39264e-05
MER52C	558.098	1.27112	0.268313	4.73747	2.16404e-06	2.41349	2.39264e-05
L1M4a1	339.661	-1.44947	0.310387	-4.6699	3.01347e-06	-2.73109	3.27564e-05
MER4E1	635.91	-1.08833	0.234694	-4.63723	3.53102e-06	-2.12628	3.80022e-05
L1PB2	462.152	-1.37222	0.297561	-4.61156	3.9965e-06	-2.58869	4.25901e-05
L1MB3	3757.48	-0.610062	0.133096	-4.58361	4.57006e-06	-1.52632	4.82297e-05
L1PA15-16	298.146	-1.64415	0.362455	-4.53616	5.72884e-06	-3.12564	5.98774e-05
L1M2b	87.3036	-2.82565	0.627177	-4.50535	6.62649e-06	-7.08932	6.86e-05
L1MB7	7189.37	-0.540418	0.120212	-4.49554	6.93922e-06	-1.45439	7.11597e-05
AluJo	16242.2	0.484532	0.107871	4.49176	7.06357e-06	1.39913	7.17579e-05
LTR12C	5109.77	0.690022	0.155579	4.43518	9.19967e-06	1.61331	9.2593e-05
L1MC4	5131.54	-0.545222	0.123302	-4.42184	9.7866e-06	-1.45925	9.75966e-05
MLT1G3	1434.35	0.805342	0.183073	4.39901	1.08745e-05	1.74756	0.00010746
MIRb	11017.9	0.490293	0.111965	4.37898	1.19238e-05	1.40473	0.000116767
L1MB1	612.529	-1.09171	0.249708	-4.37195	1.23143e-05	-2.13127	0.000119515
AluJb	33725.1	0.442641	0.101654	4.3544	1.33434e-05	1.35909	0.000128356
MER5A	2406.59	0.647015	0.149876	4.317	1.58164e-05	1.56593	0.000150811
L2b	5282.48	0.525519	0.122347	4.29533	1.74431e-05	1.43945	0.000164875
Zaphod	336.169	-1.45137	0.340651	-4.26057	2.03904e-05	-2.73467	0.000191072
L1PA4	10091.4	-0.504755	0.118717	-4.25174	2.1212e-05	-1.41888	0.000197072
L1MA6	894.927	-1.02527	0.241371	-4.24769	2.15982e-05	-2.03534	0.00019896
L1M3f	115.95	-2.17503	0.517837	-4.20021	2.66663e-05	-4.51594	0.000243582
L1MB2	1052.23	-0.821245	0.195622	-4.19812	2.69145e-05	-1.76693	0.000243801
LTR48B	7869.45	-0.628581	0.150424	-4.17872	2.9315e-05	-1.54604	0.000263351
L1ME3E	518.698	-1.06033	0.254	-4.17454	2.9859e-05	-2.08541	0.000266039
Tigger12c	29.1403	5.13125	1.23065	4.16954	3.05216e-05	35.0477	0.000269732
MER49	1485.45	-0.834241	0.200864	-4.15325	3.27779e-05	-1.78292	0.000287335
LTR4	125.342	2.32547	0.560631	4.14795	3.35472e-05	5.01228	0.000291727
L1ME3Cz	927.65	-0.95432	0.231157	-4.12844	3.65231e-05	-1.93767	0.000315084
MER34B	238.366	-1.60117	0.39048	-4.10052	4.12228e-05	-3.03389	0.000352828
AluSg4	4812.67	0.546444	0.134204	4.07173	4.66653e-05	1.46048	0.000396291
LTR70	91.2391	2.38875	0.588058	4.0621	4.86341e-05	5.23703	0.000409808
L3b	573.776	1.11791	0.275409	4.05907	4.92679e-05	2.17032	0.000411955
LTR33	2785.65	0.663461	0.163566	4.05622	4.98723e-05	1.58388	0.000413826
LTR22E	111.282	-2.24188	0.557972	-4.0179	5.87185e-05	-4.73012	0.000483538
Tigger13a	375.734	-1.25544	0.312615	-4.01594	5.92091e-05	-2.38741	0.000483912
MIR1_Amn	455.332	1.22488	0.305305	4.01198	6.02126e-05	2.33735	0.000488441
LTR53-int	155.822	-1.80831	0.451368	-4.0063	6.16783e-05	-3.50232	0.000496624
PRIMAX-int	124.663	-2.14211	0.537547	-3.98498	6.74867e-05	-4.41408	0.000539397
HERVK22-int	191.674	-1.66086	0.417156	-3.98138	6.85164e-05	-3.16204	0.00054363
L1MC5a	3953.45	-0.514819	0.129517	-3.97491	7.04071e-05	-1.42882	0.000554584
LTR3A	257.742	-1.48923	0.375077	-3.97046	7.17336e-05	-2.80739	0.000560967
AluYc3	410.468	1.14281	0.289198	3.95166	7.76122e-05	2.20811	0.000602604
L1MD2	1769.18	-0.714711	0.182184	-3.92301	8.74488e-05	-1.64115	0.000674162
LTR25-int	390.998	1.25456	0.320262	3.91729	8.9551e-05	2.38594	0.000685506
L1P2	872.56	-0.992364	0.254183	-3.90412	9.45675e-05	-1.98944	0.000718845
L1MA5	1370.47	-0.744876	0.191477	-3.89016	0.000100178	-1.67583	0.000756205
L1P1	1447.61	-0.797553	0.205516	-3.88073	0.000104143	-1.73815	0.000780712
L1ME3D	3370.26	-0.524315	0.136127	-3.85167	0.000117314	-1.43825	0.00087343
LTR13A	510.453	-1.02174	0.265545	-3.84771	0.000119228	-2.03036	0.000875679
LTR5A	1613.09	-0.664593	0.172663	-3.84908	0.000118564	-1.58512	0.000875679
LTR16C	1261.82	0.76031	0.198368	3.83282	0.000126685	1.69385	0.000920536
Tigger17a	388.044	-1.22575	0.319861	-3.83215	0.000127029	-2.33878	0.000920536
L1M4	4669.64	-0.508647	0.13347	-3.81095	0.000138436	-1.42272	0.000996557
MER33	1223.49	-0.692895	0.184281	-3.75999	0.000169919	-1.61652	0.00121514
L1MCa	1362.05	-0.821518	0.220147	-3.73168	0.000190206	-1.76726	0.00135133
MER67C	438.437	-1.0568	0.283713	-3.72489	0.000195402	-2.08031	0.00137924
LTR75_1	137.8	-1.80849	0.487113	-3.71268	0.000205079	-3.50276	0.0014382
L1M4b	2686.51	-0.527505	0.143955	-3.66438	0.000247936	-1.44143	0.0017276
LTR2	733.676	-0.816068	0.224185	-3.64015	0.000272474	-1.7606	0.0018865
LTR101_Mam	162.985	-1.64507	0.452652	-3.63429	0.000278749	-3.12762	0.00191772
L4_C_Mam	267.118	-1.24984	0.344721	-3.62567	0.000288217	-2.37816	0.00197039
L1MC1	3610.32	-0.54275	0.149818	-3.62273	0.000291515	-1.45675	0.00198048
L1ME3G	1430.55	-0.621145	0.172606	-3.59864	0.000319888	-1.5381	0.00215974
Tigger4	152.305	-1.68625	0.473086	-3.56435	0.000364759	-3.21818	0.00244749
L1M6	975.607	-0.698743	0.197252	-3.54239	0.000396526	-1.62309	0.00264432
HERVP71A-int	122.789	-1.82628	0.515797	-3.5407	0.000399071	-3.54621	0.00264506
MLT2D	355.702	-1.08575	0.307122	-3.53524	0.000407403	-2.12248	0.00268392
HSMAR1	391.4	-1.01667	0.28788	-3.53157	0.000413094	-2.02324	0.00270502
Charlie17b	94.6688	2.45393	0.696595	3.52275	0.000427101	5.47905	0.00277999
Charlie6	71.0959	-2.53473	0.721839	-3.51149	0.000445596	-5.7947	0.00288311
L2c	9216.67	0.446392	0.128183	3.48247	0.000496817	1.36263	0.0031955
LTR24B	231.07	-1.48446	0.427042	-3.47614	0.000508688	-2.79812	0.00325261
Charlie1b	206.713	-1.34213	0.387661	-3.46212	0.000535942	-2.53525	0.00340683
Charlie20a	82.0971	-2.17453	0.630265	-3.45019	0.000560201	-4.51439	0.00351988
L1MA9	2587.2	-0.623706	0.180697	-3.45167	0.00055713	-1.54083	0.00351988
MIRc	4019.89	0.449062	0.130242	3.4479	0.000564968	1.36515	0.00352942
HERVK9-int	4072.82	0.517946	0.150572	3.43987	0.000582004	1.43192	0.00361507
L1P5	58.075	2.44787	0.721112	3.39458	0.000687333	5.45611	0.00424506
L1MC4a	3067.66	-0.460643	0.136839	-3.36631	0.000761802	-1.37616	0.00467841
L1PA5	6499.82	-0.398485	0.118969	-3.3495	0.000809574	-1.31812	0.00494386
L1ME4c	694.592	-0.770796	0.231126	-3.33496	0.000853131	-1.70621	0.00518075
MIR	10372.2	0.361919	0.109782	3.29669	0.000978304	1.28513	0.00590787
MER76-int	18.1995	5.61107	1.70732	3.28648	0.00101447	48.8767	0.00609241
MLT1L	1216.1	0.599641	0.182806	3.2802	0.00103733	1.51534	0.00619545
MER84	63.59	-2.30785	0.711414	-3.24403	0.00117853	-4.95144	0.00700031
MER54A	201.08	1.37429	0.425309	3.23128	0.00123238	2.59241	0.0072804
Charlie1a	2359.9	-0.575941	0.178502	-3.22652	0.00125305	-1.49065	0.00736254
Charlie4z	686.805	0.770581	0.240284	3.20696	0.00134147	1.70596	0.00783968
L1MEd	3736.54	-0.449757	0.140783	-3.19468	0.00139985	-1.36581	0.00810218
LTR46	347.088	1.20571	0.377448	3.19438	0.0014013	2.30651	0.00810218
AluYe6	222.183	1.20162	0.379325	3.16778	0.00153607	2.29998	0.00883443
MER61A	1031.46	0.728071	0.230171	3.16317	0.0015606	1.65642	0.0089283
LTR16D2	26.2381	-3.75484	1.18825	-3.15997	0.00157788	-13.4995	0.00897986
LTR76	43.9711	-2.73248	0.866156	-3.15472	0.00160651	-6.64599	0.00909518
MER51E	385.316	-0.908825	0.293854	-3.09278	0.00198294	-1.87752	0.0111682
ERV3-16A3_I-int	1243.64	-0.565836	0.186923	-3.0271	0.00246911	-1.48025	0.0138346
L1P3	836.244	-0.665249	0.221386	-3.00493	0.00265641	-1.58584	0.0148078
LTR38B	110.044	-1.7494	0.582494	-3.00329	0.00267075	-3.36218	0.0148118
CR1-3_Croc	74.2714	1.97071	0.659424	2.98854	0.00280314	3.91962	0.015467
HAL1M8	497.181	-0.766853	0.257375	-2.97952	0.00288699	-1.70155	0.0158493
L1P4a	563.293	-0.741321	0.248959	-2.97768	0.00290439	-1.67171	0.0158647
MLT2B3	1068.11	0.611229	0.205425	2.97543	0.00292573	1.52756	0.0159014
L1M3de	217.257	-1.11844	0.378493	-2.95499	0.0031268	-2.17112	0.0169096
MER4E	231.943	-1.06756	0.36335	-2.9381	0.00330229	-2.09588	0.0177702
LTR26D	65.602	-2.10227	0.717195	-2.93125	0.00337605	-4.29386	0.0180777
HERVH48-int	457.575	0.78782	0.269121	2.92738	0.00341833	1.72646	0.0182143
HERVK-int	1110.89	-0.541924	0.186837	-2.90052	0.00372545	-1.45591	0.019754
MER46C	208.796	-1.11561	0.385376	-2.89486	0.00379322	-2.16687	0.0200157
MLT1G	616.3	0.690704	0.238893	2.89127	0.00383689	1.61407	0.0201483
L1MCc	466.742	-0.792145	0.274479	-2.88599	0.00390184	-1.73165	0.0203909
LTR43	134.587	-1.34871	0.472356	-2.85529	0.0042998	-2.54685	0.0223631
Chap1_Mam	36.9162	2.5586	0.898414	2.8479	0.00440082	5.89135	0.0227795
L1M	118.294	1.7314	0.60946	2.84087	0.00449902	3.3205	0.0230681
LTR22B	31.4246	2.87687	1.01259	2.8411	0.00449584	7.34554	0.0230681
L1MEg	2996.87	-0.510212	0.180732	-2.82304	0.00475712	-1.42426	0.0242769
MER58C	77.3051	-1.81264	0.645049	-2.81008	0.00495289	-3.51285	0.0251579
ERV24B_Prim-int	131.199	-1.45062	0.519052	-2.79475	0.00519393	-2.73326	0.0262595
L1MA1	840.702	-0.689991	0.248533	-2.77625	0.005499	-1.61327	0.0275457
LTR1B1	17.5392	3.89884	1.40433	2.7763	0.00549822	14.9165	0.0275457
AluYh7	74.6076	2.01544	0.726499	2.77418	0.00553405	4.04305	0.0275941
HAL1ME	1228.01	-0.515259	0.18668	-2.76012	0.00577804	-1.42925	0.0286791
LTR18B	123.959	1.34485	0.489148	2.74938	0.00597082	2.54004	0.0294342
Tigger4b	119.289	-1.5155	0.551362	-2.74864	0.00598433	-2.85897	0.0294342
MSTB1	640.581	0.644514	0.235102	2.74142	0.00611742	1.56321	0.0299533
Tigger3b	996.687	-0.553222	0.203315	-2.72101	0.00650831	-1.46736	0.0317244
MER87	72.2152	-1.8265	0.678694	-2.6912	0.00711955	-3.54676	0.0344811
MLT1A1-int	406.121	-0.8255	0.306835	-2.69037	0.0071373	-1.77215	0.0344811
Charlie16a	99.8692	1.54754	0.57587	2.68731	0.0072031	2.92318	0.034645
L1MCb	235.702	-0.98219	0.366208	-2.68205	0.00731718	-1.97546	0.0350261
MLT1E1A	855.064	0.564111	0.210434	2.6807	0.00734678	1.47848	0.0350261
AluYg6	273.274	0.958676	0.358885	2.67126	0.00755666	1.94353	0.0358694
HERV9-int	182.884	1.49561	0.563409	2.65458	0.00794081	2.81984	0.037529
PABL_B	88.7059	-1.52897	0.577059	-2.64958	0.00805908	-2.88579	0.037923
Tigger9b	135.413	-1.4532	0.550992	-2.63741	0.00835407	-2.73814	0.0391417
ERV3-16A3_LTR	81.0476	1.6054	0.610834	2.62821	0.00858358	3.0428	0.0399585
L1PA8A	293.086	-0.914559	0.348267	-2.62603	0.00863868	-1.88499	0.0399585
LTR28C	327.616	0.884744	0.336878	2.6263	0.00863175	1.84644	0.0399585
MLT1I	1400.59	0.527118	0.201107	2.62108	0.00876522	1.44105	0.040372
L1M3b	48.5936	-2.66748	1.02063	-2.61357	0.00896029	-6.35317	0.040905
MER115	248.666	1.01434	0.38801	2.6142	0.00894366	2.01997	0.040905
MSTC	717.945	-0.603781	0.231197	-2.61155	0.0090134	-1.51969	0.040905
MamRep38	146.191	-1.17948	0.451761	-2.61086	0.00903146	-2.26496	0.040905
UCON8	7.14487	6.58825	2.52897	2.60511	0.00918435	96.2192	0.0414248
Charlie2b	253.529	-0.928768	0.363482	-2.5552	0.0106128	-1.90365	0.0476697
L1MEa	33.3671	-2.48573	0.979205	-2.53852	0.0111323	-5.60118	0.0497975
L1PA10	4691.61	-0.331643	0.131369	-2.52451	0.011586	-1.25845	0.0514039
MamGypLTR2c	65.4139	-1.70081	0.673375	-2.5258	0.0115435	-3.25084	0.0514039
MER34-int	126.546	1.93213	0.766793	2.51975	0.0117437	3.81618	0.051892
LTR49-int	525.587	-0.720766	0.287015	-2.51125	0.0120305	-1.64806	0.0529438
LTR54B	81.4983	-1.53249	0.611798	-2.5049	0.0122488	-2.89285	0.0536871
MER65-int	179.866	-1.09713	0.443264	-2.47512	0.0133192	-2.13929	0.0581446
MLT1M	187.584	0.976095	0.400328	2.43824	0.0147589	1.96713	0.0641719
HERVKC4-int	25.7082	-2.72747	1.12081	-2.43347	0.0149548	-6.62292	0.0647645
HERV1_LTRa	70.1541	1.70119	0.702296	2.42233	0.0154213	3.2517	0.0665196
AluJr4	2811.14	0.333374	0.138843	2.40109	0.0163464	1.25996	0.0702312
LTR8	2005.62	0.428873	0.179184	2.39348	0.0166892	1.34618	0.0714219
ERV24_Prim-int	107.636	-1.3786	0.577604	-2.38676	0.0169976	-2.60016	0.0724566
LTR15	109.887	1.30691	0.547942	2.38512	0.0170734	2.47411	0.0724954
LTR1F1	26.8883	2.51139	1.06078	2.36749	0.0179092	5.70168	0.0757482
MER47B	22.3713	-2.91657	1.23422	-2.36309	0.0181234	-7.55048	0.0763571
LTR24C	35.5393	-2.33312	0.990358	-2.35583	0.0184813	-5.03892	0.0775645
L1M7	395.03	-0.769081	0.327812	-2.34611	0.0189707	-1.70418	0.079312
LTR33C	143.501	-1.13996	0.486424	-2.34355	0.019101	-2.20375	0.079551
MLT1N2	287.959	0.821012	0.351179	2.33787	0.019394	1.76664	0.0804628
MLT2F	319.956	0.795109	0.342753	2.31977	0.0203531	1.73521	0.084121
MER57A1	166.057	0.979943	0.424414	2.30893	0.0209475	1.97239	0.0862496
HERV1_I-int	73.8848	-1.47826	0.646022	-2.28826	0.0221227	-2.78613	0.0907446
L1PBa1	184.553	-0.933444	0.409306	-2.28055	0.0225748	-1.90983	0.0922513
MLT1H2	419.827	0.63767	0.280322	2.27477	0.0229194	1.55581	0.0933087
LTR52	82.1632	1.36949	0.602713	2.27221	0.0230738	2.58379	0.0935865
LTR33A	158.008	1.48508	0.6614	2.24535	0.0247454	2.79932	0.0999933
Charlie4	7.99891	5.1716	2.3126	2.23627	0.0253339	36.0417	0.101993
AluYb9	2402.96	1.17541	0.528016	2.22608	0.0260089	2.25856	0.104323
LTR31	85.9979	-1.4459	0.658291	-2.19644	0.0280606	-2.72432	0.112091
MER58B	690.59	-0.491038	0.223691	-2.19517	0.0281516	-1.40546	0.112091
MER41B	746.172	-0.47667	0.218433	-2.18223	0.0290927	-1.39153	0.115415
L2a	16123.5	0.233017	0.107215	2.17336	0.0297532	1.17529	0.117606
LTR26E	82.5779	1.35991	0.628303	2.16442	0.0304319	2.5667	0.119853
L1MC5	1693.4	-0.363842	0.16831	-2.16173	0.0306388	-1.28685	0.120233
MLT1K	1769.53	0.342071	0.160107	2.13652	0.0326368	1.26758	0.127612
L1M4c	890.447	-0.512479	0.24035	-2.13222	0.0329887	-1.4265	0.128526
MER20	1429.95	0.380176	0.178593	2.12873	0.0332764	1.3015	0.129184
MER57-int	114.71	-1.07391	0.506613	-2.11978	0.0340246	-2.10513	0.131152
Tigger12A	79.8384	1.26958	0.598764	2.12034	0.0339776	2.41092	0.131152
L1P4	389.817	-0.729537	0.344616	-2.11696	0.0342636	-1.65811	0.131606
CR1-L3A_Croc	6.84526	5.10892	2.4335	2.09941	0.0357809	34.5094	0.13695
THE1C-int	550.251	0.516689	0.246346	2.09741	0.0359574	1.43067	0.137143
MER4B-int	138.871	-1.05622	0.505202	-2.09068	0.0365565	-2.07947	0.138797
MLT1F1	1851.05	0.330341	0.158082	2.08968	0.0366465	1.25731	0.138797
L1MEi	798.303	-0.632849	0.303099	-2.08793	0.0368046	-1.55062	0.138912
LTR30	591.667	0.702271	0.338154	2.07678	0.0378222	1.62706	0.141281
LTR33A_	142.101	1.03523	0.498267	2.07766	0.0377406	2.04944	0.141281
Ricksha_a	8.54908	-4.80643	2.31163	-2.07924	0.0375957	-27.982	0.141281
Tigger2	1556.26	-0.39288	0.189531	-2.07291	0.0381806	-1.31301	0.142131
HERVL-int	1719.43	-0.342096	0.165268	-2.06995	0.0384574	-1.2676	0.142673
LTR23	135.851	-0.969103	0.469208	-2.0654	0.0388851	-1.95762	0.143488
MER50C	36.7852	-2.01576	0.976247	-2.06481	0.0389412	-4.04394	0.143488
MER9a3	373.716	0.603518	0.293509	2.05621	0.039762	1.51942	0.146018
LTR10C	143.836	-0.970772	0.473655	-2.04954	0.0404098	-1.95989	0.147897
LTR38C	66.3444	2.0511	1.00771	2.03542	0.0418089	4.14422	0.152504
MER41A	692.064	0.489633	0.241966	2.02356	0.0430153	1.40409	0.15638
MER50-int	111.86	1.07495	0.531672	2.02183	0.0431934	2.10665	0.156504
LTR88a	195.659	0.795907	0.39423	2.01889	0.0434986	1.73617	0.157086
L1MC3	3755.43	-0.285058	0.141679	-2.012	0.0442197	-1.21846	0.15908
Tigger4a	128.989	-1.05266	0.523496	-2.01083	0.0443433	-2.07435	0.15908
MER41C	191.22	-0.795325	0.397462	-2.00101	0.0453917	-1.73547	0.162305
MER104	74.9287	-1.3242	0.662794	-1.99791	0.0457268	-2.50394	0.162967
MLT1J	1683.74	0.348815	0.175454	1.98808	0.0468032	1.27351	0.166258
LTR7C	276.838	0.706111	0.356	1.98346	0.0473164	1.6314	0.166936
MER101	36.5081	-1.83229	0.92397	-1.98306	0.0473609	-3.56101	0.166936
MER83	171.277	-0.83387	0.420675	-1.98222	0.0474547	-1.78246	0.166936
LTR1E	91.4247	1.20695	0.615525	1.96084	0.0498976	2.30848	0.174265
MER99	57.6202	1.50887	0.769766	1.96017	0.0499764	2.84587	0.174265
MLT1A1	2365.15	0.28592	0.145892	1.9598	0.0500189	1.21919	0.174265
L1MB8	12720.6	-0.250115	0.127892	-1.95567	0.0505045	-1.1893	0.175394
HERVK13-int	227.282	-0.719287	0.368538	-1.95173	0.0509705	-1.64637	0.175889
MER68B	22.4519	2.27311	1.16402	1.95282	0.0508413	4.83364	0.175889
Charlie30a	16.2991	-2.74155	1.40872	-1.94613	0.0516393	-6.6879	0.177633
MIR3	2530.24	0.285369	0.146754	1.94453	0.0518312	1.21872	0.17773
LTR16E1	167.808	-0.821849	0.42305	-1.94267	0.0520555	-1.76767	0.177938
Zaphod2	4.35972	5.87696	3.03173	1.93848	0.0525643	58.768	0.179114
MamGypLTR3a	215.874	0.762976	0.394218	1.93541	0.0529394	1.69699	0.179587
Tigger1a_Mars	4.41085	5.88926	3.04507	1.93403	0.0531095	59.2712	0.179587
UCON132b	25.9109	2.02835	1.04916	1.9333	0.0531988	4.07939	0.179587
LTR1B	377.645	0.720911	0.377334	1.91054	0.056064	1.64822	0.188674
MamGyp-int	44.8243	-1.76997	0.932291	-1.89852	0.0576282	-3.41047	0.193339
LTR88c	70.8082	-1.28125	0.677477	-1.8912	0.0585973	-2.43049	0.195985
LTR45	50.1574	-1.49526	0.791272	-1.88969	0.0587997	-2.81914	0.196059
LTR75	216.794	0.855864	0.453971	1.88528	0.0593918	1.80984	0.197428
L4_A_Mam	320.073	-0.610268	0.324669	-1.87966	0.0601538	-1.52654	0.199351
MER97d	11.9302	-3.11295	1.65877	-1.87666	0.0605645	-8.65147	0.200102
LTR57-int	16.7169	2.48355	1.32987	1.86752	0.061829	5.59272	0.203661
HERVK14C-int	47.4418	-1.52481	0.821983	-1.85504	0.0635899	-2.8775	0.207225
L1PA7	4744.14	-0.267464	0.144228	-1.85446	0.0636737	-1.20369	0.207225
LTR75B	18.3245	2.45209	1.32101	1.85622	0.0634215	5.47207	0.207225
MSTD	1206.99	-0.374624	0.201763	-1.85675	0.0633465	-1.2965	0.207225
HERVK3-int	404.888	0.583367	0.315666	1.84805	0.0645951	1.49834	0.209597
MER57B1	184.43	-0.753901	0.409209	-1.84234	0.0654255	-1.68635	0.211659
MER61-int	1155.64	-0.338495	0.184069	-1.83896	0.0659214	-1.26444	0.212197
Tigger5b	34.4939	-1.70303	0.926294	-1.83854	0.0659822	-3.25585	0.212197
LTR79	268.718	0.626311	0.343353	1.8241	0.068137	1.54361	0.21848
HERV4_I-int	79.6675	1.18569	0.650787	1.82194	0.0684647	2.27472	0.218886
MLT1E	83.6683	-1.0904	0.599998	-1.81734	0.0691657	-2.12933	0.220478
MER88	12.2964	3.20466	1.76843	1.81215	0.0699624	9.21932	0.222366
HERVK11-int	415.033	-0.536221	0.298806	-1.79454	0.0727264	-1.45017	0.229807
LTR12_	206.875	0.689604	0.384106	1.79535	0.0725982	1.61284	0.229807
AluYk2	307.966	0.59427	0.332085	1.78951	0.073532	1.50971	0.231679
LTR81A	72.0517	1.14528	0.642597	1.78226	0.0747063	2.21189	0.23331
MER11C	1418.07	-0.304528	0.170789	-1.78306	0.074576	-1.23501	0.23331
MER83B-int	60.1978	1.41955	0.797042	1.78103	0.0749081	2.67503	0.23331
MER92B	449.571	0.477781	0.267805	1.78407	0.0744128	1.3926	0.23331
MER34	197.357	-0.691035	0.389127	-1.77586	0.0757559	-1.61444	0.235276
MSTB2	301.86	-0.606194	0.34312	-1.76671	0.0772764	-1.52224	0.239315
Tigger6a	128.629	-0.866102	0.490826	-1.76458	0.0776343	-1.82273	0.23974
ORSL-2b	68.2746	-1.16106	0.658643	-1.76281	0.0779327	-2.23622	0.23998
MLT1E3	415.28	-0.514123	0.291873	-1.76146	0.078161	-1.42813	0.240003
MER92A	4.39806	-5.30899	3.019	-1.75853	0.0786581	-39.6429	0.240849
L1M2c	134.696	-0.840403	0.478954	-1.75466	0.0793171	-1.79055	0.242185
Charlie21a	133.19	-0.878939	0.501438	-1.75284	0.0796299	-1.83902	0.242458
LTR26C	57.1221	-1.29909	0.742485	-1.74965	0.0801793	-2.46073	0.242888
LTR82A	81.2021	1.06392	0.608153	1.74942	0.0802179	2.0906	0.242888
AluYe5	1015.58	0.343019	0.196809	1.7429	0.0813511	1.26841	0.244161
ERVL47-int	3.6665	5.62423	3.22756	1.74256	0.0814097	49.3244	0.244161
HERV-Fc1-int	14.2825	2.59104	1.48496	1.74486	0.081009	6.02533	0.244161
MamGypLTR1a	70.936	1.23302	0.707885	1.74184	0.0815368	2.35059	0.244161
MER85	5.22366	4.71097	2.7116	1.73734	0.0823267	26.1905	0.245849
LTR10E	58.414	-1.22313	0.708674	-1.72594	0.0843573	-2.33453	0.250537
MER101B	34.6	-1.577	0.913503	-1.72632	0.0842903	-2.98348	0.250537
MLT2B2	447.836	-0.465354	0.270251	-1.72193	0.0850816	-1.38066	0.251999
AluYk11	21.6249	1.98475	1.1572	1.71513	0.0863223	3.95793	0.254979
LTR19A	106.409	0.953671	0.558856	1.70647	0.0879208	1.93679	0.258997
LTR23-int	25.5307	-1.84865	1.08916	-1.69732	0.0896365	-3.60164	0.263337
L1PA16	5705.28	-0.221448	0.130642	-1.69507	0.0900616	-1.1659	0.263873
L1PA8	1469.72	-0.286982	0.169467	-1.69344	0.0903723	-1.22009	0.264072
L1ME3	1065.86	-0.31782	0.188688	-1.68436	0.0921116	-1.24645	0.267715
MER92-int	87.1413	-1.32578	0.787097	-1.68439	0.0921057	-2.50668	0.267715
PRIMA4-int	867.37	-0.345273	0.205337	-1.6815	0.0926667	-1.27039	0.267896
Tigger16a	65.4118	-1.18292	0.703302	-1.68195	0.0925785	-2.27036	0.267896
LTR22C0	29.2922	-1.72521	1.03	-1.67496	0.093943	-3.30628	0.270148
MLT1G1	745.97	0.372445	0.222268	1.67566	0.0938053	1.29455	0.270148
MER67A	79.4599	-1.06	0.633356	-1.67363	0.0942032	-2.08494	0.270182
L2-1_AMi	140.616	0.848869	0.508019	1.67094	0.0947338	1.80109	0.270989
MER94	89.1854	-1.01135	0.606936	-1.66632	0.0956505	-2.01579	0.272893
MLT2A2	616.369	0.530232	0.318524	1.66465	0.095982	1.44416	0.273122
Tigger3c	106.721	0.957238	0.576128	1.6615	0.0966125	1.94159	0.274198
LTR72	37.0652	1.44123	0.869945	1.65669	0.0975816	2.71552	0.276227
MER34A	208.385	-0.64337	0.388909	-1.65429	0.098068	-1.56197	0.276883
MER81	43.4685	1.41011	0.854228	1.65075	0.0987904	2.65758	0.2782
Tigger17c	72.2443	-1.0741	0.652672	-1.6457	0.0998251	-2.10541	0.280387
HERV9N-int	67.5188	1.19371	0.727333	1.64122	0.100752	2.2874	0.28128
LTR43-int	72.9692	-1.09535	0.668233	-1.63917	0.101178	-2.13665	0.28128
LTR62	142.887	-0.779292	0.475119	-1.6402	0.100963	-1.71629	0.28128
Tigger18a	93.6504	-1.10787	0.675316	-1.64052	0.100897	-2.15527	0.28128
MER103C	356.231	-0.506839	0.310107	-1.6344	0.102175	-1.42093	0.283327
Tigger12	118.501	0.829368	0.508203	1.63196	0.102687	1.77691	0.284023
MER112	420.04	-0.474129	0.291038	-1.6291	0.103293	-1.38908	0.284972
MamRep1527	118.975	0.816405	0.504064	1.61965	0.105308	1.76101	0.289797
LTR78B	312.123	0.514159	0.31804	1.61665	0.105954	1.42816	0.290839
L1MEg2	57.1517	-1.20685	0.752846	-1.60305	0.108924	-2.30833	0.297488
MER102c	112.202	-0.844772	0.526682	-1.60395	0.108725	-1.79598	0.297488
MER52A	626.386	0.401299	0.250876	1.59959	0.109689	1.3207	0.298827
MLT1B	4171.4	0.207885	0.130494	1.59307	0.111146	1.15499	0.301285
X6A_LINE	4.79865	4.36341	2.73812	1.59358	0.11103	20.5835	0.301285
MLT1H-int	172.266	-0.674028	0.425061	-1.58572	0.112803	-1.59552	0.305017
LTR16B	434.715	0.45955	0.290281	1.58312	0.113393	1.37511	0.305852
AluYd8	53.2031	1.70388	1.08184	1.57498	0.115261	3.25775	0.308596
LTR10A	194.615	-0.623481	0.39577	-1.57536	0.115173	-1.54059	0.308596
MER44D	142.777	-0.733984	0.466029	-1.57497	0.115262	-1.66323	0.308596
Charlie19a	39.312	1.61979	1.03008	1.5725	0.115835	3.07331	0.30864
MER5A1	586.201	0.427656	0.271968	1.57245	0.115846	1.34505	0.30864
LTR1A2	1657.56	0.31439	0.200471	1.56826	0.11682	1.24349	0.309815
MER34B-int	86.4397	-0.992017	0.632624	-1.5681	0.116858	-1.98896	0.309815
Charlie11	3.15733	5.40674	3.46194	1.56177	0.118343	42.422	0.309973
L1M8	201.223	-0.637789	0.408247	-1.56226	0.118226	-1.55594	0.309973
LTR60	4.51427	-5.34459	3.41467	-1.56519	0.117539	-40.6332	0.309973
MER21C	1137.41	-0.288318	0.184561	-1.56219	0.118244	-1.22122	0.309973
MLT1O	369.591	-0.466072	0.298218	-1.56286	0.118087	-1.38134	0.309973
MSTB	1351.58	-0.27568	0.176783	-1.55942	0.118896	-1.21056	0.310674
Charlie7	115.007	-0.799169	0.51795	-1.54295	0.122844	-1.7401	0.319453
HERVS71-int	1093.9	0.300125	0.194894	1.53995	0.123574	1.23125	0.320584
MER70-int	709.351	-0.366026	0.23807	-1.53747	0.124178	-1.2888	0.320621
MLT1E1	127.102	0.747092	0.4857	1.53817	0.124006	1.67841	0.320621
MER75B	3.01622	5.3433	3.48152	1.53476	0.124843	40.5969	0.320814
Tigger3	74.2637	-1.02527	0.667983	-1.53487	0.124815	-2.03534	0.320814
HERV3-int	143.145	0.700956	0.459825	1.5244	0.127409	1.62558	0.326637
LTR38A1	4.56348	4.28408	2.81652	1.52106	0.128246	19.4822	0.328008
MER34C2	216.216	0.568259	0.374069	1.51913	0.128731	1.48273	0.32812
MamGypLTR2b	33.5085	-1.5132	0.996525	-1.51848	0.128894	-2.85443	0.32812
LTR48	216.253	-0.56613	0.374851	-1.51028	0.130972	-1.48055	0.332633
MLT1B-int	103.444	-0.844924	0.564485	-1.49681	0.134444	-1.79617	0.340541
X6B_LINE	21.3128	-1.76934	1.18289	-1.49577	0.134713	-3.40898	0.340541
HERVIP10FH-int	411.847	0.421556	0.282982	1.4897	0.136304	1.33937	0.342969
MER4CL34	251.785	0.587905	0.394643	1.48972	0.136299	1.50306	0.342969
LTR60B	127.122	0.732949	0.492465	1.48833	0.136665	1.66203	0.343082
ERVL-int	40.7899	-1.29313	0.870482	-1.48554	0.137401	-2.4506	0.344135
MER92D	4.0634	-5.20514	3.51323	-1.48158	0.138451	-36.8894	0.345969
LTR14B	128.314	-0.719044	0.486728	-1.4773	0.139595	-1.64609	0.34723
MER31-int	268.088	-0.529833	0.35849	-1.47796	0.139419	-1.44376	0.34723
LTR16D1	54.6471	1.059	0.724311	1.46208	0.143719	2.08349	0.355064
MER58A	1797.63	0.259716	0.177365	1.4643	0.143111	1.19724	0.355064
Tigger9a	34.4192	-1.35532	0.926992	-1.46206	0.143724	-2.55854	0.355064
MLT1H2-int	41.0275	-1.24217	0.851219	-1.45928	0.144489	-2.36553	0.356143
Cheshire	68.1861	-1.03686	0.712239	-1.45578	0.145453	-2.05176	0.356902
MLT1A0-int	106.832	-0.831646	0.571179	-1.45601	0.145389	-1.77971	0.356902
LTR34	106.688	0.868578	0.597663	1.45329	0.146143	1.82586	0.357601
LTR50	287.656	-0.478704	0.329868	-1.4512	0.146725	-1.39349	0.357601
X8_LINE	2.87922	5.27308	3.63231	1.45172	0.146581	38.6682	0.357601
MER97c	17.3213	-2.02583	1.4006	-1.44641	0.148062	-4.07227	0.360054
L1PA12	2413.93	-0.211151	0.146832	-1.43805	0.15042	-1.15761	0.36356
LTR80B	23.1577	-1.66485	1.15796	-1.43774	0.150508	-3.17081	0.36356
LTR90A	45.3662	-1.23125	0.856334	-1.43781	0.150487	-2.3477	0.36356
LTR5B	1203.94	0.287709	0.202603	1.42007	0.155588	1.2207	0.374169
MLT1J2-int	61.3154	-0.980081	0.689884	-1.42065	0.15542	-1.97258	0.374169
LTR33B	81.8232	-0.873201	0.618552	-1.41169	0.158043	-1.83172	0.376974
LTR35B	20.0865	1.71385	1.21434	1.41135	0.158142	3.28036	0.376974
MER63A	96.8822	0.778332	0.550964	1.41267	0.157752	1.71515	0.376974
MER9B	37.0166	-1.4158	1.00147	-1.41373	0.157442	-2.66808	0.376974
Zaphod3	201.67	0.540901	0.384559	1.40655	0.159561	1.45488	0.379525
HERVIP10F-int	56.7449	1.01644	0.72638	1.39932	0.161717	2.02292	0.383814
X2_LINE	3.76189	-5.08137	3.63932	-1.39624	0.162642	-33.8566	0.385166
L5	23.4919	-2.28712	1.64123	-1.39354	0.163456	-4.88082	0.385661
LTR7B	2518.56	-0.217532	0.156139	-1.3932	0.16356	-1.16274	0.385661
MLT1G3-int	19.5821	-1.69265	1.22683	-1.37969	0.167683	-3.23249	0.393853
MST-int	15.695	1.86877	1.35473	1.37944	0.167759	3.65222	0.393853
Charlie17	508.225	-0.466526	0.340492	-1.37015	0.17064	-1.38178	0.397374
LTR1C1	68.5943	0.954555	0.695901	1.37168	0.170163	1.93798	0.397374
MER9a1	153.849	-0.604472	0.441255	-1.36989	0.170721	-1.52042	0.397374
MLT1J1-int	88.7298	-0.818995	0.597002	-1.37185	0.170112	-1.76418	0.397374
L1ME3A	1345.13	-0.273823	0.201691	-1.35763	0.17458	-1.20901	0.405461
MER135	5.31672	-4.10033	3.02274	-1.3565	0.174941	-17.1523	0.405461
Charlie22a	19.1977	1.83783	1.36182	1.34954	0.177162	3.57473	0.40814
MER101-int	389.164	-0.390989	0.289319	-1.35141	0.176563	-1.31129	0.40814
MLT1J1	557.485	0.335461	0.248609	1.34935	0.177224	1.26178	0.40814
LTR13_	118.385	0.785124	0.584596	1.34302	0.179265	1.72324	0.41132
LTR71B	98.9165	-0.741177	0.551995	-1.34272	0.179361	-1.67154	0.41132
HERVI-int	10.8308	2.22133	1.67202	1.32853	0.184004	4.66322	0.419505
LTR47B3	104.621	-0.711138	0.535386	-1.32827	0.184088	-1.6371	0.419505
THE1D-int	1306.18	0.237884	0.178916	1.32958	0.183656	1.17926	0.419505
LTR06	12.3275	-2.58544	1.95598	-1.32181	0.18623	-6.00197	0.423499
MERX	43.5774	-1.11281	0.847135	-1.31362	0.188976	-2.16266	0.428845
MER113A	155.636	-0.575322	0.440804	-1.30516	0.191837	-1.49001	0.434431
MLT1G-int	2.36595	4.99412	3.84559	1.29866	0.19406	31.8699	0.436998
MamRep1151	131.734	-0.736122	0.56698	-1.29832	0.194177	-1.66569	0.436998
X9_LINE	2.36595	4.99412	3.84559	1.29866	0.19406	31.8699	0.436998
Alu	17.158	6.15431	4.75333	1.29474	0.195411	71.225	0.437035
MER124	14.8284	-2.2623	1.74734	-1.29471	0.195421	-4.79755	0.437035
MER20B	347.95	0.404615	0.312781	1.29361	0.195801	1.32374	0.437035
MLT1F-int	81.1132	0.816164	0.630473	1.29453	0.195484	1.76072	0.437035
Eulor11	7.48645	-2.76741	2.14799	-1.28838	0.197615	-6.80886	0.44018
MER91B	71.7025	1.10712	0.862336	1.28386	0.199192	2.15415	0.442785
MER4D1	925.06	-0.262296	0.204577	-1.28214	0.199795	-1.19939	0.443218
Charlie14a	13.8547	-1.87776	1.46627	-1.28063	0.200323	-3.67504	0.443485
MER6	143.321	0.582049	0.455677	1.27733	0.201486	1.49697	0.445153
MER102b	294.219	0.4209	0.334321	1.25897	0.20804	1.33876	0.458701
LTR47A2	19.1527	-1.5771	1.25465	-1.25701	0.20875	-2.9837	0.459334
LTR47A	125.686	-0.72426	0.579182	-1.25049	0.211121	-1.65205	0.462959
MER34C	10.4511	2.02018	1.61596	1.25014	0.211249	4.05634	0.462959
MSTB2-int	34.2508	1.34765	1.08028	1.2475	0.212214	2.54497	0.464138
LTR1C	11.7441	2.3195	1.86325	1.24487	0.213181	4.99158	0.465317
L1P4c	19.7582	1.57758	1.27243	1.23982	0.215044	2.98469	0.468442
MER47C	6.5245	-2.60517	2.10407	-1.23816	0.215658	-6.08462	0.46884
MER97a	13.2826	-1.84295	1.49547	-1.23236	0.217816	-3.58744	0.472587
LTR85a	192.017	-0.485132	0.394661	-1.22924	0.218983	-1.39971	0.47323
MLT2E	134.943	-0.639244	0.5198	-1.22979	0.218776	-1.55751	0.47323
L1M3d	76.0485	-0.930908	0.759124	-1.22629	0.220088	-1.90648	0.473275
MLT1E2-int	4.0451	-3.57681	2.91817	-1.2257	0.22031	-11.9324	0.473275
MamGypsy2-LTR	8.39123	-2.56692	2.09314	-1.22635	0.220066	-5.92544	0.473275
MLT2C2	132.732	-0.572806	0.468427	-1.22283	0.221395	-1.48741	0.474667
LTR58	2.18191	4.87424	3.99497	1.22009	0.222429	29.3286	0.475011
MLT1D	4562.3	0.153056	0.12534	1.22112	0.222039	1.11192	0.475011
LTR59	31.6555	-1.19382	0.983664	-1.21365	0.224883	-2.28758	0.479309
LTR28	31.6541	-1.41611	1.17204	-1.20824	0.226954	-2.66864	0.482777
LTR108e_Mam	2.13487	4.84403	4.01468	1.20658	0.227593	28.721	0.483192
LTR22C	11.1088	1.98626	1.662	1.1951	0.232047	3.96209	0.490729
MER58D	13.056	-1.7664	1.47998	-1.19353	0.232663	-3.40204	0.491078
Charlie15b	55.3132	-0.987041	0.82977	-1.18954	0.234229	-1.98212	0.491443
DNA1_Mam	2.08784	4.81321	4.04931	1.18865	0.234578	28.1138	0.491443
FAM	505.243	0.322497	0.271352	1.18848	0.234645	1.25049	0.491443
MER121	32.675	1.32267	1.11264	1.18876	0.234534	2.50128	0.491443
LTR86A1	3.35699	3.78468	3.19778	1.18353	0.236598	13.7817	0.494581
L1M6B	45.1906	0.950931	0.811034	1.17249	0.240999	1.93312	0.502815
MER123	2.04081	4.7817	4.09889	1.16658	0.243378	27.5064	0.506805
MER41E	282.109	-0.408906	0.351674	-1.16274	0.244935	-1.32768	0.509071
X7B_LINE	45.9198	-0.969676	0.837893	-1.15728	0.247159	-1.9584	0.512713
LTR41	254.085	-0.400829	0.347884	-1.15219	0.249243	-1.32027	0.516051
AluYh9	22.5286	1.65602	1.43966	1.15029	0.250025	3.15147	0.516687
L1MEb	527.985	-0.352668	0.307107	-1.14836	0.250822	-1.27692	0.517349
LTR22B1	33.587	-1.06128	0.927163	-1.14466	0.252352	-2.08679	0.517533
LTR66	386.38	-0.343559	0.299601	-1.14672	0.251497	-1.26888	0.517533
MLT1F2	1240.69	0.207476	0.18138	1.14387	0.252677	1.15467	0.517533
MLT1H1	726.955	-0.254335	0.22241	-1.14354	0.252815	-1.19279	0.517533
LTR45B	190.893	-0.508973	0.449525	-1.13225	0.257531	-1.42304	0.526196
AluYh3a3	1554	0.280404	0.248011	1.13061	0.258218	1.21453	0.526611
L1PBa	555.989	-0.341641	0.303697	-1.12494	0.260614	-1.2672	0.52951
LTR17	260.405	0.39014	0.346618	1.12556	0.260352	1.31052	0.52951
MamGypsy2-I	24.365	-1.27354	1.13397	-1.12308	0.261403	-2.41755	0.530121
MER91C	7.98597	-2.55649	2.28707	-1.1178	0.263653	-5.88274	0.533688
Charlie23a	64.6482	-0.75626	0.681633	-1.10948	0.267222	-1.68911	0.539908
Charlie2a	150.05	-0.531098	0.482945	-1.09971	0.27146	-1.44503	0.54644
Tigger16b	16.6804	-1.96958	1.79041	-1.10007	0.271302	-3.91653	0.54644
MER57C2	5.95625	2.32587	2.12752	1.09323	0.274293	5.01367	0.550252
PABL_B-int	291.761	0.367705	0.336754	1.09191	0.274873	1.2903	0.550252
MER105	1.85677	4.64182	4.26665	1.08793	0.276625	24.9648	0.552742
Charlie4a	300.842	-0.35787	0.32948	-1.08616	0.277406	-1.28153	0.553285
LTR37B	109.633	-0.587543	0.542452	-1.08313	0.278753	-1.50269	0.554953
LTR1C3	7.00566	-2.38723	2.21129	-1.07956	0.280336	-5.23153	0.556163
MER66-int	155.438	0.528856	0.489928	1.07946	0.280384	1.44279	0.556163
MER50B	177.602	0.45476	0.421869	1.07796	0.28105	1.37055	0.556468
BLACKJACK	136.722	-0.531055	0.493548	-1.07599	0.28193	-1.44499	0.55663
L1P4b	14.1858	-1.69213	1.57336	-1.07549	0.282156	-3.23133	0.55663
MSTB1-int	102.087	-0.623514	0.583492	-1.06859	0.285254	-1.54062	0.561723
L1M3	952.446	-0.228777	0.214684	-1.06565	0.286584	-1.17184	0.561889
LOR1a	356.661	0.371264	0.349388	1.06261	0.287959	1.29349	0.561889
MER39	311.616	-0.338759	0.318485	-1.06366	0.287485	-1.26467	0.561889
MER68-int	235.229	0.408965	0.383511	1.06637	0.286256	1.32773	0.561889
Tigger1a_Art	8.88775	-1.93649	1.82256	-1.06251	0.288003	-3.82775	0.561889
UCON107	2.50793	-4.49604	4.23535	-1.06155	0.28844	-22.5654	0.561889
MSTD-int	486.977	-0.276433	0.260724	-1.06025	0.289031	-1.2112	0.562034
LTR84b	84.5957	-0.643494	0.610131	-1.05468	0.291571	-1.56211	0.564136
Tigger15a	145.025	-0.475107	0.450566	-1.05447	0.291669	-1.39002	0.564136
Tigger5	4.21103	2.95608	2.79906	1.05609	0.290925	7.76011	0.564136
LTR10B1	6.3424	2.45679	2.34233	1.04887	0.294239	5.48995	0.565365
MER117	142.874	0.532844	0.508075	1.04875	0.294293	1.44678	0.565365
MER45C	41.6308	1.2832	1.22378	1.04855	0.294385	2.43378	0.565365
MLT1-int	60.2855	-0.797777	0.758577	-1.05168	0.292948	-1.73842	0.565365
MER41D	111.029	-0.533877	0.514393	-1.03788	0.299328	-1.44781	0.573843
LTR72B	17.5628	-1.32589	1.27921	-1.03649	0.299973	-2.50687	0.574068
HERV15-int	56.3272	-0.865488	0.836798	-1.03429	0.301003	-1.82196	0.575027
MER51C	282.315	-0.358013	0.34862	-1.02694	0.304447	-1.28166	0.578556
MER6B	7.94553	-2.03358	1.97935	-1.0274	0.304234	-4.09418	0.578556
MER83C	8.62913	2.07206	2.0142	1.02873	0.303607	4.20488	0.578556
MLT1E1A-int	97.6992	-0.578737	0.565336	-1.0237	0.305975	-1.49354	0.580445
LTR16	248.799	0.357685	0.350034	1.02186	0.306847	1.28137	0.580823
LTR27B	89.0381	0.590623	0.578462	1.02102	0.307243	1.5059	0.580823
CR1-12_AMi	48.6711	1.00913	0.992	1.01727	0.309027	2.01269	0.582521
MLT2B4	447.54	-0.278664	0.274039	-1.01688	0.309213	-1.21307	0.582521
MamRep1894	1.95084	4.71132	4.66549	1.00982	0.31258	26.1968	0.587846
UCON49	3.52883	-3.47099	3.4492	-1.00632	0.314264	-11.0885	0.589991
Charlie9	24.7788	1.04868	1.05056	0.998212	0.318176	2.06864	0.59528
L1MEh	959.74	0.204473	0.204701	0.998888	0.317849	1.15227	0.59528
Charlie18a	133.005	-0.467616	0.469466	-0.996059	0.319221	-1.38282	0.595391
UCON39	6.12954	-2.50373	2.5142	-0.995833	0.319331	-5.67148	0.595391
MER119	96.8591	-0.599662	0.616392	-0.972858	0.330624	-1.51536	0.61539
MLT1I-int	71.8264	-0.675802	0.69622	-0.970673	0.331711	-1.59748	0.616359
PABL_A	173.654	0.408146	0.421343	0.968679	0.332705	1.32698	0.617151
FordPrefect	50.2921	-0.741819	0.768994	-0.964662	0.334714	-1.67228	0.618552
MER4B	527.544	-0.240083	0.249551	-0.962059	0.33602	-1.18106	0.618552
ORSL-2a	24.8751	-1.14376	1.18957	-0.96149	0.336306	-2.20956	0.618552
Tigger2a	388.34	-0.284044	0.294825	-0.963431	0.335331	-1.2176	0.618552
UCON33	10.3815	1.8764	1.94384	0.965304	0.334392	3.67158	0.618552
Charlie8	164.799	-0.407789	0.42525	-0.958941	0.337588	-1.32665	0.618817
MARNA	595.769	-0.24427	0.254565	-0.959556	0.337279	-1.18449	0.618817
Penelope1_Vert	13.4684	1.67321	1.74963	0.956321	0.33891	3.18923	0.620194
Tigger20a	39.1133	-0.83293	0.872927	-0.954181	0.339992	-1.7813	0.621129
Charlie13a	21.8865	1.0874	1.14145	0.952644	0.34077	2.1249	0.621186
LTR9A1	107.418	-0.496304	0.521403	-0.951863	0.341166	-1.4106	0.621186
Tigger3a	452.478	0.26772	0.281617	0.950655	0.34178	1.2039	0.621261
LTR10F	56.4881	-0.704474	0.744738	-0.945936	0.344181	-1.62955	0.624423
LTR83	207.405	0.369382	0.392682	0.940665	0.346877	1.2918	0.624423
MER54B	10.7553	1.50695	1.60081	0.941365	0.346518	2.84208	0.624423
MER57D	22.7103	-1.06194	1.12913	-0.940492	0.346965	-2.08774	0.624423
MER97b	19.2165	-1.35984	1.43968	-0.944541	0.344893	-2.56656	0.624423
THE1B-int	4056.25	-0.134165	0.142238	-0.943249	0.345554	-1.09746	0.624423
LTR45C	90.9833	0.77013	0.820883	0.938173	0.348156	1.70542	0.624497
MER121B	5.87294	-2.58173	2.75071	-0.938566	0.347954	-5.98655	0.624497
LTR8A	686.33	-0.222249	0.238819	-0.930617	0.352052	-1.16655	0.630445
Charlie10b	1.6257	4.44787	4.82502	0.921835	0.356615	21.8245	0.633771
LTR1	139.663	0.430264	0.464711	0.925874	0.354511	1.34748	0.633771
LTR12	297.179	0.415746	0.451194	0.921434	0.356824	1.33399	0.633771
LTR14A	11.1792	-1.50026	1.62604	-0.922646	0.356192	-2.82893	0.633771
MLT2B1	386.552	0.274309	0.297644	0.921603	0.356736	1.20941	0.633771
LTR12D	268.818	0.309106	0.33591	0.920206	0.357465	1.23894	0.633874
LTR52-int	10.0522	1.55881	1.71599	0.908401	0.363666	2.94611	0.64382
LTR73	440.098	-0.245752	0.27321	-0.899498	0.368388	-1.18571	0.649007
THE1B	2780.73	-0.133031	0.147741	-0.900435	0.367889	-1.0966	0.649007
Tigger10	23.6126	1.00874	1.12105	0.899819	0.368216	2.01215	0.649007
LTR86A2	24.0971	-1.41712	1.58867	-0.892018	0.372383	-2.67052	0.654985
LTR81C	32.8839	-0.850989	0.956936	-0.889285	0.37385	-1.80374	0.655443
MER45A	112.792	0.457723	0.514605	0.889464	0.373754	1.37337	0.655443
L1MA10	166.995	-0.374638	0.424686	-0.882152	0.377694	-1.29651	0.661117
MER65C	110.618	0.535607	0.610268	0.877659	0.380129	1.44955	0.662179
MER9a2	1040.71	0.205322	0.233651	0.878756	0.379534	1.15294	0.662179
Tigger14a	47.5745	-0.861881	0.98195	-0.877724	0.380094	-1.81741	0.662179
LTR16A2	119.608	-0.469161	0.538857	-0.870659	0.38394	-1.3843	0.666682
Mam_R4	66.7831	0.586228	0.672514	0.871696	0.383374	1.50132	0.666682
L4_B_Mam	126.065	-0.440969	0.507344	-0.869172	0.384753	-1.35752	0.667028
LTR40b	161.979	0.377443	0.435408	0.866873	0.386012	1.29904	0.668145
HERVL74-int	91.0048	0.484531	0.56373	0.859508	0.39006	1.39913	0.67066
LTR81AB	5.31686	-2.25852	2.63121	-0.85836	0.390694	-4.78501	0.67066
MER74B	169.264	0.410957	0.477713	0.860258	0.389647	1.32957	0.67066
MER89-int	19.0061	1.05608	1.22685	0.860801	0.389348	2.07927	0.67066
MamRTE1	266.468	0.299509	0.347712	0.861371	0.389034	1.23073	0.67066
Tigger19b	109.069	0.48516	0.565782	0.857503	0.391167	1.39974	0.67066
MER57B2	57.3938	-0.60971	0.712743	-0.855442	0.392307	-1.52595	0.671555
MER63D	128.855	0.404667	0.475148	0.851666	0.394399	1.32378	0.674076
LTR19C	5.22589	2.11559	2.49187	0.848996	0.395884	4.33367	0.674696
LTR9D	354.529	-0.26626	0.313697	-0.84878	0.396003	-1.20269	0.674696
HERVIP10B3-int	569.265	0.22564	0.267175	0.84454	0.398368	1.1693	0.676109
L1P3b	8.62818	-1.86402	2.20811	-0.844169	0.398575	-3.6402	0.676109
LTR103b_Mam	25.9364	-0.951896	1.13049	-0.84202	0.399777	-1.93441	0.676109
MER130	1.25352	4.07397	4.83687	0.842274	0.399635	16.8418	0.676109
MLT1E2	1262.39	0.151715	0.180244	0.841723	0.399943	1.11089	0.676109
MER4D0	99.7561	-0.454538	0.544595	-0.834636	0.403923	-1.37034	0.68072
MSTC-int	74.8516	-0.523515	0.626542	-0.835563	0.403401	-1.43745	0.68072
MLT1E3-int	1.20649	4.02126	4.8388	0.831045	0.405948	16.2376	0.683073
MER1B	1297.43	0.148034	0.179266	0.825781	0.408928	1.10806	0.686461
MER66A	30.6883	0.78104	0.946417	0.825259	0.409224	1.71837	0.686461
LTR41B	95.4255	-0.45176	0.549557	-0.822043	0.411052	-1.36771	0.688465
LTR28B	51.2411	-0.617964	0.752956	-0.820717	0.411808	-1.53471	0.688669
L1ME3C	372.985	-0.2512	0.308561	-0.814103	0.415586	-1.1902	0.69392
MER1A	1219.03	0.14536	0.17944	0.81008	0.417894	1.10601	0.694947
MER47A	167.979	-0.367382	0.453789	-0.809586	0.418178	-1.29001	0.694947
MER52-int	39.1582	0.685802	0.846359	0.810297	0.417769	1.6086	0.694947
MER57F	76.4221	-0.543216	0.671818	-0.808577	0.418758	-1.45722	0.694947
L1P4d	18.5944	-1.07328	1.33346	-0.804881	0.420888	-2.1042	0.697417
LTR56	152.54	0.421672	0.528311	0.798151	0.424783	1.33948	0.702286
LTR86B2	7.78548	-1.49063	1.87157	-0.79646	0.425765	-2.81012	0.702286
Tigger6b	8.63399	-1.78235	2.23662	-0.796896	0.425511	-3.43987	0.702286
LTR54	151.69	-0.393107	0.494442	-0.795052	0.426583	-1.31322	0.70257
LTR27	12.5457	-1.28913	1.62557	-0.793031	0.42776	-2.4438	0.703441
Kanga1c	44.1372	-0.649504	0.824662	-0.7876	0.430931	-1.56863	0.706518
L1PA14	1283.55	-0.140472	0.178294	-0.787866	0.430775	-1.10227	0.706518
MSTA-int	3078.64	0.113844	0.145443	0.782738	0.433781	1.08211	0.71012
Kanga11a	69.0764	-0.60944	0.780942	-0.78039	0.435161	-1.52567	0.710241
MLT1L-int	3.80693	-2.53392	3.24643	-0.780526	0.435082	-5.79142	0.710241
THE1A	451.667	0.2102	0.270119	0.778177	0.436464	1.15685	0.7113
THE1D	1658.87	-0.132256	0.170279	-0.776704	0.437334	-1.09601	0.711649
MER76	69.327	0.525783	0.679356	0.773944	0.438964	1.43972	0.713235
MER61D	72.4352	-0.506692	0.656825	-0.771425	0.440455	-1.42079	0.714589
MLT2B5	17.4501	1.21619	1.57929	0.770088	0.441248	2.32332	0.714808
HSMAR2	741.109	-0.168325	0.218913	-0.768913	0.441945	-1.12375	0.714872
Eulor6B	0.975418	3.70837	4.8518	0.764328	0.444672	13.0717	0.717148
LTR91	0.975418	3.70837	4.8518	0.764328	0.444672	13.0717	0.717148
Charlie3	83.9231	0.455997	0.601692	0.757858	0.448536	1.37173	0.722309
LOR1b	217.876	-0.293815	0.390435	-0.752533	0.451731	-1.22588	0.724235
LTR1D1	45.5404	-0.637111	0.846199	-0.75291	0.451504	-1.55521	0.724235
MER74A	264.72	0.265886	0.352364	0.754577	0.450503	1.20237	0.724235
LTR67B	459.949	-0.20718	0.276023	-0.750589	0.4529	-1.15443	0.72504
LTR35	1.7412	3.04379	4.06798	0.748231	0.454321	8.24653	0.726245
LTR3B	1.96646	2.89127	3.87727	0.745697	0.455851	7.41921	0.727621
L1MEg1	142.3	-0.373789	0.505834	-0.738956	0.459934	-1.29575	0.731644
LTR12F	198.961	0.285353	0.385954	0.739343	0.459699	1.21871	0.731644
OldhAT1	68.31	0.499967	0.677275	0.738204	0.46039	1.41418	0.731644
LFSINE_Vert	52.6881	0.641088	0.870418	0.736529	0.461409	1.55951	0.732192
FRAM	1036.6	0.144084	0.196293	0.734028	0.462931	1.10503	0.732469
MER94B	0.881351	3.57055	4.85847	0.734912	0.462393	11.8807	0.732469
LTR37-int	75.0248	0.464667	0.635835	0.730799	0.464902	1.38	0.734518
MER87B	57.3864	-0.534941	0.735225	-0.727588	0.466866	-1.44888	0.735925
MamRep1879	32.5222	0.804169	1.10763	0.726025	0.467823	1.74614	0.735925
hAT-N1_Mam	41.26	-0.691265	0.951518	-0.726486	0.467541	-1.6147	0.735925
Charlie25	40.3489	-0.608734	0.844013	-0.721238	0.470763	-1.52492	0.737167
LTR57	10.7899	1.13361	1.57087	0.721642	0.470514	2.19406	0.737167
MER90	89.168	-0.433548	0.600414	-0.722082	0.470244	-1.35055	0.737167
UCON7	2.39108	-2.85211	3.963	-0.719685	0.471719	-7.22057	0.737167
UCON86	0.834317	3.49707	4.86229	0.719223	0.472004	11.2908	0.737167
HERVH-int	4571.77	0.0931113	0.130096	0.715714	0.474168	1.06667	0.739485
HERV30-int	26.6038	0.741718	1.04163	0.712073	0.47642	1.67217	0.74087
LTR16A	355.659	-0.23864	0.334858	-0.712659	0.476057	-1.17988	0.74087
CR1-16_AMi	8.43069	1.47669	2.08991	0.706582	0.479826	2.7831	0.742015
L1M2a	42.5353	0.576491	0.817967	0.704785	0.480944	1.49122	0.742015
L1ME5	360.18	0.24553	0.349707	0.7021	0.482617	1.18553	0.742015
LTR18A	134.26	0.347574	0.492362	0.705931	0.480231	1.27242	0.742015
LTR1A1	53.978	0.705795	0.994504	0.709696	0.477893	1.63104	0.742015
LTR44	6.10065	1.63578	2.32869	0.702445	0.482402	3.10754	0.742015
LTR85b	85.353	-0.417233	0.593076	-0.703507	0.48174	-1.33536	0.742015
MSTA	3216.88	0.0949667	0.13494	0.703772	0.481575	1.06804	0.742015
MER67B	184.24	0.342788	0.489087	0.700873	0.483383	1.2682	0.742142
MER57C1	1.13775	-3.37306	4.82374	-0.699262	0.484388	-10.3607	0.742638
Arthur1A	58.1787	-0.537542	0.77426	-0.694265	0.487516	-1.4515	0.74638
LTR102_Mam	20.3558	-0.815356	1.18276	-0.689368	0.490592	-1.75973	0.750033
LTR6A	878.666	-0.146902	0.213716	-0.687367	0.491851	-1.10719	0.750902
MER70A	48.3893	-0.556995	0.815022	-0.683412	0.494347	-1.4712	0.752598
MSTB-int	423.374	-0.199566	0.291703	-0.684141	0.493886	-1.14835	0.752598
Arthur1B	413.617	-0.187138	0.2779	-0.673399	0.500694	-1.1385	0.759857
LTR2752	46.09	0.526271	0.781095	0.67376	0.500464	1.4402	0.759857
MER73	51.7611	-0.532707	0.792031	-0.672584	0.501212	-1.44664	0.759857
L1PBb	16.5442	0.988237	1.47464	0.670155	0.502759	1.98376	0.760082
MamRep488	25.1197	-0.796728	1.18797	-0.670661	0.502436	-1.73716	0.760082
LTR26B	5.17214	-1.77397	2.65874	-0.667222	0.50463	-3.41993	0.761852
LTR25	15.0071	-1.04203	1.58279	-0.658354	0.510311	-2.05913	0.76837
MamGypLTR1b	72.8471	0.449517	0.682871	0.658275	0.510361	1.36558	0.76837
MER57E2	1.00317	-3.16842	4.82964	-0.656036	0.511801	-8.9906	0.768408
UCON89	1.00317	-3.16842	4.82964	-0.656036	0.511801	-8.9906	0.768408
UCON74	0.975217	-3.15236	4.83014	-0.652643	0.513986	-8.89108	0.770625
Ricksha_b	5.81483	-1.80084	2.77835	-0.648167	0.516877	-3.48423	0.773891
AmnSINE1	93.7673	0.396747	0.618462	0.641505	0.521195	1.31654	0.776625
Arthur1	148.687	0.288363	0.451079	0.639274	0.522644	1.22125	0.776625
Eulor9A	0.650278	3.12038	4.88518	0.638744	0.52299	8.69617	0.776625
LTR108d_Mam	0.650278	3.12038	4.88518	0.638744	0.52299	8.69617	0.776625
MADE1	0.650278	3.12038	4.88518	0.638744	0.52299	8.69617	0.776625
MER125	0.650278	3.12038	4.88518	0.638744	0.52299	8.69617	0.776625
Kanga1b	13.096	0.91787	1.45839	0.629371	0.529106	1.88932	0.783567
Charlie17a	31.6904	0.59348	0.954109	0.622026	0.533925	1.50888	0.786439
LTR27C	71.1437	0.396224	0.635602	0.623384	0.533032	1.31606	0.786439
LTR47B2	7.80024	-1.15394	1.85004	-0.623737	0.5328	-2.22521	0.786439
Tigger8	39.5458	0.521267	0.838044	0.622004	0.533939	1.43521	0.786439
HERVK14-int	206.648	-0.278427	0.449777	-0.619033	0.535894	-1.21287	0.787372
MLT1C-int	33.2101	0.679184	1.09751	0.618841	0.536021	1.60123	0.787372
UCON79	0.603245	3.02091	4.89227	0.617485	0.536915	8.11677	0.78762
LTR21A	160.584	-0.332184	0.539387	-0.615855	0.537991	-1.25892	0.788134
Charlie10	17.2944	-1.0133	1.68043	-0.602997	0.546511	-2.01852	0.79245
Charlie10a	3.06414	-2.14513	3.54461	-0.605181	0.545058	-4.42333	0.79245
Eulor10	0.556212	2.91549	4.90032	0.594958	0.551872	7.54482	0.79245
Kanga1	21.471	0.857511	1.43683	0.596808	0.550635	1.81191	0.79245
L1P	0.556212	2.91549	4.90032	0.594958	0.551872	7.54482	0.79245
L2-1_Crp	0.556212	2.91549	4.90032	0.594958	0.551872	7.54482	0.79245
LTR105_Mam	18.1897	0.731934	1.22098	0.599466	0.548862	1.66086	0.79245
LTR16D	108.328	0.33542	0.559894	0.599078	0.549121	1.26174	0.79245
LTR22A	4.97496	1.35229	2.23935	0.603875	0.545927	2.55317	0.79245
LTR39-int	16.9047	-0.963215	1.60178	-0.601341	0.547613	-1.94965	0.79245
MER65B	18.6785	-0.745431	1.24145	-0.600453	0.548204	-1.67647	0.79245
MER68C	0.556212	2.91549	4.90032	0.594958	0.551872	7.54482	0.79245
MER89	158.1	0.262151	0.436334	0.600804	0.547971	1.19927	0.79245
MER91A	92.2267	0.336313	0.56177	0.598667	0.549395	1.26253	0.79245
UCON62	0.556212	2.91549	4.90032	0.594958	0.551872	7.54482	0.79245
HERV17-int	416.806	0.163073	0.279545	0.583352	0.559657	1.11967	0.80252
LTR41C	58.683	-0.415425	0.713733	-0.582045	0.560536	-1.33369	0.80252
LTR42	419.175	0.163441	0.281209	0.581209	0.561099	1.11996	0.80252
MER96	20.8853	0.663458	1.14541	0.579233	0.562432	1.58387	0.803369
LTR9B	172.413	0.252667	0.441316	0.572531	0.566963	1.19141	0.808777
LTR89	70.811	-0.360328	0.634106	-0.568245	0.569869	-1.28372	0.811857
MER34C_	54.9758	0.470751	0.833506	0.564784	0.572221	1.38583	0.814141
Tigger3d	1.50432	2.4137	4.31242	0.559709	0.575678	5.32839	0.817989
MLT1K-int	7.2502	-1.13093	2.03692	-0.555215	0.578748	-2.18999	0.821278
LTR49	193.984	-0.247755	0.447309	-0.553879	0.579662	-1.18736	0.821502
MLT1A0	4508.4	0.0775691	0.140525	0.551996	0.580951	1.05524	0.822257
L1MD	2060.08	-0.0886511	0.162174	-0.546642	0.584625	-1.06338	0.824237
LTR103_Mam	17.8837	0.695318	1.26829	0.548232	0.583532	1.61924	0.824237
MER44A	197.361	-0.216846	0.396399	-0.547039	0.584352	-1.16219	0.824237
HERV-Fc1_LTR1	3.45092	1.49012	2.74892	0.542073	0.587768	2.80911	0.82435
LTR10G	37.6037	-0.490109	0.905504	-0.541255	0.588332	-1.40455	0.82435
LTR71A	47.1739	0.42445	0.784542	0.541016	0.588496	1.34206	0.82435
MER11D	225.995	0.208962	0.384322	0.543716	0.586637	1.15586	0.82435
MLT1F2-int	319.959	0.18007	0.332788	0.541096	0.588442	1.13294	0.82435
Eulor8	5.4325	-1.36344	2.53487	-0.537875	0.590664	-2.57298	0.825259
L1M3e	82.4621	0.323958	0.601861	0.538261	0.590397	1.25176	0.825259
LTR19-int	7.22053	-1.22365	2.28709	-0.535022	0.592635	-2.33536	0.82695
HERVFH21-int	43.7171	0.505821	0.948556	0.533253	0.593858	1.41993	0.827571
LTR27D	14.8043	0.826916	1.55383	0.532178	0.594602	1.77389	0.827571
HUERS-P2-int	19.5803	-0.631515	1.20935	-0.522192	0.601536	-1.54919	0.828733
Kanga1d	35.3157	-0.476714	0.912768	-0.522273	0.60148	-1.39157	0.828733
LTR10D	142.307	-0.266949	0.508262	-0.525219	0.599431	-1.20326	0.828733
LTR69	4.41977	-1.47407	2.80261	-0.525962	0.598915	-2.77804	0.828733
MER11B	327.49	-0.171614	0.324321	-0.52915	0.596701	-1.12632	0.828733
MER83B	9.19912	-0.953888	1.81918	-0.52435	0.600035	-1.93709	0.828733
MLT2A1	379.957	-0.151494	0.288487	-0.525131	0.599492	-1.11072	0.828733
PRIMA41-int	96.5502	-0.300245	0.574005	-0.523071	0.600925	-1.23135	0.828733
MER106A	505.409	0.179584	0.34746	0.516849	0.605262	1.13256	0.831953
MLT1D-int	268.041	0.21207	0.410476	0.516644	0.605405	1.15835	0.831953
LTR90B	9.30168	-1.21307	2.36503	-0.51292	0.608007	-2.31831	0.834475
HERVK11D-int	6.41808	-1.24382	2.46141	-0.505328	0.613328	-2.36825	0.840716
LTR84a	82.0326	0.347319	0.696934	0.498353	0.618235	1.27219	0.846375
MER45B	87.9101	-0.303669	0.610928	-0.497061	0.619146	-1.23428	0.846556
LTR10B	17.2657	-0.678721	1.3793	-0.492076	0.622666	-1.60072	0.850298
LTR47B4	9.28776	-0.973763	2.00977	-0.484513	0.628022	-1.96396	0.855463
MER4C	78.3291	-0.347122	0.715515	-0.485137	0.627579	-1.27202	0.855463
LTR64	194.94	0.21907	0.453938	0.482598	0.629381	1.16398	0.855866
Ricksha_c	121.108	0.235742	0.489215	0.481879	0.629892	1.17751	0.855866
HERV35I-int	23.447	0.56916	1.18753	0.479281	0.631738	1.48366	0.856111
LTR12B	85.5258	-0.28723	0.600519	-0.478302	0.632435	-1.22029	0.856111
MamSINE1	159.455	0.217306	0.453051	0.47965	0.631476	1.16256	0.856111
MER68	76.7815	-0.303247	0.638109	-0.475227	0.634625	-1.23392	0.856941
Tigger19a	74.8303	0.312117	0.6555	0.47615	0.633967	1.24153	0.856941
HERVE_a-int	126.112	-0.246334	0.521092	-0.472727	0.636408	-1.18619	0.858282
MER50	549.254	0.119659	0.258053	0.4637	0.642863	1.08648	0.865913
MER131	73.4181	-0.2913	0.631265	-0.461454	0.644473	-1.22374	0.867008
UCON29	2.08025	1.68808	3.72289	0.453433	0.650237	3.22228	0.87368
AluYi6_4d	39.1098	0.378859	0.851618	0.44487	0.656414	1.30031	0.876562
LTR27E	22.9297	0.518694	1.16309	0.445962	0.655625	1.43266	0.876562
LTR6B	305.276	-0.149497	0.335745	-0.44527	0.656125	-1.10918	0.876562
MER30	154.381	-0.204546	0.456244	-0.448326	0.653918	-1.15232	0.876562
MER90a	540.945	-0.11415	0.256564	-0.444916	0.656381	-1.08234	0.876562
LTR108b_Mam	0.501586	-2.15678	4.87469	-0.442445	0.658167	-4.45919	0.877826
CR1-L3B_Croc	0.325139	2.09905	4.9842	0.42114	0.673653	4.28426	0.880121
HERV1_LTRe	0.325139	2.09905	4.9842	0.42114	0.673653	4.28426	0.880121
HERVL32-int	1.22621	2.03277	4.81699	0.422001	0.673024	4.09191	0.880121
Harlequin-int	1289.28	-0.094236	0.215373	-0.437548	0.661714	-1.0675	0.880121
LTR106_Mam	8.79027	-0.862299	1.97639	-0.4363	0.662619	-1.81793	0.880121
LTR108c_Mam	0.325139	2.09905	4.9842	0.42114	0.673653	4.28426	0.880121
LTR22	0.325139	2.09905	4.9842	0.42114	0.673653	4.28426	0.880121
LTR22B2	0.325139	2.09905	4.9842	0.42114	0.673653	4.28426	0.880121
LTR39	508.312	-0.108294	0.255687	-0.423543	0.671899	-1.07795	0.880121
MER129	0.325139	2.09905	4.9842	0.42114	0.673653	4.28426	0.880121
MER132	0.325139	2.09905	4.9842	0.42114	0.673653	4.28426	0.880121
MER8	90.024	-0.262248	0.60575	-0.432931	0.665065	-1.19935	0.880121
ORSL	124.855	-0.240964	0.552075	-0.436469	0.662496	-1.18178	0.880121
UCON55	10.3935	0.838956	1.97677	0.424407	0.671269	1.78875	0.880121
UCON83	0.325139	2.09905	4.9842	0.42114	0.673653	4.28426	0.880121
X7C_LINE	4.69787	-1.16299	2.73138	-0.42579	0.670261	-2.23922	0.880121
Arthur1C	46.5902	-0.324837	0.790428	-0.410963	0.6811	-1.25252	0.88306
LTR14C	3.96521	-1.182	2.88541	-0.409648	0.682064	-2.26892	0.88306
LTR51	41.983	-0.344441	0.845995	-0.407143	0.683903	-1.26966	0.88306
LTR81B	92.7239	-0.231677	0.561514	-0.412593	0.679905	-1.1742	0.88306
MER134	3.32209	1.24099	3.02833	0.409792	0.681958	2.3636	0.88306
MER63C	229.926	0.158992	0.386303	0.411574	0.680652	1.11651	0.88306
MER77B	128.796	-0.203651	0.499304	-0.40787	0.683369	-1.15161	0.88306
MER92C	11.5514	0.679308	1.64701	0.412449	0.680011	1.60137	0.88306
MamRep605	304.543	-0.141058	0.346602	-0.406975	0.684026	-1.10271	0.88306
MamTip2	109.708	-0.208974	0.51267	-0.40762	0.683553	-1.15587	0.88306
HERVFH19-int	2.91494	-1.29377	3.20016	-0.404282	0.686005	-2.45167	0.883516
LTR80A	24.4252	-0.45342	1.11969	-0.404953	0.685512	-1.36928	0.883516
MER127	0.278106	1.98515	4.99181	0.397681	0.690865	3.95904	0.886624
MER3	447.338	-0.119499	0.299794	-0.398604	0.690185	-1.08636	0.886624
MSTA1-int	0.278106	1.98515	4.99181	0.397681	0.690865	3.95904	0.886624
L1MDb	87.5385	0.225029	0.571601	0.393682	0.693816	1.1688	0.889361
LTR55	34.9912	0.451495	1.1511	0.39223	0.694888	1.36746	0.889686
MER31A	210.881	0.150975	0.389247	0.387864	0.698117	1.11032	0.892768
MER4-int	703.145	-0.115907	0.299993	-0.386364	0.699227	-1.08366	0.893138
LTR9	128.524	0.184121	0.481699	0.382233	0.702288	1.13612	0.894944
MER41G	15.1869	0.515047	1.34437	0.383114	0.701636	1.42904	0.894944
MER44B	66.8456	-0.259643	0.681596	-0.380934	0.703252	-1.19718	0.895123
MER2	605.63	-0.10146	0.271892	-0.373163	0.709027	-1.07286	0.900752
PABL_A-int	116.753	-0.192422	0.516217	-0.372753	0.709332	-1.14268	0.900752
HERVE-int	1181.74	-0.0963367	0.263164	-0.36607	0.714313	-1.06906	0.906018
AluYk12	43.4775	0.446823	1.23321	0.362325	0.717109	1.36303	0.908044
LTR9C	4.87094	0.857516	2.37083	0.361695	0.71758	1.81192	0.908044
LTR82B	72.9333	-0.236766	0.660264	-0.358593	0.719899	-1.17835	0.909919
MER51A	295.159	-0.118099	0.33075	-0.357064	0.721044	-1.0853	0.910255
MER83A-int	2.88769	-1.17007	3.2867	-0.356001	0.72184	-2.25022	0.910255
MamRep434	77.2423	-0.21497	0.609315	-0.352806	0.724234	-1.16068	0.912216
Charlie29a	96.8408	0.190515	0.550624	0.345998	0.729344	1.14117	0.917589
LOR1-int	235.224	0.137218	0.402294	0.34109	0.733036	1.09978	0.921168
LTR87	49.6406	0.264313	0.777791	0.339826	0.733988	1.20106	0.921299
HERV1_LTRc	20.6443	-0.550831	1.63972	-0.33593	0.736923	-1.46493	0.9215
LTR16E2	127.622	-0.172238	0.521066	-0.330549	0.740985	-1.12681	0.9215
LTR26	101.021	0.179817	0.545726	0.3295	0.741778	1.13274	0.9215
LTR2C	686.034	0.0750243	0.224505	0.334177	0.738246	1.05338	0.9215
LTR43B	6.72349	-0.784894	2.34894	-0.334148	0.738268	-1.72297	0.9215
Looper	143.959	-0.17053	0.512058	-0.333028	0.739113	-1.12547	0.9215
MER31B	203.021	0.138985	0.41341	0.336192	0.736726	1.10113	0.9215
MLT1G1-int	30.0271	-0.344743	1.04062	-0.331285	0.740429	-1.26992	0.9215
MSTA1	58.6997	0.238405	0.722263	0.33008	0.741339	1.17969	0.9215
Charlie12	7.97311	-0.627058	1.92835	-0.325178	0.745046	-1.54441	0.922398
L2-3_Crp	70.5009	-0.212118	0.651493	-0.325587	0.744737	-1.15839	0.922398
MER66B	237.164	0.117332	0.35989	0.326021	0.744408	1.08473	0.922398
MER107	36.0365	0.313789	0.977814	0.320908	0.74828	1.24297	0.925347
LTR1F2	5.44177	0.793992	2.50052	0.317531	0.750841	1.73387	0.926337
LTR40c	57.7022	-0.219515	0.70107	-0.313115	0.754193	-1.16434	0.926337
MER113B	26.477	0.319364	1.01614	0.31429	0.753301	1.24778	0.926337
MER34A1	55.5398	0.224729	0.716739	0.313543	0.753868	1.16856	0.926337
MER61C	62.349	0.219192	0.692834	0.31637	0.751722	1.16408	0.926337
MLT1F	846.601	-0.0659942	0.208423	-0.316635	0.751521	-1.04681	0.926337
LTR86B1	26.5934	-0.316724	1.02018	-0.310461	0.75621	-1.2455	0.927766
MER70B	26.7575	0.310019	1.0146	0.305557	0.759942	1.23972	0.931293
MLT1J2	435.817	-0.0827462	0.274076	-0.301909	0.762721	-1.05903	0.932596
X7A_LINE	107.474	0.18505	0.610697	0.303015	0.761879	1.13686	0.932596
MER39B	339.683	-0.090508	0.307021	-0.294794	0.768151	-1.06475	0.93818
MLT2C1	178.633	-0.122758	0.440203	-0.278868	0.780346	-1.08881	0.952005
HUERS-P3b-int	1716.12	0.0524085	0.194705	0.269169	0.787799	1.03699	0.959924
LTR24	55.2123	-0.199377	0.743599	-0.268125	0.788603	-1.1482	0.959924
Charlie15a	166.223	0.112805	0.425349	0.265206	0.790851	1.08133	0.961583
L1MB5	3865.99	0.0350213	0.133085	0.26315	0.792435	1.02457	0.962432
Charlie7a	36.0804	-0.232879	0.889106	-0.261925	0.793379	-1.17518	0.962503
MamGypLTR1c	148.777	0.128577	0.493818	0.260374	0.794575	1.09322	0.96288
Charlie26a	17.865	-0.330344	1.30604	-0.252935	0.800319	-1.25731	0.963543
ERVL-B4-int	1082.54	-0.058167	0.228278	-0.254808	0.798871	-1.04114	0.963543
Kanga1a	38.7787	-0.222696	0.881002	-0.252776	0.800441	-1.16691	0.963543
LTR37A	183.625	-0.108145	0.421265	-0.256716	0.797398	-1.07784	0.963543
LTR53B	48.1287	0.233547	0.904333	0.258253	0.796212	1.17572	0.963543
MER51B	124.505	-0.131817	0.51472	-0.256095	0.797877	-1.09567	0.963543
MER113	158.908	-0.111665	0.447358	-0.24961	0.802889	-1.08047	0.965421
LTR88b	170.721	0.102143	0.415101	0.246067	0.80563	1.07337	0.967646
L2	5891.44	0.0292277	0.119624	0.24433	0.806976	1.02047	0.967959
LTR21B	22.6813	0.265194	1.09457	0.242281	0.808562	1.2018	0.967959
LTR78	494.016	0.0631607	0.259844	0.243072	0.80795	1.04475	0.967959
MER70C	13.683	0.399071	1.66799	0.239252	0.81091	1.31866	0.968637
MLT1A-int	88.9127	0.135497	0.565516	0.239598	0.810642	1.09847	0.968637
Eulor3	4.44664	0.637902	2.68309	0.237749	0.812076	1.55607	0.968846
LTR1D	72.1321	-0.190073	0.802916	-0.236728	0.812868	-1.14082	0.968846
LTR35A	5.85101	0.528139	2.24735	0.235006	0.814204	1.44207	0.969376
LTR36	91.1107	0.1325	0.568675	0.232998	0.815763	1.09619	0.969973
LTR3B_	42.8309	0.185974	0.805463	0.230891	0.817399	1.13758	0.969973
MER63B	103.517	-0.139472	0.601148	-0.23201	0.81653	-1.1015	0.969973
MER67D	115.317	0.117559	0.511651	0.229764	0.818275	1.0849	0.969973
L1M4a2	245.157	-0.0820455	0.361609	-0.22689	0.820509	-1.05852	0.971562
LTR65	109.194	-0.124122	0.555614	-0.223396	0.823227	-1.08984	0.971666
MER4A1_	500.231	-0.0604017	0.268155	-0.225249	0.821785	-1.04276	0.971666
MLT1C	4321.59	0.030875	0.138249	0.223329	0.823279	1.02163	0.971666
L1ME3F	889.101	-0.0448519	0.204342	-0.219494	0.826265	-1.03158	0.972511
LTR10B2	12.8803	-0.402672	1.82575	-0.220551	0.825442	-1.32195	0.972511
LTR40A1	6.70772	0.494006	2.25612	0.218963	0.826679	1.40835	0.972511
HERV1_LTRd	10.8142	-0.42122	1.94831	-0.216198	0.828834	-1.33906	0.973013
L1M2a1	5.00329	-0.574528	2.65841	-0.216117	0.828896	-1.48919	0.973013
MamRep4096	40.7327	0.622837	2.92195	0.213158	0.831204	1.5399	0.974669
LTR18C	7.71863	-0.489862	2.31335	-0.211755	0.832298	-1.40431	0.974901
Ricksha	9.35192	0.424108	2.07441	0.204447	0.838004	1.34174	0.980528
LTR68	11.2807	0.376709	1.87174	0.201261	0.840495	1.29838	0.982384
MER51-int	123.007	-0.10316	0.520664	-0.198132	0.842942	-1.07412	0.984187
FLAM_A	1489.76	0.0342925	0.176686	0.194087	0.846108	1.02405	0.985765
MER66C	30.4412	-0.187198	0.959078	-0.195185	0.845248	-1.13855	0.985765
MER5C1	20.6853	0.222413	1.15839	0.192002	0.847741	1.16668	0.986611
L1ME3B	1025.12	0.0393806	0.208249	0.189103	0.850012	1.02767	0.988196
L1M3a	44.8424	0.136936	0.787952	0.173788	0.862032	1.09957	0.992616
LTR107_Mam	36.9389	-0.163487	0.912943	-0.179077	0.857877	-1.11999	0.992616
LTR1B0	6.37819	0.409162	2.33889	0.174939	0.861128	1.32791	0.992616
LTR40a	209.304	-0.0785352	0.434935	-0.180568	0.856707	-1.05595	0.992616
MER21-int	311.087	-0.0582389	0.320374	-0.181784	0.855752	-1.04119	0.992616
MER21A	610.842	0.0643151	0.367634	0.174943	0.861124	1.04559	0.992616
MER34D	15.3912	0.229862	1.31601	0.174666	0.861342	1.17272	0.992616
MER45R	38.2697	0.15579	0.860457	0.181055	0.856324	1.11403	0.992616
MER66D	3.0637	0.550789	3.12548	0.176225	0.860117	1.46489	0.992616
MER5C	23.6423	-0.184521	1.09337	-0.168764	0.865982	-1.13644	0.996109
LTR38	21.4971	0.182865	1.12715	0.162236	0.87112	1.13514	0.999902
LTR38-int	4.70546	-0.483686	2.96925	-0.162898	0.870598	-1.39831	0.999902
AluYa8	44.2108	-0.0237195	1.03071	-0.0230126	0.98164	-1.01658	1
AmnSINE2	0	0	NA	NA	1	1	1
CR1-11_Crp	0	0	NA	NA	1	1	1
CR1-13_AMi	0	0	NA	NA	1	1	1
CR1-8_Crp	0	0	NA	NA	1	1	1
CR1_Mam	67.5168	-0.0520023	0.680335	-0.0764363	0.939072	-1.0367	1
CRP1	0	0	NA	NA	1	1	1
Charlie13b	15.2265	-0.038897	1.55748	-0.0249744	0.980075	-1.02733	1
Charlie24	54.1623	0.0169608	0.735989	0.0230449	0.981614	1.01183	1
Chompy-6_Croc	0	0	NA	NA	1	1	1
Chompy-7_Croc	0	0	NA	NA	1	1	1
ERVL-E-int	2240.56	-0.0075587	0.152953	-0.0494186	0.960586	-1.00525	1
Eulor1	0	0	NA	NA	1	1	1
Eulor12	0	0	NA	NA	1	1	1
Eulor2A	0	0	NA	NA	1	1	1
Eulor2B	0	0	NA	NA	1	1	1
Eulor2C	0	0	NA	NA	1	1	1
Eulor5A	0	0	NA	NA	1	1	1
Eulor5B	0	0	NA	NA	1	1	1
Eulor6A	0	0	NA	NA	1	1	1
Eulor6C	0	0	NA	NA	1	1	1
Eulor6D	0	0	NA	NA	1	1	1
Eulor6E	0	0	NA	NA	1	1	1
Eulor7	0	0	NA	NA	1	1	1
Eulor9B	0	0	NA	NA	1	1	1
Eulor9C	0	0	NA	NA	1	1	1
FordPrefect_a	6.57058	-0.131774	2.34468	-0.0562014	0.955181	-1.09564	1
HERV-Fc1_LTR2	0	0	NA	NA	1	1	1
HERV-Fc1_LTR3	0	0	NA	NA	1	1	1
HERV-Fc2-int	0	0	NA	NA	1	1	1
HERV-Fc2_LTR	0	0	NA	NA	1	1	1
HERV16-int	267.748	-0.0200547	0.343056	-0.0584592	0.953383	-1.014	1
HERV1_LTRb	0	0	NA	NA	1	1	1
HERVL18-int	115.116	-0.0316091	0.531427	-0.0594798	0.95257	-1.02215	1
HERVL40-int	195.123	0.0630964	0.41334	0.15265	0.878674	1.04471	1
HERVL66-int	15.3532	-0.140526	1.37063	-0.102526	0.918339	-1.10231	1
HUERS-P1-int	167.054	-0.0823597	0.513893	-0.160266	0.872671	-1.05875	1
Kanga2_a	33.4567	0.0346608	0.981189	0.0353253	0.97182	1.02432	1
L1MEj	745.707	0.0177458	0.248685	0.0713587	0.943112	1.01238	1
L1P4e	0	0	NA	NA	1	1	1
L2-3_AMi	0	0	NA	NA	1	1	1
LTR104_Mam	131.917	0.0234323	0.55069	0.0425509	0.96606	1.01637	1
LTR108a_Mam	351.556	-0.0447058	0.322193	-0.138755	0.889644	-1.03147	1
LTR109A2	0	0	NA	NA	1	1	1
LTR16B2	221.195	0.00165828	0.374007	0.00443382	0.996462	1.00115	1
LTR19B	26.7444	0.119018	1.0602	0.11226	0.910617	1.086	1
LTR1F	23.6209	-0.149007	1.09705	-0.135826	0.891959	-1.10881	1
LTR21C	0	0	NA	NA	1	1	1
LTR22C2	2.41271	-0.23063	3.81468	-0.0604586	0.95179	-1.17335	1
LTR29	229.247	0.0331144	0.397726	0.0832594	0.933645	1.02322	1
LTR2B	215.544	-0.00266918	0.378128	-0.00705892	0.994368	-1.00185	1
LTR3	18.6974	0.0636774	1.19845	0.0531331	0.957626	1.04513	1
LTR32	188.053	0.0621441	0.410804	0.151274	0.879759	1.04402	1
LTR46-int	145.44	-0.0555962	0.469714	-0.118362	0.905781	-1.03929	1
LTR47B	0	0	NA	NA	1	1	1
LTR5	14.6301	0.717188	4.57813	0.156655	0.875517	1.64397	1
LTR61	33.8258	0.025427	0.92156	0.0275913	0.977988	1.01778	1
LTR77	2.67748	-0.48166	3.26414	-0.147561	0.882689	-1.39635	1
LTR7A	3.45553	-0.169543	2.98733	-0.056754	0.954741	-1.1247	1
LTR7Y	25.0396	0.0149346	1.13756	0.0131286	0.989525	1.01041	1
LTR81	9.83912	0.203531	1.97322	0.103146	0.917847	1.15151	1
LTR85c	78.6474	-0.0152744	0.659818	-0.0231494	0.981531	-1.01064	1
LTR86C	1.30859	-0.408618	4.74434	-0.0861274	0.931365	-1.32741	1
LTR8B	736.438	0.0162469	0.23994	0.0677123	0.946015	1.01133	1
MADE2	0	0	NA	NA	1	1	1
MER106B	251.699	-0.0293637	0.376411	-0.0780096	0.93782	-1.02056	1
MER110	24.3679	-0.171644	1.14225	-0.150268	0.880553	-1.12634	1
MER110-int	108.631	-0.0636239	0.573962	-0.11085	0.911735	-1.04509	1
MER110A	32.0461	-0.054026	0.92831	-0.0581982	0.953591	-1.03816	1
MER11A	896.395	0.0212087	0.202084	0.10495	0.916416	1.01481	1
MER126	2.41271	-0.23063	3.81468	-0.0604586	0.95179	-1.17335	1
MER133A	0	0	NA	NA	1	1	1
MER133B	0	0	NA	NA	1	1	1
MER136	0	0	NA	NA	1	1	1
MER21B	564.239	0.0254157	0.246616	0.103058	0.917917	1.01777	1
MER2B	55.3861	0.0311634	0.725843	0.042934	0.965754	1.02184	1
MER30B	17.8832	-0.049373	1.31121	-0.0376545	0.969963	-1.03482	1
MER44C	167.104	0.0137571	0.453653	0.0303252	0.975808	1.00958	1
MER48	145.863	0.0118102	0.473664	0.0249337	0.980108	1.00822	1
MER4A1	675.965	0.00895937	0.246403	0.0363607	0.970995	1.00623	1
MER4D	208.35	0.000833232	0.408598	0.00203925	0.998373	1.00058	1
MER51D	149.622	0.0785492	0.511242	0.153644	0.87789	1.05596	1
MER53	166.415	-0.0114047	0.421998	-0.0270254	0.978439	-1.00794	1
MER57E1	24.7928	-0.109124	1.14651	-0.0951795	0.924172	-1.07857	1
MER57E3	0	0	NA	NA	1	1	1
MER61B	28.4705	0.108386	1.20813	0.0897139	0.928515	1.07802	1
MER61F	39.7607	-0.00802491	0.908494	-0.0088332	0.992952	-1.00558	1
MER65D	111.168	-0.0698821	0.54594	-0.128003	0.898146	-1.04963	1
MER6C	0	0	NA	NA	1	1	1
MER72	79.3689	-0.052182	0.627718	-0.0831298	0.933748	-1.03683	1
MER72B	9.41049	0.290218	2.08233	0.139372	0.889156	1.22282	1
MER74C	5.9648	0.321614	2.1918	0.146736	0.883341	1.24973	1
MER75	33.1571	-0.0324666	0.939431	-0.0345599	0.972431	-1.02276	1
MER75A	0	0	NA	NA	1	1	1
MER84-int	8.61936	-0.131211	1.80255	-0.0727922	0.941972	-1.09521	1
MER95	72.1329	0.0243155	0.647309	0.037564	0.970035	1.017	1
MER96B	61.6063	-0.0398485	0.676471	-0.0589065	0.953027	-1.02801	1
MLT-int	69.2761	0.0576096	0.643511	0.0895239	0.928666	1.04074	1
MLT1A	1174.83	-0.00982442	0.184743	-0.053179	0.957589	-1.00683	1
MLT1E-int	0	0	NA	NA	1	1	1
MLT1E1-int	0	0	NA	NA	1	1	1
MLT1F1-int	48.9583	0.0724732	0.76866	0.0942851	0.924883	1.05152	1
MLT1H1-int	22.4307	0.0615284	1.3022	0.0472495	0.962314	1.04357	1
MLT1J-int	67.2257	-0.0833875	0.657282	-0.126867	0.899046	-1.0595	1
MLT1M-int	0	0	NA	NA	1	1	1
MLT1N2-int	0	0	NA	NA	1	1	1
MLT1O-int	0	0	NA	NA	1	1	1
MamGypLTR1d	17.1332	0.0156139	1.35426	0.0115294	0.990801	1.01088	1
MamGypLTR3	87.2086	0.0196122	0.661536	0.0296465	0.976349	1.01369	1
MamRep1161	0	0	NA	NA	1	1	1
MamTip1	57.4381	-0.0821271	0.77312	-0.106228	0.915401	-1.05858	1
MamTip3	45.482	0.0523052	0.881808	0.0593159	0.9527	1.03692	1
Merlin1_HS	0	0	NA	NA	1	1	1
PRIMA4_LTR	69.6165	-0.058218	0.731837	-0.0795505	0.936595	-1.04118	1
PrimLTR79	49.3924	0.0399444	0.831316	0.0480497	0.961677	1.02807	1
Ricksha_0	43.7416	0.0371879	0.808548	0.0459934	0.963315	1.02611	1
THE1-int	36.1944	-0.0721829	0.926298	-0.0779263	0.937887	-1.05131	1
THE1C	1486.28	0.010688	0.175745	0.0608156	0.951506	1.00744	1
Tigger11a	25.4148	-0.116578	1.08665	-0.107283	0.914565	-1.08416	1
Tigger17	0	0	NA	NA	1	1	1
Tigger17b	0	0	NA	NA	1	1	1
Tigger2b_Pri	376.002	-0.0210595	0.297595	-0.0707656	0.943584	-1.0147	1
Tigger7	164.431	0.0227176	0.468138	0.0485276	0.961296	1.01587	1
UCON100	0	0	NA	NA	1	1	1
UCON11	0	0	NA	NA	1	1	1
UCON14	0	0	NA	NA	1	1	1
UCON2	0	0	NA	NA	1	1	1
UCON21	0	0	NA	NA	1	1	1
UCON23	0	0	NA	NA	1	1	1
UCON51	0	0	NA	NA	1	1	1
UCON69	0	0	NA	NA	1	1	1
UCON78	0	0	NA	NA	1	1	1
UCON80	0	0	NA	NA	1	1	1
UCON81	0	0	NA	NA	1	1	1
UCON97	0	0	NA	NA	1	1	1
UCON99	0	0	NA	NA	1	1	1
X1_LINE	0	0	NA	NA	1	1	1
X5B_LINE	0	0	NA	NA	1	1	1
X7D_LINE	0	0	NA	NA	1	1	1
hAT-16_Crp	0	0	NA	NA	1	1	1

## Sheet: H3K9me3 ENCODE
Hg19 protein coding promoters: 19,250 (+/-1.5kb TSS)
Hg19 H3K9me3 peaks: 3,788
KOvsWT, hg19
DEGs: 6,553
Protein-coding (PC) DEGs: 6,485
Intersections between ALL PC promoters and the K9me3 peaks: 93 (e.g. 93/19,250 promoters intersect 3,788 K9me3 peaks)
Intersections between 6,553 DEG promoters and 3,788 K9me3 peaks: 56 DEGs
Intersections between non-DEG promoters and K9me3 peaks: 37 non-DEGs
Summary counts of DEG promoter intersecting H3K9me3 peaks:
Down: 50 genes
Up: 6
37 K9me3 intersections with non-DE genes
